# Supplementary material for: Alzheimer’s disease large-scale gene expression portrait identifies exercise as the top theoretical treatment
Source: Sci Rep. 2022 Oct 13;12:17189. doi: 10.1038/s41598-022-22179-z (PMC9561721; doi:10.1038/s41598-022-22179-z)
Supplement: Supplementary file 2 — Supplementary Information 1. [file 41598_2022_22179_MOESM2_ESM.xlsx]

## Sheet: datasets
Hill MA & Gammie SC. Alzheimer's Disease Large-scale Gene Expression Portrait Identifies Exercise as the Top Theoretical Treatment
	AD portrait datasets						female AD portrait datasets				male AD portrait datasets				individual datasets
	file	GEO dataset	sex	region			file	GEO dataset	sex		file	GEO dataset	sex		file	GEO dataset	sex	region
	a281f	GSE5281	females	multiple brain regions*			a281f	GSE5281	females		a281m	GSE5281	males	1	ad1h	GSE118553	females	frontal cortex
	a281m	GSE5281	males	multiple brain regions*			a22f	GSE84422	females		a22m	GSE84422	males	2	ad2h	GSE118553	females	temporal cortex
	a422b96	GSE84422	both	multiple brain regions*			a350f	GSE48350	females		a350m	GSE48350	males	3	ad3h	GSE118553	females	entorhinal cortex
	a422b97	GSE84422	both	multiple brain regions*			a553f	GSE118553	females		a553m	GSE118553	males	4	ad4h	GSE118553	females	cerebellum
	a350f	GSE48350	females	multiple brain regions*			a063f	GSE122063	females		a063m	GSE122063	males	5	ad5h	GSE118553	males	frontal cortex
	a350m	GSE48350	males	multiple brain regions*			a80f	GSE36980	females		a80m	GSE36980	males	6	ad6h	GSE118553	males	entorhinal cortex
	a553f	GSE118553	females	multiple brain regions*			ad9h	GSE132903	females		ad10h	GSE132903	males	7	ad7h	GSE118553	males	cerebellum
	a553m	GSE118553	males	multiple brain regions*			ad11h	GSE33000	females		ad12h	GSE33000	males	8	ad8h	GSE118553	males	temporal cortex
	a063f	GSE122063	females	multiple brain regions*			a78f	GSE29378	females		a78m	GSE29378	males	9	ad9h	GSE132903	females	medial temporal cortex
	a063m	GSE122063	males	multiple brain regions*			ad66h	GSE44771	females		ad67h	GSE44771	males	10	ad10h	GSE132903	males	medial temporal cortex
	a80f	GSE36980	females	multiple brain regions*										11	ad11h	GSE33000	females	prefrontal cortex
	a80m	GSE36980	males	multiple brain regions*										12	ad12h	GSE33000	males	prefrontal cortex
	ad9h	GSE132903	females	medial temporal cortex										13	ad14h	GSE48350	females	entorhinal cortex
	ad10h	GSE132903	males	medial temporal cortex										14	ad15h	GSE48350	females	post-central gyrus
	ad11h	GSE33000	females	prefrontal cortex										15	ad16h	GSE48350	females	hippocampus
	ad12h	GSE33000	males	prefrontal cortex										16	ad17h	GSE48350	females	superior frontal gyrus
	ad51h	GSE1297	both	multiple brain regions*										17	ad18h	GSE48350	males	entorhinal cortex
	ad64h	GSE29378	both	multiple brain regions*										18	ad19h	GSE48350	males	hippocampus
	ad65h	GSE29378	both	multiple brain regions*										19	ad20h	GSE48350	males	post-central gyrus
	ad66h	GSE44771	females	visual cortex										20	ad21h	GSE48350	males	superior frontal gyrus
	ad67h	GSE44771	males	visual cortex										21	ad22h	GSE84422	females	amygdala
	ad71h	GSE53697	both	cortex										22	ad23h	GSE84422	females	nucleus accumbens
														23	ad24h	GSE84422	females	frontal pole
				* = regions are shown under invididual datasets										24	ad25h	GSE84422	females	occipital visual cortex
	No more that two inputs from a given study (same GEO number) were used to create the portrait.													25	ad26h	GSE84422	females	inferior temporal gyrus
														26	ad27h	GSE84422	females	superior temporal gyrus
														27	ad28h	GSE84422	females	posterior cingulate cortex
				AD portraits										28	ad29h	GSE84422	females	anterior cingulate cortex
				file name	description									29	ad30h	GSE84422	females	parahippocampal gyrus
				ADp	both sexes									30	ad31h	GSE84422	females	temporal pole
				ADf	females only									31	ad32h	GSE84422	females	inferior frontal gyrus
				ADm	males only									32	ad33h	GSE84422	females	dorsolateral pfc
														33	ad34h	GSE84422	females	superior parietal lobule
														34	ad35h	GSE84422	females	prefrontal cortex
														35	ad36h	GSE84422	females	caudate nucleus
														36	ad37h	GSE84222	females	hippocampus
														37	ad38h	GSE84422	females	putamen
														38	ad39h	GSE84422	males	frontal pole
														39	ad40h	GSE84422	males	occipital visual cortex
														40	ad41h	GSE84422	males	inferior temporal gyrus
														41	ad42h	GSE84422	males	middle temporal gyrus
														42	ad43h	GSE84422	males	posterior cingulate gyrus
														43	ad44h	GSE84422	males	anterior cingulate cortex
														44	ad45h	GSE84422	males	parahippocampal gyrus
														45	ad46h	GSE84422	males	temporal pole
														46	ad47h	GSE84422	males	dorsolateral pfc
														47	ad48h	GSE84422	males	superior parietal lobule
														48	ad49h	GSE84422	males	prefrontal cortex
														49	ad50h	GSE84422	males	hippocampus
														50	ad51h	GSE1297	both	hippocampal CA1
														51	ad52h	GSE36980	males	frontal cortex
														52	ad53h	GSE36980	females	frontal cortex
														53	ad54h	GSE36980	males	temporal cortex
														54	ad55h	GSE36980	females	temporal cortex
														55	ad56h	GSE36980	both	hippocampus
														56	ad57h	GSE122063	females	frontal cortex
														57	ad58h	GSE122063	males	frontal cortex
														58	ad59h	GSE122063	females	temporal cortex
														59	ad60h	GSE122063	males	temporal cortex
														60	ad61h	GSE5281	both	entorhinal cortex
														61	ad62h	GSE5281	both	superior frontal cortex
														62	ad63h	GSE5281	both	primary visual cortex
														63	ad64h	GSE29378	both	hippocampus CA3
														64	ad65h	GSE29378	both	hippocampus CA1
														65	ad66h	GSE44771	females	visual cortex
														66	ad67h	GSE44771	males	visual cortex
														67	ad71h	GSE53697	both	cortex

## Sheet: genes AD portraits
AD	Gene.symbol	sign1	top 1k	ITPKB	top 1k	ITPKB	top 1k	NRN1		female	Gene.symbol	sign1	top 1k	ITPKB	top 1k	ITPKB	top 1k	HOPX		male	Gene.symbol	sign1	top 1k	ITPKB	top 1k	ITPKB	top 1k	ASPHD1
portrait	ITPKB	22.4444	(ADp)	GFAP	up	GFAP	down	RGS7		AD	ITPKB	11.1111	(ADf)	KANK2	up	KANK2	down	CA10		AD	ITPKB	10.1111	(ADm)	GFAP	up	GFAP	down	CIRBP
(ADp)	GFAP	19.2233		RHOQ	(ADp)	RHOQ	(ADp)	CRYM		portrait	KANK2	9.11111		ANGPT1	(ADf)	ANGPT1	(ADf)	SVOP		portrait	GFAP	9.11111		C4B	(ADm)	C4B	(ADm)	ICA1
	RHOQ	19.0111		NACC2		NACC2		SVOP		(ADf)	ANGPT1	9.01111		HBP1		HBP1		PCYOX1L		(ADm)	C4B	9		ASPHD1		RHOQ		SVOP
	NACC2	18.1333		DTNA		DTNA		RNFT2			HBP1	9.00111		NACC2		NACC2		TSPAN7			ASPHD1	-9		RHOQ		ATP11C		NCALD
	DTNA	17.9023		NRN1		AEBP1		YWHAZ			NACC2	9.00111		ZFP36L1		ZFP36L1		RGS7			RHOQ	9		CIRBP		BACE2		BCL11A
	NRN1	-17.9011		RGS7		ITGB5		BCL11A			ZFP36L1	9.00011		GFAP		GFAP		RNFT2			CIRBP	-8.99889		ATP11C		TRIM5		NRN1
	RGS7	-17.1222		AEBP1		MAP3K20		PCYOX1L			GFAP	9		HOPX		AEBP1		ATL1			ATP11C	8.9		BACE2		GEM		BABAM2
	AEBP1	17.0223		ITGB5		C4B		NAP1L5			HOPX	-8.99889		CA10		TNS1		OLFM1			BACE2	8.88889		TRIM5		ITGB5		SLC27A4
	ITGB5	17.0001		MAP3K20		ANGPT1		BABAM2			CA10	-8.91111		AEBP1		CXCR4		NRN1			TRIM5	8.01111		GEM		ERBIN		TXN
	MAP3K20	16.9333		CRYM		PALLD		NRXN3			AEBP1	8.90001		TNS1		RFX4		NDUFA9			GEM	8.00111		ICA1		TOB1		CYTH2
	CRYM	-16.9133		SVOP		TNS1		SEH1L			TNS1	8.9		CXCR4		PALLD		PTPN3			ICA1	-8.00001		ITGB5		AEBP1		PCYOX1L
	SVOP	-16.89		C4B		GEM		OLFM1			CXCR4	8.89011		SVOP		WWTR1		ATP2A2			ITGB5	8.00001		ERBIN		ITPRIP		RNFT2
	C4B	16.89		ANGPT1		BAZ1A		IDS			SVOP	-8.88889		PCYOX1L		CDC14A		CRYM			ERBIN	8		TOB1		TMX1		ADD2
	ANGPT1	16.0333		PALLD		BDH2		CA10			PCYOX1L	-8.88777		RFX4		CAVIN1		NSG2			TOB1	7.91111		AEBP1		NACC2		IDS
	PALLD	16.0223		RNFT2		HBP1		TSPAN7			RFX4	8.01111		PALLD		GMPR		YWHAZ			AEBP1	7.90011		SVOP		TRIM22		RGS7
	RNFT2	-16.0122		YWHAZ		NFKBIA		SNAP25			PALLD	8.00011		WWTR1		ZFP36L2		RGS4			SVOP	-7.9		ITPRIP		PRKD3		SEH1L
	YWHAZ	-16.0022		TNS1		ZBTB20		RGS4			WWTR1	8		CDC14A		RHOQ		ARF3			ITPRIP	7.9		NCALD		PALLD		NAP1L5
	TNS1	15.9211		GEM		ERBIN		YWHAB			CDC14A	7.90001		TSPAN7		EMP3		NEUROD6			NCALD	-7.79		BCL11A		NPL		PSMG1
	GEM	15.9003		BCL11A		CD44		HOPX			TSPAN7	-7.90001		CAVIN1		MT1F		GABRB3			BCL11A	-7.789		TMX1		YAP1		ROBO2
	BCL11A	-15.9002		PCYOX1L		FAM107A		ASPHD1			CAVIN1	7.9		GMPR		DTNA		SEH1L			TMX1	7.7889		NACC2		RESF1		DTD1
	PCYOX1L	-15.9001		BAZ1A		PRKD3		MRPS25			GMPR	7.9		RGS7		SREK1		GABARAPL1			NACC2	7.78889		NRN1		PPFIA1		FNDC5
	BAZ1A	15.9		BDH2		ANTXR1		CIRBP			RGS7	-7.9		ZFP36L2		GOLIM4		SRD5A1			NRN1	-7.78		BABAM2		SYTL4		MARCHF4
	BDH2	15.8923		HBP1		C1QTNF5		ICA1			ZFP36L2	7.9		RNFT2		MAP3K20		NMNAT2			BABAM2	-7.77888		SLC27A4		TNS1		PRNP
	HBP1	15.7933		NAP1L5		PPFIA1		RAD51C			RNFT2	-7.88999		RHOQ		S100A6		YWHAB			SLC27A4	-7.77789		TXN		MS4A6A		RIMS1
	NAP1L5	-15.7891		BABAM2		DDIT4L		PCSK1			RHOQ	7.889		ATL1		AFF1		DPP6			TXN	-7.77789		TRIM22		SAP30L		PRKCZ
	BABAM2	-15.69		NFKBIA		IL13RA1		ADCYAP1			ATL1	-7.88889		OLFM1		RAB29		OCIAD1			TRIM22	7.7778		CYTH2		SLC7A2		TM7SF2
	NFKBIA	15.679		ZBTB20		PLCE1		NCALD			OLFM1	-7.88889		NRN1		ANTXR1		ATP6V1E1			CYTH2	-7.76654		PCYOX1L		SLC15A3		MRPS25
	ZBTB20	15.2344		ERBIN		YAP1		ARF3			NRN1	-7.88889		NDUFA9		BDH2		NAP1L5			PCYOX1L	-7		PRKD3		MXI1		CITED1
	ERBIN	15.1222		NRXN3		SAP30L		ATP6V1G2			NDUFA9	-7.8		PTPN3		PAWR		BEX3			PRKD3	7		PALLD		SNAP23		YWHAB
	NRXN3	-15.1222		SEH1L		ATP11C		ATP2B2			PTPN3	-7.8		ATP2A2		PTTG1IP		SNCA			PALLD	6.91111		NPL		PLEKHA7		MSTO1
	SEH1L	-15.1222		CD44		ZFP36L1		PTPRN2			ATP2A2	-7.79111		EMP3		EZR		CALM3			NPL	6.90111		YAP1		OSBPL11		KCNF1
	CD44	15.0234		OLFM1		SLC38A2		TPI1			EMP3	7.78891		CRYM		POLA1		PAK1			YAP1	6.90011		RNFT2		DTNA		NTPCR
	OLFM1	-15.0122		IDS		KANK2		ATP6V1E1			CRYM	-7.78779		MT1F		TRIP10		CISD1			RNFT2	-6.89989		RESF1		CLEC5A		UNC13A
	IDS	-14.9233		FAM107A		SLC7A2		GABRB3			MT1F	7.78011		NSG2		ANTXR2		NDUFB5			RESF1	6.89001		ADD2		CALD1		TAGLN3
	FAM107A	14.9222		CA10		MT1F		PRNP			NSG2	-7.7789		YWHAZ		C1QTNF5		NRXN3			ADD2	-6.89		PPFIA1		ANAPC16		TRAPPC2L
	CA10	-14.9133		TSPAN7		YES1		CALM3			YWHAZ	-7.77667		DTNA		STEAP3		ICA1			PPFIA1	6.88901		SYTL4		P3H2		GRIK1
	TSPAN7	-14.9122		SNAP25		ZFP36L2		GSTA4			DTNA	7.76889		SREK1		ITGB5		ARHGEF9			SYTL4	6.889		TNS1		CD163		TIMM50
	SNAP25	-14.9122		RGS4		WWTR1		SCG3			SREK1	7.66678		GOLIM4		AHNAK		MAGED1			TNS1	6.88889		IDS		LRRC1		ADCYAP1
	RGS4	-14.9113		YWHAB		SYTL4		NSG2			GOLIM4	7.11111		MAP3K20		ITPRID2		LRRC8B			IDS	-6.87889		RGS7		RELL1		GSTA4
	YWHAB	-14.9112		HOPX		ANTXR2		VIP			MAP3K20	7.01111		RGS4		YAP1		BDNF			RGS7	-6.87789		MS4A6A		DNAJB6		DHDDS
	HOPX	-14.9112		PRKD3		CAPS		MRPL15			RGS4	-7.01111		ARF3		DDAH2		CLTA			MS4A6A	6.80011		SEH1L		OSMR		TRUB2
	PRKD3	14.9011		ANTXR1		TNFRSF10B		DPP6			ARF3	-7		NEUROD6		PLCE1		ERLEC1			SEH1L	-6.79999		SAP30L		ANTXR2		TIMM8B
	ANTXR1	14.8912		C1QTNF5		STEAP3		SLC16A14			NEUROD6	-7		S100A6		GNG12		UCHL1			SAP30L	6.79989		SLC7A2		CASP7		TCEAL4
	C1QTNF5	14.89		PPFIA1		SERPINB6		TARBP1			S100A6	6.99989		GABRB3		TBL1X		MRPL15			SLC7A2	6.79001		SLC15A3		MAP3K20		OLFM1
	PPFIA1	14.889		DDIT4L		C21orf62		GRIK1			GABRB3	-6.91111		SEH1L		FOXO1		ASPHD1			SLC15A3	6.79		MXI1		BAG3		DHRS11
	DDIT4L	14.8111		IL13RA1		TRIP10		DTD1			SEH1L	-6.90111		GABARAPL1		PDGFRB		SGIP1			MXI1	6.79		SNAP23		IL17RB		SHANK2
	IL13RA1	14.8111		PLCE1		AHNAK		MYL12B			GABARAPL1	-6.90001		SRD5A1		GEM		TSPYL5			SNAP23	6.79		PLEKHA7		KCNN3		SNAP25
	PLCE1	14.8033		YAP1		CALD1		CBLN4			SRD5A1	-6.90001		AFF1		SYTL4		PRMT8			PLEKHA7	6.79		OSBPL11		TPD52L1		ATP2B2
	YAP1	14.8023		SAP30L		TBL1X		UBE2N			AFF1	6.9		RAB29		DDIT4L		RUNDC1			OSBPL11	6.78901		NAP1L5		MUC1		SORCS3
	SAP30L	14.7999		ATP11C		AGFG2		RIMS1			RAB29	6.9		NMNAT2		CRB2		FH			NAP1L5	-6.789		PSMG1		CAPS		ACSL6
	ATP11C	14.7911		ASPHD1		GMPR		GNG3			NMNAT2	-6.89999		YWHAB		ENAH		RAD51C			PSMG1	-6.789		ROBO2		RAB20		FIBP
	ASPHD1	-14.79		ZFP36L1		CXCR4		TAGLN3			YWHAB	-6.89999		DPP6		CAPS		LIN7B			ROBO2	-6.789		DTNA		SRGAP1		GNG3
	ZFP36L1	14.7892		SLC38A2		IL17RB		SV2B			DPP6	-6.89989		ANTXR1		DLEC1		PGAM1			DTNA	6.789		CLEC5A		DDR2		AGAP2
	SLC38A2	14.7889		KANK2		MOB3C		TUBG2			ANTXR1	6.89011		BDH2		S100A4		BMERB1			CLEC5A	6.7889		DTD1		APOLD1		CACNB1
	KANK2	14.7788		MRPS25		ELF1		HPRT1			BDH2	6.89011		PAWR		BGN		SPRYD7			DTD1	-6.78889		CALD1		RBPMS		GRIK2
	MRPS25	-14.7779		CIRBP		SLC43A3		NDRG4			PAWR	6.89011		PTTG1IP		TGIF1		LRPPRC			CALD1	6.78889		ANAPC16		MT2A		TXNDC9
	CIRBP	-14.7778		SLC7A2		ITPRID2		FIBP			PTTG1IP	6.89011		EZR		C4B		HPRT1			ANAPC16	6.78878		P3H2		PRELP		ATP6V1G2
	SLC7A2	14.7034		MT1F		FOXO1		SORCS3			EZR	6.89		OCIAD1		FANCC		UBLCP1			P3H2	6.77911		FNDC5		PLSCR4		CMSS1
	MT1F	14.6913		ICA1		BGN		SNCA			OCIAD1	-6.889		POLA1		SLC4A11		KRT222			FNDC5	-6.779		CD163		STOM		SLC16A14
	ICA1	-14.6911		YES1		SASH1		PRMT8			POLA1	6.889		TRIP10		NFKBIA		UBE2N			CD163	6.7789		MARCHF4		C1R		VIP
	YES1	14.69		RAD51C		TP53INP1		SCN3B			TRIP10	6.889		ATP6V1E1		PARD3		MDH2			MARCHF4	-6.77889		PRNP		ANXA2		AIG1
	RAD51C	-14.6889		ZFP36L2		ANAPC16		BEX4			ATP6V1E1	-6.889		NAP1L5		SAFB2		DTD1			PRNP	-6.77889		RIMS1		ITGB8		RAB2A
	ZFP36L2	14.6811		WWTR1		PLXNB1		GABBR2			NAP1L5	-6.88889		ANTXR2		KCNJ10		SUB1			RIMS1	-6.77889		PRKCZ		BAZ1A		SLC39A3
	WWTR1	14.68		SYTL4		GNA13		KCNF1			ANTXR2	6.88889		BEX3		TNFRSF10B		ME3			PRKCZ	-6.77878		LRRC1		MAPKAPK2		NPTX2
	SYTL4	14.6791		PCSK1		RREB1		DHRS11			BEX3	-6.88889		C1QTNF5		RAPGEF3		PFN2			LRRC1	6.77789		TM7SF2		ELF1		YWHAZ
	PCSK1	-14.679		ADCYAP1		HVCN1		ACSL6			C1QTNF5	6.88889		SNCA		PLXNB1		ZCCHC17			TM7SF2	-6.77789		MRPS25		SLC38A2		RAD51C
	ADCYAP1	-14.6466		NCALD		CTDSP2		NMNAT2			SNCA	-6.88889		STEAP3		ARHGEF10		BABAM2			MRPS25	-6.77779		CITED1		PPP2R1B		MEF2D
	NCALD	-14.5922		ANTXR2		EZR		PPEF1			STEAP3	6.88889		CALM3		SPG21		ACTN2			CITED1	-6.77779		YWHAB		ZBTB20		BEX4
	ANTXR2	14.589		CAPS		GLIS3		ROBO2			CALM3	-6.88889		PAK1		AGFG2		PIN1			YWHAB	-6.77779		MSTO1		HBP1		ATP6V1E1
	CAPS	14.5791		TNFRSF10B		SLC4A11		MOAP1			PAK1	-6.88888		CISD1		PRKX		DNM1L			MSTO1	-6.77778		KCNF1		ITPRID2		BFSP1
	TNFRSF10B	14.4688		ARF3		MUC1		TUBB2A			CISD1	-6.88878		NDUFB5		ELF1		C5orf22			KCNF1	-6.77778		NTPCR		NUPR1		RPP40
	ARF3	-14.0344		STEAP3		MT2A		NDUFB5			NDUFB5	-6.88867		NRXN3		ID4		BEX4			NTPCR	-6.77778		RELL1		RHBDF2		VGF
	STEAP3	14.0111		SERPINB6		ITSN1		ACTB			NRXN3	-6.88778		ITGB5		STAG2		EIF4H			RELL1	6.77778		DNAJB6		AHNAK		SEZ6
	SERPINB6	14.0002		C21orf62		CFLAR		RCAN2			ITGB5	6.87789		AHNAK		SSPN		TLN2			DNAJB6	6.77679		OSMR		MOB3C		NDRG4
	C21orf62	13.9223		TRIP10		DDR2		ATP2A2			AHNAK	6.81111		ITPRID2		GALM		MAL2			OSMR	6.76669		UNC13A		SLA		MRPL15
	TRIP10	13.9211		ATP6V1G2		RHBDF2		MDH2			ITPRID2	6.81111		ICA1		GLIS3		GAP43			UNC13A	-6.69111		ANTXR2		TBL1X		CRYM
	ATP6V1G2	-13.9111		ATP2B2		EMP3		KRT222			ICA1	-6.80111		YAP1		CCDC151		DYNC1I1			ANTXR2	6.689		TAGLN3		SLC16A9		MYL12B
	ATP2B2	-13.9023		PTPRN2		CHDH		FGF12			YAP1	6.80111		DDAH2		PIDD1		GNG3			TAGLN3	-6.68899		CASP7		CLIC1		LCLAT1
	PTPRN2	-13.889		AHNAK		TRIM5		UBLCP1			DDAH2	6.80011		PLCE1		SORBS1		CCKBR			CASP7	6.68891		MAP3K20		DSE		MEG3
	AHNAK	13.8244		TPI1		RFX4		GABRG2			PLCE1	6.8		ARHGEF9		GNA13		RBFOX2			MAP3K20	6.68889		TRAPPC2L		TNPO1		ADAM11
	TPI1	-13.8122		CALD1		CHST6		FBXW7			ARHGEF9	-6.8		GNG12		CHDH		ATP8A2			TRAPPC2L	-6.68889		BAG3		HSPB8		CHCHD7
	CALD1	13.8111		TBL1X		NFIA		PGAM1			GNG12	6.8		MAGED1		TP53INP1		PHF24			BAG3	6.68		GRIK1		C21orf62		ATXN10
	TBL1X	13.8022		AGFG2		PTTG1IP		GDAP1			MAGED1	-6.79999		LRRC8B		PBXIP1		PPP1R2			GRIK1	-6.6789		IL17RB		KCNE4		PPCS
	AGFG2	13.8012		GMPR		VEZF1		ME3			LRRC8B	-6.79989		TBL1X		SERPINB6		NCALD			IL17RB	6.67889		KCNN3		TRIP10		IMMT
	GMPR	13.8011		ATP6V1E1		SLC16A9		MECR			TBL1X	6.79		FOXO1		NUPR1		PSMD12			KCNN3	6.6779		TPD52L1		CXCR4		PPP2R2B
	ATP6V1E1	-13.8		GABRB3		LRRC1		RPP40			FOXO1	6.79		PDGFRB		ATP6V0E1		RTN4			TPD52L1	6.67789		TIMM50		ABCA1		TMEM141
	GABRB3	-13.8		PRNP		KCNN3		EIPR1			PDGFRB	6.78999		GEM		KDSR		SNAP25			TIMM50	-6.67779		ADCYAP1		RAF1		RCAN2
	PRNP	-13.7903		CXCR4		MAPKAPK2		PPFIA2			GEM	6.78911		SYTL4		BCL2		GPI			ADCYAP1	-6.66889		MUC1		ATP6V0E1		MPC2
	CXCR4	13.7901		IL17RB		IQGAP1		BEX1			SYTL4	6.789		DDIT4L		ABCA1		SCG3			MUC1	6.66889		CAPS		SERPINB6		EIPR1
	IL17RB	13.79		CALM3		TGIF1		TUBB3			DDIT4L	6.7889		BDNF		NFIA		NRIP3			CAPS	6.6679		RAB20		DDIT4L		ZCCHC17
	CALM3	-13.79		MOB3C		P3H2		ATL1			BDNF	-6.78889		CLTA		ERBIN		ACOT7			RAB20	6.66789		GSTA4		ACSS3		MECR
	MOB3C	13.7898		ELF1		ABCA1		UNC13A			CLTA	-6.78889		ERLEC1		IQGAP1		PTPRN2			GSTA4	-6.66789		SRGAP1		TCEAL9		MPND
	ELF1	13.779		GSTA4		ITGB8		TRIM9			ERLEC1	-6.78889		UCHL1		TNS3		SEZ6L2			SRGAP1	6.66789		DDR2		CHST6		MRPL55
	GSTA4	-13.779		SLC43A3		PLEKHA7		CISD1			UCHL1	-6.78889		CRB2		WEE1		BEX5			DDR2	6.66778		APOLD1		GJA1		SMIM29
	SLC43A3	13.7689		ITPRID2		BACE2		PAK1			CRB2	6.78889		MRPL15		YES1		CHGB			APOLD1	6.66778		RBPMS		SRGN		TUSC2
	ITPRID2	13.7223		FOXO1		MT1E		TLN2			MRPL15	-6.78889		ASPHD1		IL13RA1		TPI1			RBPMS	6.66679		DHDDS		EZR		PACSIN1
	FOXO1	13.7122		BGN		RAB29		BDNF			ASPHD1	-6.78888		ENAH		MT1E		UCHL5			DHDDS	-6.66677		TRUB2		NFIA		ATP5F1B
	BGN	13.6912		SCG3		ENAH		CAMK4			ENAH	6.779		CAPS		CD44		MOAP1			TRUB2	-6.66667		MT2A		FAM107A		PTGES2
	SCG3	-13.6911		SASH1		PRKX		SRD5A1			CAPS	6.779		DLEC1		NEBL		ATP5IF1			MT2A	6.66667		PRELP		SLC43A3		HABP4
	SASH1	13.6903		TP53INP1		INPPL1		TXNDC9			DLEC1	6.7789		S100A4		MSRB3		ATP6V0D1			PRELP	6.66667		PLSCR4		BDH2		FGF12
	TP53INP1	13.69		ANAPC16		CDK2AP1		NDUFA9			S100A4	6.7789		BGN		CTDSP2		VDAC1			PLSCR4	6.66568		TIMM8B		H2BC5		NSG2
	ANAPC16	13.6888		NSG2		CDH26		NEUROD6			BGN	6.7789		SGIP1		ZFHX3		IARS1			TIMM8B	-6.65567		STOM		PRKX		TUBB2A
	NSG2	-13.6801		PLXNB1		SSPN		SEZ6L2			SGIP1	-6.77889		TGIF1		GJA1		SYT1			STOM	6.65557		C1R		RAB27A		RNF112
	PLXNB1	13.6789		VIP		PRELP		LIN7B			TGIF1	6.77889		TSPYL5		LPP		RRAGB			C1R	6.64567		ANXA2		MT1H		TMEM121B
	VIP	-13.6788		GNA13		GRAMD2B		CCKBR			TSPYL5	-6.77889		PRMT8		SOWAHC		SLC4A1AP			ANXA2	6.57778		ITGB8		ZFP36L2		CRY2
	GNA13	13.6678		RREB1		TEAD2		KALRN			PRMT8	-6.77789		C4B		PHGDH		ADCYAP1			ITGB8	6.56789		TCEAL4		GNG12		B4GALT6
	RREB1	13.6567		MRPL15		CLIC1		BEX3			C4B	6.77779		FANCC		HSPB2		MEAF6			TCEAL4	-6.56679		BAZ1A		SPEN		ELMO1
	MRPL15	-13.5912		DPP6		DSE		GPM6A			FANCC	6.77779		SLC4A11		RBM6		BEX2			BAZ1A	6.01111		OLFM1		ID3		ACP2
	DPP6	-13.59		HVCN1		TGFBR3		RTN1			SLC4A11	6.77779		RUNDC1		FYN		ARPC5L			OLFM1	-6.00111		DHRS11		SLC5A3		DLG3
	HVCN1	13.5812		SLC16A14		CDC14A		BEX5			RUNDC1	-6.77778		NFKBIA		MSX1		DENR			DHRS11	-6.00011		MAPKAPK2		RIMKLB		JPT1
	SLC16A14	-13.5801		CTDSP2		MSX1		GRIK2			NFKBIA	6.77778		FH		SLC7A2		KLC1			MAPKAPK2	6.00001		ELF1		KLF15		CBLN4
	CTDSP2	13.579		EZR		TNFRSF1A		CACNB1			FH	-6.77778		PARD3		VCAN		TRIM36			ELF1	6		SLC38A2		EMP3		PTPRN2
	EZR	13.579		GLIS3		POLA1		SST			PARD3	6.77767		SAFB2		LAMB2		ANKRD39			SLC38A2	6		PPP2R1B		GNA13		IQSEC2
	GLIS3	13.5778		SLC4A11		CSRNP1		TOMM20			SAFB2	6.77767		KCNJ10		GSDMD		BCL11A			PPP2R1B	5.91111		ZBTB20		SCIN		AGPAT1
	SLC4A11	13.5777		TARBP1		PLSCR4		SYN2			KCNJ10	6.77667		RAD51C		ENTPD2		FABP3			ZBTB20	5.91111		HBP1		STAT3		ME3
	TARBP1	-13.5689		GRIK1		HSPB2		ATP5F1B			RAD51C	-6.77667		TNFRSF10B		SMOX		TOR1A			HBP1	5.90111		SHANK2		TEAD2		ATL1
	GRIK1	-13.568		DTD1		S100A4		TCEAL2			TNFRSF10B	6.77667		LIN7B		MOB3C		CAMK4			SHANK2	-5.90111		ITPRID2		DDIT4		PARL
	DTD1	-13.5667		MUC1		MT1X		PRKCZ			LIN7B	-6.76667		PGAM1		FXR1		SLC30A3			ITPRID2	5.90011		NUPR1		PHF19		VPS33B
	MUC1	13.5579		MT2A		NIPBL		JPT1			PGAM1	-6.76667		RAPGEF3		C21orf62		ACTR10			NUPR1	5.90011		RHBDF2		ITSN1		TUBB3
	MT2A	13.5567		ITSN1		SRGAP1		ELOC			RAPGEF3	6.76656		PLXNB1		TRIOBP		GSTA4			RHBDF2	5.90011		AHNAK		PLOD1		PPP1R2
	ITSN1	13.5552		CFLAR		SREK1		CLIP3			PLXNB1	6.69001		ARHGEF10		BMPR1A		CIRBP			AHNAK	5.90001		MOB3C		MACF1		RPL15
	CFLAR	13.47		DDR2		IRF7		ELMO1			ARHGEF10	6.69		BMERB1		RARRES2		ATP6V1A			MOB3C	5.9		SNAP25		RAB29		PRMT8
	DDR2	13.4679		RHBDF2		CSRP1		GPHN			BMERB1	-6.68999		SPG21		WWC1		ACP1			SNAP25	-5.89999		SLA		SPP1		BDNF
	RHBDF2	13.457		MYL12B		HSPB8		TRAPPC2L			SPG21	6.68989		AGFG2		SLC5A3		ENTPD6			SLA	5.89889		TBL1X		AFF1		NRXN3
	MYL12B	-13.4568		EMP3		TOB2		FABP3			AGFG2	6.68901		PRKX		CALML4		SCN3B			TBL1X	5.89		SLC16A9		LAT2		SNAPC5
	EMP3	13.4568		CBLN4		NUPR1		MAGED1			PRKX	6.689		SPRYD7		RFX2		FGF12			SLC16A9	5.89		CLIC1		NFKBIA		TRIM9
	CBLN4	-13.4568		CHDH		ATP6V0E1		STX12			SPRYD7	-6.689		LRPPRC		CD99		PPP2R2C			CLIC1	5.8889		DSE		ZC3HAV1		GAD2
	CHDH	13.3657		TRIM5		PPARA		PTPN3			LRPPRC	-6.68899		ELF1		ACTL6A		ATP5MC1			DSE	5.88889		TNPO1		HVCN1		PHF24
	TRIM5	13.3546		UBE2N		MICALL2		SUB1			ELF1	6.68889		HPRT1		SLC43A3		TOMM20			TNPO1	5.88889		HSPB8		SASH1		TARBP1
	UBE2N	-13.259		RFX4		CASP6		GABARAPL1			HPRT1	-6.68889		ID4		KHNYN		ITFG1			HSPB8	5.88889		ATP2B2		PAK2		TUBG2
	RFX4	13.0234		CHST6		SPART		B4GALT6			ID4	6.68001		STAG2		TGFBR3		IDS			ATP2B2	-5.88779		C21orf62		PARP9		COPS7A
	CHST6	13.0112		NFIA		PHYHD1		ZNHIT3			STAG2	6.68		SSPN		WWC3		TOMM70			C21orf62	5.80111		KCNE4		TLR2		CCDC184
	NFIA	13.0111		RIMS1		TOB1		NPTX2			SSPN	6.6789		GALM		SLC25A18		PCSK1			KCNE4	5.80111		TRIP10		FOXO1		STX12
	RIMS1	-13.0033		PTTG1IP		ID3		ITFG1			GALM	6.67889		UBLCP1		FGFR1		SLC16A14			TRIP10	5.80011		CXCR4		MPZL2		UBLCP1
	PTTG1IP	12.9013		VEZF1		HMBOX1		ACTG1			UBLCP1	-6.67878		KRT222		ARHGAP17		LSM4			CXCR4	5.8		SORCS3		CD44		CHGB
	VEZF1	12.9003		GNG3		TEAD1		TXN			KRT222	-6.67789		UBE2N		INPPL1		SCN8A			SORCS3	-5.8		ABCA1		IRAG1		EGR4
	GNG3	-12.89		TAGLN3		AKR1C3		TM7SF2			UBE2N	-6.67788		GLIS3		DBI		CNRIP1			ABCA1	5.8		RAF1		PARVG		RGS4
	TAGLN3	-12.8133		SV2B		PARD3		HECTD2			GLIS3	6.67779		CCDC151		IGDCC4		AP2M1			RAF1	5.8		ACSL6		SAMD4A		WDR54
	SV2B	-12.8122		TUBG2		RASL12		BMERB1			CCDC151	6.67778		MDH2		PRKD3		ANK3			ACSL6	-5.79889		ATP6V0E1		BGN		FAM131A
	TUBG2	-12.8122		HPRT1		AFF1		PIN1			MDH2	-6.67767		PIDD1		TP73-AS1		EPHA4			ATP6V0E1	5.79111		SERPINB6		TGFBR3		CLIP3
	HPRT1	-12.8122		NDRG4		GNG12		GAD2			PIDD1	6.66889		SORBS1		ASXL1		PPEF1			SERPINB6	5.79011		FIBP		EMP1		ARF5
	NDRG4	-12.8023		FIBP		EMP1		ST6GALNAC5			SORBS1	6.66889		GNA13		SRRM2		GABRA1			FIBP	-5.79		DDIT4L		TEAD1		CA10
	FIBP	-12.8022		SORCS3		DLEC1		ATP5PD			GNA13	6.66779		CHDH		ANAPC16		MPPED2			DDIT4L	5.79		GNG3		TBX3		GAD1
	SORCS3	-12.8001		SNCA		ZNF395		PSMG1			CHDH	6.66779		DTD1		UXT		UBE2T			GNG3	-5.78999		ACSS3		G3BP1		HPRT1
	SNCA	-12.7912		PRMT8		ARHGEF6		GAPDH			DTD1	-6.66778		TP53INP1		HDGF		GABBR2			ACSS3	5.78901		TCEAL9		CTDSP2		TSPAN7
	PRMT8	-12.7912		SLC16A9		KLF15		RTN4			TP53INP1	6.66778		SUB1		FOXO4		SEZ6L			TCEAL9	5.789		CHST6		SREK1		ANAPC15
	SLC16A9	12.7901		SCN3B		SPAG9		TCEAL4			SUB1	-6.66667		ME3		TCF3		TERF2IP			CHST6	5.789		GJA1		CAPG		SPCS1
	SCN3B	-12.7891		BEX4		PPP2R1B		UBE2V2			ME3	-6.66657		PFN2		SWAP70		ATP5PD			GJA1	5.7889		SRGN		CYBA		SCN3B
	BEX4	-12.7789		LRRC1		WWC3		MPPED2			PFN2	-6.66656		ZCCHC17		CSRP1		ATP6V1B2			SRGN	5.7889		EZR		ZNF395		NOVA1
	LRRC1	12.7123		GABBR2		BCL6		UQCRC2			ZCCHC17	-6.65557		BABAM2		RIN2		LRRTM1			EZR	5.7889		NFIA		NIPBL		SLIT3
	GABBR2	-12.7122		KCNN3		PDLIM4		MARCHF4			BABAM2	-6.65546		PBXIP1		MT2A		MAPK9			NFIA	5.7889		AGAP2		PLCE1		MYG1
	KCNN3	12.7111		MAPKAPK2		FXYD5		FNDC5			PBXIP1	6.01111		SERPINB6		ARHGEF6		JPT1			AGAP2	-5.78889		CACNB1		AQP4		SPAG7
	MAPKAPK2	12.7011		IQGAP1		CAVIN1		EDF1			SERPINB6	6.00011		NUPR1		S1PR3		SNAPC5			CACNB1	-5.78889		FAM107A		RBM6		BEX1
	IQGAP1	12.7011		TGIF1		SELENOP		PFN2			NUPR1	5.91111		ACTN2		GDF11		SYN2			FAM107A	5.78889		GRIK2		ITGB2		ANKS1B
	TGIF1	12.6912		P3H2		SLC5A3		SPRYD7			ACTN2	-5.90011		ATP6V0E1		DNAJC1		ATP6V1G2			GRIK2	-5.78889		TXNDC9		TOB2		TLN2
	P3H2	12.6912		ABCA1		TBC1D2B		ATP5F1C			ATP6V0E1	5.9		KDSR		SELENOP		DCLK1			TXNDC9	-5.78878		ATP6V1G2		YBX3		KCNAB1
	ABCA1	12.69		KCNF1		GSDMD		IMMT			KDSR	5.9		BCL2		TCIRG1		PDPK1			ATP6V1G2	-5.78778		SLC43A3		CD99		SMARCA4
	KCNF1	-12.689		ITGB8		RELL1		SLC35B1			BCL2	5.9		ABCA1		NIPBL		SURF2			SLC43A3	5.78111		BDH2		ZFP36L1		ARPP21
	ITGB8	12.6801		DHRS11		SNAP23		BFSP1			ABCA1	5.9		NFIA		CAPN2		PLEKHB2			BDH2	5.78011		H2BC5		MSN		LRRC20
	DHRS11	-12.6791		PLEKHA7		ACACB		SLC27A4			NFIA	5.9		PIN1		EMP1		SLC35B1			H2BC5	5.78001		PRKX		SLCO4A1		SCG3
	PLEKHA7	12.6789		BACE2		IGDCC4		MANBAL			PIN1	-5.89889		DNM1L		PTAR1		GDAP1			PRKX	5.78		RAB27A		CASP6		PPEF1
	BACE2	12.6656		ACSL6		RBPMS		ZCCHC17			DNM1L	-5.89001		C5orf22		CDH23		UQCRC2			RAB27A	5.77911		CMSS1		CCDC102A		SUMF2
	ACSL6	-12.6122		MT1E		MSN		TIMM50			C5orf22	-5.89		BEX4		TEAD2		SLC25A3			CMSS1	-5.779		SLC16A14		ABCC4		UTP11
	MT1E	12.6012		NMNAT2		WWC1		ALDOA			BEX4	-5.89		EIF4H		VAT1		FIBP			SLC16A14	-5.779		MT1H		PDLIM1		CAMK4
	NMNAT2	-12.6012		PPEF1		ASXL1		PPP2R2B			EIF4H	-5.88989		TLN2		SLC26A6		TUBB4B			MT1H	5.779		ZFP36L2		TNFRSF1A		MANEAL
	PPEF1	-12.5913		ROBO2		RFX2		ANKRD39			TLN2	-5.889		MAL2		PAGR1		TUBG2			ZFP36L2	5.779		GNG12		RGS1		BZW2
	ROBO2	-12.59		RAB29		TPD52L1		RPL15			MAL2	-5.88889		GAP43		KLF15		MANBAL			GNG12	5.7789		SPEN		SON		PIAS2
	RAB29	12.5892		MOAP1		BAG3		DHDDS			GAP43	-5.88889		DYNC1I1		FGFRL1		TIMM50			SPEN	5.77889		ID3		GBP2		TPI1
	MOAP1	-12.589		ENAH		TMX1		RBFOX1			DYNC1I1	-5.88888		GNG3		SOX2		SMARCA4			ID3	5.77889		SLC5A3		BCL6		HPCA
	ENAH	12.5801		PRKX		TCF3		DNM1L			GNG3	-5.88888		CCKBR		BAZ1A		TARBP1			SLC5A3	5.77889		RIMKLB		COLGALT1		IMP4
	PRKX	12.5801		TUBB2A		MSR1		MAL2			CCKBR	-5.88878		ERBIN		MPST		GPR158			RIMKLB	5.77888		VIP		PTBP1		KCNB2
	TUBB2A	-12.58		INPPL1		ITPRIP		LRRC8B			ERBIN	5.87789		RBFOX2		MS4A14		TBC1D7			VIP	-5.77888		KLF15		CHDH		CHCHD6
	INPPL1	12.5789		CDK2AP1		MKLN1		OPA1			RBFOX2	-5.81111		IQGAP1		APLNR		TM2D2			KLF15	5.77878		EMP3		CFI		OSCP1
	CDK2AP1	12.5788		CDH26		S1PR3		GOT1			IQGAP1	5.80011		TNS3		ZNF652		MRPS25			EMP3	5.7779		GNA13		MKLN1		POLR3C
	CDH26	12.5778		NDUFB5		SERPINA3		ARF5			TNS3	5.8		ATP8A2		PLSCR4		TRAPPC2L			GNA13	5.77789		AIG1		S1PR3		MYL5
	NDUFB5	-12.57		ACTB		CALML4		MICAL2			ATP8A2	-5.8		PHF24		RXRA		UBE2V2			AIG1	-5.77789		RAB2A		KLHL21		NHP2
	ACTB	-12.5699		SSPN		MCL1		PLK2			PHF24	-5.8		PPP1R2		FGR		ZMAT2			RAB2A	-5.77789		SCIN		CSRP2		TSNAX
	SSPN	12.5689		PRELP		SLFN11		ACTR10			PPP1R2	-5.8		NCALD		POU3F2		SST			SCIN	5.77789		SLC39A3		ALOX5AP		COPS3
	PRELP	12.5688		RCAN2		CDIP1		GPATCH2			NCALD	-5.79989		PSMD12		CDK2AP1		PSMB2			SLC39A3	-5.77789		NPTX2		PLA1A		NME1
	RCAN2	-12.568		GRAMD2B		ZNF621		EIF4H			PSMD12	-5.79111		RTN4		TRIM47		CHMP4B			NPTX2	-5.77788		STAT3		SCARA3		SEZ6L2
	GRAMD2B	12.5671		TEAD2		BTBD7		CHGB			RTN4	-5.79001		WEE1		MAPKAPK2		SCOC			STAT3	5.77779		YWHAZ		TGIF1		ZDHHC23
	TEAD2	12.567		CLIC1		ANXA2		ATP8A2			WEE1	5.79001		SNAP25		DDB2		TOMM22			YWHAZ	-5.77779		RAD51C		MAVS		NMRAL1
	CLIC1	12.5578		ATP2A2		POGLUT3		STX1A			SNAP25	-5.79		YES1		TNXB		GPHN			RAD51C	-5.77778		TEAD2		ANGPT2		ADGRL1
	ATP2A2	-12.5567		DSE		CCDC151		SERPINB8			YES1	5.79		GPI		EMX2		HECTD2			TEAD2	5.77778		DDIT4		TYROBP		NEUROD6
	DSE	12.5448		MDH2		COLGALT1		LCLAT1			GPI	-5.79		IL13RA1		BMPR1B		PITHD1			DDIT4	5.77778		PHF19		SERPINA3		UQCRC2
	MDH2	-12.5001		KRT222		MID1IP1		NME1			IL13RA1	5.79		SCG3		PPP4R1		SPCS1			PHF19	5.77778		ITSN1		WLS		FGF13
	KRT222	-12.479		TGFBR3		PBXIP1		GPRASP1			SCG3	-5.79		MT1E		PCBP2		PPP2R2B			ITSN1	5.77766		MEF2D		SMO		ADCY1
	TGFBR3	12.4779		CDC14A		LPP		PHF24			MT1E	5.78911		CD44		SALL2		PTP4A1			MEF2D	-5.77678		BEX4		ITGA5		GOT1
	CDC14A	12.4767		FGF12		SOWAHC		SNAPC5			CD44	5.789		NEBL		TCF7L1		SV2B			BEX4	-5.77668		PLOD1		DCAF12		DDA1
	FGF12	-12.4701		UBLCP1		TNPO1		AGAP2			NEBL	5.789		NRIP3		TSPO		MLF2			PLOD1	5.77667		MACF1		ELK1		EIF4H
	UBLCP1	-12.4699		GABRG2		ZFHX3		SKP1			NRIP3	-5.789		ACOT7		ZNF395		GABRG2			MACF1	5.69011		ATP6V1E1		MT1M		CPT1C
	GABRG2	-12.469		FBXW7		GJA1		C5orf22			ACOT7	-5.789		MSRB3		BCL6		VAMP2			ATP6V1E1	-5.69001		BFSP1		MGAT1		GPM6A
	FBXW7	-12.4689		MSX1		RESF1		DIRAS2			MSRB3	5.789		CTDSP2		KTN1		EIPR1			BFSP1	-5.69		RAB29		FYN		C2orf80
	MSX1	12.4689		PGAM1		RAB27A		GPI			CTDSP2	5.7889		PTPRN2		KIF1C		STX12			RAB29	5.69		RPP40		ARHGAP9		TMEM163
	PGAM1	-12.4678		TNFRSF1A		LRP10		ENSA			PTPRN2	-5.7889		SEZ6L2		SAP30L		YARS1			RPP40	-5.69		VGF		SLC39A1		NDUFA7
	TNFRSF1A	12.4669		POLA1		KHNYN		SYT1			SEZ6L2	-5.7889		BEX5		SPTSSA		SERF1B			VGF	-5.68989		SPP1		SZRD1		ELOC
	POLA1	12.4578		CSRNP1		PTBP1		DCLK1			BEX5	-5.78889		ZFHX3		MIR99AHG		BNIP3			SPP1	5.689		SEZ6		MT1X		EMC4
	CSRNP1	12.4556		PLSCR4		ID4		NREP			ZFHX3	5.78889		CHGB		ABCB7		RPP40			SEZ6	-5.68889		AFF1		S100A4		DDT
	PLSCR4	12.4469		HSPB2		NEBL		HSPB3			CHGB	-5.78889		GJA1		SLC38A2		GAPDH			AFF1	5.68889		LAT2		CEBPD		TCEAL2
	HSPB2	12.4469		GDAP1		VCAN		CCDC184			GJA1	5.78889		TPI1		FAM181B		MRPS21			LAT2	5.68889		NDRG4		TMEM47		CDC42
	GDAP1	-12.3668		S100A4		LIMK2		SCN8A			TPI1	-5.78889		UCHL5		NXN		ALKBH6			NDRG4	-5.68889		NFKBIA		TAB2		NXPH1
	S100A4	12.3569		MT1X		ARHGAP17		SPCS1			UCHL5	-5.78889		MOAP1		HSD17B7		LANCL2			NFKBIA	5.68889		MRPL15		OR7A5		SLC25A4
	MT1X	12.3557		NIPBL		MS4A14		MRPL30			MOAP1	-5.78888		ATP5IF1		MAP3K5		LRRC73			MRPL15	-5.68111		CRYM		TMEM43		MAST3
	NIPBL	12.3468		SRGAP1		LATS2		GAD1			ATP5IF1	-5.78878		ATP6V0D1		ITGA10		SYNJ1			CRYM	-5.68001		ZC3HAV1		MAFF		UQCRC1
	SRGAP1	12.3468		ME3		AQP4		MGST3			ATP6V0D1	-5.78878		VDAC1		EPHB4		GOLT1A			ZC3HAV1	5.68		HVCN1		TNFRSF10B		BDH1
	ME3	-12.3466		MECR		SCRIB		TSPYL5			VDAC1	-5.78878		IARS1		CSRNP1		CBLN4			HVCN1	5.68		SASH1		PRPF4B		DPP6
	MECR	-12.3458		SREK1		ARHGEF10		SLC30A3			IARS1	-5.78867		SYT1		ZNF621		MAK16			SASH1	5.67911		PAK2		CASC3		FABP3
	SREK1	12.3456		RPP40		ACSS3		R3HDM1			SYT1	-5.78789		RRAGB		TMEM47		EFR3B			PAK2	5.679		PARP9		TMEM216		PSMD8
	RPP40	-12.2701		EIPR1		KTN1		TMEM121B			RRAGB	-5.78778		SLC4A1AP		EEF1D		ATP5F1C			PARP9	5.679		TLR2		SLFN11		KIFAP3
	EIPR1	-12.2579		IRF7		ZHX3		ERLEC1			SLC4A1AP	-5.78778		LPP		PPIC		CHP1			TLR2	5.6789		FOXO1		ELOVL7		GABBR2
	IRF7	12.2457		PPFIA2		RFTN2		DYNC1I1			LPP	5.77901		SOWAHC		TBC1D2B		ZNHIT3			FOXO1	5.67889		MPZL2		ADGRL4		MAGED1
	PPFIA2	-12.2334		CSRP1		MXI1		MEAF6			SOWAHC	5.779		ADCYAP1		ARHGAP5		TOLLIP			MPZL2	5.67889		CD44		UNC93B1		BEND5
	CSRP1	12.2258		BEX1		PAK2		MLF2			ADCYAP1	-5.7789		MEAF6		CARHSP1		DDX25			CD44	5.67889		MYL12B		IL4R		NMNAT2
	BEX1	-11.9022		HSPB8		SLC15A3		PTGES2			MEAF6	-5.7789		PHGDH		FXYD5		CHCHD6			MYL12B	-5.67889		IRAG1		PLOD2		PIN1
	HSPB8	11.9012		TUBB3		SPEN		CMSS1			PHGDH	5.77889		BEX2		SOX9		CIAPIN1			IRAG1	5.67889		PARVG		IFITM2		C2CD2L
	TUBB3	-11.9001		ATL1		CDK2		SLC25A3			BEX2	-5.77889		ARPC5L		RHBDF2		MECR			PARVG	5.67889		SAMD4A		MSR1		KRT222
	ATL1	-11.9		TOB2		ARAP1		TBC1D9			ARPC5L	-5.77889		DENR		SYNE2		PPP1R7			SAMD4A	5.67811		LCLAT1		EGFR		LRRC73
	TOB2	11.8889		UNC13A		LAMB2		PLEKHB2			DENR	-5.77889		HSPB2		SCARA3		PSMD8			LCLAT1	-5.678		BGN		SMTN		GABARAPL1
	UNC13A	-11.8244		NUPR1		S100A6		MSTO1			HSPB2	5.77889		KLC1		RIMKLB		TBC1D9			BGN	5.678		TGFBR3		HSD17B1		BEX5
	NUPR1	11.8222		ATP6V0E1		WLS		BEX2			KLC1	-5.77889		RBM6		METTL7A		COX6B1			TGFBR3	5.67789		MEG3		MID1IP1		MAP1LC3A
	ATP6V0E1	11.8133		TRIM9		RAF1		TMEM59L			RBM6	5.77889		FYN		OLMALINC		TCEAL4			MEG3	-5.67779		ADAM11		RFX4		DLGAP1
	TRIM9	-11.8013		PPARA		CAPN2		UCHL1			FYN	5.77889		TRIM36		MIER1		POP4			ADAM11	-5.67779		CHCHD7		PLXNB1		APEX1
	PPARA	11.7912		CISD1		PHF19		LETMD1			TRIM36	-5.77878		MSX1		FBXO8		PPP2R1A			CHCHD7	-5.67779		EMP1		CSRNP1		CDK5
	CISD1	-11.7899		PAK1		SRGN		GET1			MSX1	5.77878		SLC7A2		SEPTIN8		VGF			EMP1	5.67778		ATXN10		PTTG1IP		SKP1
	PAK1	-11.7878		TLN2		RAB13		VGF			SLC7A2	5.778		VCAN		CDIP1		RAP1GDS1			ATXN10	-5.67778		TEAD1		ANGPT1		CCKBR
	TLN2	-11.7791		BDNF		PAWR		IMP4			VCAN	5.778		ANKRD39		SMC3		BFSP1			TEAD1	5.67778		PPCS		STEAP3		TMEM59L
	BDNF	-11.7777		CAMK4		DDAH2		ATP6V1B2			ANKRD39	-5.77789		LAMB2		CDH26		NAA20			PPCS	-5.67768		IMMT		MS4A14		CACNG3
	CAMK4	-11.7111		SRD5A1		OSBPL11		ATCAY			LAMB2	5.77789		BCL11A		IRF7		IMMT			IMMT	-5.67767		TBX3		IL6ST		HAPLN1
	SRD5A1	-11.7022		TXNDC9		FANCC		SGIP1			BCL11A	-5.7778		FABP3		KIAA1958		MEIS3			TBX3	5.67678		G3BP1		TNFAIP8		CD2BP2
	TXNDC9	-11.7		NDUFA9		ACKR3		TUBB4B			FABP3	-5.77779		GSDMD		SMAD4		VKORC1L1			G3BP1	5.66911		CTDSP2		VEZF1		PLCB1
	NDUFA9	-11.6922		MICALL2		PARVG		HABP4			GSDMD	5.77779		ENTPD2		VPS13C		CRH			CTDSP2	5.6689		SREK1		LILRA2		EDF1
	MICALL2	11.6911		NEUROD6		MT1H		VDAC1			ENTPD2	5.77779		TOR1A		HIF3A		RIMS1			SREK1	5.66889		CAPG		CALCOCO2		HIVEP2
	NEUROD6	-11.6901		CASP6		GALM		ATP5MG			TOR1A	-5.77779		SMOX		CHST6		SNX10			CAPG	5.66889		CYBA		GYPC		ARHGAP20
	CASP6	11.69		SPART		PAGR1		PSMD8			SMOX	5.77778		CAMK4		HSPB8		LCLAT1			CYBA	5.6679		ZNF395		CDH26		PSMB7
	SPART	11.69		PHYHD1		SAFB2		C3orf14			CAMK4	-5.77778		SLC30A3		SCAF11		CYCS			ZNF395	5.6679		NIPBL		CDK2AP1		GPATCH4
	PHYHD1	11.69		SEZ6L2		NINJ1		CACNG3			SLC30A3	-5.77778		ACTR10		PAK2		GOT1			NIPBL	5.66789		PLCE1		NEBL		LMF1
	SEZ6L2	-11.689		LIN7B		FGFRL1		BNIP3			ACTR10	-5.77778		MOB3C		SLC6A12		HIGD1A			PLCE1	5.66789		PPP2R2B		HSPB1		GABRG2
	LIN7B	-11.689		TOB1		MT1G		CDH13			MOB3C	5.77778		FXR1		CDC42EP4		FBXW7			PPP2R2B	-5.66789		AQP4		KTN1		MAPT
	TOB1	11.6889		CCKBR		RBM6		KLC1			FXR1	5.77768		GSTA4		PLEKHA7		UNC13A			AQP4	5.6678		RBM6		EPS8		GSKIP
	CCKBR	-11.6889		ID3		TCF7L1		SNU13			GSTA4	-5.77767		CIRBP		ZBTB20		TRAPPC6B			RBM6	5.66779		TMEM141		NFKB1		PCSK1
	ID3	11.6813		KALRN		METTL7A		PSMB2			CIRBP	-5.77766		ATP6V1A		PHYHD1		ATP6V1D			TMEM141	-5.66778		ITGB2		SPR		ATP8A2
	KALRN	-11.6801		HMBOX1		RUNX3		HAPLN1			ATP6V1A	-5.77667		ACP1		SOX13		SCG2			ITGB2	5.66778		TOB2		RNF135		CALM3
	HMBOX1	11.679		BEX3		SMO		HIVEP2			ACP1	-5.76767		ENTPD6		CALD1		RBFOX1			TOB2	5.66778		YBX3		NINJ1		ITFG1
	BEX3	-11.679		TEAD1		RAB20		ALKBH6			ENTPD6	-5.76689		SCN3B		LAMP2		ANXA6			YBX3	5.66778		RCAN2		ARHGEF6		MRPS30
	TEAD1	11.6779		AKR1C3		GPR4		LANCL2			SCN3B	-5.76678		FGF12		CTSH		RCAN2			RCAN2	-5.66777		MPC2		ABHD4		NDUFV2
	AKR1C3	11.6711		PARD3		CD163		AIG1			FGF12	-5.76677		PPP2R2C		VEZF1		TUBB3			MPC2	-5.66768		CD99		ANTXR1		NPM2
	PARD3	11.6676		RASL12		DDIT4		PEX16			PPP2R2C	-5.76668		ATP5MC1		SPART		ST8SIA5			CD99	5.6669		ZFP36L1		ARHGAP5		SMIM14
	RASL12	11.6122		GPM6A		STAT3		MEIS3			ATP5MC1	-5.76667		TOMM20		BMP2K		SCG5			ZFP36L1	5.66689		MSN		ASXL1		GABRB3
	GPM6A	-11.6033		RTN1		BMPR1A		WSB2			TOMM20	-5.76667		ITFG1		IL17RB		MFSD4A			MSN	5.6668		EIPR1		PAPOLA		RTN1
	RTN1	-11.6022		BEX5		BMP2K		EFR3B			ITFG1	-5.76557		IDS		KCNE4		TMEM121B			EIPR1	-5.6668		ZCCHC17		MTMR3		EIF3K
	BEX5	-11.6012		GRIK2		TRIM47		TUSC2			IDS	-5.71111		C21orf62		PHF21A		ATCAY			ZCCHC17	-5.66679		SLCO4A1		CDC14A		MRPL30
	GRIK2	-11.5911		CACNB1		PDGFRB		NDUFA7			C21orf62	5.70011		TOMM70		NOTCH2NLA		CD47			SLCO4A1	5.66679		CASP6		MT1F		ATP6V1B2
	CACNB1	-11.5901		SST		LILRA2		GOLT1A			TOMM70	-5.70011		TRIOBP		AKR1C3		PLK2			CASP6	5.66678		CCDC102A		PTPRC		SYNGR3
	SST	-11.59		AFF1		NIBAN2		MRPL55			TRIOBP	5.69001		PCSK1		ID3		SERPINB8			CCDC102A	5.66678		ABCC4		VCAN		PRRC2A
	AFF1	11.59		TOMM20		SLC25A18		BRINP2			PCSK1	-5.69		BMPR1A		HMBOX1		GPRASP1			ABCC4	5.66669		PDLIM1		IQGAP1		KHDRBS1
	TOMM20	-11.59		GNG12		FYN		TMEM14B			BMPR1A	5.69		RARRES2		CERS1		BEX1			PDLIM1	5.66668		TNFRSF1A		SCRIB		SLIRP
	GNG12	11.5889		EMP1		ITPRIPL2		LRRC73			RARRES2	5.68901		SLC16A14		MTSS2		EMC4			TNFRSF1A	5.66668		RGS1		PHYHD1		TCERG1
	EMP1	11.5889		SYN2		FAM181B		TCEAL7			SLC16A14	-5.689		WWC1		MICALL2		TUBB2A			RGS1	5.66668		SON		DLC1		C1orf74
	SYN2	-11.5889		ATP5F1B		FGR		CHMP4B			WWC1	5.68899		LSM4		TTC38		ATP2B1			SON	5.66668		GBP2		GRAMD2B		SMIM10L2B
	ATP5F1B	-11.5889		TCEAL2		CD99		POP4			LSM4	-5.6889		SCN8A		ISYNA1		ELMO1			GBP2	5.66667		MECR		NFATC1		MAP2
	TCEAL2	-11.58		PRKCZ		CALCOCO2		TM2D2			SCN8A	-5.68888		CNRIP1		PLPP1		SMAP2			MECR	-5.66667		MPND		MAP3K5		PLD3
	PRKCZ	-11.58		JPT1		DDX39A		PPP1R7			CNRIP1	-5.68878		AP2M1		SPAG9		RPL15			MPND	-5.66567		MRPL55		SOAT1		COMMD4
	JPT1	-11.5799		ELOC		RAPGEF3		RGS7BP			AP2M1	-5.68789		ANK3		GAB1		KIAA0513			MRPL55	-5.66556		BCL6		LHFPL2		PSEN2
	ELOC	-11.578		DLEC1		HDGF		FKBP3			ANK3	-5.68778		SLC5A3		PPFIA1		CMAS			BCL6	5.65669		SMIM29		RAB13		GET1
	DLEC1	11.569		CLIP3		SLC39A1		STMN2			SLC5A3	5.68777		CALML4		STAG1		RTN3			SMIM29	-5.65667		TUSC2		TNFAIP3		MAD2L1BP
	CLIP3	-11.5689		ZNF395		RIMKLB		PCLO			CALML4	5.68111		RFX2		RESF1		PCNX2			TUSC2	-5.65567		COLGALT1		SOCS4		FEZ1
	ZNF395	11.568		ELMO1		STOM		SNX10			RFX2	5.68011		EPHA4		PPARA		TSPAN5			COLGALT1	5.65556		PTBP1		UHRF1		ANKRD39
	ELMO1	-11.5678		GPHN		RGS1		GABRA1			EPHA4	-5.68		CD99		ZNF217		VTA1			PTBP1	5.59011		PACSIN1		TP53INP1		GPR158
	GPHN	-11.5656		ARHGEF6		ANGPT2		ARHGEF9			CD99	5.679		PPEF1		FAM107A		OPA1			PACSIN1	-5.59		ATP5F1B		PDLIM4		SLC25A23
	ARHGEF6	11.5559		KLF15		GALNT15		PPP1R2			PPEF1	-5.679		GABRA1		RASL12		ARV1			ATP5F1B	-5.58889		CHDH		BTG1		POP4
	KLF15	11.5557		TRAPPC2L		PHF10		ACTN2			GABRA1	-5.67891		ACTL6A		SMARCC1		ATP5F1B			CHDH	5.58889		PTGES2		KHNYN		TRAPPC13
	TRAPPC2L	-11.5557		FABP3		QKI		SCN2A			ACTL6A	5.6789		SLC43A3		KLF2		SLC25A4			PTGES2	-5.579		HABP4		IL1R1		ST6GAL2
	FABP3	-11.5458		MAGED1		CFI		SYT13			SLC43A3	5.6789		KHNYN		ECM2		HAGH			HABP4	-5.579		CFI		GMPR		ENSA
	MAGED1	-11.5011		SPAG9		LRP4		UBE2T			KHNYN	5.6789		MPPED2		TNPO1		DHX36			CFI	5.57889		MKLN1		MLKL		ACAD9
	SPAG9	11.4901		STX12		PXDC1		COPS7A			MPPED2	-5.6789		TGFBR3		ITGB1		REPS2			MKLN1	5.57889		FGF12		LIMK2		C17orf58
	STX12	-11.49		PPP2R1B		EGFR		CITED1			TGFBR3	5.6789		UBE2T		RNF130		NREP			FGF12	-5.57889		NSG2		IL13RA1		PGAM1
	PPP2R1B	11.4889		PTPN3		STAT5A		GAP43			UBE2T	-5.67889		GABBR2		DDR2		STMN2			NSG2	-5.57889		S1PR3		MSI2		UBE2E3
	PTPN3	-11.4889		WWC3		DCAF12		SHANK2			GABBR2	-5.67889		SEZ6L		TRIM56		PPM1H			S1PR3	5.57889		KLHL21		HLA-DRA		ACTG1
	WWC3	11.4801		BCL6		YBX3		NRXN1			SEZ6L	-5.67889		WWC3		LRATD2		WDR7			KLHL21	5.5779		CSRP2		GPR65		GDI1
	BCL6	11.48		PDLIM4		CASP4		CD200			WWC3	5.67889		TERF2IP		ACACB		ADAM23			CSRP2	5.57789		ALOX5AP		SRSF1		MANBAL
	PDLIM4	11.479		FXYD5		SMTN		MAPK9			TERF2IP	-5.67889		SLC25A18		MT1H		ATP2B2			ALOX5AP	5.57779		PLA1A		MT1E		EIF2B1
	FXYD5	11.478		CAVIN1		TMEM47		MAP2			SLC25A18	5.67889		ATP5PD		LCAT		FAM234B			PLA1A	5.57779		TUBB2A		CEBPB		KCNV1
	CAVIN1	11.4779		SUB1		SNRNP48		SERPINI1			ATP5PD	-5.67888		FGFR1		PLEKHO2		KCNF1			TUBB2A	-5.57779		SCARA3		CAPN2		ACOT4
	SUB1	-11.4778		GABARAPL1		SLC26A6		ATP5IF1			FGFR1	5.67878		ATP6V1B2		SASH1		ARPP21			SCARA3	5.57778		TGIF1		FGR		TRIM17
	GABARAPL1	-11.4701		SELENOP		CSRP2		RPH3A			ATP6V1B2	-5.67789		LRRTM1		SP1		EMC1			TGIF1	5.57778		MAVS		GADD45G		PSMA5
	SELENOP	11.4691		SLC5A3		PLOD2		DLG3			LRRTM1	-5.67789		MAPK9		LEF1		GPATCH2			MAVS	5.57011		ANGPT2		PPARA		VPS25
	SLC5A3	11.469		TBC1D2B		EMX2		UCHL5			MAPK9	-5.67789		ARHGAP17		INHBB		EAF1			ANGPT2	5.57		RNF112		CD53		LRRTM1
	TBC1D2B	11.4589		B4GALT6		PXN		BCAS2			ARHGAP17	5.67788		INPPL1		LRRC1		LARGE1			RNF112	-5.569		TYROBP		CDIP1		RASGRP1
	B4GALT6	-11.458		ZNHIT3		MIR99AHG		MAST3			INPPL1	5.6778		DBI		RAMP1		LRRC49			TYROBP	5.56889		SERPINA3		FGF2		TMEM65
	ZNHIT3	-11.4578		NPTX2		LTBP3		TRIM36			DBI	5.67779		JPT1		SYNM		TMEM59L			SERPINA3	5.5679		TMEM121B		C1orf162		EEF1E1
	NPTX2	-11.4578		ITFG1		CASP7		HIGD1A			JPT1	-5.67779		IGDCC4		SSH3		ATP6V0E2			TMEM121B	-5.5679		WLS		AKR1C3		SLC25A14
	ITFG1	-11.4567		GSDMD		HIF3A		BEND5			IGDCC4	5.67779		SNAPC5		RORA		TAGLN3			WLS	5.56789		SMO		FXR1		HMOX2
	GSDMD	11.4558		ACTG1		GOLIM4		KIFAP3			SNAPC5	-5.67779		SYN2		TPD52L1		USP11			SMO	5.56789		CRY2		NFIB		HECTD2
	ACTG1	-11.449		TXN		LAMP2		ADD2			SYN2	-5.67778		ATP6V1G2		CASP6		MGST3			CRY2	-5.56789		ITGA5		FCGR2A		CDK5R2
	TXN	-11.4479		TM7SF2		TJP2		MYT1L			ATP6V1G2	-5.67778		DCLK1		CTBP2		HSPB3			ITGA5	5.56789		B4GALT6		CFLAR		WBP11
	TM7SF2	-11.4469		RELL1		BCL2		RBFOX2			DCLK1	-5.67778		PDPK1		OGFRL1		ZNF365			B4GALT6	-5.56779		DCAF12		ZNF175		TMEM14B
	RELL1	11.4444		HECTD2		RIN2		RIMBP2			PDPK1	-5.67778		PRKD3		ELOVL5		OXR1			DCAF12	5.56779		ELK1		HCLS1		UBE2V2
	HECTD2	-11.4345		BMERB1		RNF130		ELAVL4			PRKD3	5.67778		SURF2		RREB1		CAMKK2			ELK1	5.56778		MT1M		MKNK2		UBL5
	BMERB1	-11.4122		PIN1		KCNJ10		ARPC5L			SURF2	-5.67778		TP73-AS1		AQP4		ENC1			MT1M	5.56778		ELMO1		DSC2		MARK1
	PIN1	-11.4012		GAD2		KDSR		SLC8A1			TP73-AS1	5.67778		ASXL1		FOXJ1		ST6GALNAC5			ELMO1	-5.56768		MGAT1		SYNC		PPME1
	GAD2	-11.3912		SNAP23		MSRB3		CRMP1			ASXL1	5.67778		SRRM2		ARMC3		C3orf14			MGAT1	5.567		FYN		CMTM6		MDH2
	SNAP23	11.3802		ACACB		TNS3		TERF2IP			SRRM2	5.67778		PLEKHB2		DOCK6		NDRG4			FYN	5.56689		ARHGAP9		ZHX3		NPTXR
	ACACB	11.3801		ST6GALNAC5		OGFRL1		CRH			PLEKHB2	-5.67778		ANAPC16		NADK2		PSMC1			ARHGAP9	5.56679		SLC39A1		CCDC50		LETMD1
	ST6GALNAC5	-11.3791		ATP5PD		PLEKHO2		RUNDC1			ANAPC16	5.67777		SLC35B1		ITSN1		ATP6V1H			SLC39A1	5.56678		ACP2		GLIS3		UBE2N
	ATP5PD	-11.379		IGDCC4		GAB1		FH			SLC35B1	-5.67776		GDAP1		MAF		DNAJC19			ACP2	-5.56668		SZRD1		ZNF438		BCAS2
	IGDCC4	11.3689		PSMG1		KANK1		ATXN10			GDAP1	-5.67767		UQCRC2		FOXC1		ATP5MPL			SZRD1	5.56667		MT1X		PARD3		MAPK8IP3
	PSMG1	-11.3679		RBPMS		PTPN21		GRIA3			UQCRC2	-5.67678		SLC25A3		ARAP1		GRIK2			MT1X	5.56567		S100A4		ADAMTS1		NUP93
	RBPMS	11.3678		MSN		KCNE4		SLC25A44			SLC25A3	-5.67677		FIBP		SPATA13		BPNT2			S100A4	5.55791		CEBPD		FKBP5		EXOSC5
	MSN	11.367		WWC1		FYCO1		ATP2B1			FIBP	-5.67669		UXT		TOB2		MRPL30			CEBPD	5.55779		TMEM47		KDSR		ST6GALNAC5
	WWC1	11.3668		ASXL1		SMAD5		DNAJC19			UXT	5.67667		HDGF		WFS1		GAD1			TMEM47	5.55679		DLG3		PTPN21		GPRASP1
	ASXL1	11.3664		GAPDH		SOCS4		MFSD4A			HDGF	5.6689		FOXO4		CRTAP		WSB2			DLG3	-5.55679		TAB2		TAP1		ATCAY
	GAPDH	-11.3604		RFX2		IL6ST		PDHB			FOXO4	5.66878		TCF3		ATP11C		IMP4			TAB2	5.55679		OR7A5		ZNF621		KLC1
	RFX2	11.3581		TPD52L1		SPR		SSTR1			TCF3	5.66878		SWAP70		CDK2		PAFAH1B1			OR7A5	5.55679		TMEM43		ANXA1		RBM3
	TPD52L1	11.358		BAG3		KAT6A		ENC1			SWAP70	5.668		CSRP1		DPYSL3		NAPA			TMEM43	5.55678		JPT1		KANK2		DLGAP2
	BAG3	11.3578		RTN4		SCIN		ATP6V0D1			CSRP1	5.6679		RIN2		HSPA2		ZDHHC23			JPT1	-5.55678		CBLN4		GPR146		EFR3B
	RTN4	-11.3568		TCEAL4		SWAP70		RAP1GDS1			RIN2	5.6679		TUBB4B		ACKR3		MAP1B			CBLN4	-5.55667		MAFF		RUNX3		TCEAL7
	TCEAL4	-11.3568		UBE2V2		PPIC		EMC4			TUBB4B	-5.66789		MT2A		ASXL2		VDAC2			MAFF	5.55667		TNFRSF10B		SMG5		BRINP2
	UBE2V2	-11.3568		MPPED2		RXRA		CYCS			MT2A	5.66789		ARHGEF6		HVCN1		EXOC6			TNFRSF10B	5.55667		PRPF4B		DAAM1		TAFA1
	MPPED2	-11.3567		UQCRC2		ZNF652		MAD2L1BP			ARHGEF6	5.66789		S1PR3		MTMR3		SARS1			PRPF4B	5.55667		CASC3		ITGB1		ATP5PD
	UQCRC2	-11.3557		TMX1		RUFY1		ATP5MC1			S1PR3	5.66789		GDF11		MT1G		PSMC3			CASC3	5.55666		TMEM216		TUT7		COX7A2
	TMX1	11.3468		TCF3		FOXD1		CDK5			GDF11	5.66788		DNAJC1		RFTN2		LNPK			TMEM216	5.55568		SLFN11		NFATC2		KLHDC9
	TCF3	11.3467		MARCHF4		KIF1C		STXBP5L			DNAJC1	5.6678		SELENOP		ACSF2		PDHB			SLFN11	5.55567		PTPRN2		ENTPD1		PSMC3
	MARCHF4	-11.3379		FNDC5		SORBS1		SYNGR3			SELENOP	5.66779		TUBG2		KAT6A		TXNDC9			PTPRN2	-5.55567		IQSEC2		NPC2		HGSNAT
	FNDC5	-11.3357		EDF1		ITGB1		USP11			TUBG2	-5.66779		TCIRG1		CKS1B		PNMA1			IQSEC2	-5.55567		ELOVL7		NECTIN2		PDCD2
	EDF1	-11.3346		MSR1		PIDD1		TMEM163			TCIRG1	5.66779		NIPBL		SMO		RTCA			ELOVL7	5.55556		AGPAT1		TEP1		SPRY4
	MSR1	11.3223		ITPRIP		CRTAP		AP2M1			NIPBL	5.66779		MANBAL		IL15		PLCB1			AGPAT1	-5.55443		ME3		TNIP2		KLHL35
	ITPRIP	11.2778		MKLN1		CDC42EP4		RTCA			MANBAL	-5.66778		CAPN2		RUFY1		HSPA12A			ME3	-5.55434		ADGRL4		RREB1		RNF170
	MKLN1	11.2568		PFN2		FOXO4		FAM162A			CAPN2	5.66778		EMP1		HOMER3		FARSB			ADGRL4	5.54567		UNC93B1		PNISR		TMEM17
	PFN2	-11.2488		S1PR3		LRRC32		ANK3			EMP1	5.66778		TIMM50		FYCO1		RPH3A			UNC93B1	5.54445		IL4R		LATS2		CPLX1
	S1PR3	11.248		SPRYD7		TSPO		IARS1			TIMM50	-5.66778		PTAR1		COLEC12		STX1A			IL4R	5.46777		PLOD2		RNASET2		ALKBH6
	SPRYD7	-11.2478		SERPINA3		PLXDC2		SEZ6L			PTAR1	5.66778		SMARCA4		SIPA1		RTN1			PLOD2	5.46667		IFITM2		CYBRD1		SPRYD7
	SERPINA3	11.2468		ATP5F1C		SIPA1		FAM131A			SMARCA4	-5.66778		CDH23		LRP10		GRIK1			IFITM2	5.45556		MSR1		MIER1		FOXRED2
	ATP5F1C	-11.2457		IMMT		EPOR		BZW2			CDH23	5.66778		TARBP1		RELL1		DGKI			MSR1	5.44567		EGFR		ENTR1		WDR18
	IMMT	-11.2446		SLC35B1		NFATC3		CAMKK2			TARBP1	-5.66778		TEAD2		BACE2		COPS7A			EGFR	5.44467		SMTN		INPPL1		EXO5
	SLC35B1	-11.2399		CALML4		STAG1		CDH8			TEAD2	5.66689		VAT1		LRRC32		CREG2			SMTN	5.44454		HSD17B1		SPAG9		MRPS23
	CALML4	11.238		MCL1		PDLIM5		TAFA1			VAT1	5.66678		GPR158		NDE1		DOP1A			HSD17B1	5.44445		ATL1		LAMB2		NPDC1
	MCL1	11.2357		BFSP1		CDH23		ADAM11			GPR158	-5.66678		TBC1D7		PDLIM5		PRNP			ATL1	-5		MID1IP1		FSTL1		GRIPAP1
	BFSP1	-11.2357		SLC27A4		TBX3		PAFAH1B1			TBC1D7	-5.66678		TM2D2		SHROOM1		OCIAD2			MID1IP1	4.90011		PARL		RASL12		DPH2
	SLC27A4	-11.2335		SLFN11		CEBPD		ARMCX5			TM2D2	-5.66678		MRPS25		SMAD2		SSTR1			PARL	-4.89889		VPS33B		SLC26A6		PLAAT1
	SLFN11	11.2333		CDIP1		SYNM		ZDHHC23			MRPS25	-5.66678		SLC26A6		MUC1		MRPL37			VPS33B	-4.89		RFX4		CD59		GALNT14
	CDIP1	11.2265		ZNF621		TTC38		NHP2			SLC26A6	5.66678		PAGR1		SLC25A29		BCAS2			RFX4	4.89		PLXNB1		HERC5		MOAP1
	ZNF621	11.2257		BTBD7		MPZL2		LAMB1			PAGR1	5.66677		TRAPPC2L		GPR4		DSTN			PLXNB1	4.889		TUBB3		TRIM47		AZIN2
	BTBD7	11.2244		MANBAL		G3BP1		ACP1			TRAPPC2L	-5.66677		UBE2V2		FOXD1		UBE2V1			TUBB3	-4.88899		PPP1R2		B2M		PPFIA2
	MANBAL	-11.2243		ZCCHC17		PTAR1		PLCB1			UBE2V2	-5.66677		ZMAT2		KCNN3		PSMB7			PPP1R2	-4.88889		RPL15		RHOBTB3		NRSN2
	ZCCHC17	-11.2236		TIMM50		MAP3K5		LGALSL			ZMAT2	-5.66669		KLF15		CLK3		LETMD1			RPL15	-4.88889		PRMT8		FXYD5		B3GALT6
	TIMM50	-11.2232		ANXA2		ATG16L2		COPS8			KLF15	5.66669		FGFRL1		CFLAR		CLTC			PRMT8	-4.88889		CSRNP1		SMAD5		COPS4
	ANXA2	11.1889		POGLUT3		MS4A6A		PNOC			FGFRL1	5.66668		SOX2		ANP32B		PFKM			CSRNP1	4.88889		PTTG1IP		ENAH		CYC1
	POGLUT3	11.1701		ALDOA		CNN3		TOR1A			SOX2	5.66667		SST		PAX6		ZNRD2			PTTG1IP	4.88789		BDNF		STX2		RCOR2
	ALDOA	-11.1558		CCDC151		HOMER3		RASGRP1			SST	-5.66667		BAZ1A		ST6GALNAC3		DGUOK			BDNF	-4.88777		NRXN3		FERMT3		VEZT
	CCDC151	11.1358		PPP2R2B		SMG5		FSD1			BAZ1A	5.66667		MPST		SLC9A9		VEZT			NRXN3	-4.87889		ANGPT1		PIK3AP1		FBLN7
	PPP2R2B	-11.1347		ANKRD39		HEY2		DOP1A			MPST	5.66667		PSMB2		MKLN1		BZW2			ANGPT1	4.81111		SNAPC5		BMPR1A		DYNC1I1
	ANKRD39	-11.1146		COLGALT1		HSPB1		ATP6V1H			PSMB2	-5.66667		MS4A14		BPTF		PDCD6			SNAPC5	-4.80011		TRIM9		SPECC1L		SLC35B1
	COLGALT1	11.1034		RPL15		MKNK2		TSR2			MS4A14	5.66667		APLNR		IRF2BP2		NLK			TRIM9	-4.80011		GAD2		CCDC9B		ABCC8
	RPL15	-11.0133		DHDDS		LHFPL2		PSMB7			APLNR	5.66657		CHMP4B		POGLUT3		SLC8A1			GAD2	-4.8		STEAP3		VASN		NDUFAB1
	DHDDS	-10.9346		RBFOX1		LCAT		MPC2			CHMP4B	-5.66656		SCOC		ZNF438		CDC123			STEAP3	4.8		PHF24		ABLIM1		DYNLL2
	RBFOX1	-10.8123		DNM1L		ARHGAP45		LARGE1			SCOC	-5.66567		ZNF652		PNISR		BABAM1			PHF24	-4.8		MS4A14		FLI1		SLC25A3
	DNM1L	-10.8011		MID1IP1		PRMT2		TBC1D7			ZNF652	5.66567		TOMM22		A2ML1		PRDM2			MS4A14	4.8		TARBP1		CNN3		TCEAL8
	MID1IP1	10.8001		MAL2		MAFF		CREG2			TOMM22	-5.66557		GPHN		FZD7		OPCML			TARBP1	-4.8		TUBG2		PLAAT4		ZC4H2
	MAL2	-10.7901		LRRC8B		TCL1B		COPS4			GPHN	-5.66555		PLSCR4		PRELP		AKAP6			TUBG2	-4.8		COPS7A		LRP4		GDAP1
	LRRC8B	-10.7901		OPA1		SLA		PITPNA			PLSCR4	5.65679		HECTD2		NINJ1		OPN3			COPS7A	-4.79011		IL6ST		MSX1		VWA5B2
	OPA1	-10.7801		GOT1		SAV1		DDX25			HECTD2	-5.65678		PITHD1		SCRIB		MFSD6			IL6ST	4.79011		TNFAIP8		IRF7		TM2D2
	GOT1	-10.7781		PBXIP1		NOTCH2NLA		NTPCR			PITHD1	-5.65678		RXRA		TNFRSF10D		CBX6			TNFAIP8	4.79011		VEZF1		SIPA1		APLP1
	PBXIP1	10.7133		ARF5		RORA		ASTN1			RXRA	5.65666		SPCS1		NPFF		DDX10			VEZF1	4.79011		CCDC184		FBLN1		HCN1
	ARF5	-10.711		MICAL2		TNXB		NDUFV2			SPCS1	-5.65567		PPP2R2B		ACSS3		MYT1L			CCDC184	-4.79		STX12		A4GALT		UBAP2L
	MICAL2	-10.7024		PLK2		FBLN1		IGF1			PPP2R2B	-5.65567		PTP4A1		GLI2		PRKCZ			STX12	-4.79		UBLCP1		SP110		RIIAD1
	PLK2	-10.7023		LPP		MT1M		SERINC3			PTP4A1	-5.65443		FGR		KIAA0930		TPD52			UBLCP1	-4.79		CHGB		CCNG1		HTR7
	LPP	10.7022		ACTR10		TMEM170A		ADCY1			FGR	5.64456		SV2B		ATG16L2		CACNB1			CHGB	-4.78999		LILRA2		RNF19A		USP13
	ACTR10	-10.7012		GPATCH2		ABCB7		ARHGAP20			SV2B	-5.6		MLF2		ZNF397		PEX11B			LILRA2	4.78901		CALCOCO2		DDX39A		SYNDIG1
	GPATCH2	-10.7001		SOWAHC		MYOF		SURF2			MLF2	-5.58999		GABRG2		GRAMD2B		SLC25A44			CALCOCO2	4.789		EGR4		DLEC1		TAF6L
	SOWAHC	10.6911		EIF4H		TNFRSF10D		RAN			GABRG2	-5.58989		POU3F2		SLC16A9		BTBD10			EGR4	-4.789		RGS4		HMBOX1		RTN4
	EIF4H	-10.6901		TNPO1		SPG21		MANEAL			POU3F2	5.58889		CDK2AP1		QKI		VBP1			RGS4	-4.78899		GYPC		PLEKHA4		NIPSNAP1
	TNPO1	10.6901		CHGB		SZRD1		TSNAX			CDK2AP1	5.58889		TRIM47		NOTCH2		NXPH1			GYPC	4.7889		WDR54		WWC1		PNMA1
	CHGB	-10.69		ATP8A2		NXN		NAA20			TRIM47	5.5789		MAPKAPK2		PILRA		ACSL4			WDR54	-4.7889		FAM131A		BCL2		CES2
	ATP8A2	-10.6899		ZFHX3		MPST		SLC39A3			MAPKAPK2	5.57889		DDB2		SRGAP1		SLC8A2			FAM131A	-4.7889		CLIP3		GNG5		MCAT
	ZFHX3	10.689		GJA1		RASSF8		GOT2			DDB2	5.57889		VAMP2		NFIB		TIPRL			CLIP3	-4.78889		ARF5		ITPRIPL2		CELF4
	GJA1	10.6889		RESF1		PLEKHA4		GLOD4			VAMP2	-5.57888		TNXB		H2AZ2		TPGS2			ARF5	-4.78889		CA10		SSH2		SERF1A
	RESF1	10.6802		STX1A		PPP4R1		NPM2			TNXB	5.57879		EIPR1		HS1BP3		NEU1			CA10	-4.78889		GAD1		TBXAS1		DUSP2
	STX1A	-10.6802		SERPINB8		NFIB		PSEN2			EIPR1	-5.57878		STX12		PHF10		RIMBP2			GAD1	-4.78889		HPRT1		ZBTB1		TACC2
	SERPINB8	-10.68		LCLAT1		BOC		SARS1			STX12	-5.57878		EMX2		LYG1		ARPC2			HPRT1	-4.78889		TSPAN7		OTOS		ACTB
	LCLAT1	-10.6791		NME1		TLR2		PNMA1			EMX2	5.57801		BMPR1B		SPEN		CCDC184			TSPAN7	-4.78889		CDH26		MIR99AHG		RAB6A
	NME1	-10.6779		RAB27A		SPARC		GPR158			BMPR1B	5.5779		PPP4R1		AIFM3		GAD2			CDH26	4.78888		ANAPC15		SNRNP48		EPHB2
	RAB27A	10.6691		LRP10		CCDC102A		NEU1			PPP4R1	5.57789		YARS1		PELI1		GLRB			ANAPC15	-4.78878		SPCS1		BOC		MACROD2
	LRP10	10.6682		KHNYN		ACSF2		SLC39A10			YARS1	-5.57779		PCBP2		ANKRD40		CCND2			SPCS1	-4.78878		CDK2AP1		SERPINA1		PMS2CL
	KHNYN	10.6023		GPRASP1		WDR6		SMARCA4			PCBP2	5.57778		SERF1B		MAPRE1		DIRAS2			CDK2AP1	4.78878		SCN3B		RUFY1		WSB2
	GPRASP1	-10.6011		PHF24		PELI1		ACAD9			SERF1B	-5.57777		BNIP3		OTOS		ARHGDIG			SCN3B	-4.78789		NEBL		SIX5		KCNIP1
	PHF24	-10.6		PTBP1		TMEM216		CYTH2			BNIP3	-5.56999		SALL2		SNX33		CAMLG			NEBL	4.78001		HSPB1		ACKR3		HDAC5
	PTBP1	10.5901		SNAPC5		SERTAD3		PRKACB			SALL2	5.56889		RPP40		ILK		CNTNAP2			HSPB1	4.78		KTN1		C1QTNF5		RUNX1T1
	SNAPC5	-10.59		AGAP2		GNRH1		SLC4A1AP			RPP40	-5.568		TCF7L1		PHF19		NMT2			KTN1	4.78		EPS8		LRRC32		TUBA1C
	AGAP2	-10.5878		ID4		SOX9		PACSIN1			TCF7L1	5.568		TSPO		OSBPL11		GFM1			EPS8	4.77911		NFKB1		CASP1		COA1
	ID4	10.5823		NEBL		PLBD1		COX6B1			TSPO	5.5679		ZNF395		SPARC		GGCT			NFKB1	4.77901		SPR		RP2		SV2B
	NEBL	10.5812		SKP1		FKBP5		SYNJ1			ZNF395	5.5679		GAPDH		MSI2		FAM131A			SPR	4.779		NOVA1		HSPB2		STMN2
	SKP1	-10.58		VCAN		CYBA		SEZ6			GAPDH	-5.56789		MRPS21		NES		ELOC			NOVA1	-4.7789		SLIT3		CALML4		SLC6A17
	VCAN	10.5791		LIMK2		ITGA10		RASGRF1			MRPS21	-5.56779		BCL6		PLXDC2		SLC30A9			SLIT3	-4.77889		MYG1		MT1G		OGFOD1
	LIMK2	10.5789		ARHGAP17		NPFF		TOMM70			BCL6	5.56779		ALKBH6		PTPN21		SYT11			MYG1	-4.77889		RNF135		MCL1		ST8SIA5
	ARHGAP17	10.578		MS4A14		UHRF1		CHCHD6			ALKBH6	-5.56778		KTN1		RUNX3		RASGRP1			RNF135	4.77889		SPAG7		CLU		GPATCH2
	MS4A14	10.5779		LATS2		SCARA3		CD2BP2			KTN1	5.56778		KIF1C		ZDHHC2		ATG7			SPAG7	-4.77889		BEX1		TBC1D2B		NDUFA9
	LATS2	10.5779		C5orf22		HMG20B		CHCHD2			KIF1C	5.56778		SAP30L		MORC4		ICAM5			BEX1	-4.77888		ANKS1B		GJA4		R3HDM1
	C5orf22	-10.5701		DIRAS2		OTOS		ZNF365			SAP30L	5.56778		LANCL2		GPC4		MAP2K1			ANKS1B	-4.77789		NINJ1		LCP1		SLC25A44
	DIRAS2	-10.5699		GPI		SYNE2		MRPS23			LANCL2	-5.56777		SPTSSA		RGL2		R3HDM1			NINJ1	4.77789		ARHGEF6		MYOF		XKR4
	GPI	-10.5691		ENSA		MERTK		LRRTM1			SPTSSA	5.56777		LRRC73		PXN		HAR1A			ARHGEF6	4.77779		TLN2		KANSL1L		DIRAS2
	ENSA	-10.5679		AQP4		MIER1		NXPH1			LRRC73	-5.56777		MIR99AHG		GAREM2		VIP			TLN2	-4.77779		ABHD4		CP		TRIM36
	AQP4	10.5678		SCRIB		ELK1		SMIM10L2B			MIR99AHG	5.56767		ABCB7		BTBD7		POLR3F			ABHD4	4.77779		KCNAB1		LAIR1		OPA1
	SCRIB	10.5589		SYT1		SNX33		MAK16			ABCB7	5.56766		SLC38A2		ASCL1		PPFIA2			KCNAB1	-4.77779		SMARCA4		ZFR		SPATA7
	SYT1	-10.5012		DCLK1		NEDD4		UBE2E3			SLC38A2	5.56679		FAM181B		PLEKHA4		SEC61A2			SMARCA4	-4.77779		ANTXR1		ZIC2		CCNH
	DCLK1	-10.5011		ARHGEF10		LAT2		TRUB2			FAM181B	5.56678		SYNJ1		CHKB		PLAA			ANTXR1	4.77778		ARHGAP5		POLA1		SLC8A1
	ARHGEF10	10.4901		NREP		NPC2		SCOC			SYNJ1	-5.56677		GOLT1A		DDX39A		GPRASP2			ARHGAP5	4.77778		ASXL1		TNFRSF1B		CD200
	NREP	-10.49		HSPB3		UBXN2A		TUBB			GOLT1A	-5.56667		CBLN4		NWD1		NAV3			ASXL1	4.77767		PAPOLA		CCDC88B		KALRN
	HSPB3	-10.4891		CCDC184		CASC3		ACOT4			CBLN4	-5.56667		NXN		TEAD1		FAM162A			PAPOLA	4.77656		ARPP21		STAG1		FSD1
	CCDC184	-10.4812		ACSS3		ANXA2P1		RAB6A			NXN	5.56667		MAK16		PPP2R1B		ARMCX4			ARPP21	-4.76778		MTMR3		CCL5		SNX10
	ACSS3	10.4801		KTN1		COLEC12		CDK5R2			MAK16	-5.56667		EFR3B		MKNK2		ARMCX5			MTMR3	4.76678		CDC14A		ANXA2P1		SRD5A3
	KTN1	10.48		SCN8A		TRABD		RAB3B			EFR3B	-5.56667		HSD17B7		HEXD		UBE2W			CDC14A	4.71111		LRRC20		ARHGAP45		LAMB1
	SCN8A	-10.479		SPCS1		H2BC5		EPHA5			HSD17B7	5.56656		ATP5F1C		SPACA6		SLC39A10			LRRC20	-4.70011		MT1F		CXCL1		ARF3
	SPCS1	-10.4789		MRPL30		CLEC5A		EXOSC5			ATP5F1C	-5.56656		CHP1		JDP2		JAZF1			MT1F	4.7		SCG3		FCSK		HSPB3
	MRPL30	-10.478		GAD1		FAM89A		NPTXR			CHP1	-5.56656		ZNHIT3		BTD		NRSN1			SCG3	-4.7		PPEF1		GNRH1		RBFOX1
	GAD1	-10.4779		MGST3		FOXN3		VAMP2			ZNHIT3	-5.56557		MAP3K5		PPP1R14B		FNDC5			PPEF1	-4.7		PTPRC		SERPINA5		SYT13
	MGST3	-10.4755		ZHX3		UNC93B1		KLHDC9			MAP3K5	5.55888		ITGA10		PRPF4B		WBP11			PTPRC	4.69011		SUMF2		F2RL1		ZNRD2
	ZHX3	10.4701		TSPYL5		HSD17B1		VKORC1L1			ITGA10	5.55778		EPHB4		HLA-DRB4		ATP5PB			SUMF2	-4.69		UTP11		PXDC1		NETO1
	TSPYL5	-10.469		SLC30A3		SPP1		WBP11			EPHB4	5.55778		TOLLIP		STARD7		HMOX2			UTP11	-4.69		VCAN		SP100		ZNF385D
	SLC30A3	-10.4689		RFTN2		EEF1D		TMEM17			TOLLIP	-5.55778		CSRNP1		MSR1		NDUFA5			VCAN	4.69		IQGAP1		ITGA6		ERLEC1
	RFTN2	10.4689		R3HDM1		RBM17		PLAAT1			CSRNP1	5.55778		ZNF621		GALNT15		NDUFV1			IQGAP1	4.69		SCRIB		POGLUT3		PDHB
	R3HDM1	-10.468		MXI1		MAVS		CHP1			ZNF621	5.55778		DDX25		CHPT1		POLDIP2			SCRIB	4.69		CAMK4		HMGN5		SYN2
	MXI1	10.468		TMEM121B		NFKB1		MLIP			DDX25	-5.55778		TMEM47		MOB3B		DNAJC12			CAMK4	-4.69		PHYHD1		YES1		PTPN3
	TMEM121B	-10.4679		PAK2		TES		ORC3			TMEM47	5.55689		EEF1D		ITGB4		LDLRAD4			PHYHD1	4.69		DLC1		PHF10		TCEA2
	PAK2	10.4668		SLC15A3		DLC1		GDI1			EEF1D	5.55679		CHCHD6		PDLIM4		RHBDD2			DLC1	4.689		GRAMD2B		C1S		ARMCX5
	SLC15A3	10.4667		ERLEC1		SYK		DENR			CHCHD6	-5.55678		PPIC		RASSF8		EIF4A2			GRAMD2B	4.689		NFATC1		RBM14		PLK2
	ERLEC1	-10.4667		SPEN		ACTL6A		ST6GAL2			PPIC	5.55678		CIAPIN1		RPS27L		DPH2			NFATC1	4.689		MAP3K5		GPSM3		NUDT2
	SPEN	10.4667		CDK2		GYPC		PTP4A1			CIAPIN1	-5.55678		TBC1D2B		FAM89A		RGS7BP			MAP3K5	4.689		MANEAL		CLEC2B		TSR2
	CDK2	10.4666		ARAP1		TCEAL9		AP2S1			TBC1D2B	5.55678		MECR		B4GALT4		NDUFA6			MANEAL	-4.6889		SOAT1		NFE2L2		MAL2
	ARAP1	10.4654		DYNC1I1		TGFB2		ACOT7			MECR	-5.55678		PPP1R7		CLDN15		YTHDC2			SOAT1	4.6889		LHFPL2		IGDCC4		PLPPR5
	DYNC1I1	-10.461		MEAF6		RNF135		MEG3			PPP1R7	-5.55678		PSMD8		LRP4		TCEAL7			LHFPL2	4.6889		BZW2		CCDC151		STX1A
	MEAF6	-10.4601		LAMB2		RHOBTB3		FBLN7			PSMD8	-5.55668		TBC1D9		NUMA1		LMBR1			BZW2	-4.68889		PIAS2		STAT5A		CYRIB
	LAMB2	10.459		MLF2		CHST14		RNMT			TBC1D9	-5.55668		ARHGAP5		PIEZO1		ATP5MG			PIAS2	-4.68889		RAB13		NPFF		BNIP3
	MLF2	-10.459		PTGES2		SLC6A12		VSNL1			ARHGAP5	5.55667		CARHSP1		LSM14A		MCTS1			RAB13	4.68889		TNFAIP3		VSIG4		WDR61
	PTGES2	-10.4579		CMSS1		RBPJ		CCNH			CARHSP1	5.55667		COX6B1		ARHGEF10L		SH2D5			TNFAIP3	4.68889		SOCS4		CBFB		CISD1
	CMSS1	-10.4579		SLC25A3		TRIM56		MYG1			COX6B1	-5.55667		TCEAL4		NUAK2		CDK5R2			SOCS4	4.68889		UHRF1		SDC2		RNMT
	SLC25A3	-10.4568		S100A6		RARRES2		SLC8A2			TCEAL4	-5.55667		POP4		SUN2		MAPK8IP3			UHRF1	4.68889		TP53INP1		PDGFRB		USP11
	S100A6	10.4567		TBC1D9		ENTR1		OGFOD1			POP4	-5.55656		FXYD5		ARHGEF1		COPS8			TP53INP1	4.68889		TPI1		TNFRSF10D		LSM4
	TBC1D9	-10.4567		PLEKHB2		SPATA13		MTX2			FXYD5	5.55579		PPP2R1A		LTBP3		DLAT			TPI1	-4.68789		HPCA		RAB23		FKBP1B
	PLEKHB2	-10.4567		WLS		PRCP		KCNIP1			PPP2R1A	-5.55579		SOX9		ROM1		RAB6A			HPCA	-4.68011		IMP4		TAL1		LANCL2
	WLS	10.4558		RAF1		EFHD1		ADAM23			SOX9	5.55568		RHBDF2		MICA		BRWD1			IMP4	-4.68001		PDLIM4		TIMP3		FIG4
	RAF1	10.4558		CAPN2		IGFBP5		GNB5			RHBDF2	5.55568		SYNE2		MAP3K3		CDKN2D			PDLIM4	4.67911		BTG1		PHB		HSD11B1L
	CAPN2	10.4556		MSTO1		SOX2		COPS3			SYNE2	5.55568		SCARA3		CAB39L		PHB2			BTG1	4.67901		KCNB2		LAPTM5		NUDT18
	MSTO1	-10.4556		BEX2		HLA-DRA		FGF13			SCARA3	5.55568		VGF		MCM3		ITPA			KCNB2	-4.67901		KHNYN		SQOR		ACTR10
	BEX2	-10.4489		PHF19		RNF19A		TCEA2			VGF	-5.55568		RAP1GDS1		MPZL2		THYN1			KHNYN	4.67901		CHCHD6		VSIR		LNPK
	PHF19	10.4469		SRGN		NUAK2		FKBP1B			RAP1GDS1	-5.55567		RIMKLB		ZCCHC24		MED31			CHCHD6	-4.679		OSCP1		TMEM170A		MAGI1
	SRGN	10.4325		TMEM59L		NPL		ATP6V1D			RIMKLB	5.55567		METTL7A		HEBP2		YWHAH			OSCP1	-4.679		IL1R1		GSDMD		MTX2
	TMEM59L	-10.3801		UCHL1		A2ML1		VPS33B			METTL7A	5.55558		OLMALINC		PFKFB3		RNF175			IL1R1	4.679		GMPR		TTC38		COG1
	UCHL1	-10.3791		RAB13		ITGA5		ZNRD2			OLMALINC	5.55557		MIER1		ITPRIPL2		CHRM1			GMPR	4.67891		MLKL		MT1A		WNT10B
	RAB13	10.379		LETMD1		LRCH4		COX4I1			MIER1	5.55556		BFSP1		RPPH1		GET1			MLKL	4.6789		POLR3C		PXN		GPHN
	LETMD1	-10.3789		GET1		SPECC1L		SMAP2			BFSP1	-5.55556		NAA20		TNFRSF11B		CDH13			POLR3C	-4.6789		LIMK2		SOX9		DDX10
	GET1	-10.3778		PAWR		TNFRSF11B		MLLT11			NAA20	-5.55556		FBXO8		IKBKB		ORC5			LIMK2	4.67889		IL13RA1		IFRD1		TUBB4A
	PAWR	10.3702		DDAH2		FGFR1		OLA1			FBXO8	5.55554		IMMT		HIPK2		HIVEP2			IL13RA1	4.67889		MYL5		DGKG		HCCS
	DDAH2	10.3702		OSBPL11		CPVL		NDUFV1			IMMT	-5.55444		SEPTIN8		ERMAP		DHDDS			MYL5	-4.67889		NHP2		FAM89A		SUMO1
	OSBPL11	10.3691		VGF		SYNC		SPAG7			SEPTIN8	5.55444		MEIS3		CFI		INA			NHP2	-4.67878		MSI2		RHBDF1		CDKN2D
	VGF	-10.3691		IMP4		IL15		ATP5MPL			MEIS3	-5.55443		CDIP1		HIP1R		UGP2			MSI2	4.6779		HLA-DRA		ALDH1L1		MRPL2
	IMP4	-10.3681		ATP6V1B2		CCDC50		SCG5			CDIP1	5.54557		SMC3		ANXA2P1		MTCH2			HLA-DRA	4.67789		TSNAX		CDCP1		BEX3
	ATP6V1B2	-10.3679		ATCAY		SLC12A4		WASF1			SMC3	5.54445		CDH26		TRABD		EID2			TSNAX	-4.67789		COPS3		CDC42EP4		ATP6V0E2
	ATCAY	-10.3679		SGIP1		VASP		MYCBP2			CDH26	5.46555		IRF7		GNRH1		NPTXR			COPS3	-4.67789		NME1		PECAM1		HOPX
	SGIP1	-10.3679		TUBB4B		UXT		NECAP1			IRF7	5.45568		VKORC1L1		FCGRT		NDEL1			NME1	-4.67789		SEZ6L2		SERTAD3		UBE2T
	TUBB4B	-10.3678		HABP4		MTMR3		ARPP21			VKORC1L1	-5.45556		KIAA1958		CARD6		SAMM50			SEZ6L2	-4.67789		GPR65		EPOR		ENC1
	HABP4	-10.3677		FANCC		HIPK2		GGCT			KIAA1958	5.45555		CRH		DOK1		TCEAL5			GPR65	4.6778		ZDHHC23		EPHA2		DNAJC19
	FANCC	10.3671		VDAC1		ECHDC2		KCNAB1			CRH	-5.44457		SMAD4		CCDC102A		OLA1			ZDHHC23	-4.67779		SRSF1		SLC22A5		FAHD1
	VDAC1	-10.3668		ACKR3		ABLIM1		CLTA			SMAD4	5.44335		VPS13C		HEY2		MYL12B			SRSF1	4.67779		MT1E		IFNLR1		UCHL5
	ACKR3	10.3581		PARVG		PSD2		RTN3			VPS13C	5.44333		HIF3A		SNRNP48		SERPINF1			MT1E	4.67779		CEBPB		SLC52A3		DNAJB5
	PARVG	10.3579		MT1H		TRIOBP		ARPC2			HIF3A	5.42222		CHST6		MAFF		PTPRN			CEBPB	4.67778		CAPN2		GIMAP4		SNCA
	MT1H	10.3579		GALM		DNHD1		RRAGB			CHST6	5		HSPB8		SPOP		SRPRB			CAPN2	4.67778		FGR		FAM181A		MRPL1
	GALM	10.3578		PAGR1		IRF2BP2		SLC25A4			HSPB8	4.90011		RIMS1		NBPF1		CALY			FGR	4.67778		NMRAL1		MYBPC1		MED31
	PAGR1	10.3568		SAFB2		INHBB		FAM3C			RIMS1	-4.9		SNX10		TCL1B		NEFM			NMRAL1	-4.67778		GADD45G		ZNF532		NEU1
	SAFB2	10.3567		NINJ1		ITGB4		NOVA1			SNX10	-4.89999		LCLAT1		RASSF4		GOT2			GADD45G	4.67778		PPARA		PPP1R18		CADPS
	NINJ1	10.3567		FGFRL1		NUMA1		WDR61			LCLAT1	-4.89		SCAF11		BOC		TUBB			PPARA	4.67778		CD53		TRABD		RWDD2B
	FGFRL1	10.3558		MT1G		PAX6		RAB2A			SCAF11	4.889		PAK2		WDR6		TSR2			CD53	4.67778		CDIP1		PPP1R3B		LRRC49
	MT1G	10.3478		RBM6		MACF1		DPP10			PAK2	4.88889		CYCS		DCLRE1C		CHCHD2			CDIP1	4.67777		ADGRL1		HSD11B2		ATOH7
	RBM6	10.347		TCF7L1		PLPP1		LRRC49			CYCS	-4.88889		SLC6A12		SYNGR2		PRMT6			ADGRL1	-4.67766		FGF2		IRAK2		GLT1D1
	TCF7L1	10.3469		METTL7A		ZIC2		SCG2			SLC6A12	4.88889		CDC42EP4		STX2		DHRS11			FGF2	4.67678		NEUROD6		ASPH		STXBP5L
	METTL7A	10.3468		RUNX3		MAP3K3		PARM1			CDC42EP4	4.88889		PLEKHA7		MYL3		DNAJA4			NEUROD6	-4.67669		UQCRC2		IGF1R		PHF14
	RUNX3	10.3468		SMO		NADK2		LSM4			PLEKHA7	4.88889		ZBTB20		POLD1		KLHL35			UQCRC2	-4.67669		C1orf162		CSRP1		NAA80
	SMO	10.3468		ATP5MG		SLCO4A1		DDX10			ZBTB20	4.88889		PHYHD1		C4A		SLC25A22			C1orf162	4.67667		FGF13		IL15RA		SLC4A8
	ATP5MG	-10.3458		RAB20		SLC39A12		ENO2			PHYHD1	4.88889		GOT1		ZBTB40		CD2BP2			FGF13	-4.67544		ADCY1		LZIC		LINGO1
	RAB20	10.3458		PSMD8		MFNG		DLGAP1			GOT1	-4.88878		HIGD1A		ZNF511		SERINC3			ADCY1	-4.669		AKR1C3		CD58		MORN4
	PSMD8	-10.3457		GPR4		KIAA1958		ATP6V0E2			HIGD1A	-4.87789		SOX13		SLC39A1		TMEM14B			AKR1C3	4.669		FXR1		IFITM3		CRMP1
	GPR4	10.3359		CD163		BTG1		ST8SIA5			SOX13	4.87778		FBXW7		LONRF3		SELENOH			FXR1	4.669		NFIB		FCGBP		LGALSL
	CD163	10.3346		DDIT4		SRPX2		ANKS1B			FBXW7	-4.80111		CALD1		WTAP		PGRMC1			NFIB	4.66899		FCGR2A		ANXA3		SCN8A
	DDIT4	10.3346		STAT3		COL8A2		FAM234B			CALD1	4.80011		UNC13A		SEPHS1		RAN			FCGR2A	4.66889		CFLAR		WTAP		NAA20
	STAT3	10.3246		C3orf14		SIX5		SUMO1			UNC13A	-4.80001		TRAPPC6B		CMTM3		NHP2			CFLAR	4.66889		ZNF175		RAD52		ZNF215
	C3orf14	-10.3022		BMPR1A		FGF2		OLFM3			TRAPPC6B	-4.8		ATP6V1D		ZCCHC8		TMX4			ZNF175	4.66889		HCLS1		RBM48		SST
	BMPR1A	10.2911		CACNG3		WDR49		NLK			ATP6V1D	-4.8		SCG2		C1S		ORC3			HCLS1	4.668		GOT1		LAMA5		SGIP1
	CACNG3	-10.2812		BNIP3		RGL2		BOLA3			SCG2	-4.8		RBFOX1		COLGALT1		NDUFA7			GOT1	-4.668		MKNK2		MAP3K6		TMEM178A
	BNIP3	-10.2711		BMP2K		PLOD1		RNF112			RBFOX1	-4.79111		LAMP2		ERBB3		TMEM203			MKNK2	4.66789		DSC2		MOCS1		CYP2C8
	BMP2K	10.268		TRIM47		COL27A1		WNT10B			LAMP2	4.79011		CTSH		HMG20B		SPRY4			DSC2	4.66789		DDA1		MOV10L1		ACP1
	TRIM47	10.2679		PDGFRB		ZNF438		KCNIP4			CTSH	4.79001		ANXA6		ALPG		AP4S1			DDA1	-4.66789		EIF4H		ITSN2		DOP1A
	PDGFRB	10.258		LILRA2		CAPG		WDR54			ANXA6	-4.78999		RCAN2		HSD17B1		BRD9			EIF4H	-4.66788		SYNC		RIN2		SCN2A
	LILRA2	10.2579		CDH13		KLHL21		GSKIP			RCAN2	-4.78911		VEZF1		FOXN3		DMAC1			SYNC	4.6678		CMTM6		FOXN3		SRD5A1
	CDH13	-10.257		KLC1		ASCL1		PTPRR			VEZF1	4.789		TUBB3		MXI1		MARCHF4			CMTM6	4.66779		ZHX3		TRIM56		PSMC1
	KLC1	-10.2478		NIBAN2		FAM181A		MRPS22			TUBB3	-4.789		ST8SIA5		MID1IP1		CCDC43			ZHX3	4.66779		CPT1C		UBR5		C3orf14
	NIBAN2	10.2469		SLC25A18		STK3		MARK1			ST8SIA5	-4.789		SCG5		TJP2		CPT1C			CPT1C	-4.66779		GPM6A		SPART		CTNNBIP1
	SLC25A18	10.2468		FYN		SAMD4A		OXCT1			SCG5	-4.78899		SPART		GSN		ALDOA			GPM6A	-4.66779		CCDC50		PDLIM5		SNURF
	FYN	10.2468		SNU13		FSTL1		PSMC3			SPART	4.78899		BMP2K		SELENBP1		UTP14A			CCDC50	4.66779		C2orf80		ZC3H12C		APBB3
	SNU13	-10.2459		ITPRIPL2		PNISR		MKKS			BMP2K	4.7889		MFSD4A		NECAP2		SLC20A1			C2orf80	-4.66778		TMEM163		POGK		NREP
	ITPRIPL2	10.2456		PSMB2		FAT1		ATP6AP2			MFSD4A	-4.78889		TMEM121B		RNASE4		MLIP			TMEM163	-4.66778		GLIS3		LPIN1		PCLO
	PSMB2	-10.2447		FAM181B		STAG2		UQCRC1			TMEM121B	-4.78889		ATCAY		PTBP1		TXNL4A			GLIS3	4.66778		ZNF438		EFHD1		DOLK
	FAM181B	10.2447		HAPLN1		ARMC3		CYC1			ATCAY	-4.78889		IL17RB		PLEC		EOLA1			ZNF438	4.66778		PARD3		MAX		RIMBP2
	HAPLN1	-10.2444		FGR		DDB2		TUSC3			IL17RB	4.78889		CD47		CNKSR3		MRPS35			PARD3	4.66767		NDUFA7		MOB1A		SRM
	FGR	10.2444		HIVEP2		DBI		PSMA5			CD47	-4.78889		KCNE4		INPP5D		CDK16			NDUFA7	-4.66689		ELOC		A2ML1		TUBB4B
	HIVEP2	-10.2402		ALKBH6		FAM189A2		DDA1			KCNE4	4.78889		PHF21A		LEAP2		RBM3			ELOC	-4.66688		EMC4		MAML2		ASMTL
	ALKBH6	-10.2367		CD99		GDF11		OCIAD2			PHF21A	4.78889		PLK2		RNF19A		PLD3			EMC4	-4.6668		ADAMTS1		TSPO		PSMB4
	CD99	10.2359		CALCOCO2		BPTF		SLC25A27			PLK2	-4.78889		SERPINB8		ZHX3		ATP2C1			ADAMTS1	4.66679		FKBP5		PKN2		MLF2
	CALCOCO2	10.2357		LANCL2		IL4R		C17orf58			SERPINB8	-4.78889		NOTCH2NLA		ZIC2		COG8			FKBP5	4.66679		KDSR		FYCO1		TERF2IP
	LANCL2	-10.2356		AIG1		TEP1		PPME1			NOTCH2NLA	4.78889		GPRASP1		BRD7		TTPAL			KDSR	4.66678		DDT		TGFBR1		TOMM20
	AIG1	-10.2348		PEX16		B4GALT1		FAXC			GPRASP1	-4.78889		BEX1		ECHDC2		PRKAG1			DDT	-4.66678		TCEAL2		SWAP70		FOXRED1
	PEX16	-10.2342		DDX39A		TCIRG1		LRRC20			BEX1	-4.78888		EMC4		PRCP		SLC25A5			TCEAL2	-4.66678		CDC42		ARHGAP17		NXPH2
	DDX39A	10.2336		MEIS3		RND2		SLC30A9			EMC4	-4.78778		AKR1C3		RHOC		EMC9			CDC42	-4.66678		PTPN21		MSRB3		EPB41L3
	MEIS3	-10.2335		WSB2		MSI2		CNRIP1			AKR1C3	4.78		TUBB2A		TRIM8		TUSC2			PTPN21	4.66678		TAP1		PLEKHO2		FAM241B
	WSB2	-10.2335		EFR3B		NFATC2		PHF14			TUBB2A	-4.78		ATP2B1		RO60		MICAL2			TAP1	4.66678		ZNF621		NUAK2		STK32C
	EFR3B	-10.2333		RAPGEF3		CRB2		ASNS			ATP2B1	-4.77911		ID3		TGIF2		PPP2CA			ZNF621	4.66678		NXPH1		AGFG2		C5orf22
	RAPGEF3	10.2255		HDGF		VAT1		LINGO1			ID3	4.77911		HMBOX1		BHLHE41		RNMT			NXPH1	-4.66668		ANXA1		NEDD1		MRTO4
	HDGF	10.2246		TUSC2		STX2		REEP1			HMBOX1	4.77901		CERS1		PSD2		NAP1L2			ANXA1	4.66668		KANK2		IL10RA		PRMT6
	TUSC2	-10.2245		SLC39A1		PNRC1		PFKM			CERS1	4.779		MTSS2		WDR49		HOOK1			KANK2	4.66668		SLC25A4		TNS3		FBXW7
	SLC39A1	10.2245		RIMKLB		CGN		SDHB			MTSS2	4.779		MICALL2		RHOJ		SYT13			SLC25A4	-4.66668		MAST3		FAM111A		NRXN1
	RIMKLB	10.2245		STOM		ITGB2		SYN1			MICALL2	4.779		TTC38		CHST14		FAM3C			MAST3	-4.66668		GPR146		SPATA13		TSPYL2
	STOM	10.2235		NDUFA7		TAF4		INA			TTC38	4.779		ISYNA1		CAPG		GRIA3			GPR146	4.66668		RUNX3		MLEC		ABRACL
	NDUFA7	-10.2226		GOLT1A		ROM1		RNPS1			ISYNA1	4.77899		ELMO1		CASZ1		TRIM9			RUNX3	4.66667		SMG5		UNG		CDC37L1
	GOLT1A	-10.2223		MRPL55		MARCHF3		EIF3K			ELMO1	-4.77891		SMAP2		DLC1		CADPS			SMG5	4.66667		UQCRC1		RNASE4		GPAA1
	MRPL55	-10.2222		RGS1		SMAD4		SEC61A2			SMAP2	-4.77889		PLPP1		ZIC3		VSNL1			UQCRC1	-4.66667		BDH1		PRCP		CLBA1
	RGS1	10.2157		ANGPT2		TYROBP		EAF1			PLPP1	4.77889		RPL15		EFEMP1		GNB5			BDH1	-4.66667		DAAM1		RIT1		PEX16
	ANGPT2	10.2133		GALNT15		MYBPC1		SLIT3			RPL15	-4.77889		KIAA0513		ZNF618		DMXL2			DAAM1	4.66667		DPP6		ZDHHC2		EBNA1BP2
	GALNT15	10.169		PHF10		ADIPOR2		DYNC2LI1			KIAA0513	-4.77889		CMAS		PLTP		NDUFB8			DPP6	-4.66667		ITGB1		GALM		GARNL3
	PHF10	10.1689		BRINP2		FCGR2A		HPCA			CMAS	-4.77889		RTN3		HMGN5		ASNS			ITGB1	4.66667		TUT7		SLC6A12		KLHL42
	BRINP2	-10.158		QKI		ACADVL		SUCLA2			RTN3	-4.77878		PCNX2		GYPC		BOLA3			TUT7	4.66667		NFATC2		TNFRSF11B		MEAF6
	QKI	10.1469		TMEM14B		ZXDC		QPCT			PCNX2	-4.778		SPAG9		BHMT2		ATRN			NFATC2	4.66665		ENTPD1		SORBS1		KAZN
	TMEM14B	-10.1458		LRRC73		TUT7		ISCA1			SPAG9	4.7779		GAB1		SLC15A3		NDFIP2			ENTPD1	4.66658		NPC2		INPP5D		REEP1
	LRRC73	-10.1457		CFI		DNAJB6		LNPK			GAB1	4.77789		TSPAN5		ACADVL		NECAP1			NPC2	4.66578		NECTIN2		DDB2		ANAPC13
	CFI	10.1369		LRP4		MICA		MEF2D			TSPAN5	-4.77788		PPFIA1		CPQ		SORCS3			NECTIN2	4.66567		FABP3		FZD9		GSTZ1
	LRP4	10.136		TCEAL7		WFS1		CSNK2A1			PPFIA1	4.7778		VTA1		SPECC1L		MYCBP2			FABP3	-4.65668		PSMD8		CCL2		TBC1D7
	TCEAL7	-10.1356		PXDC1		ADAMTS1		DGUOK			VTA1	-4.77779		OPA1		SIX5		RNF187			PSMD8	-4.65578		KIFAP3		DENND2D		SAMM50
	PXDC1	10.1335		CHMP4B		TMEM150A		TXNL4A			OPA1	-4.77779		STAG1		EPOR		ARF5			KIFAP3	-4.65569		TEP1		SMAD4		ATP5IF1
	CHMP4B	-10.1333		EGFR		SUN2		HTR2A			STAG1	4.77779		ARV1		OSBPL2		TCEA2			TEP1	4.65568		TNIP2		KRCC1		COPS8
	EGFR	10.1326		STAT5A		TAB2		POLR3F			ARV1	-4.77777		RESF1		TOB1		BEND5			TNIP2	4.65566		RREB1		LEAP2		MAGEH1
	STAT5A	10.1266		DCAF12		OLMALINC		EID2B			RESF1	4.77678		ATP5F1B		SLC18B1		PEX19			RREB1	4.65556		GABBR2		IKZF1		ZFP64
	DCAF12	10.1256		POP4		KIAA0930		RASL10A			ATP5F1B	-4.77667		SLC25A4		WLS		COPS3			GABBR2	-4.59989		MAGED1		KAT6A		KCNC2
	POP4	-10.1244		TM2D2		AKR1C4		CELF5			SLC25A4	-4.77667		PPARA		ATOH8		MAD2L1BP			MAGED1	-4.59889		PNISR		PAX6		GOT2
	TM2D2	-10.1225		PPP1R7		HEBP2		CDC42			PPARA	4.76789		ZNF217		RHOBTB3		PCDH8			PNISR	4.59011		BEND5		TAGLN2		HSD17B12
	PPP1R7	-10.1224		YBX3		VASN		NDUFA5			ZNF217	4.76789		HAGH		MIR1915HG		EIF2B3			BEND5	-4.59001		LATS2		CDH23		SLC39A10
	YBX3	10.1222		CASP4		PSAT1		TRAPPC13			HAGH	-4.76689		DHX36		CLDN5		CYC1			LATS2	4.59		NMNAT2		PRMT2		PCMT1
	CASP4	10.1147		SMTN		SOAT1		CPT1C			DHX36	-4.76556		FAM107A		SRGN		FARSA			NMNAT2	-4.58999		PIN1		TRIOBP		ZNHIT3
	SMTN	10.1137		TMEM47		MEGF10		DYNC1H1			FAM107A	4.70111		REPS2		FAT1		ATRNL1			PIN1	-4.58999		RNASET2		KLF6		SELENOH
	TMEM47	10.1126		SNRNP48		TBC1D14		CHCHD7			REPS2	-4.70111		NREP		CDK5RAP2		NRXN1			RNASET2	4.589		C2CD2L		ROM1		OCIAD2
	SNRNP48	10.1121		SLC26A6		SSH3		YWHAH			NREP	-4.70011		STMN2		FRYL		PRKCB			C2CD2L	-4.5889		CYBRD1		CASZ1		SGPP2
	SLC26A6	10.0569		CSRP2		APLNR		PAK3			STMN2	-4.7		RASL12		ZNF423		GARS1			CYBRD1	4.58889		KRT222		KANK1		NFS1
	CSRP2	10.0381		PLOD2		C1S		LRPPRC			RASL12	4.7		SMARCC1		EFEMP2		ACTR3B			KRT222	-4.58889		LRRC73		COL8A1		SLC45A1
	PLOD2	10.0333		EMX2		FAM107B		ATP9A			SMARCC1	4.69989		PPM1H		PELI2		TUBA1B			LRRC73	-4.58889		MIER1		CTSS		LMBR1
	EMX2	10.0268		PXN		GABPA		POMP			PPM1H	-4.69111		WDR7		PLXNB2		LRRC20			MIER1	4.58889		GABARAPL1		ZNF217		DLX1
	PXN	10.0246		RGS7BP		KANSL1L		PCNX2			WDR7	-4.69111		ADAM23		FBXO2		MAST3			GABARAPL1	-4.58011		ENTR1		SLAMF8		SLC25A16
	RGS7BP	-10.0234		MIR99AHG		IFI16		OPN3			ADAM23	-4.69		KLF2		RBPJ		GALNT17			ENTR1	4.58		INPPL1		SLCO2B1		SLC30A3
	MIR99AHG	10.0232		LTBP3		ANXA5		NETO2			KLF2	4.69		ATP2B2		MT1X		SUCLA2			INPPL1	4.58		SPAG9		WWC3		EEF1A2
	LTBP3	10.0141		CASP7		CARD6		CHAF1B			ATP2B2	-4.689		ECM2		CNTLN		PCMT1			SPAG9	4.58		BEX5		BPTF		NRIP3
	CASP7	10.0024		FKBP3		ABCC9		MRPL1			ECM2	4.689		FAM234B		PBX3		NRCAM			BEX5	-4.579		MAP1LC3A		INHBB		BEX2
	FKBP3	-10.0011		HIF3A		PPP1R14B		SRM			FAM234B	-4.689		KCNF1		HLA-DRA		KALRN			MAP1LC3A	-4.579		LAMB2		LPP		WNK2
	HIF3A	10.0002		STMN2		CARHSP1		ARHGDIG			KCNF1	-4.689		ARPP21		ITGB8		ARHGAP20			LAMB2	4.579		FSTL1		TRAF3IP2		MLLT11
	STMN2	-9.82233		GOLIM4		MGAT1		SAMM50			ARPP21	-4.689		TNPO1		RAB13		HMGCS1			FSTL1	4.57891		DLGAP1		ACSF2		FBXO9
	GOLIM4	9.81334		PCLO		TRAK1		DNM1			TNPO1	4.689		EMC1		COL18A1		OGFOD1			DLGAP1	-4.5789		RASL12		PSAT1		FBXW9
	PCLO	-9.81111		SNX10		ARHGAP9		NDUFAB1			EMC1	-4.6889		GPATCH2		FMNL2		ATP1B1			RASL12	4.57889		APEX1		IRF1		TUBA1A
	SNX10	-9.80011		LAMP2		UIMC1		EEF1E1			GPATCH2	-4.6889		ITGB1		MAML1		ELAVL4			APEX1	-4.57889		CDK5		S100A6		GUCY2C
	LAMP2	9.79223		GABRA1		FBXO8		EBNA1BP2			ITGB1	4.6889		EAF1		DDR1		B4GALT6			CDK5	-4.57889		SKP1		ZFHX3		SMPD3
	GABRA1	-9.78013		TJP2		CMTM3		LCMT1			EAF1	-4.68889		RNF130		TEP1		TMEM169			SKP1	-4.57889		SLC26A6		ITM2C		NDN
	TJP2	9.72344		ARHGEF9		ENTPD2		TCERG1L			RNF130	4.68889		DDR2		RBBP6		ATP1A1			SLC26A6	4.57889		CD59		PSD2		SV2A
	ARHGEF9	-9.72222		PPP1R2		NECTIN2		NDUFA10			DDR2	4.68889		LARGE1		DIAPH3		MKKS			CD59	4.57888		HERC5		GSN		CREG2
	PPP1R2	-9.71221		ACTN2		SLC22A5		EID2			LARGE1	-4.68889		LRRC49		BBX		PPP1R11			HERC5	4.57801		CCKBR		MS4A7		TIMM13
	ACTN2	-9.70011		BCL2		QPRT		MPND			LRRC49	-4.68889		TRIM56		SHMT1		ROBO2			CCKBR	-4.57789		TMEM59L		STAT5B		PAK1
	BCL2	9.70001		RIN2		IFNLR1		CELF4			TRIM56	4.68889		TMEM59L		MECOM		GNG2			TMEM59L	-4.57789		TRIM47		SLC4A11		CDH13
	RIN2	9.69112		RNF130		HCLS1		LZTS1			TMEM59L	-4.68889		LRATD2		LPAR4		LRRC7			TRIM47	4.57789		B2M		TMPRSS3		ARMCX4
	RNF130	9.69111		SCN2A		CBFB		PRMT6			LRATD2	4.68889		ATP6V0E2		TRIP6		PPP3CB			B2M	4.57788		RHOBTB3		HNRNPH3		CCDC115
	SCN2A	-9.69022		SYT13		ABL1		NRSN1			ATP6V0E2	-4.68889		TAGLN3		BNC2		CRMP1			RHOBTB3	4.5778		CACNG3		SELENOP		RHNO1
	SYT13	-9.68911		UBE2T		TNFRSF1B		MCAT			TAGLN3	-4.68889		USP11		LRIG1		KIFAP3			CACNG3	-4.57779		FXYD5		LRP10		SRP19
	UBE2T	-9.68		COPS7A		PECAM1		ZMAT2			USP11	-4.68888		MGST3		TIMP3		CNOT7			FXYD5	4.57779		HAPLN1		CLK1		TIMM23
	COPS7A	-9.67901		KCNJ10		IRAG1		TAC1			MGST3	-4.68878		HSPB3		ZBTB5		RANBP2			HAPLN1	-4.57778		SMAD5		HEY2		TASP1
	KCNJ10	9.6781		CITED1		RNASET2		SV2A			HSPB3	-4.68779		ACACB		ANKRD35		RAB40C			SMAD5	4.57778		ENAH		SEC14L4		ATP6V1H
	CITED1	-9.678		GAP43		CD59		TASP1			ACACB	4.68011		ZNF365		PGF		BCAT1			ENAH	4.57778		STX2		GIGYF2		ATP6V0D1
	GAP43	-9.67		SHANK2		N4BP2		NRIP3			ZNF365	-4.68011		OXR1		RANBP3L		EPB41L3			STX2	4.57777		CD2BP2		PPBP		MPPED1
	SHANK2	-9.60333		KDSR		RHBDF1		POLR3C			OXR1	-4.68		CAMKK2		MYO10		WASL			CD2BP2	-4.57768		FERMT3		GPR4		GTF2H3
	KDSR	9.60122		NRXN1		C2CD2		MRPS30			CAMKK2	-4.679		MT1H		CNN3		DYNC1LI1			FERMT3	4.57767		PLCB1		PLXDC2		NAT16
	NRXN1	-9.60112		CD200		RPS27L		PRKAR1A			MT1H	4.679		LCAT		DNHD1		MRPS23			PLCB1	-4.57678		EDF1		NHLRC2		KCNAB2
	CD200	-9.6		MAPK9		SLC25A29		NPTX1			LCAT	4.679		PLEKHO2		IL3RA		TAFA1			EDF1	-4.57656		HIVEP2		RUNX1		AIMP2
	MAPK9	-9.6		MSRB3		EMILIN1		UTP11			PLEKHO2	4.679		SASH1		LTBP1		APBB3			HIVEP2	-4.57011		PIK3AP1		PTAR1		TADA1
	MSRB3	9.59011		MAP2		FCGRT		MRTO4			SASH1	4.679		SP1		TCEAL9		NPTX2			PIK3AP1	4.569		ARHGAP20		HLA-C		EIF4E
	MAP2	-9.59		SERPINI1		CLU		MED31			SP1	4.6789		ENC1		ATF3		NDRG3			ARHGAP20	-4.5689		BMPR1A		KIF5B		DPP10
	SERPINI1	-9.58912		TNS3		IFITM2		SERF1B			ENC1	-4.6789		ST6GALNAC5		SPR		DCTN3			BMPR1A	4.5689		SPECC1L		MTMR11		HRAS
	TNS3	9.58901		ATP5IF1		TTC31		C12orf43			ST6GALNAC5	-4.6789		LEF1		PREX1		HMGCLL1			SPECC1L	4.56889		CCDC9B		ABCB7		NLK
	ATP5IF1	-9.58889		RPH3A		HSD11B2		CAPRIN2			LEF1	4.67889		INHBB		LIFR		ATP5F1A			CCDC9B	4.56889		VASN		RASSF4		ZNF544
	RPH3A	-9.58011		OGFRL1		STARD8		COX7A2			INHBB	4.67889		C3orf14		ADCY8		TRMT10C			VASN	4.56889		PSMB7		C2CD2		RAB3C
	OGFRL1	9.57913		PLEKHO2		GPC4		SLC25A32			C3orf14	-4.67889		LRRC1		UIMC1		CLIP3			PSMB7	-4.56878		ABLIM1		AKR1C1		DCLK1
	PLEKHO2	9.57912		DLG3		SQOR		CCND2			LRRC1	4.67889		NDRG4		GIMAP8		TM7SF2			ABLIM1	4.56878		FLI1		MED13		PCNX2
	DLG3	-9.5789		UCHL5		SLC7A7		DPH2			NDRG4	-4.67889		PSMC1		SLC39A12		GSKIP			FLI1	4.568		GPATCH4		TCL1B		RTCA
	UCHL5	-9.57888		BCAS2		IGF1R		RTL8C			PSMC1	-4.67889		RAMP1		CLU		LRRC2			GPATCH4	-4.56799		CNN3		CD93		ROGDI
	BCAS2	-9.57878		GAB1		APOLD1		RABEPK			RAMP1	4.67889		SYNM		RNF213		STAT4			CNN3	4.5679		PLAAT4		EEF1AKMT3		ARL4D
	GAB1	9.57823		MAST3		ZCCHC8		KCNC2			SYNM	4.67889		ATP6V1H		GPR146		LMBRD2			PLAAT4	4.5679		LMF1		PPP4R1		DYNC1H1
	MAST3	-9.5779		TRIM36		CLCN7		POLR2K			ATP6V1H	-4.67889		SSH3		BTG1		FKBP1B			LMF1	-4.56789		GABRG2		DHRS3		AKAP6
	TRIM36	-9.56991		HIGD1A		POU3F2		PLD3			SSH3	4.67889		DNAJC19		ACSBG1		CABYR			GABRG2	-4.56789		LRP4		ZNF24		ASTN1
	HIGD1A	-9.56912		BEND5		RAB23		GARNL3			DNAJC19	-4.67888		ATP5MPL		TOR1AIP1		SLC25A27			LRP4	4.56789		MAPT		LBR		GLOD4
	BEND5	-9.569		KIFAP3		ELF4		SELENOH			ATP5MPL	-4.67878		RORA		EHMT1		MLLT11			MAPT	-4.56789		GSKIP		PHF2		SSBP1
	KIFAP3	-9.5689		ADD2		KLF4		KLHL35			RORA	4.67878		GRIK2		UBXN2A		MCAT			GSKIP	-4.5678		PCSK1		ANKRD10		FAM174B
	ADD2	-9.56888		KANK1		EPHB4		RITA1			GRIK2	-4.678		TPD52L1		AXL		CAPRIN1			PCSK1	-4.5678		MSX1		TMED5		MRPS22
	KANK1	9.56812		PTPN21		SLC39A11		ADGRB2			TPD52L1	4.678		CASP6		FGL2		ENSA			MSX1	4.5678		IRF7		NSL1		COPG1
	PTPN21	9.5681		MYT1L		NKTR		EMC3			CASP6	4.6779		CTBP2		PADI2		MPC2			IRF7	4.56779		SIPA1		CXCL16		NDUFB5
	MYT1L	-9.52333		RBFOX2		LCP1		TIMM8B			CTBP2	4.6779		OGFRL1		TES		TPRG1L			SIPA1	4.56779		ATP8A2		ITGB4		CCDC113
	RBFOX2	-9.50222		RIMBP2		SLC1A5		SYNCRIP			OGFRL1	4.67789		BPNT2		PLEKHH3		MAPK8IP2			ATP8A2	-4.56779		CALM3		YY1		NDUFS7
	RIMBP2	-9.50122		ELAVL4		CLEC2B		UBE2V1			BPNT2	-4.67789		MRPL30		COL8A2		SRSF8			CALM3	-4.56779		ITFG1		RIPOR3		GNG4
	ELAVL4	-9.49134		KCNE4		FANCB		CIAPIN1			MRPL30	-4.67789		ELOVL5		ANLN		APBA2			ITFG1	-4.56779		MRPS30		ABI3BP		HTR4
	KCNE4	9.49111		FYCO1		PRPF4B		PPP2R1A			ELOVL5	4.67789		GAD1		SAV1		PITPNA			MRPS30	-4.56779		NDUFV2		RANBP3L		HNRNPD
	FYCO1	9.49011		ARPC5L		STARD7		RIIAD1			GAD1	-4.67789		RREB1		CCNG1		TMEM9			NDUFV2	-4.56779		NPM2		NUMA1		MPPED2
	ARPC5L	-9.49011		SMAD5		CHSY1		TOMM22			RREB1	4.67789		WSB2		PTMA		MMD			NPM2	-4.56779		SMIM14		HYAL1		DEAF1
	SMAD5	9.4901		SLC8A1		C1R		ABCC12			WSB2	-4.67789		IMP4		ARL6IP6		MRPS11			SMIM14	-4.56779		GABRB3		FAS		YWHAG
	SLC8A1	-9.49		CRMP1		ANKRD9		ZNF184			IMP4	-4.67788		PAFAH1B1		CLIC1		ENO2			GABRB3	-4.56778		FBLN1		HLA-DMA		ATP9A
	CRMP1	-9.48122		TERF2IP		CHKB		KCNIP3			PAFAH1B1	-4.67788		NAPA		TBX3		PREP			FBLN1	4.56778		RTN1		TTC31		VKORC1L1
	TERF2IP	-9.4811		CRH		ALPG		UQCRQ			NAPA	-4.6778		ZDHHC23		LRCH4		CAMK1G			RTN1	-4.56778		EIF3K		PARP14		EGR1
	CRH	-9.48012		RUNDC1		NFASC		NRSN2			ZDHHC23	-4.67779		MAP1B		SPAG1		RAB3C			EIF3K	-4.56768		A4GALT		PTPN2		CDKN2AIPNL
	RUNDC1	-9.4789		FH		ZC3H12C		MRPS35			MAP1B	-4.67779		VDAC2		CMTM7		GRIN2A			A4GALT	4.56767		SP110		OGFRL1		ERH
	FH	-9.478		ATXN10		BHMT2		CALY			VDAC2	-4.67779		EXOC6		KIAA1755		NDUFV2			SP110	4.56767		CCNG1		TTC28		LCMT1
	ATXN10	-9.47789		SOCS4		INPP5D		KCNK1			EXOC6	-4.67778		AQP4		C1orf162		SLC4A8			CCNG1	4.567		MRPL30		ASCL1		MLIP
	SOCS4	9.47778		GRIA3		MYOT		APLP2			AQP4	4.67778		FOXJ1		AGO3		CDK5			MRPL30	-4.56689		RNF19A		RBL2		DNM3
	GRIA3	-9.47034		SLC25A44		LRATD2		HMOX2			FOXJ1	4.67778		ARMC3		ZC2HC1C		PARM1			RNF19A	4.56679		ATP6V1B2		HDGF		ATP5F1C
	SLC25A44	-9.46911		ATP2B1		SEC14L4		SMIM29			ARMC3	4.67778		DOCK6		DSE		PPP1R14C			ATP6V1B2	-4.56679		DDX39A		C1QA		MGST3
	ATP2B1	-9.46911		IL6ST		MYO10		CYP26B1			DOCK6	4.67778		SARS1		MERTK		SHANK2			DDX39A	4.56678		DLEC1		IFI30		ABCC12
	IL6ST	9.46911		DNAJC19		FMO4		UQCRHL			SARS1	-4.67778		PSMC3		PYROXD2		STAT1			DLEC1	4.56678		SYNGR3		SLC39A12		NT5C3B
	DNAJC19	-9.46889		MFSD4A		DOCK6		WIF1			PSMC3	-4.67778		NADK2		RAF1		ATP6AP1			SYNGR3	-4.56678		PRRC2A		VASP		DYNC2LI1
	MFSD4A	-9.46801		SPR		SRRM2		SLC20A1			NADK2	4.67778		ITSN1		PLCB3		CACNG3			PRRC2A	-4.56678		HMBOX1		TAF4		PHB2
	SPR	9.4679		PDHB		SLC44A1		DLAT			ITSN1	4.67777		LNPK		TGFB2		PPME1			HMBOX1	4.56669		PLEKHA4		TUBB6		B9D1
	PDHB	-9.46789		SSTR1		FOXJ1		AAGAB			LNPK	-4.67768		PDHB		CD163		BLOC1S6			PLEKHA4	4.56669		KHDRBS1		TBC1D14		AP4B1
	SSTR1	-9.46781		KAT6A		RNASE4		EMC9			PDHB	-4.67767		TXNDC9		ARRDC4		DYNC1H1			KHDRBS1	-4.56668		SLIRP		LPCAT2		ERCC2
	KAT6A	9.46778		SCIN		CCDC9B		RBM3			TXNDC9	-4.67767		MAF		ZNF609		SEMA4F			SLIRP	-4.56668		WWC1		PCMTD1		SDHB
	SCIN	9.46713		ENC1		LPIN1		PNKD			MAF	4.67679		PNMA1		ANO6		GAS7			WWC1	4.56668		BCL2		CD151		KCNIP3
	ENC1	-9.45903		ATP6V0D1		SOX13		ATPAF1			PNMA1	-4.67678		FOXC1		CCDC190		CSNK2A1			BCL2	4.56668		GNG5		FANCE		BPGM
	ATP6V0D1	-9.45578		RAP1GDS1		ISYNA1		CELF2			FOXC1	4.67677		ARAP1		CTNNB1		MINDY3			GNG5	4.56668		ITPRIPL2		KLHL17		PFN2
	RAP1GDS1	-9.45566		SWAP70		PTPRC		TCEAL5			ARAP1	4.67667		RTCA		KMT2C		LAMP5			ITPRIPL2	4.56668		SSH2		OSBPL2		IGF1
	SWAP70	9.44701		PPIC		RIN3		GPATCH4			RTCA	-4.67667		SPATA13		PTPRC		ADD2			SSH2	4.56668		TCERG1		MFNG		SSTR1
	PPIC	9.44689		EMC4		SLC9A9		FGF14			SPATA13	4.67667		TOB2		EYA2		SUMO1			TCERG1	-4.56668		C1orf74		ESAM		BOLA3
	EMC4	-9.44568		CYCS		ANO6		STXBP1			TOB2	4.67667		WFS1		MED13		KCNIP4			C1orf74	-4.56667		SMIM10L2B		MRGPRF		ACTR3B
	CYCS	-9.44568		RXRA		LTBP1		ATRN			WFS1	4.67656		CRTAP		DNALI1		SLC41A3			SMIM10L2B	-4.56667		MAP2		CDK2		ATP5F1D
	RXRA	9.44554		ZNF652		CCL2		EPB41L3			CRTAP	4.67		PLCB1		LDLRAD3		POLR2K			MAP2	-4.56667		PLD3		NEK11		EXTL1
	ZNF652	9.44468		MAD2L1BP		PKN2		AP3B2			PLCB1	-4.66911		HSPA12A		SAT1		SLC6A17			PLD3	-4.56667		TBXAS1		NXN		MRPS18A
	MAD2L1BP	-9.44447		RUFY1		PLEC		CYRIA			HSPA12A	-4.6689		ATP11C		MEX3A		COPG1			TBXAS1	4.56667		ZBTB1		PPIC		SH3BP5
	RUFY1	9.43789		ATP5MC1		CASZ1		PLPPR5			ATP11C	4.66889		CDK2		COL27A1		UROS			ZBTB1	4.56667		COMMD4		ZNF652		SERPINI1
	ATP5MC1	-9.43467		CDK5		MTSS2		DMXL2			CDK2	4.66889		DPYSL3		GKAP1		OLFM3			COMMD4	-4.56667		OTOS		PATL1		GPC1
	CDK5	-9.39022		FOXD1		TRIM8		CD47			DPYSL3	4.66889		FARSB		ANGPT2		NETO2			OTOS	4.56666		PSEN2		STAU1		EAF1
	FOXD1	9.39011		STXBP5L		CYBRD1		ARV1			FARSB	-4.66888		HSPA2		TMEM150A		BASP1			PSEN2	-4.56666		MIR99AHG		STK3		CYRIA
	STXBP5L	-9.39002		SYNGR3		S100PBP		CADPS			HSPA2	4.668		RPH3A		TTN		EID2B			MIR99AHG	4.56665		SNRNP48		SYNM		FNDC4
	SYNGR3	-9.38133		USP11		GSN		KIAA0513			RPH3A	-4.668		ACKR3		ATM		LINGO1			SNRNP48	4.56655		BOC		SRSF4		SEC61G
	USP11	-9.38011		TMEM163		FAM111A		ATRNL1			ACKR3	4.6679		ASXL2		CD59		PAK3			BOC	4.56568		GET1		PBXIP1		SURF2
	TMEM163	-9.38		AP2M1		EPS8		ACTR3B			ASXL2	4.6679		HVCN1		VIM		CDC42			GET1	-4.56557		MAD2L1BP		CLDN15		METTL6
	AP2M1	-9.37911		RTCA		RHOJ		ASMTL			HVCN1	4.6679		STX1A		FMO4		LGALSL			MAD2L1BP	-4.56556		FEZ1		STAG2		HECW2
	RTCA	-9.37899		FAM162A		MS4A7		PCDH8			STX1A	-4.66788		MTMR3		LSS		TTC19			FEZ1	-4.55889		SERPINA1		IGF2BP2		LINGO2
	FAM162A	-9.37891		ANK3		ZNF217		TRAPPC6B			MTMR3	4.66779		MT1G		IL4R		KPNA2			SERPINA1	4.558		RUFY1		FGFRL1		LYRM9
	ANK3	-9.3789		IARS1		CMTM6		FBXL2			MT1G	4.66779		RFTN2		MARCHF3		EHD3			RUFY1	4.5579		SIX5		HEPH		SMYD3
	IARS1	-9.3779		SEZ6L		KLHL24		PDHA1			RFTN2	4.66779		ACSF2		RBPMS		ADAMTS8			SIX5	4.5579		ACKR3		TGFBR2		NIPA1
	SEZ6L	-9.37212		FAM131A		MAML2		STMN3			ACSF2	4.66778		KAT6A		HES1		LAMB1			ACKR3	4.55789		ANKRD39		MAPRE1		TMED4
	FAM131A	-9.37001		KIF1C		UNG		EHD3			KAT6A	4.66778		CKS1B		SRSF4		CLSTN3			ANKRD39	-4.5578		GPR158		DEK		THOC7
	KIF1C	9.36921		BZW2		ELOVL5		CMAS			CKS1B	4.66778		SMO		DENND4C		NEFL			GPR158	-4.55778		C1QTNF5		GABPA		ATP2B1
	BZW2	-9.369		SORBS1		PHGDH		WDR7			SMO	4.66778		IL15		SMAD9		NDUFS3			C1QTNF5	4.55778		SLC25A23		TRAM1		LRTM2
	SORBS1	9.369		CAMKK2		DSC2		XKR4			IL15	4.66778		RTN1		CLK1		WDR54			SLC25A23	-4.55777		POP4		B4GALT1		SMUG1
	CAMKK2	-9.36891		CDH8		TMPRSS5		NFS1			RTN1	-4.66778		RUFY1		DOCK1		EIF2S3			POP4	-4.55767		LRRC32		NIBAN2		TSPYL5
	CDH8	-9.36791		TAFA1		ZDHHC2		SLC9A6			RUFY1	4.66777		GRIK1		RGL3		NCDN			LRRC32	4.55689		CASP1		SYNE2		BCAP29
	TAFA1	-9.36789		ADAM11		GADD45G		GLRB			GRIK1	-4.6669		HOMER3		TMED10		SYP			CASP1	4.55689		RP2		PPP1R14B		ATP6AP1
	ADAM11	-9.36779		PAFAH1B1		ZBTB40		FRMPD4			HOMER3	4.6668		DGKI		CTNS		AP3M2			RP2	4.55679		TRAPPC13		ACACB		CHMP4B
	PAFAH1B1	-9.36779		ARMCX5		GLI2		RFK			DGKI	-4.6668		FYCO1		EGFR		CNTNAP5			TRAPPC13	-4.55679		ST6GAL2		MERTK		RAB3B
	ARMCX5	-9.36778		ZDHHC23		LIFR		RUNDC3A			FYCO1	4.66679		COLEC12		C4orf19		DZIP3			ST6GAL2	-4.55678		HSPB2		METTL17		STMN3
	ZDHHC23	-9.36669		NHP2		NAV2		OPCML			COLEC12	4.66679		COPS7A		KLF4		PPP3R1			HSPB2	4.55678		CALML4		STXBP4		SCOC
	NHP2	-9.36669		ITGB1		GKAP1		STAT4			COPS7A	-4.66679		CREG2		H2AJ		DDX28			CALML4	4.55678		ENSA		PCF11		CHCHD2
	ITGB1	9.36556		LAMB1		MAX		C2orf80			CREG2	-4.66679		DOP1A		FANCE		TMEM17			ENSA	-4.55678		ACAD9		NAV2		COX5A
	LAMB1	-9.36001		ACP1		FOXC1		ABRACL			DOP1A	-4.66678		SIPA1		HDAC1		PFDN1			ACAD9	-4.55669		C17orf58		GALNT15		VDAC1
	ACP1	-9.359		PIDD1		CPM		SLC6A17			SIPA1	4.66678		PRNP		TRIL		SUSD4			C17orf58	-4.55669		MT1G		RAPGEF3		ZCCHC12
	PIDD1	9.3589		PLCB1		MAF		TPGS2			PRNP	-4.66678		LRP10		STK3		CHM			MT1G	4.55669		MCL1		LAPTM4A		JAZF1
	PLCB1	-9.35812		CRTAP		C1orf162		GRIA1			LRP10	4.66669		OCIAD2		MT1M		TPM3			MCL1	4.55668		PGAM1		COL1A2		LINC00461
	CRTAP	9.35789		CDC42EP4		GPRC5B		STYK1			OCIAD2	-4.66668		SSTR1		RHBDF1		NKIRAS1			PGAM1	-4.55668		UBE2E3		FANCC		NSF
	CDC42EP4	9.35778		LGALSL		BANP		STOML1			SSTR1	-4.66668		MRPL37		TSPAN12		PSMG3			UBE2E3	-4.55668		ACTG1		HOMER3		PLBD2
	LGALSL	-9.35687		COPS8		TRAF3IP2		DSTN			MRPL37	-4.66667		RELL1		CFAP53		DNAL4			ACTG1	-4.55667		CLU		AKAP13		DENR
	COPS8	-9.35679		PNOC		KLF2		MCTS1			RELL1	4.66667		BACE2		PI16		SLC27A4			CLU	4.55667		TBC1D2B		CSF3R		CRHBP
	PNOC	-9.35667		TOR1A		TNIP2		CACNA1C			BACE2	4.66667		BCAS2		NOTCH1		NTPCR			TBC1D2B	4.55667		GDI1		SAP30		TPM3
	TOR1A	-9.35579		RASGRP1		TP73-AS1		APBA2			BCAS2	-4.66667		DSTN		CGNL1		ISCA1			GDI1	-4.55667		GJA4		C1QB		LGI2
	RASGRP1	-9.35578		FSD1		HS1BP3		SLC4A8			DSTN	-4.66667		LRRC32		NEK9		RIIAD1			GJA4	4.55656		MANBAL		KLHL24		UQCRQ
	FSD1	-9.35556		DOP1A		SP1		PEX11B			LRRC32	4.66667		NDE1		EFCAB14		DDA1			MANBAL	-4.55656		LCP1		KANSL1		INPP4A
	DOP1A	-9.35467		ATP6V1H		PFKFB3		TIPRL			NDE1	4.66667		PDLIM5		ANG		HABP4			LCP1	4.55589		EIF2B1		MYD88		STX1B
	ATP6V1H	-9.34923		TSR2		CLK1		LDB2			PDLIM5	4.66667		UBE2V1		RIPOR3		HPCA			EIF2B1	-4.55579		MYOF		ANXA5		POLR2C
	TSR2	-9.34801		FOXO4		HERC5		CHRM1			UBE2V1	-4.66666		PSMB7		MSN		CYFIP2			MYOF	4.55579		KANSL1L		MYO1F		EID2
	FOXO4	9.3479		PSMB7		MRGPRF		CGREF1			PSMB7	-4.66666		SHROOM1		BANP		CAMSAP1			KANSL1L	4.55578		CP		MEGF10		AAGAB
	PSMB7	-9.34788		MPC2		ZNF397		ATP5PB			SHROOM1	4.66665		SMAD2		TMEM170A		DYNC2LI1			CP	4.55578		KCNV1		SAV1		TSPAN5
	MPC2	-9.34779		LRRC32		CP		NEDD8			SMAD2	4.66665		LETMD1		FBLN1		OXCT1			KCNV1	-4.55577		LAIR1		PNRC1		RASL10A
	LRRC32	9.34689		TSPO		BNC2		KCNQ3			LETMD1	-4.66657		CLTC		TACC1		SYNCRIP			LAIR1	4.55577		ZFR		ADORA3		LAGE3
	TSPO	9.34669		PLXDC2		RIPOR3		PRKCB			CLTC	-4.66645		MUC1		SLFN11		ATP5MC3			ZFR	4.55568		ZIC2		KLHL6		YPEL1
	PLXDC2	9.34668		SIPA1		RANBP3L		KCNAB2			MUC1	4.66567		PFKM		ARHGAP42		TCEAL6			ZIC2	4.55568		ACOT4		ZCCHC8		EMC3
	SIPA1	9.34568		LARGE1		A4GALT		CAMLG			PFKM	-4.66567		ZNRD2		RAB23		TMEM70			ACOT4	-4.55567		TRIM17		CDKN1A		RTL8C
	LARGE1	-9.34567		EPOR		BHLHE41		COPG1			ZNRD2	-4.66566		DGUOK		ACSS1		SDHB			TRIM17	-4.55566		PSMA5		CSF1		OXCT1
	EPOR	9.34556		TBC1D7		MRAS		NPTN			DGUOK	-4.66556		SLC25A29		TMX1		SNCB			PSMA5	-4.55559		VPS25		ARAP1		DNM1
	TBC1D7	-9.34555		NFATC3		GJA4		KCNV1			SLC25A29	4.65778		GPR4		PARP10		NEGR1			VPS25	-4.55558		POLA1		FCGRT		GPS1
	NFATC3	9.345		CREG2		ZNF609		HCCS			GPR4	4.65677		VEZT		SOS2		STMN1			POLA1	4.55557		TNFRSF1B		EMX2		PNKP
	CREG2	-9.34468		COPS4		HSD17B7		PSMD1			VEZT	-4.65677		BZW2		MEGF10		PTK2B			TNFRSF1B	4.55557		CCDC88B		RGR		PTRH1
	COPS4	-9.34467		PITPNA		PCDH18		CLTC			BZW2	-4.65668		PDCD6		CALCOCO2		PIAS2			CCDC88B	4.55557		STAG1		SAFB2		UBE2V1
	PITPNA	-9.34436		DDX25		TNFAIP8		INPP4A			PDCD6	-4.64556		FOXD1		IFI27L2		ATP6AP2			STAG1	4.55557		CCL5		NCF2		TRIM45
	DDX25	-9.33668		STAG1		CERS1		PCMT1			FOXD1	4.60011		KCNN3		LZTS2		PGAP4			CCL5	4.55556		ANXA2P1		SLC7A11		AFF3
	STAG1	9.3356		NTPCR		AGO3		RAB40C			KCNN3	4.6		CLK3		HNMT		FTO			ANXA2P1	4.55556		LRRTM1		DBI		AP2S1
	NTPCR	-9.33456		PDLIM5		DNAJC1		ENTPD6			CLK3	4.59		NLK		HDAC7		BRF2			LRRTM1	-4.55556		RASGRP1		RFX2		OGDHL
	PDLIM5	9.33453		CDH23		SLC18B1		DYNC1LI1			NLK	-4.59		CFLAR		SMTN		ARL6IP1			RASGRP1	-4.55556		ARHGAP45		TMEM150A		GFM1
	CDH23	9.33344		TBX3		F2RL1		NEFM			CFLAR	4.58999		SLC8A1		G3BP1		KLC2			ARHGAP45	4.55556		TMEM65		GBP3		ATP1A3
	TBX3	9.32456		CEBPD		FXR1		STMN1			SLC8A1	-4.58888		CDC123		EEF1AKMT3		RTN4IP1			TMEM65	-4.55556		CXCL1		WWTR1		DESI1
	CEBPD	9.32445		ASTN1		LYG1		FARSB			CDC123	-4.58867		BABAM1		STAT3		B3GALT6			CXCL1	4.55556		EEF1E1		CARD6		TOMM70
	ASTN1	-9.26912		SYNM		CLEC7A		EIF2B3			BABAM1	-4.58767		PRDM2		RASAL3		MET			EEF1E1	-4.55556		SLC25A14		CCDC121		NOXA1
	SYNM	9.2689		NDUFV2		GPR146		MET			PRDM2	-4.58011		OPCML		SDC2		TRUB2			SLC25A14	-4.55556		HMOX2		RND2		ELFN2
	NDUFV2	-9.26889		IGF1		MT1A		TCERG1			OPCML	-4.58		AKAP6		PARVG		PEF1			HMOX2	-4.55555		HECTD2		SLC25A18		ZMAT2
	IGF1	-9.2687		SERINC3		ABCC4		RTN4IP1			AKAP6	-4.579		OPN3		TMCO4		ATP6V1F			HECTD2	-4.55555		FCSK		MRAS		RASAL1
	SERINC3	-9.26789		ADCY1		UBR5		PIAS2			OPN3	-4.579		MFSD6		GDPD3		NME1			FCSK	4.55554		CDK5R2		PLCG1		UQCRH
	ADCY1	-9.26011		TTC38		TTN		SLC25A14			MFSD6	-4.579		CBX6		MS4A7		GLOD4			CDK5R2	-4.55446		GNRH1		TMPRSS5		RAP1GAP
	TTC38	9.259		ARHGAP20		CD151		EIF4A2			CBX6	-4.579		DDX10		DYNLT1		ASTN1			GNRH1	4.54568		WBP11		NAB1		EMC9
	ARHGAP20	-9.2589		MPZL2		OSBPL2		PSMC1			DDX10	-4.57899		MYT1L		IQCA1		SERTM1			WBP11	-4.54567		SERPINA5		FCER1G		HS6ST3
	MPZL2	9.25879		SURF2		ABHD4		APEX1			MYT1L	-4.57889		ANP32B		FKBP5		PNOC			SERPINA5	4.54557		TMEM14B		PBX3		ACADSB
	SURF2	-9.25679		RAN		COL1A2		ANXA7			ANP32B	4.57889		PRKCZ		POGZ		PSMD14			TMEM14B	-4.54557		UBE2V2		MPST		CELF5
	RAN	-9.25668		MANEAL		ANKRD40		PPM1H			PRKCZ	-4.57889		TPD52		TBC1D14		SKP1			UBE2V2	-4.54557		UBL5		DAB2		RITA1
	MANEAL	-9.25668		TSNAX		HDAC1		GALNT17			TPD52	-4.57878		CACNB1		MAP4K4		NPM2			UBL5	-4.54555		F2RL1		FAM172A		MPP2
	TSNAX	-9.25667		NAA20		KIF5B		MRPS21			CACNB1	-4.57801		PAX6		SNORD68		CGREF1			F2RL1	4.54456		PXDC1		FAM189A2		PCDH8
	NAA20	-9.25646		G3BP1		FANCE		PPP1R11			PAX6	4.578		PEX11B		MS4A6A		MRPS22			PXDC1	4.54456		MARK1		SAMD1		ATP1B1
	G3BP1	9.25022		PTAR1		ITGA6		HNRNPD			PEX11B	-4.57789		SLC25A44		TYROBP		TUSC3			MARK1	-4.54447		SP100		CDK2AP2		ATP5MC1
	PTAR1	9.24778		SLC39A3		TIMP3		YWHAG			SLC25A44	-4.57789		ST6GALNAC3		CEP350		STOML1			SP100	4.54334		PPME1		PI16		C11orf24
	SLC39A3	-9.24679		MAP3K5		NEK6		EMC1			ST6GALNAC3	4.57789		BTBD10		RAI14		MRPS36			PPME1	-4.49111		ITGA6		DCAF1		BRD3OS
	MAP3K5	9.24677		GOT2		ZIC1		KPNA2			BTBD10	-4.57779		VBP1		LCA5		STS			ITGA6	4.48889		MDH2		MAOB		CNOT9
	GOT2	-9.24669		GLOD4		MAPRE1		CTNNBIP1			VBP1	-4.57779		SLC9A9		TMEM216		SLC35B4			MDH2	-4.48889		POGLUT3		PLCD1		CACNA1C
	GLOD4	-9.24668		ATG16L2		CD109		FHL2			SLC9A9	4.57779		NXPH1		FBXL7		RTL8C			POGLUT3	4.48889		NPTXR		HMOX1		RASGEF1C
	ATG16L2	9.24655		MS4A6A		IL10RA		FAM241B			NXPH1	-4.57778		ACSL4		NPL		KLHDC9			NPTXR	-4.48011		HMGN5		PRPF38A		SYT12
	MS4A6A	9.24578		CNN3		RAMP1		CARTPT			ACSL4	-4.57778		MKLN1		SLCO3A1		MBTPS2			HMGN5	4.47911		LETMD1		ADIPOR2		ATP6AP2
	CNN3	9.24567		HOMER3		PI16		VBP1			MKLN1	4.57778		SLC8A2		CASC3		GRM3			LETMD1	-4.479		YES1		C5AR1		ATP2A2
	HOMER3	9.24469		NPM2		NDE1		THOC7			SLC8A2	-4.57778		TIPRL		PRKD2		EBNA1BP2			YES1	4.4789		PHF10		MARCHF8		KLHL22
	NPM2	-9.24458		SMG5		MORC4		YRDC			TIPRL	-4.57778		TPGS2		MALAT1		ZNF629			PHF10	4.4789		UBE2N		NR2F1		CA4
	SMG5	9.24435		PSEN2		NFATC1		PARL			TPGS2	-4.57767		NEU1		HEYL		C12orf76			UBE2N	-4.47889		BCAS2		ARRDC2		EIF1B
	PSEN2	-9.24332		SARS1		SHROOM1		FXYD7			NEU1	-4.57667		RIMBP2		GPER1		BRAF			BCAS2	-4.47878		MAPK8IP3		RNASE6		ISCA1
	SARS1	-9.2368		PNMA1		TAZ		PPP2R2C			RIMBP2	-4.57667		ARPC2		PEX11A		ACAD9			MAPK8IP3	-4.4779		C1S		IFI16		SARS1
	PNMA1	-9.236		HEY2		TLE4		VDAC2			ARPC2	-4.56911		BPTF		BAG3		TASP1			C1S	4.4779		RBM14		LYZ		WBP11P1
	HEY2	9.23579		GPR158		EHMT1		PSMB4			BPTF	4.56901		CCDC184		ZC3H10		PDCD2			RBM14	4.47789		GPSM3		IFITM1		NAGPA
	GPR158	-9.23567		HSPB1		LBR		MFSD6			CCDC184	-4.569		GAD2		RASGRP3		FRMPD2			GPSM3	4.47778		NUP93		ZMPSTE24		TMEM208
	HSPB1	9.23558		NEU1		AKR1C1		RANBP1			GAD2	-4.569		GLRB		MACF1		AP1S1			NUP93	-4.47777		EXOSC5		NADK2		SPA17
	NEU1	-9.23557		MKNK2		DHRS3		CDK7			GLRB	-4.5689		CCND2		MAX		HNRNPK			EXOSC5	-4.47679		CLEC2B		MAP3K3		NIT1
	MKNK2	9.23478		LHFPL2		ASXL2		NEGR1			CCND2	-4.56889		DIRAS2		TAF3		UBE2E3			CLEC2B	4.47668		ST6GALNAC5		SLC1A3		ARHGAP33
	LHFPL2	9.23458		LCAT		CCNG1		AP3M2			DIRAS2	-4.56889		IRF2BP2		ZHX1		POLR3C			ST6GALNAC5	-4.47667		GPRASP1		ARFGAP3		ADAP1
	LCAT	9.23457		ARHGAP45		GPSM3		MAGEH1			IRF2BP2	4.56889		ARHGDIG		CGN		FHL2			GPRASP1	-4.46899		NFE2L2		HSD3B7		L1CAM
	ARHGAP45	9.23321		SLC39A10		DAB2		DLX1			ARHGDIG	-4.56888		CAMLG		ORAI1		HINT1			NFE2L2	4.4689		ATCAY		COL27A1		CACNG1
	SLC39A10	-9.22678		PRMT2		KCNQ1		PPCS			CAMLG	-4.56878		POGLUT3		SMG5		GNAS			ATCAY	-4.46889		IGDCC4		NEK6		TUBB
	PRMT2	9.22455		MAFF		MLKL		BCAP29			POGLUT3	4.568		ZNF438		CCNL1		GPR22			IGDCC4	4.46889		KLC1		ADAM33		AP3M2
	MAFF	9.22445		SMARCA4		RASSF4		DCTPP1			ZNF438	4.568		CNTNAP2		TUT7		MANEAL			KLC1	-4.46889		RBM3		IL17RA		GRINA
	SMARCA4	-9.22324		TCL1B		DCAF1		NIPSNAP1			CNTNAP2	-4.56789		PNISR		PXDC1		FAXC			RBM3	-4.46889		CCDC151		TM4SF1		IFT22
	TCL1B	9.22266		ACAD9		ICE2		PTK2B			PNISR	4.56789		NMT2		STAT5A		GPM6A			CCDC151	4.46889		STAT5A		RORA		SRCIN1
	ACAD9	-9.22227		SLA		DGKG		TOLLIP			NMT2	-4.56789		GFM1		NPAS3		ZNF184			STAT5A	4.46879		DLGAP2		ZNF609		CCDC85A
	SLA	9.22224		CYTH2		CLK3		DDT			GFM1	-4.56789		A2ML1		MTUS1		QPCT			DLGAP2	-4.46801		NPFF		BIRC3		PCDHA6
	CYTH2	-9.221		PRKACB		CFAP53		LMBR1			A2ML1	4.56789		FZD7		KLF6		CCDC113			NPFF	4.46791		EFR3B		MGST2		COG8
	PRKACB	-9.20123		SLC4A1AP		POGZ		DNM3			FZD7	4.56788		PRELP		MAP4K5		MED10			EFR3B	-4.46789		TCEAL7		C1orf87		PMM1
	SLC4A1AP	-9.18112		PACSIN1		ATL3		THYN1			PRELP	4.56779		NINJ1		CASP7		MRTO4			TCEAL7	-4.4678		VSIG4		POLDIP3		ZNF512B
	PACSIN1	-9.17122		COX6B1		PLEKHH3		SYT5			NINJ1	4.56779		SCRIB		JPT2		PRKACB			VSIG4	4.46779		BRINP2		CFAP53		ASNS
	COX6B1	-9.1589		SYNJ1		HDAC7		ATP6V1A			SCRIB	4.56779		TNFRSF10D		PPFIBP2		NELL2			BRINP2	-4.46779		CBFB		TMEM176A		CARTPT
	SYNJ1	-9.15778		SAV1		LZTS2		TRO			TNFRSF10D	4.56779		GGCT		AKR1C1		EXOSC5			CBFB	4.46778		SDC2		C3AR1		VLDLR
	SAV1	9.15668		NOTCH2NLA		MED13		BABAM1			GGCT	-4.56779		NPFF		RBM38		PDHX			SDC2	4.46691		TAFA1		PHF21B		RNPS1
	NOTCH2NLA	9.15567		SEZ6		ARID5A		GPR22			NPFF	4.56778		ACSS3		B4GALT1		TRIM37			TAFA1	-4.46678		ATP5PD		CASP4		TDP1
	SEZ6	-9.15556		RORA		LILRB3		PTPRN			ACSS3	4.56778		FAM131A		LILRA2		LCMT1			ATP5PD	-4.46678		PDGFRB		PAN2		ALDOA
	RORA	9.15533		TNXB		GAREM2		KCTD13			FAM131A	-4.56778		GLI2		C19orf18		ZNF215			PDGFRB	4.46678		COX7A2		EMILIN1		FUNDC1
	TNXB	9.15424		RASGRF1		ILK		ZNF215			GLI2	4.56778		KIAA0930		FAM167B		DLG2			COX7A2	-4.46677		KLHDC9		CD74		CDH8
	RASGRF1	-9.14791		FBLN1		ARHGEF40		SLC32A1			KIAA0930	4.56778		ELOC		DCAF12		WNT10B			KLHDC9	-4.46667		PSMC3		PLEKHF2		GAMT
	FBLN1	9.14778		TOMM70		KIAA1755		C1QTNF4			ELOC	-4.56778		ATG16L2		IGFBP5		TFPT			PSMC3	-4.46667		HGSNAT		TRIM21		SRP54
	TOMM70	-9.14767		MT1M		LAIR1		DCTN1			ATG16L2	4.56778		ZNF397		GXYLT1		TCEAL2			HGSNAT	-4.46667		PDCD2		JMJD6		GALNT17
	MT1M	9.14679		TMEM170A		HLA-DRB4		PPP3CA			ZNF397	4.56778		SLC30A9		RAB20		SYNGR3			PDCD2	-4.46667		TNFRSF10D		ILK		CHMP2A
	TMEM170A	9.14589		CHCHD6		DNASE1		PJA2			SLC30A9	-4.56767		SYT11		SDC4		AMPH			TNFRSF10D	4.46667		SPRY4		SPG21		NWD2
	CHCHD6	-9.14579		ABCB7		ALOX5AP		ATP6AP1			SYT11	-4.56757		GRAMD2B		SH3GLB1		KCNIP3			SPRY4	-4.46666		RAB23		UBXN2A		EPHA5
	ABCB7	9.14578		CD2BP2		SON		FNDC4			GRAMD2B	4.567		RASGRP1		CEP112		PPP3CA			RAB23	4.46657		TAL1		PSTPIP2		GAS7
	CD2BP2	-9.14568		MYOF		LEF1		RAB1A			RASGRP1	-4.56689		ATG7		ARHGEF40		FAIM2			TAL1	4.46567		TIMP3		WDR49		PSMB2
	MYOF	9.14469		TNFRSF10D		FMNL2		CPLX1			ATG7	-4.56689		SLC16A9		RBM47		SLITRK4			TIMP3	4.46567		PHB		EBI3		SEZ6L
	TNFRSF10D	9.14447		SPG21		KLHL6		VTA1			SLC16A9	4.56689		QKI		TMEM133		SLC9A6			PHB	4.46544		KLHL35		MPP5		PPM1E
	SPG21	9.13645		SZRD1		H2AJ		CDC123			QKI	4.5668		NOTCH2		GLI1		VSTM2L			KLHL35	-4.45889		LAPTM5		SUN2		PPP1R11
	SZRD1	9.13568		CHCHD2		IGF2BP2		SYT11			NOTCH2	4.56679		PILRA		RBM33		NGEF			LAPTM5	4.45791		RNF170		COLEC12		TMEM169
	CHCHD2	-9.13567		ZNF365		SPTSSA		MANSC1			PILRA	4.56678		SRGAP1		IGF2BP2		HTR2A			RNF170	-4.45789		SQOR		SLC7A7		SLC32A1
	ZNF365	-9.13567		NXN		HMGN5		ARL6IP1			SRGAP1	4.56678		ICAM5		GLTP		STAM			SQOR	4.45789		TMEM17		KIF7		GNB5
	NXN	9.13567		MRPS23		RP2		B9D1			ICAM5	-4.56678		MAP2K1		GPR183		RBP4			TMEM17	-4.45779		VSIR		AKNAD1		PLRG1
	MRPS23	-9.13479		LRRTM1		CHST3		PSMG3			MAP2K1	-4.56678		NFIB		STOM		PHACTR1			VSIR	4.45779		CPLX1		CHI3L1		LANCL1
	LRRTM1	-9.13455		MPST		RUNX1		ERH			NFIB	4.56678		R3HDM1		UBR5		YRDC			CPLX1	-4.45778		ALKBH6		LRIG1		MACROH2A1
	MPST	9.13448		RASSF8		AQP1		MRPL37			R3HDM1	-4.56678		H2AZ2		SLC6A16		DNAJC5			ALKBH6	-4.45778		SPRYD7		ELF4		SYT5
	RASSF8	9.13444		PLEKHA4		CEBPB		TMEM208			H2AZ2	4.56678		HAR1A		NIBAN2		GLRX5			SPRYD7	-4.45778		FOXRED2		RFLNB		C12orf43
	PLEKHA4	9.13379		PPP4R1		PIK3CG		SMYD2			HAR1A	-4.56668		HS1BP3		GDF15		CDK7			FOXRED2	-4.45778		WDR18		GPER1		LGMN
	PPP4R1	9.13357		NFIB		PLCG1		EID1			HS1BP3	4.56668		VIP		ACOX2		ERO1A			WDR18	-4.45777		EXO5		SLC1A5		KCNG3
	NFIB	9.13344		NXPH1		PCBP2		SCRN3			VIP	-4.56668		PHF10		EBI3		NOMO1			EXO5	-4.45689		TMEM170A		ISG20		RGS7BP
	NXPH1	-9.13336		SMIM10L2B		MECOM		CUL2			PHF10	4.56668		LYG1		SZRD1		CDKN2AIPNL			TMEM170A	4.45689		MRPS23		QPRT		APEH
	SMIM10L2B	-9.13336		MAK16		TCP11L2		DHPS			LYG1	4.56668		POLR3F		OPLAH		SYN1			MRPS23	-4.45679		NPDC1		UIMC1		GYPE
	MAK16	-9.13334		BOC		FBXL7		TMEM141			POLR3F	-4.56668		PPFIA2		SCAF4		SMARCA2			NPDC1	-4.45678		GRIPAP1		FNBP1		RANBP1
	BOC	9.13234		TLR2		PBX3		JAZF1			PPFIA2	-4.56668		SEC61A2		TAB2		FXYD7			GRIPAP1	-4.45669		DPH2		NCF4		NLE1
	TLR2	9.12555		UBE2E3		RBM38		CORO2A			SEC61A2	-4.56668		PLAA		AUTS2		RASGRF1			DPH2	-4.45668		GSDMD		GABRE		SIRT5
	UBE2E3	-9.12546		SPARC		NEO1		LDHA			PLAA	-4.56667		GPRASP2		TIMELESS		WBP2			GSDMD	4.45668		TTC38		TAF3		RABEPK
	SPARC	9.12478		CCDC102A		TGM2		TSFM			GPRASP2	-4.56667		SPEN		MLKL		PJA2			TTC38	4.45667		PLAAT1		MEGF9		AP3S1
	CCDC102A	9.12467		ACSF2		GLTP		TSPAN5			SPEN	4.56667		NAV3		SERPINA3		SH3GL2			PLAAT1	-4.45667		MT1A		ALOX5		CYB561
	ACSF2	9.12456		TRUB2		CSF1		ARMCX4			NAV3	-4.56667		AIFM3		VASP		C12orf43			MT1A	4.45667		PXN		CFHR1		PPOX
	TRUB2	-9.12446		WDR6		APLN		POLDIP2			AIFM3	4.56667		FAM162A		C2CD2		KCNQ3			PXN	4.45667		GALNT14		BHLHE41		SEPTIN6
	WDR6	9.12446		SCOC		TMEM133		MBTPS2			FAM162A	-4.56656		ARMCX4		SLC2A1		SLIT1			GALNT14	-4.45666		SOX9		ZXDC		GTDC1
	SCOC	-9.12346		PELI1		HEXD		TMEM178A			ARMCX4	-4.56655		PELI1		AMER2		PDP1			SOX9	4.45579		MOAP1		RPS27L		C18orf21
	PELI1	9.12343		TUBB		LAMA5		ANO3			PELI1	4.56654		ANKRD40		ANKRD13D		REEP1			MOAP1	-4.45579		IFRD1		PIEZO2		DCTPP1
	TUBB	-9.12323		TMEM216		FXYD3		AKAP6			ANKRD40	4.56567		ARMCX5		KLHL21		YWHAG			IFRD1	4.45578		AZIN2		H2BC21		WDR70
	TMEM216	9.12289		SERTAD3		CCDC88B		TCF25			ARMCX5	-4.56556		MAPRE1		CRB1		CMSS1			AZIN2	-4.45568		PPFIA2		FANCB		PDZD11
	SERTAD3	9.12257		GNRH1		GPER1		LYRM7			MAPRE1	4.55888		OTOS		KCNQ1		TRAPPC13			PPFIA2	-4.45567		NRSN2		AKR1C4		TCF25
	GNRH1	9.11359		SOX9		TNFRSF12A		CA11			OTOS	4.55888		UBE2W		ATL3		AP2S1			NRSN2	-4.45563		B3GALT6		NBEAL2		TRAM1L1
	SOX9	9.11259		ACOT4		PLEKHF1		CBX6			UBE2W	-4.55789		SNX33		KIF7		AIG1			B3GALT6	-4.45558		COPS4		ZKSCAN8		IGSF8
	ACOT4	-9.11258		RAB6A		CEP350		NRG1			SNX33	4.55779		SLC39A10		SLC22A3		ZNF25			COPS4	-4.45558		DGKG		SHISA3		LRRTM2
	RAB6A	-9.11234		PLBD1		TAF3		PRKAG1			SLC39A10	-4.55778		JAZF1		NECTIN2		VRK1			DGKG	4.45557		CYC1		TIA1		UTP14A
	PLBD1	9.11104		FKBP5		GABRE		RASAL2			JAZF1	-4.55778		ILK		GOLM1		ZFAND2A			CYC1	-4.45556		RCOR2		PLBD1		EIF2B3
	FKBP5	9.11		CYBA		IKBKB		SCN2B			ILK	4.55778		PHF19		LBR		GLRX			RCOR2	-4.45556		VEZT		IRAK3		CORO2B
	CYBA	9.10902		CDK5R2		EBI3		GTDC1			PHF19	4.55778		OSBPL11		STARD8		GPATCH4			VEZT	-4.45556		FAM89A		RPGR		GRIA1
	CDK5R2	-9.10445		RAB3B		WTAP		NT5C3B			OSBPL11	4.55691		SPARC		ZNF514		UBAP2L			FAM89A	4.45556		RHBDF1		MCEMP1		NRSN1
	RAB3B	-9.10246		EPHA5		LLGL2		BRF2			SPARC	4.55689		NRSN1		PM20D2		GUCY1B1			RHBDF1	4.45556		ALDH1L1		RASSF8		GRIN1
	EPHA5	-9.07013		EXOSC5		FBXO32		PDPK1			NRSN1	-4.55679		MSI2		TMED5		LGALS8			ALDH1L1	4.45546		FBLN7		FCGR3B		RNF165
	EXOSC5	-9.06689		NPTXR		ZIC3		TMEM169			MSI2	4.55679		NES		ZBTB14		MRPS30			FBLN7	-4.45545		CDCP1		PDS5A		VPS53
	NPTXR	-9.06012		VAMP2		SRSF4		ATG7			NES	4.55678		PLXDC2		CCDC93		MAEL			CDCP1	4.45458		DYNC1I1		PMP22		CUEDC2
	VAMP2	-9.05779		ITGA10		NOTCH2		B3GALT6			PLXDC2	4.55678		PTPN21		NFATC3		STYK1			DYNC1I1	-4.45		SLC35B1		TNFRSF12A		CX3CL1
	ITGA10	9.04688		NPFF		BMPR1B		APEH			PTPN21	4.55678		RUNX3		IER3		VPS35			SLC35B1	-4.449		CDC42EP4		ACVRL1		MGRN1
	NPFF	9.046		UHRF1		ARRDC2		NSF			RUNX3	4.55678		ZDHHC2		SPSB1		NIPA1			CDC42EP4	4.44789		ABCC8		SMAD1		GPRASP2
	UHRF1	9.04556		SCARA3		ARAF		SGSM1			ZDHHC2	4.55678		FNDC5		FZD9		SLC25A32			ABCC8	-4.4478		PECAM1		PDGFA		LHX6
	SCARA3	9.04468		HMG20B		DOK1		SMARCA2			FNDC5	-4.55668		MORC4		PLOD1		GDE1			PECAM1	4.44678		SERTAD3		YTHDF1		MIGA1
	HMG20B	9.04442		OTOS		ROCK1		AKAP11			MORC4	4.55668		GPC4		FAAP20		PSMD1			SERTAD3	4.44668		EPOR		IL18		METAP1
	OTOS	9.03665		SYNE2		CKS1B		MAPK8IP3			GPC4	4.55668		RGL2		AATF		SRM			EPOR	4.44667		NDUFAB1		NR2F2		ARHGDIA
	SYNE2	9.03579		MERTK		PLA1A		MRPS18A			RGL2	4.55668		WBP11		EIF3B		TAC1			NDUFAB1	-4.44567		DYNLL2		GYG2		GALNT11
	MERTK	9.03568		KLHDC9		AIFM3		CX3CL1			WBP11	-4.55668		PXN		EFNA4		DNAJC7			DYNLL2	-4.44557		SLC25A3		STARD8		PACS1
	KLHDC9	-9.03456		MIER1		LZIC		HRAS			PXN	4.55667		ATP5PB		FZD1		PSMG1			SLC25A3	-4.44557		EPHA2		FXYD3		TCEAL5
	MIER1	9.03344		VKORC1L1		ADAM33		TIMM23			ATP5PB	-4.55667		HMOX2		DOK3		PTS			EPHA2	4.44556		TCEAL8		PLP2		TMEM222
	VKORC1L1	-9.03235		ELK1		TRIM22		NAPA			HMOX2	-4.55667		NDUFA5		NFE2		PTGES2			TCEAL8	-4.44556		ZC4H2		FBXO32		PCDH7
	ELK1	9.03232		WBP11		SMC3		COA7			NDUFA5	-4.55667		NDUFV1		MAT2A		FNDC9			ZC4H2	-4.44556		GDAP1		BCL2L12		SGSM2
	WBP11	-9.02569		TMEM17		NFE2L2		NGEF			NDUFV1	-4.55667		GAREM2		ZNF32		GSPT2			GDAP1	-4.44556		VWA5B2		CAVIN1		PPP1R7
	TMEM17	-9.02557		PLAAT1		OR7A5		PPP2CA			GAREM2	4.55667		POLDIP2		MAP3K8		TCF25			VWA5B2	-4.44545		TM2D2		ITGA10		PMS2P4
	PLAAT1	-9.02456		SNX33		STK38		OCIAD1			POLDIP2	-4.55666		BTBD7		NBPF11		SYT5			TM2D2	-4.44468		SLC22A5		CPQ		MRPS35
	SNX33	9.02449		NEDD4		TGIF2		EOLA1			BTBD7	4.55666		DNAJC12		CLEC2B		CNOT9			SLC22A5	4.44467		APLP1		ASXL2		TTPAL
	NEDD4	9.02356		LAT2		KIF7		PHB2			DNAJC12	-4.55589		ASCL1		SON		PRR3			APLP1	-4.44467		IFNLR1		RNF114		UQCRFS1
	LAT2	9.02356		NPC2		TMEM43		ATP5MC3			ASCL1	4.55578		LDLRAD4		ATP10A		MANSC1			IFNLR1	4.44467		SLC52A3		HSPA1B		NEK10
	NPC2	9.02266		CHP1		SPACA6		SLC25A5			LDLRAD4	-4.55578		RHBDD2		CPM		AGGF1			SLC52A3	4.44467		HCN1		NOTCH2		EGR3
	CHP1	-9.02233		MLIP		NCF4		HECW2			RHBDD2	-4.55568		EIF4A2		SMAD5		ELMO2			HCN1	-4.44466		GIMAP4		EMX2OS		ZDHHC4
	MLIP	-9.02126		UBXN2A		PDGFA		GNAO1			EIF4A2	-4.55568		PLEKHA4		SNTB1		DPYSL4			GIMAP4	4.44459		FAM181A		PSME1		SF3B5
	UBXN2A	9.01479		CASC3		PLIN2		SPATA7			PLEKHA4	4.55568		CHKB		SNAP23		PDK3			FAM181A	4.44458		UBAP2L		TIMP1		MARK4
	CASC3	9.01444		ORC3		C1QA		TOX			CHKB	4.55568		DDX39A		NEDD4		CTNNBIP1			UBAP2L	-4.44457		MYBPC1		TTC7A		CHP1
	ORC3	-9.01257		GDI1		SEPHS1		C14orf132			DDX39A	4.55567		DPH2		RGMA		SCN2B			MYBPC1	4.44457		ZNF532		KLF2		GRK4
	GDI1	-9.01256		ANXA2P1		FAS		APLP1			DPH2	-4.55567		NWD1		SLTM		MSTO1			ZNF532	4.44456		RIIAD1		SQSTM1		LDHA
	ANXA2P1	9.01236		DENR		CADM1		DUSP4			NWD1	4.55567		TEAD1		CBS		ELMOD1			RIIAD1	-4.44456		HTR7		SUZ12		SLX4
	DENR	-9.01222		COLEC12		GSTM3		VEZT			TEAD1	4.55558		RGS7BP		KIF5B		COPS4			HTR7	-4.44456		PPP1R18		HOXA10		UBALD1
	COLEC12	9.01137		ST6GAL2		SDC2		HCN1			RGS7BP	-4.55557		NDUFA6		KLHL24		SNU13			PPP1R18	4.44456		TRABD		CRTAP		NACC1
	ST6GAL2	-9.00347		TRABD		ADGRL4		NDEL1			NDUFA6	-4.55557		PPP2R1B		PLCG1		WDR61			TRABD	4.44455		PPP1R3B		AQP1		GNA11
	TRABD	9.00225		PTP4A1		PHB		SLC17A7			PPP2R1B	4.55557		YTHDC2		MINDY2		TRIAP1			PPP1R3B	4.44454		HSD11B2		SNX33		TFB1M
	PTP4A1	-8.99878		AP2S1		S100A10		PDE2A			YTHDC2	-4.55557		TCEAL7		TBC1D9B		ACO2			HSD11B2	4.44445		USP13		LTBP3		SPTAN1
	AP2S1	-8.93701		ACOT7		PLEKHF2		CCDC113			TCEAL7	-4.55556		MKNK2		SLC16A4		HBG2			USP13	-4.44445		IRAK2		ZCCHC14		RUSF1
	ACOT7	-8.92357		H2BC5		SLC11A1		GNAS			MKNK2	4.55556		HEXD		HYI		CSNK2B			IRAK2	4.44444		ASPH		HP1BP3		TIMM8A
	H2BC5	8.91578		CLEC5A		SEMA3F		GAS7			HEXD	4.55555		SPACA6		SRPX2		SEZ6			ASPH	4.44444		SYNDIG1		SLMAP		CD99L2
	CLEC5A	8.91334		FAM89A		RELA		SPRY4			SPACA6	4.55555		LMBR1		CBFB		SNRPD3			SYNDIG1	-4.44358		IGF1R		ARAF		LZTS1
	FAM89A	8.91222		FOXN3		COBL		MTCH2			LMBR1	-4.55546		ATP5MG		BCAN		TRIM54			IGF1R	4.44335		TAF6L		TMEM133		POLR3K
	FOXN3	8.90989		UNC93B1		EPHA2		STAT1			ATP5MG	-4.55456		MCTS1		TSPAN6		SMIM10L2B			TAF6L	-4.44333		RTN4		PLAUR		FKBP3
	UNC93B1	8.90457		HSD17B1		RBM4B		MACROH2A1			MCTS1	-4.55456		SH2D5		GPRC5B		B9D1			RTN4	-4.44233		NIPSNAP1		CDV3		REX1BD
	HSD17B1	8.90246		MEG3		LINC00472		NUP93			SH2D5	-4.55446		JDP2		AQP1		FSD1			NIPSNAP1	-4.43668		CSRP1		SBNO2		MED10
	MEG3	-8.90147		FBLN7		VSIG4		LAGE3			JDP2	4.55433		CDK5R2		UHRF1		EEF1E1			CSRP1	4.43478		PNMA1		CD37		NECAB1
	FBLN7	-8.89991		SPP1		PPP1R18		TTPAL			CDK5R2	-4.54778		BTD		AHCYL1		PRKAR1A			PNMA1	-4.43467		IL15RA		CAB39L		AQP11
	SPP1	8.89267		RNMT		SLC52A3		SLC6A1			BTD	4.54667		MAPK8IP3		FBXO32		RTF1			IL15RA	4.43458		CES2		ROCK1		SUCLA2
	RNMT	-8.81223		VSNL1		GNG5		CRY2			MAPK8IP3	-4.54568		COPS8		PGAM2		SLIT3			CES2	-4.43457		MCAT		FN1		VPS28
	VSNL1	-8.80123		EEF1D		PIK3AP1		ACP2			COPS8	-4.54567		PPP1R14B		TNIP2		COPG2IT1			MCAT	-4.43456		CELF4		CKS1B		TMEM266
	EEF1D	8.79133		CCNH		TM4SF1		FAM160A2			PPP1R14B	4.54556		DLAT		MFNG		UQCRHL			CELF4	-4.43346		SERF1A		SLC39A11		CELF2
	CCNH	-8.79111		MYG1		MOV10L1		DNAJC18			DLAT	-4.54554		PRPF4B		TRIM5		TSNAX			SERF1A	-4.43333		DUSP2		ATP1A2		HSPBP1
	MYG1	-8.78999		SLC8A2		OGN		ARMC9			PRPF4B	4.54554		HLA-DRB4		CCDC69		NRL			DUSP2	-4.43332		LZIC		ABL1		RDH12
	SLC8A2	-8.71122		OGFOD1		ANKZF1		SLC25A22			HLA-DRB4	4.54544		STARD7		NHLRC2		VWC2			LZIC	4.43311		TACC2		LRRC8A		PRKN
	OGFOD1	-8.69211		MTX2		SMARCC1		YARS1			STARD7	4.54456		RAB6A		ZIC1		MAP4			TACC2	-4.42456		ACTB		CHSY1		SCRN3
	MTX2	-8.69122		KCNIP1		TLR5		COX5B			RAB6A	-4.54454		BRWD1		A4GALT		PTDSS1			ACTB	-4.35778		CD58		RNASE2		MYADM
	KCNIP1	-8.6911		RBM17		RO60		USP13			BRWD1	-4.54444		CDKN2D		POU5F1P4		HAX1			CD58	4.35778		IFITM3		HIF1A		IMMP1L
	RBM17	8.68889		MAVS		INSR		CDKN2AIPNL			CDKN2D	-4.54444		PHB2		HEBP1		UQCRC1			IFITM3	4.35657		FCGBP		SEMA3F		CCNA1
	MAVS	8.60233		ADAM23		EVA1B		PLAA			PHB2	-4.54444		MSR1		CBFA2T2		KCNC2			FCGBP	4.35569		RAB6A		MYCT1		PGAP3
	ADAM23	-8.60122		GNB5		VAMP8		GRIPAP1			MSR1	4.53233		ITPA		GABRE		LYRM7			RAB6A	-4.34668		EPHB2		DNA2		RFPL1S
	GNB5	-8.59233		COPS3		CHST11		CSMD1			ITPA	-4.48879		THYN1		USP3		DNM1			EPHB2	-4.34556		MACROD2		LINC00472		FLRT1
	COPS3	-8.589		FGF13		BBX		PSMD4			THYN1	-4.47999		GALNT15		USP34		RAB3B			MACROD2	-4.34467		PMS2CL		LRRC58		KCNC1
	FGF13	-8.58878		TCEA2		STON2		UTP14A			GALNT15	4.479		MED31		S100A10		PORCN			PMS2CL	-4.34446		ANXA3		SDC4		JAK3
	TCEA2	-8.58789		FKBP1B		PHF21A		MIGA1			MED31	-4.479		YWHAH		LDLRAP1		ARL8B			ANXA3	4.34445		WSB2		RAB3IL1		AGPAT4
	FKBP1B	-8.58122		ATP6V1D		NEDD1		CCDC85A			YWHAH	-4.47889		RNF175		EVA1B		TRAPPC1			WSB2	-4.34443		WTAP		PCMTD2		MIB2
	ATP6V1D	-8.57901		VPS33B		POGK		KIFC2			RNF175	-4.4779		CHRM1		ECE1		EID1			WTAP	4.34432		RAD52		NEDD4		ABR
	VPS33B	-8.57888		ZNRD2		WEE1		UBAP2L			CHRM1	-4.47789		CHPT1		PIK3CG		HACL1			RAD52	4.34333		KCNIP1		IL3RA		TRPC3
	ZNRD2	-8.5781		COX4I1		CNKSR3		KYAT3			CHPT1	4.47788		MOB3B		TTC31		RAB1A			KCNIP1	-4.33545		RBM48		TGM2		BRSK2
	COX4I1	-8.577		SMAP2		ECM2		SLC10A4			MOB3B	4.47779		GET1		SLC39A11		USP5			RBM48	4.33444		LAMA5		POLR2H		ZFP37
	SMAP2	-8.57001		MLLT11		NECAP2		PDCD2			GET1	-4.47779		CDH13		CEP152		TIMM23			LAMA5	4.33356		MAP3K6		STK38		WDR13
	MLLT11	-8.569		OLA1		GNA12		CHML			CDH13	-4.47778		ORC5		NPC2		MRPS18A			MAP3K6	4.33344		HDAC5		C4A		ALS2
	OLA1	-8.5668		NDUFV1		RBM47		COG8			ORC5	-4.47767		HIVEP2		CPNE1		PSMB4			HDAC5	-4.33343		MOCS1		APLN		JMJD4
	NDUFV1	-8.55788		SPAG7		PARP10		CACNG1			HIVEP2	-4.469		DHDDS		CBLB		CAPRIN2			MOCS1	4.33322		MOV10L1		MORC2		SPRN
	SPAG7	-8.5569		NFKB1		RHOC		ZNF544			DHDDS	-4.469		ITGB4		DDIT4		PITRM1			MOV10L1	4.33322		ITSN2		CCDC149		MPV17L
	NFKB1	8.5568		TES		LEAP2		LRTM2			ITGB4	4.46889		INA		DDX17		ZFP69B			ITSN2	4.32322		RUNX1T1		LAMA2		RAB6C
	TES	8.55579		ATP5MPL		PREX1		SEPTIN6			INA	-4.46889		UGP2		COBL		LRRC47			RUNX1T1	-4.32232		TUBA1C		PIFO		PPDPF
	ATP5MPL	-8.51222		SCG5		LRCH3		RIPOR1			UGP2	-4.46789		PDLIM4		HSDL2		HTR4			TUBA1C	-4.32123		COA1		PTP4A3		R3HDM2
	SCG5	-8.5011		DLC1		TRPS1		CSNK2B			PDLIM4	4.46779		RASSF8		HSD11B2		THNSL1			COA1	-4.31111		RIN2		RIPK1		EVI5L
	DLC1	8.50013		WASF1		SLC14A1		CORT			RASSF8	4.46778		MTCH2		CPT1B		VAPB			RIN2	3.90001		SV2B		DTX3L		PTP4A1
	WASF1	-8.49111		MYCBP2		ST6GALNAC3		HOOK1			MTCH2	-4.46778		RPS27L		PLOD2		ANAPC13			SV2B	-3.89		STMN2		GRAMD1C		TAOK2
	MYCBP2	-8.49011		NECAP1		TCF7L2		FEZ1			RPS27L	4.46778		FAM89A		CD302		FLOT2			STMN2	-3.88999		SLC6A17		BTN3A2		PARVB
	NECAP1	-8.47911		ARPP21		ASPH		ADCK2			FAM89A	4.46778		EID2		PRMT2		PHF14			SLC6A17	-3.889		OGFOD1		PELI1		GINS2
	ARPP21	-8.479		GGCT		MAP4K5		WDR77			EID2	-4.46777		B4GALT4		TRAK1		HAPLN1			OGFOD1	-3.80111		ST8SIA5		USP3		SLC10A4
	GGCT	-8.47891		KCNAB1		PGF		DUSP28			B4GALT4	4.46777		CLDN15		NASP		RASL10A			ST8SIA5	-3.80011		GPATCH2		MMEL1		MAZ
	KCNAB1	-8.4789		SYK		ENTPD1		CD99L2			CLDN15	4.46767		NPTXR		FBL		PNMA8A			GPATCH2	-3.8		FOXN3		BCAT2		ARHGAP44
	SYK	8.47878		CLTA		ANXA1		UBE2W			NPTXR	-4.46767		NDEL1		TNFRSF1A		ADGRB2			FOXN3	3.79889		TRIM56		CHST3		URM1
	CLTA	-8.478		ACTL6A		ARL6IP6		SPRN			NDEL1	-4.46689		LRP4		ROCK1		DCTPP1			TRIM56	3.79		UBR5		WDR6		POU3F1
	ACTL6A	8.46901		RTN3		IL1R1		BRSK2			LRP4	4.46678		NUMA1		LINC00472		TCEAL3			UBR5	3.789		SPART		BMP2K		HCN2
	RTN3	-8.46878		ARPC2		CDKN1A		CKMT1A			NUMA1	4.46678		SAMM50		ADGRA3		PEX16			SPART	3.7889		PDLIM5		ICAM2		KHSRP
	ARPC2	-8.468		GYPC		EDA		SNRPD1			SAMM50	-4.46678		TCEAL5		GALNT6		CDC37			PDLIM5	3.78889		ZC3H12C		ZNF558		RPS23
	GYPC	8.46789		RRAGB		KLHL17		GOLGA8A			TCEAL5	-4.46678		OLA1		TCEA1		COA7			ZC3H12C	3.78889		POGK		SERBP1		MAPK8IP2
	RRAGB	-8.46778		TCEAL9		NEK11		TUBA4A			OLA1	-4.46678		PIEZO1		KANSL1L		RAB2A			POGK	3.78878		LPIN1		TXLNA		POLR2E
	TCEAL9	8.46689		SLC25A4		SRPX		FARSA			PIEZO1	4.46678		MYL12B		PHKG1		DUSP4			LPIN1	3.78		NDUFA9		SLC18B1		SNRPD1
	SLC25A4	-8.46679		TGFB2		PAPOLA		FOXRED2			MYL12B	-4.46678		SERPINF1		PLBD1		SLC16A7			NDUFA9	-3.78		R3HDM1		AHCYL2		GOLGA8A
	TGFB2	8.46679		RNF135		PYROXD2		DDX1			SERPINF1	-4.46678		PTPRN		NPC1		UTP11			R3HDM1	-3.779		SLC25A44		RSRC2		TRAP1
	RNF135	8.4589		FAM3C		NUP98		EPM2AIP1			PTPRN	-4.46678		LSM14A		METTL7B		EMC7			SLC25A44	-3.779		EFHD1		UBE2D3		DYNC1LI1
	FAM3C	-8.45789		NOVA1		LMNA		NAP1L2			LSM14A	4.46677		SRPRB		YBX3		FBLN7			EFHD1	3.779		MAX		NFASC		PRPS1
	NOVA1	-8.4578		RHOBTB3		NOTCH1		CYFIP2			SRPRB	-4.46667		ARHGEF10L		SERTAD1		FKBP3			MAX	3.779		XKR4		FPR1		ACOT7
	RHOBTB3	8.45701		CHST14		FAM114A1		ACSL4			ARHGEF10L	4.46656		NUAK2		MSH6		SIRT5			XKR4	-3.77889		MOB1A		N4BP2		EXOG
	CHST14	8.456		WDR61		FLCN		BASP1			NUAK2	4.4589		CALY		BCKDHB		ATP6V0B			MOB1A	3.77889		A2ML1		KIAA0930		KIF21B
	WDR61	-8.45558		RAB2A		BNIP2		PFDN1			CALY	-4.45789		NEFM		CUL4A		MRPL55			A2ML1	3.77889		DIRAS2		MANF		NSD2
	RAB2A	-8.44469		SLC6A12		SHMT1		HOMER1			NEFM	-4.45779		SUN2		PHB		SLC2A3			DIRAS2	-3.77889		MAML2		P2RY14		CLPTM1
	SLC6A12	8.44447		DPP10		TRIP6		MRPL2			SUN2	4.45778		GOT2		TM9SF1		CHAF1B			MAML2	3.77889		TRIM36		ANXA2P2		C2CD5
	DPP10	-8.43344		RBPJ		PELI2		APOO			GOT2	-4.45778		TUBB		FOXP1		FKBP11			TRIM36	-3.77879		TSPO		CRK		GNAS
	RBPJ	8.40144		LRRC49		CTBP2		NOL4			TUBB	-4.45778		ARHGEF1		ELL3		KPNA6			TSPO	3.77801		OPA1		ANKRD9		RPL41
	LRRC49	-8.40012		SCG2		P2RX7		NDUFS3			ARHGEF1	4.45778		LTBP3		ADAMTS1		EDF1			OPA1	-3.77789		PKN2		ZNF805		CAPZB
	SCG2	-8.39133		PARM1		RNF213		FIG4			LTBP3	4.45757		ROM1		TBC1D1		EVL			PKN2	3.77789		SPATA7		ZNF106		CXCL14
	PARM1	-8.39122		LSM4		HLA-DMA		GRIA2			ROM1	4.457		MICA		CNTRL		GPN2			SPATA7	-3.77779		CCNH		APOBR		GPALPP1
	LSM4	-8.39002		DDX10		SLCO2B1		NARS1			MICA	4.45689		TSR2		NUBP1		NDUFAB1			CCNH	-3.77778		SLC8A1		ZSCAN30		DUSP4
	DDX10	-8.38122		ENO2		CNTLN		COG1			TSR2	-4.45679		MAP3K3		GPM6B		NLE1			SLC8A1	-3.77767		CD200		LINC00115		CPLX2
	ENO2	-8.38022		DLGAP1		TNFAIP3		GRIN2A			MAP3K3	4.45679		CAB39L		CDA		TSFM			CD200	-3.77667		KALRN		HSP90B1		SOBP
	DLGAP1	-8.38		TRIM56		CHD1		EPHA4			CAB39L	4.45678		CHCHD2		SERTAD3		SERF1A			KALRN	-3.76679		FSD1		CALU		PIKFYVE
	TRIM56	8.38		ATP6V0E2		LDLRAD3		LMBRD2			CHCHD2	-4.45678		PRMT6		DHRS3		TUBB2B			FSD1	-3.76667		SNX10		RAB21		RPH3A
	ATP6V0E2	-8.37933		ST8SIA5		ANLN		APBB3			PRMT6	-4.45667		MCM3		STX11		BCCIP			SNX10	-3.76667		FYCO1		CBFA2T2		AP3B2
	ST8SIA5	-8.37902		ANKS1B		RGL3		RNF187			MCM3	4.45667		DHRS11		BCL3		SRP72			FYCO1	3.70111		TGFBR1		NCOA1		NDUFAF5
	ANKS1B	-8.3789		RARRES2		EEF1AKMT3		DLD			DHRS11	-4.45667		DNAJA4		DCAF8		DNM3			TGFBR1	3.7		SRD5A3		CCNG2		PEBP1
	RARRES2	8.37801		ENTR1		HEYL		SNRPA1			DNAJA4	-4.45667		MPZL2		NEO1		PREPL			SRD5A3	-3.69989		SWAP70		NPEPPS		LIN7B
	ENTR1	8.37001		FAM234B		CMTM7		HAGH			MPZL2	4.45667		ZCCHC24		DLL4		IGF1			SWAP70	3.69011		LAMB1		FGFR1OP2		MAPK9
	FAM234B	-8.36812		SUMO1		LRIG1		SEC61G			ZCCHC24	4.45667		HEBP2		SETDB2		NPTX1			LAMB1	-3.69001		ARHGAP17		LRP5		OSBPL10
	SUMO1	-8.368		SPATA13		PCMTD1		OSBPL10			HEBP2	4.45656		KLHL35		RELA		CLSTN1			ARHGAP17	3.69		ARF3		SLC3A2		GPI
	SPATA13	8.3679		OLFM3		ZC2HC1C		DGKI			KLHL35	-4.45654		PFKFB3		TBX6		MRPL1			ARF3	-3.69		MSRB3		MTTP		LRRC8B
	OLFM3	-8.36789		NLK		PLTP		CEP41			PFKFB3	4.45578		SLC25A22		SLC7A7		SLC17A7			MSRB3	3.69		HSPB3		PTGS1		KCNQ3
	NLK	-8.36779		BOLA3		DOCK5		SRSF8			SLC25A22	-4.45569		CD2BP2		ITGA2B		PSD3			HSPB3	-3.68911		PLEKHO2		TOP1		SCG5
	BOLA3	-8.36767		RNF112		WDR78		MPPED1			CD2BP2	-4.45568		ITPRIPL2		PHKA1		EMC3			PLEKHO2	3.68901		RBFOX1		PHC1		CHRNB2
	RNF112	-8.359		WNT10B		KLF6		KLHL42			ITPRIPL2	4.45568		RPPH1		RBBP4		CORO2B			RBFOX1	-3.68899		SYT13		HNRNPAB		SLC8A2
	WNT10B	-8.35802		PRCP		TAGLN2		NDUFB8			RPPH1	4.45568		SERINC3		P4HA2		ABCC12			SYT13	-3.68899		ZNRD2		ST6GAL1		VSNL1
	PRCP	8.358		KCNIP4		ANP32B		SYP			SERINC3	-4.45567		TMEM14B		PNRC2		CD99L2			ZNRD2	-3.68899		NETO1		SUPT20H		PSMD13
	KCNIP4	-8.35789		WDR54		WDR20		NUDT2			TMEM14B	-4.45567		SELENOH		PCDHB4		TMEM35A			NETO1	-3.68889		ZNF385D		ERAP2		MCM4
	WDR54	-8.35788		GSKIP		SALL3		OAZ1			SELENOH	-4.45557		TNFRSF11B		AK1		ADCK2			ZNF385D	-3.68889		ERLEC1		PLCB4		SMAP2
	GSKIP	-8.35779		PTPRR		DNALI1		ELAPOR1			TNFRSF11B	4.45557		IKBKB		SOAT1		THOC7			ERLEC1	-3.68889		PDHB		PDS5B		WASF1
	PTPRR	-8.35767		MRPS22		SPOUT1		BBS7			IKBKB	4.45557		PGRMC1		TNFRSF12A		TM2D1			PDHB	-3.68889		SYN2		HMG20B		CHRM1
	MRPS22	-8.35712		EFHD1		CHPT1		NAP1L3			PGRMC1	-4.45557		HIPK2		PLEKHF1		LRATD1			SYN2	-3.68889		PTPN3		NOTCH2NLA		FBXL2
	EFHD1	8.357		IGFBP5		PHF2		DUSP6			HIPK2	4.45557		RAN		TJAP1		PGAM5			PTPN3	-3.68878		TCEA2		SSH3		NDUFV1
	IGFBP5	8.3568		MARK1		PRKD2		NEFL			RAN	-4.45556		NHP2		IGF1R		TMEM97			TCEA2	-3.68778		ARMCX5		S100A10		ARPC2
	MARK1	-8.35669		SOX2		MALAT1		LRRC7			NHP2	-4.45556		TMX4		PER1		B3GALNT1			ARMCX5	-3.68		PLK2		CAVIN2		ARL6
	SOX2	8.35668		OXCT1		HEPH		FAR2			TMX4	-4.45455		ORC3		C1QC		PSMD4			PLK2	-3.68		NUDT2		DNAJC3		RPS6KL1
	OXCT1	-8.35589		HLA-DRA		ABI3BP		BTBD10			ORC3	-4.45444		NDUFA7		PPP1R18		MPP1			NUDT2	-3.67999		TSR2		NKTR		RTN4IP1
	HLA-DRA	8.35566		RNF19A		PARP9		AP3S1			NDUFA7	-4.45333		ERMAP		AP3M1		ROGDI			TSR2	-3.67911		MAL2		ZNF32		ENO2
	RNF19A	8.35559		PSMC3		FZD7		PPP3CB			ERMAP	4.44776		TMEM203		ARAF		AAGAB			MAL2	-3.679		NUAK2		RUSC1-AS1		MRPL28
	PSMC3	-8.35557		MKKS		PADI2		SNRNP25			TMEM203	-4.4469		SPRY4		WWC2		GLO1			NUAK2	3.679		PLPPR5		LILRB3		GABRA1
	MKKS	-8.35445		NUAK2		LCA5		RTF1			SPRY4	-4.44679		CFI		CFAP91		RANBP1			PLPPR5	-3.679		AGFG2		ALPG		SNRPA1
	NUAK2	8.34901		ATP6AP2		KANSL1		SUMF2			CFI	4.44678		HIP1R		ANKHD1		IP6K1			AGFG2	3.679		STX1A		CBL		STYK1
	ATP6AP2	-8.34778		NPL		PMFBP1		MORN4			HIP1R	4.44678		ANXA2P1		SRSF10		DNAJC18			STX1A	-3.679		NEDD1		INSR		ZWILCH
	NPL	8.34679		A2ML1		NPAS3		PEX19			ANXA2P1	4.44668		TRABD		ADAM33		MRPS7			NEDD1	3.679		IL10RA		KMT5A		EID2B
	A2ML1	8.34679		ITGA5		TRAM1		UBQLN2			TRABD	4.44667		AP4S1		TMEM120A		GRIN1			IL10RA	3.67891		TNS3		CFB		LRP11
	ITGA5	8.34678		LRCH4		ZCCHC24		CAPNS1			AP4S1	-4.44667		GNRH1		CADM1		EIF2S1			TNS3	3.67891		CYRIB		VPS13C		YEATS4
	LRCH4	8.34678		UQCRC1		CPQ		HSD11B1L			GNRH1	4.44657		FCGRT		CHSY1		AKAP11			CYRIB	-3.6789		FAM111A		IL1R2		GRIN2A
	UQCRC1	-8.34677		SPECC1L		LAPTM4A		FOXRED1			FCGRT	4.44579		CARD6		SBNO2		GARNL3			FAM111A	3.6789		BNIP3		ANKZF1		RAP1GDS1
	SPECC1L	8.34667		CYC1		TRIP11		ATP5F1A			CARD6	4.44579		DOK1		DOCK5		SDHAF4			BNIP3	-3.6789		WDR61		XPR1		PRKCG
	CYC1	-8.34556		TNFRSF11B		EMX2OS		ATP5F1D			DOK1	4.44579		BRD9		CEP104		F8A1			WDR61	-3.67889		CISD1		CIZ1		DMXL2
	TNFRSF11B	8.34469		FGFR1		KLKB1		C12orf76			BRD9	-4.44568		DMAC1		ARRB1		CLCN4			CISD1	-3.67889		RNMT		ECPAS		MCTS1
	FGFR1	8.34455		CPVL		ATOH8		BDH1			DMAC1	-4.44568		MARCHF4		CRLS1		ACADSB			RNMT	-3.67889		USP11		CMTM4		FAR2
	CPVL	8.34444		TUSC3		QDPR		GARS1			MARCHF4	-4.44567		CCDC102A		H2BC5		TECTA			USP11	-3.67889		SPATA13		PSME3		COX4I1
	TUSC3	-8.34356		SYNC		DCLRE1C		FAIM2			CCDC102A	4.44567		HEY2		FANCB		TUBA1A			SPATA13	3.67889		LSM4		BHMT2		PDE1A
	SYNC	8.33811		PSMA5		MIR1915HG		ATP1B1			HEY2	4.44557		CCDC43		MOB1A		KMO			LSM4	-3.67879		MLEC		RBM17		RBFOX2
	PSMA5	-8.33681		IL15		ACSS1		EEF1A2			CCDC43	-4.44557		SNRNP48		TCP11L2		LYRM1			MLEC	3.67878		FKBP1B		TCAP		ATP5MPL
	IL15	8.33678		DDA1		DPYSL3		NAV3			SNRNP48	4.44557		MAFF		DLL1		PTPRO			FKBP1B	-3.67878		LANCL2		TLR5		MYT1L
	DDA1	-8.33669		CCDC50		ZC3H10		OXR1			MAFF	4.44557		SPOP		NEK1		LINC00461			LANCL2	-3.67878		FIG4		LAMP2		FAXC
	CCDC50	8.33669		OCIAD2		HSPA2		C1orf115			SPOP	4.44554		CPT1C		MRPS5		UBL7			FIG4	-3.67878		HSD11B1L		IGFBP5		FAM149A
	OCIAD2	-8.3357		SLC12A4		TEAD3		SLIRP			CPT1C	-4.44469		NBPF1		ELF4		ATPAF1			HSD11B1L	-3.678		UNG		NEXN		FAM162A
	SLC12A4	8.33468		SLC25A27		H2BC21		FAHD1			NBPF1	4.44468		TCL1B		SPP1		MCHR2			UNG	3.6779		NUDT18		SCAF11		CALN1
	SLC25A27	-8.33348		C17orf58		EFNA4		SPRYD3			TCL1B	4.44465		RASSF4		ZNF704		COX16			NUDT18	-3.6779		ACTR10		ID4		UTP4
	C17orf58	-8.33336		VASP		MOB1A		TMEM70			RASSF4	4.44457		BOC		C20orf141		GDI1			ACTR10	-3.6779		LNPK		LRCH4		RAB27B
	VASP	8.33335		UXT		CBLB		HSPA12A			BOC	4.44456		WDR6		STK38		RITA1			LNPK	-3.67789		MAGI1		PARP10		RAB14
	UXT	8.33333		MTMR3		PILRA		DHX36			WDR6	4.44456		ALDOA		KIAA2026		SPATA7			MAGI1	-3.67789		MTX2		TREM2		TTC19
	MTMR3	8.32569		PPME1		FCSK		PDP1			ALDOA	-4.44456		DCLRE1C		MIR29B2CHG		TSTA3			MTX2	-3.67789		RNASE4		TES		TRAPPC6B
	PPME1	-8.30221		FAXC		USP53		ATP2B3			DCLRE1C	4.44456		UTP14A		PLIN2		MRPS15			RNASE4	3.67789		COG1		KIF1B		SERPINB8
	FAXC	-8.301		LRRC20		TEX14		PPP1R14C			UTP14A	-4.44456		SYNGR2		ZMIZ2		EIF3K			COG1	-3.67779		WNT10B		TJP2		PARM1
	LRRC20	-8.3001		HIPK2		MAP3K8		MINDY3			SYNGR2	4.44455		STX2		PPM1A		NDUFA10			WNT10B	-3.67779		PRCP		TGIF2		ACTN2
	HIPK2	8.27911		SLC30A9		ZNF175		TRIM37			STX2	4.44453		SLC20A1		CNIH4		LYNX1			PRCP	3.67779		RIT1		RBPJ		FEN1
	SLC30A9	-8.27878		CNRIP1		ARHGAP42		PGM2L1			SLC20A1	-4.44453		MLIP		TPP2		CCNC			RIT1	3.67779		GPHN		LARP7		TUBA4A
	CNRIP1	-8.2779		PHF14		ACBD5		DZIP3			MLIP	-4.44448		MYL3		ARL17B		GTF2H3			GPHN	-3.67778		ZDHHC2		SOWAHC		CLTA
	PHF14	-8.2779		ECHDC2		ZMPSTE24		CNTNAP5			MYL3	4.44447		TXNL4A		TEX10		PRKRA			ZDHHC2	3.67778		GALM		GIMAP2		CYFIP2
	ECHDC2	8.27122		ASNS		SSH2		CFL1			TXNL4A	-4.44445		POLD1		MAVS		AK6			GALM	3.67768		DDX10		PRDX6		FH
	ASNS	-8.27		LINGO1		C1QC		LGALS8			POLD1	4.44445		C4A		MCM7		SPRN			DDX10	-3.67767		TUBB4A		FOXD1		STXBP1
	LINGO1	-8.26911		ABLIM1		CD58		KCNB2			C4A	4.44444		ZBTB40		STON2		MPV17			TUBB4A	-3.67767		SLC6A12		CDK13		UQCC1
	ABLIM1	8.26878		REEP1		LPAR4		TMEM14A			ZBTB40	4.44444		ZNF511		WDFY2		APOL2			SLC6A12	3.67767		HCCS		C3		GGCT
	REEP1	-8.26778		PFKM		CLDN15		CNTNAP2			ZNF511	4.44444		EOLA1		SLCO1A2		C14orf132			HCCS	-3.67767		TNFRSF11B		PAGR1		ATP5PB
	PFKM	-8.26689		PSD2		CBS		ACO2			EOLA1	-4.44346		MRPS35		RBM17		SRPK2			TNFRSF11B	3.67679		SORBS1		ACTL6A		DUS2
	PSD2	8.26678		TRIOBP		EFEMP2		ADGRL1			MRPS35	-4.44343		CDK16		TXNIP		ATP6V0C			SORBS1	3.67668		INPP5D		GKAP1		MRPL37
	TRIOBP	8.26669		SDHB		MTMR11		C2CD2L			CDK16	-4.44334		RBM3		MYOT		KCNK1			INPP5D	3.67667		DDB2		NAA16		PORCN
	SDHB	-8.26656		SYN1		RRBP1		PSMD14			RBM3	-4.43557		SLC39A1		KANK1		HECW2			DDB2	3.67667		FZD9		IL15		SYN1
	SYN1	-8.26545		INA		TTC7A		PSMD12			SLC39A1	4.43556		LONRF3		TCF7L2		SLC39A3			FZD9	3.67667		SUMO1		CFD		LGALS12
	INA	-8.26122		RNPS1		PIM1		ENOPH1			LONRF3	4.43457		PLD3		ABCC4		ATOH7			SUMO1	-3.67567		CDKN2D		IVNS1ABP		LGALS8
	RNPS1	-8.26024		DNHD1		CFD		ERICH3			PLD3	-4.43455		ATP2C1		ZHX2		MDH1B			CDKN2D	-3.66901		CCL2		PARP4		IFT52
	DNHD1	8.25779		EIF3K		NBPF1		ANAPC15			ATP2C1	-4.43334		COG8		RIN3		PLAAT1			CCL2	3.669		DENND2D		LTBP1		NIT2
	EIF3K	-8.25778		IRF2BP2		SAMD1		SLC41A3			COG8	-4.43333		WTAP		TRPS1		APBA1			DENND2D	3.669		SMAD4		BBX		CMAS
	IRF2BP2	8.25778		SEC61A2		MAP3K6		NDUFA4			WTAP	4.43322		SEPHS1		NEK7		TMEM121			SMAD4	3.669		MRPL2		PYROXD2		RUNDC3A
	SEC61A2	-8.25767		INHBB		DYNLT1		CNKSR2			SEPHS1	4.42222		TTPAL		FOS		FREM3			MRPL2	-3.66889		BEX3		RBM47		OLFM3
	INHBB	8.2567		ITGB4		SLC6A16		UBL5			TTPAL	-4.35667		PRKAG1		MYBPC1		GRPEL1			BEX3	-3.66878		KRCC1		NFKBIZ		YRDC
	ITGB4	8.25669		EAF1		ZHX1		CHRNB2			PRKAG1	-4.35544		SLC25A5		PMAIP1		MFSD13A			KRCC1	3.66801		ATP6V0E2		GAB1		NDUFS3
	EAF1	-8.25667		SLIT3		ZBTB1		COX7B			SLC25A5	-4.34556		CMTM3		NEK11		TUBA3D			ATP6V0E2	-3.668		HOPX		ANO6		APP
	SLIT3	-8.25667		NUMA1		ITM2C		NDUFA6			CMTM3	4.34445		EMC9		EMX2OS		ACOT4			HOPX	-3.66788		UBE2T		NFATC3		STOML1
	NUMA1	8.25546		DYNC2LI1		TTC17		EXOC6			EMC9	-4.33557		ZCCHC8		SEC14L4		PRPH2			UBE2T	-3.66779		ENC1		ICE2		GAP43
	DYNC2LI1	-8.2543		HPCA		TGFB1I1		EIF4E			ZCCHC8	4.33468		C1S		NAV2		CHST10			ENC1	-3.66779		LEAP2		NFATC4		FHL2
	HPCA	-8.24912		SUCLA2		HNRNPH3		GABRA2			C1S	4.33457		COLGALT1		CCDC50		ADAP1			LEAP2	3.66779		DNAJC19		SRRM2		PTPRR
	SUCLA2	-8.24902									COLGALT1	4.33454									DNAJC19	-3.66778
	PAX6	8.24812									TUSC2	-4.33448									FAHD1	-3.66778
	MACF1	8.24789									ERBB3	4.33445									IKZF1	3.66778
	PLPP1	8.24778									HMG20B	4.33332									UCHL5	-3.66777
	QPCT	-8.24591									ALPG	4.23322									DNAJB5	-3.66679
	ISCA1	-8.24569									HSD17B1	4.22222									KAT6A	3.66678
	ZIC2	8.24568									FOXN3	3.99989									SNCA	-3.66678
	MAP3K3	8.24557									MXI1	3.9									PAX6	3.66669
	NADK2	8.24556									MICAL2	-3.9									MRPL1	-3.66668
	LNPK	-8.24468									PPP2CA	-3.9									TAGLN2	3.66668
	SLCO4A1	8.24458									MID1IP1	3.8889									CDH23	3.66668
	SLC39A12	8.24455									RNMT	-3.88778									PRMT2	3.66667
	MEF2D	-8.24454									TJP2	3.81111									TRIOBP	3.66666
	MFNG	8.24449									NAP1L2	-3.80111									MED31	-3.65789
	KIAA1958	8.24445									HOOK1	-3.80011									KLF6	3.65678
	CSNK2A1	-8.24346									SYT13	-3.8									ROM1	3.65678
	DGUOK	-8.24335									FAM3C	-3.79989									NEU1	-3.65667
	TXNL4A	-8.24333									GSN	3.79011									CASZ1	3.65666
	BTG1	8.23901									GRIA3	-3.79001									KANK1	3.65579
	SRPX2	8.23879									TRIM9	-3.79001									COL8A1	3.65557
	HTR2A	-8.23689									CADPS	-3.79									CADPS	-3.61111
	COL8A2	8.23689									VSNL1	-3.79									RWDD2B	-3.60011
	SIX5	8.2368									GNB5	-3.79									CTSS	3.59001
	FGF2	8.23579									DMXL2	-3.79									LRRC49	-3.59
	WDR49	8.23477									NDUFB8	-3.789									ATOH7	-3.589
	POLR3F	-8.23447									ASNS	-3.78889									GLT1D1	-3.58889
	RGL2	8.23446									BOLA3	-3.78889									STXBP5L	-3.58889
	EID2B	-8.23445									ATRN	-3.78889									ZNF217	3.58001
	RASL10A	-8.23445									NDFIP2	-3.78889									PHF14	-3.58
	CELF5	-8.23356									SELENBP1	3.78889									SLAMF8	3.58
	CDC42	-8.23356									NECAP1	-3.78889									SLCO2B1	3.57999
	PLOD1	8.23244									SORCS3	-3.78778									NAA80	-3.57911
	COL27A1	8.23223									MYCBP2	-3.77911									SLC4A8	-3.57911
	NDUFA5	-8.22678									NECAP2	3.779									LINGO1	-3.579
	ZNF438	8.2259									RNF187	-3.77889									MORN4	-3.579
	TRAPPC13	-8.22568									ARF5	-3.77888									WWC3	3.579
	CAPG	8.22567									RNASE4	3.77801									CRMP1	-3.57899
	KLHL21	8.22371									PTBP1	3.7779									LGALSL	-3.57899
	ASCL1	8.2237									TCEA2	-3.77789									BPTF	3.5789
	FAM181A	8.22347									PLEC	3.77779									INHBB	3.5789
	CPT1C	-8.22237									CNKSR3	3.77779									SCN8A	-3.5789
	DYNC1H1	-8.19122									INPP5D	3.77778									NAA20	-3.57889
	STK3	8.17668									BEND5	-3.77777									ZNF215	-3.57889
	SAMD4A	8.16912									PEX19	-3.77776									LPP	3.57889
	CHCHD7	-8.1688									COPS3	-3.77768									SST	-3.57889
	YWHAH	-8.16879									LEAP2	3.77768									TRAF3IP2	3.57889
	PAK3	-8.16789									RNF19A	3.77767									ACSF2	3.57888
	LRPPRC	-8.16678									MAD2L1BP	-3.77767									PSAT1	3.57879
	FSTL1	8.15913									PCDH8	-3.77767									SGIP1	-3.578
	PNISR	8.15912									EIF2B3	-3.77678									IRF1	3.5779
	FAT1	8.159									CYC1	-3.77656									S100A6	3.5779
	ATP9A	-8.158									FARSA	-3.76778									TMEM178A	-3.57789
	STAG2	8.158									ZHX3	3.70011									CYP2C8	-3.57789
	ARMC3	8.15789									ATRNL1	-3.7									ZFHX3	3.57789
	POMP	-8.15778									NRXN1	-3.7									ACP1	-3.57789
	DDB2	8.15689									PRKCB	-3.69999									DOP1A	-3.57789
	DBI	8.15679									GARS1	-3.69									SCN2A	-3.57789
	FAM189A2	8.15001									ZIC2	3.69									ITM2C	3.57788
	PCNX2	-8.14688									ACTR3B	-3.68999									SRD5A1	-3.57779
	OPN3	-8.14578									BRD7	3.68999									PSD2	3.57779
	GDF11	8.14577									TUBA1B	-3.68911									PSMC1	-3.57779
	NETO2	-8.14568									LRRC20	-3.689									C3orf14	-3.57778
	CHAF1B	-8.14566									MAST3	-3.689									CTNNBIP1	-3.57778
	BPTF	8.14559									GALNT17	-3.68889									GSN	3.57778
	MRPL1	-8.14557									SUCLA2	-3.68889									SNURF	-3.57778
	SRM	-8.14546									PCMT1	-3.68889									APBB3	-3.57778
	ARHGDIG	-8.14545									NRCAM	-3.68789									NREP	-3.57778
	IL4R	8.14543									KALRN	-3.68011									MS4A7	3.57778
	TEP1	8.14456									ARHGAP20	-3.68									PCLO	-3.57778
	SAMM50	-8.14257									HMGCS1	-3.68									STAT5B	3.57778
	B4GALT1	8.13812									OGFOD1	-3.68									DOLK	-3.57778
	TCIRG1	8.13679									ATP1B1	-3.67911									RIMBP2	-3.57777
	DNM1	-8.136									ELAVL4	-3.67911									SRM	-3.57777
	RND2	8.1359									B4GALT6	-3.679									TUBB4B	-3.57777
	NDUFAB1	-8.13588									TMEM169	-3.679									ASMTL	-3.57767
	EEF1E1	-8.13568									ATP1A1	-3.679									PSMB4	-3.57767
	EBNA1BP2	-8.13557									ECHDC2	3.679									SLC4A11	3.57767
	LCMT1	-8.13556									MKKS	-3.679									TMPRSS3	3.57001
	TCERG1L	-8.13458									PPP1R11	-3.67899									HNRNPH3	3.57
	MSI2	8.13458									PRCP	3.67899									SELENOP	3.569
	NFATC2	8.13454									RHOC	3.6789									MLF2	-3.56889
	CRB2	8.13444									ROBO2	-3.6789									TERF2IP	-3.56889
	NDUFA10	-8.13437									GNG2	-3.67889									TOMM20	-3.56889
	EID2	-8.13435									LRRC7	-3.67889									FOXRED1	-3.56888
	MPND	-8.13356									PPP3CB	-3.67889									NXPH2	-3.568
	VAT1	8.13356									CRMP1	-3.67889									EPB41L3	-3.568
	CELF4	-8.13346									KIFAP3	-3.67889									LRP10	3.568
	STX2	8.13342									CNOT7	-3.67889									CLK1	3.568
	PNRC1	8.13334									RANBP2	-3.67888									HEY2	3.5679
	CGN	8.13333									RAB40C	-3.678									FAM241B	-3.56789
	ITGB2	8.13233									BCAT1	-3.678									STK32C	-3.56789
	LZTS1	-8.12791									TRIM8	3.678									C5orf22	-3.56789
	TAF4	8.12678									RO60	3.6779									SEC14L4	3.56789
	PRMT6	-8.12545									TGIF2	3.67789									MRTO4	-3.56789
	ROM1	8.12479									BHLHE41	3.67789									PRMT6	-3.56779
	NRSN1	-8.12467									EPB41L3	-3.67789									GIGYF2	3.56779
	MARCHF3	8.12467									PSD2	3.67789									FBXW7	-3.56779
	SMAD4	8.12459									WDR49	3.67789									NRXN1	-3.56779
	TYROBP	8.12457									RHOJ	3.67789									PPBP	3.56778
	MCAT	-8.12456									WASL	-3.6778									TSPYL2	-3.56778
	MYBPC1	8.12379									CHST14	3.67779									GPR4	3.56778
	ZMAT2	-8.12358									CAPG	3.67778									ABRACL	-3.56778
	ADIPOR2	8.12349									CASZ1	3.67778									CDC37L1	-3.56778
	FCGR2A	8.12347									DYNC1LI1	-3.67778									PLXDC2	3.56778
	ACADVL	8.12344									MRPS23	-3.67778									GPAA1	-3.56778
	TAC1	-8.12257									TAFA1	-3.67778									CLBA1	-3.56778
	ZXDC	8.12248									APBB3	-3.67778									NHLRC2	3.56778
	TUT7	8.12243									NPTX2	-3.67778									RUNX1	3.56778
	DNAJB6	8.12124									DLC1	3.67778									PTAR1	3.56778
	MICA	8.12122									NDRG3	-3.67778									PEX16	-3.56777
	WFS1	8.121									ZIC3	3.67778									HLA-C	3.56767
	ADAMTS1	8.1158									EFEMP1	3.67778									KIF5B	3.5669
	TMEM150A	8.11567									DCTN3	-3.67777									MTMR11	3.56689
	SUN2	8.11457									HMGCLL1	-3.67768									ABCB7	3.56689
	SV2A	-8.11379									ZNF618	3.67768									RASSF4	3.56688
	TASP1	-8.11367									PLTP	3.67767									C2CD2	3.5668
	TAB2	8.11347									ATP5F1A	-3.67677									AKR1C1	3.56679
	NRIP3	-8.11347									TRMT10C	-3.67667									MED13	3.56679
	OLMALINC	8.11334									HMGN5	3.67									EBNA1BP2	-3.56678
	KIAA0930	8.11236									CLIP3	-3.6689									GARNL3	-3.56678
	AKR1C4	8.11233									TM7SF2	-3.66889									TCL1B	3.56678
	HEBP2	8.11224									GYPC	3.668									CD93	3.56669
	POLR3C	-8.10223									BHMT2	3.6679									EEF1AKMT3	3.56668
	MRPS30	-8.05889									SLC15A3	3.6679									KLHL42	-3.56668
	VASN	8.05778									GSKIP	-3.66789									PPP4R1	3.56668
	PRKAR1A	-8.05678									ACADVL	3.66789									MEAF6	-3.56668
	NPTX1	-8.05123									LRRC2	-3.66789									KAZN	-3.56667
	UTP11	-8.04689									STAT4	-3.66789									REEP1	-3.56667
	MRTO4	-8.04679									LMBRD2	-3.66788									DHRS3	3.56667
	MED31	-8.04656									FKBP1B	-3.66788									ZNF24	3.56667
	PSAT1	8.0458									CABYR	-3.66779									ANAPC13	-3.56667
	SERF1B	-8.04577									SLC25A27	-3.66778									GSTZ1	-3.56667
	C12orf43	-8.04011									MLLT11	-3.66778									TBC1D7	-3.56667
	CAPRIN2	-8.0368									CPQ	3.66778									SAMM50	-3.56667
	SOAT1	8.03569									MCAT	-3.66778									ATP5IF1	-3.56667
	MEGF10	8.03569									CAPRIN1	-3.66767									COPS8	-3.56667
	COX7A2	-8.03567									ENSA	-3.66767									MAGEH1	-3.56667
	TBC1D14	8.03554									MPC2	-3.66767									ZFP64	-3.56666
	SLC25A32	-8.03479									SPECC1L	3.66767									LBR	3.56658
	SSH3	8.03456									TPRG1L	-3.66689									KCNC2	-3.56657
	CCND2	-8.03456									SIX5	3.66679									PHF2	3.56657
	DPH2	-8.03446									EPOR	3.66679									ANKRD10	3.56656
	APLNR	8.03444									MAPK8IP2	-3.66679									TMED5	3.56644
	C1S	8.03346									SRSF8	-3.66678									GOT2	-3.56578
	RTL8C	-8.03333									OSBPL2	3.66678									NSL1	3.56557
	RABEPK	-8.03257									TOB1	3.66678									CXCL16	3.56555
	KCNC2	-8.03221									SLC18B1	3.66678									ITGB4	3.56447
	FAM107B	8.0279									WLS	3.66678									HSD17B12	-3.56443
	GABPA	8.0268									ATOH8	3.66677									SLC39A10	-3.55889
	POLR2K	-8.02568									RHOBTB3	3.66669									YY1	3.55889
	KANSL1L	8.02567									APBA2	-3.66668									RIPOR3	3.55889
	PLD3	-8.02468									PITPNA	-3.66667									ABI3BP	3.55878
	GARNL3	-8.02456									TMEM9	-3.66666									RANBP3L	3.5578
	IFI16	8.02446									MIR1915HG	3.66655									NUMA1	3.55779
	SELENOH	-8.02434									CLDN5	3.65666									PCMT1	-3.55779
	KLHL35	-8.02421									SRGN	3.65568									ZNHIT3	-3.55779
	RITA1	-8.02346									MMD	-3.65556									HYAL1	3.55778
	ADGRB2	-8.02346									MRPS11	-3.65556									FAS	3.55778
	EMC3	-8.02346									FAT1	3.60111									HLA-DMA	3.55778
	ANXA5	8.02345									CDK5RAP2	3.59111									TTC31	3.55778
	CARD6	8.02246									FRYL	3.59011									PARP14	3.55778
	ABCC9	8.01677									ENO2	-3.59001									SELENOH	-3.55767
	PPP1R14B	8.01567									PREP	-3.59									PTPN2	3.55766
	CARHSP1	8.01456									ZNF423	3.58999									OGFRL1	3.55701
	MGAT1	8.01446									EFEMP2	3.589									OCIAD2	-3.5569
	TRAK1	8.01443									PELI2	3.589									TTC28	3.5569
	TIMM8B	-8.01357									CAMK1G	-3.58899									SGPP2	-3.55689
	ARHGAP9	8.01243									RAB3C	-3.5889									NFS1	-3.55689
	UIMC1	8.01225									GRIN2A	-3.58889									ASCL1	3.5568
	FBXO8	8.01224									NDUFV2	-3.58889									SLC45A1	-3.55679
	CMTM3	8.01113									SLC4A8	-3.58889									LMBR1	-3.55679
	SYNCRIP	-8.0111									CDK5	-3.58878									DLX1	-3.55679
	UBE2V1	-8.00998									PARM1	-3.58011									SLC25A16	-3.55679
	ENTPD2	8.00923									PLXNB2	3.58011									SLC30A3	-3.55679
	NECTIN2	8.00801									PPP1R14C	-3.58									RBL2	3.55679
	CIAPIN1	-8.00467									SHANK2	-3.58									HDGF	3.55678
	PPP2R1A	-8.00381									STAT1	-3.58									C1QA	3.55678
	SLC22A5	8.0028									ATP6AP1	-3.58									IFI30	3.55678
	QPRT	8.00237									CACNG3	-3.58									EEF1A2	-3.55678
	IFNLR1	8.00145									FBXO2	3.58									NRIP3	-3.55678
	HCLS1	8.00136									PPME1	-3.58									SLC39A12	3.55678
	RIIAD1	-8.00121									RBPJ	3.57911									BEX2	-3.5567
	TOMM22	-7.98902									BLOC1S6	-3.579									VASP	3.55669
	CBFB	7.95791									DYNC1H1	-3.579									WNK2	-3.55668
	ABL1	7.95678									SEMA4F	-3.579									TAF4	3.55668
	ABCC12	-7.95545									GAS7	-3.579									MLLT11	-3.55668
	TNFRSF1B	7.94424									CSNK2A1	-3.5789									TUBB6	3.55667
	ZNF184	-7.9369									MINDY3	-3.5789									FBXO9	-3.55667
	PECAM1	7.93567									LAMP5	-3.57889									FBXW9	-3.55667
	IRAG1	7.93557									MT1X	3.57889									TBC1D14	3.55667
	RNASET2	7.93467									ADD2	-3.57888									TUBA1A	-3.55667
	CD59	7.93443									SUMO1	-3.57888									LPCAT2	3.55667
	N4BP2	7.93368									KCNIP4	-3.57878									PCMTD1	3.55667
	KCNIP3	-7.92657									CNTLN	3.57878									GUCY2C	-3.55657
	RHBDF1	7.92458									SLC41A3	-3.57878									SMPD3	-3.55656
	C2CD2	7.92458									POLR2K	-3.57799									CD151	3.55578
	RPS27L	7.92355									SLC6A17	-3.57789									NDN	-3.55578
	UQCRQ	-7.92344									PBX3	3.57789									SV2A	-3.55578
	NRSN2	-7.92342									COPG1	-3.57789									CREG2	-3.55568
	MRPS35	-7.92136									UROS	-3.57788									TIMM13	-3.55568
	SLC25A29	7.91679									HLA-DRA	3.57788									FANCE	3.55567
	CALY	-7.9167									ITGB8	3.5778									PAK1	-3.55567
	KCNK1	-7.91581									RAB13	3.5778									KLHL17	3.55567
	EMILIN1	7.91478									OLFM3	-3.57779									OSBPL2	3.55566
	FCGRT	7.91458									COL18A1	3.57779									CDH13	-3.55566
	APLP2	-7.91333									FMNL2	3.57779									ARMCX4	-3.55566
	CLU	7.91222									NETO2	-3.57779									CCDC115	-3.55557
	IFITM2	7.91134									BASP1	-3.57779									MFNG	3.55557
	HMOX2	-7.90346									EID2B	-3.57778									ESAM	3.55557
	TTC31	7.90345									MAML1	3.57778									RHNO1	-3.55557
	SMIM29	-7.90223									LINGO1	-3.57778									MRGPRF	3.55557
	CYP26B1	-7.90147									PAK3	-3.57778									SRP19	-3.55556
	UQCRHL	-7.90112									CDC42	-3.57778									TIMM23	-3.55546
	HSD11B2	7.90002									DDR1	3.57778									TASP1	-3.55546
	WIF1	-7.89923									TEP1	3.57777									CDK2	3.55544
	STARD8	7.89903									LGALSL	-3.57777									ATP6V1H	-3.55467
	SLC20A1	-7.899									RBBP6	3.57767									ATP6V0D1	-3.55456
	GPC4	7.89248									TTC19	-3.57756									MPPED1	-3.55456
	SQOR	7.89222									KPNA2	-3.57678									GTF2H3	-3.55446
	DLAT	-7.89122									DIAPH3	3.57678									NAT16	-3.55443
	SLC7A7	7.89112									BBX	3.57667									NEK11	3.55344
	IGF1R	7.88789									EHD3	-3.57011									KCNAB2	-3.54668
	APOLD1	7.88012									ADAMTS8	-3.57									NXN	3.54578
	ZCCHC8	7.87924									LAMB1	-3.57									PPIC	3.54578
	CLCN7	7.8679									SHMT1	3.5689									AIMP2	-3.54567
	POU3F2	7.8471									MECOM	3.56889									TADA1	-3.54557
	RAB23	7.83554									CLSTN3	-3.56889									EIF4E	-3.54556
	ELF4	7.81136									NEFL	-3.56889									DPP10	-3.54457
	AAGAB	-7.81122									NDUFS3	-3.56887									HRAS	-3.54457
	KLF4	7.808									LPAR4	3.56811									NLK	-3.54447
	EPHB4	7.80557									TRIP6	3.56811									ZNF544	-3.54335
	EMC9	-7.80368									BNC2	3.5679									ZNF652	3.54334
	SLC39A11	7.80357									LRIG1	3.5679									PATL1	3.54323
	RBM3	-7.80346									WDR54	-3.56789									STAU1	3.53332
	PNKD	-7.80249									EIF2S3	-3.56789									STK3	3.50111
	NKTR	7.80246									TIMP3	3.56789									RAB3C	-3.489
	LCP1	7.80244									ZBTB5	3.56789									SYNM	3.4889
	ATPAF1	-7.80235									NCDN	-3.56789									SRSF4	3.48778
	SLC1A5	7.80137									SYP	-3.56789									DCLK1	-3.47999
	CELF2	-7.80135									ANKRD35	3.56789									PBXIP1	3.479
	TCEAL5	-7.80036									AP3M2	-3.56788									PCNX2	-3.479
	CLEC2B	7.80001									CNTNAP5	-3.5678									RTCA	-3.47889
	FANCB	7.79903									PGF	3.56779									ROGDI	-3.47889
	PRPF4B	7.79121									DZIP3	-3.56779									ARL4D	-3.47889
	GPATCH4	-7.79109									RANBP3L	3.56779									CLDN15	3.47889
	STARD7	7.78935									PPP3R1	-3.56778									DYNC1H1	-3.47889
	CHSY1	7.78002									DDX28	-3.56778									AKAP6	-3.47889
	C1R	7.76912									TMEM17	-3.56778									STAG2	3.478
	ANKRD9	7.76765									MYO10	3.56778									IGF2BP2	3.47779
	CHKB	7.75464									CNN3	3.56778									ASTN1	-3.47779
	FGF14	-7.71222									PFDN1	-3.56778									FGFRL1	3.47778
	STXBP1	-7.70223									SUSD4	-3.56778									GLOD4	-3.47778
	ALPG	7.70002									DNHD1	3.56778									HEPH	3.47
	NFASC	7.69089									CHM	-3.56777									TGFBR2	3.469
	ATRN	-7.62222									TPM3	-3.56767									MAPRE1	3.469
	EPB41L3	-7.60023									IL3RA	3.56756									DEK	3.46891
	AP3B2	-7.59122									LTBP1	3.56689									GABPA	3.46889
	CYRIA	-7.58123									TCEAL9	3.56689									SSBP1	-3.468
	ZC3H12C	7.57789									NKIRAS1	-3.56688									FAM174B	-3.468
	PLPPR5	-7.56902									ATF3	3.5668									TRAM1	3.468
	DMXL2	-7.56788									PSMG3	-3.56678									MRPS22	-3.468
	CD47	-7.56779									DNAL4	-3.56678									B4GALT1	3.46791
	BHMT2	7.55691									SLC27A4	-3.56678									NIBAN2	3.4679
	ARV1	-7.55678									NTPCR	-3.56678									SYNE2	3.4679
	INPP5D	7.55557									ISCA1	-3.56678									PPP1R14B	3.46789
	CADPS	-7.51333									SPR	3.56678									COPG1	-3.46789
	MYOT	7.50112									RIIAD1	-3.56677									ACACB	3.46789
	LRATD2	7.50111									PREX1	3.56669									MERTK	3.46789
	KIAA0513	-7.5									DDA1	-3.56669									NDUFB5	-3.46789
	ATRNL1	-7.48922									LIFR	3.56668									CCDC113	-3.46788
	ACTR3B	-7.48211									HABP4	-3.56668									NDUFS7	-3.46788
	SEC14L4	7.47902									HPCA	-3.56668									GNG4	-3.4678
	ASMTL	-7.47899									CYFIP2	-3.56667									HTR4	-3.46779
	PCDH8	-7.47889									ADCY8	3.56667									METTL17	3.46779
	TRAPPC6B	-7.47888									CAMSAP1	-3.56667									STXBP4	3.46779
	FBXL2	-7.47801									UIMC1	3.56667									PCF11	3.46778
	PDHA1	-7.47791									GIMAP8	3.56667									HNRNPD	-3.46778
	STMN3	-7.47789									SLC39A12	3.56667									MPPED2	-3.46778
	EHD3	-7.47022									CLU	3.56667									NAV2	3.46778
	MYO10	7.45901									DYNC2LI1	-3.56666									GALNT15	3.46778
	CMAS	-7.459									OXCT1	-3.56666									DEAF1	-3.46768
	WDR7	-7.45889									SYNCRIP	-3.56666									YWHAG	-3.46767
	FMO4	7.45679									ATP5MC3	-3.56657									RAPGEF3	3.46767
	DOCK6	7.45669									TCEAL6	-3.56656									ATP9A	-3.467
	SRRM2	7.45557									RNF213	3.56645									LAPTM4A	3.46689
	XKR4	-7.44678									TMEM70	-3.56566									COL1A2	3.46679
	NFS1	-7.44578									GPR146	3.56555									VKORC1L1	-3.46679
	SLC44A1	7.37012									SDHB	-3.56554									EGR1	-3.46679
	SLC9A6	-7.37001									SNCB	-3.56444									FANCC	3.46679
	GLRB	-7.36912									BTG1	3.559									HOMER3	3.46679
	FRMPD4	-7.36903									NEGR1	-3.55889									AKAP13	3.46679
	FOXJ1	7.36812									STMN1	-3.55889									CDKN2AIPNL	-3.46678
	RFK	-7.36811									ACSBG1	3.5579									CSF3R	3.46678
	RNASE4	7.36702									PTK2B	-3.5579									SAP30	3.46678
	RUNDC3A	-7.36122									PIAS2	-3.55789									C1QB	3.46678
	CCDC9B	7.35891									TOR1AIP1	3.55789									KLHL24	3.46678
	LPIN1	7.358									EHMT1	3.55779									ERH	-3.46678
	OPCML	-7.35799									UBXN2A	3.55779									LCMT1	-3.46677
	STAT4	-7.35792									AXL	3.55778									MLIP	-3.46677
	C2orf80	-7.35678									FGL2	3.55778									DNM3	-3.46669
	ABRACL	-7.35668									ATP6AP2	-3.55778									KANSL1	3.46669
	SLC6A17	-7.35578									PGAP4	-3.55778									MYD88	3.46668
	SOX13	7.35567									PADI2	3.557									ANXA5	3.46668
	ISYNA1	7.35565									FTO	-3.5569									MYO1F	3.46668
	TPGS2	-7.35544									BRF2	-3.55679									ATP5F1C	-3.46668
	GRIA1	-7.35011									TES	3.55679									MEGF10	3.46668
	STYK1	-7.34701									ARL6IP1	-3.55679									SAV1	3.46668
	STOML1	-7.3468									KLC2	-3.55678									MGST3	-3.46668
	PTPRC	7.3468									PLEKHH3	3.55678									PNRC1	3.46668
	RIN3	7.34569									RTN4IP1	-3.55678									ADORA3	3.46667
	SLC9A9	7.3456									COL8A2	3.55678									KLHL6	3.46667
	ANO6	7.34457									ANLN	3.55678									ZCCHC8	3.46666
	LTBP1	7.33578									B3GALT6	-3.55677									ABCC12	-3.46666
	DSTN	-7.33577									MET	-3.55669									NT5C3B	-3.46666
	CCL2	7.3357									SAV1	3.55669									DYNC2LI1	-3.46665
	PKN2	7.33556									TRUB2	-3.55668									CDKN1A	3.46569
	PLEC	7.33544									CCNG1	3.55668									PHB2	-3.46568
	MCTS1	-7.33445									PTMA	3.55668									B9D1	-3.46567
	CASZ1	7.32555									ARL6IP6	3.55668									AP4B1	-3.46556
	CACNA1C	-7.32446									PEF1	-3.55668									CSF1	3.46554
	MTSS2	7.32443									ATP6V1F	-3.55667									ERCC2	-3.46554
	APBA2	-7.32389									CLIC1	3.55667									SDHB	-3.46545
	SLC4A8	-7.30122									NME1	-3.55667									ARAP1	3.46544
	TRIM8	7.2879									GLOD4	-3.55667									FCGRT	3.4589
	CYBRD1	7.28112									ASTN1	-3.55667									KCNIP3	-3.4589
	S100PBP	7.28001									SERTM1	-3.55667									BPGM	-3.45889
	GSN	7.27889									TBX3	3.55667									PFN2	-3.45888
	PEX11B	-7.27811									LRCH4	3.55667									EMX2	3.45878
	TIPRL	-7.27803									SPAG1	3.55667									RGR	3.45801
	FAM111A	7.27689									CMTM7	3.55667									SAFB2	3.45791
	LDB2	-7.26902									KIAA1755	3.55667									NCF2	3.4579
	CHRM1	-7.26901									C1orf162	3.55667									SLC7A11	3.4579
	CGREF1	-7.26899									PNOC	-3.55667									DBI	3.4579
	EPS8	7.2689									AGO3	3.55656									IGF1	-3.45789
	ATP5PB	-7.26889									PSMD14	-3.55656									RFX2	3.45789
	RHOJ	7.26778									SKP1	-3.55656									TMEM150A	3.45789
	NEDD8	-7.26679									ZC2HC1C	3.55579									SSTR1	-3.4578
	MS4A7	7.26668									DSE	3.55579									GBP3	3.4578
	KCNQ3	-7.26222									MERTK	3.55579									WWTR1	3.45779
	PRKCB	-7.26022									PYROXD2	3.55578									BOLA3	-3.45778
	ZNF217	7.26012									RAF1	3.55577									ACTR3B	-3.45778
	KCNAB2	-7.26002									PLCB3	3.55569									CARD6	3.45778
	CMTM6	7.2589									NPM2	-3.55568									ATP5F1D	-3.45775
	CAMLG	-7.25888									CGREF1	-3.55568									EXTL1	-3.45769
	COPG1	-7.25802									TGFB2	3.55568									CCDC121	3.45689
	NPTN	-7.25789									MRPS22	-3.55568									MRPS18A	-3.45689
	KCNV1	-7.2569									CD163	3.55567									SH3BP5	-3.4568
	KLHL24	7.25689									ARRDC4	3.55567									SERPINI1	-3.4568
	HCCS	-7.25678									ZNF609	3.55567									GPC1	-3.45679
	MAML2	7.25677									TUSC3	-3.55567									EAF1	-3.45678
	PSMD1	-7.2557									STOML1	-3.55567									CYRIA	-3.45678
	UNG	7.2557									ANO6	3.55567									RND2	3.45678
	CLTC	-7.25559									CCDC190	3.55567									FNDC4	-3.45678
	INPP4A	-7.2469									CTNNB1	3.55565									SEC61G	-3.45678
	ELOVL5	7.2469									KMT2C	3.55565									SLC25A18	3.45678
	PCMT1	-7.2468									PTPRC	3.55559									MRAS	3.45678
	PHGDH	7.2468									MRPS36	-3.55558									PLCG1	3.45678
	DSC2	7.2459									EYA2	3.55558									TMPRSS5	3.45678
	TMPRSS5	7.2459									MED13	3.55557									NAB1	3.45678
	RAB40C	-7.24577									DNALI1	3.55557									FCER1G	3.45669
	ZDHHC2	7.24568									LDLRAD3	3.55557									SURF2	-3.45669
	GADD45G	7.24546									STS	-3.55557									METTL6	-3.45668
	ENTPD6	-7.24469									SAT1	3.55557									HECW2	-3.45668
	DYNC1LI1	-7.24468									MEX3A	3.55557									LINGO2	-3.45668
	ZBTB40	7.24444									SLC35B4	-3.55556									PBX3	3.45668
	GLI2	7.23778									COL27A1	3.55556									MPST	3.45668
	LIFR	7.23679									GKAP1	3.55556									DAB2	3.45668
	NAV2	7.23678									RTL8C	-3.55556									FAM172A	3.45668
	NEFM	-7.2367									ANGPT2	3.55555									LYRM9	-3.45668
	STMN1	-7.23657									TMEM150A	3.55555									SMYD3	-3.45668
	FARSB	-7.23569									KLHDC9	-3.55555									NIPA1	-3.45667
	EIF2B3	-7.23567									MBTPS2	-3.55554									FAM189A2	3.45667
	GKAP1	7.23468									GRM3	-3.55546									TMED4	-3.45667
	MAX	7.23467									EBNA1BP2	-3.55546									THOC7	-3.45667
	FOXC1	7.23457									ZNF629	-3.55546									ATP2B1	-3.45667
	MET	-7.23356									C12orf76	-3.55545									LRTM2	-3.45667
	CPM	7.23346									TTN	3.55544									SAMD1	3.45666
	MAF	7.23337									BRAF	-3.55543									CDK2AP2	3.45666
	TCERG1	-7.23211									ACAD9	-3.55457									PI16	3.45666
	RTN4IP1	-7.22566									ATM	3.55456									SMUG1	-3.45665
	PIAS2	-7.22354									TASP1	-3.55456									TSPYL5	-3.45658
	SLC25A14	-7.22333									CD59	3.55444									BCAP29	-3.45657
	C1orf162	7.22222									PDCD2	-3.55433									DCAF1	3.45656
	EIF4A2	-7.22113									FRMPD2	-3.55333									MAOB	3.4559
	PSMC1	-7.1989									AP1S1	-3.54667									PLCD1	3.45589
	APEX1	-7.1889									HNRNPK	-3.54567									ATP6AP1	-3.45579
	GPRC5B	7.17811									VIM	3.54558									HMOX1	3.45579
	ANXA7	-7.17789									FMO4	3.54557									CHMP4B	-3.45578
	BANP	7.1689									LSS	3.54556									RAB3B	-3.45578
	TRAF3IP2	7.16789									UBE2E3	-3.54556									STMN3	-3.45578
	PPM1H	-7.16002									POLR3C	-3.54555									SCOC	-3.45568
	GALNT17	-7.159									FHL2	-3.54446									CHCHD2	-3.45568
	MRPS21	-7.15791									IL4R	3.54444									COX5A	-3.45568
	KLF2	7.1579									MARCHF3	3.54333									PRPF38A	3.45568
	PPP1R11	-7.15789									HINT1	-3.53346									VDAC1	-3.45568
	HNRNPD	-7.1578									GNAS	-3.49989									ADIPOR2	3.45568
	YWHAG	-7.15768									RBPMS	3.489									C5AR1	3.45568
	EMC1	-7.15679									GPR22	-3.479									ZCCHC12	-3.45567
	TNIP2	7.15667									MANEAL	-3.479									MARCHF8	3.45567
	KPNA2	-7.15569									FAXC	-3.47889									JAZF1	-3.45567
	CTNNBIP1	-7.15568									GPM6A	-3.47889									LINC00461	-3.45567
	TP73-AS1	7.15554									HES1	3.47889									NSF	-3.45567
	HS1BP3	7.15322									SRSF4	3.47889									PLBD2	-3.45567
	FHL2	-7.14889									ZNF184	-3.47879									DENR	-3.45567
	SP1	7.14802									QPCT	-3.47878									CRHBP	-3.45567
	FAM241B	-7.14779									DENND4C	3.4779									TPM3	-3.45567
	CARTPT	-7.14691									CCDC113	-3.47789									LGI2	-3.45567
	VBP1	-7.14679									SMAD9	3.47779									NR2F1	3.45567
	THOC7	-7.14669									MED10	-3.47779									UQCRQ	-3.45567
	YRDC	-7.14668									MRTO4	-3.47779									ARRDC2	3.45567
	PARL	-7.14667									CLK1	3.47779									INPP4A	-3.45566
	PFKFB3	7.146									PRKACB	-3.47779									STX1B	-3.45558
	CLK1	7.14578									NELL2	-3.47779									POLR2C	-3.45558
	HERC5	7.14577									DOCK1	3.47778									EID2	-3.45557
	MRGPRF	7.14447									RGL3	3.47778									RNASE6	3.45557
	ZNF397	7.138									EXOSC5	-3.47778									IFI16	3.45557
	CP	7.13789									PDHX	-3.47778									LYZ	3.45557
	FXYD7	-7.13703									TRIM37	-3.47778									IFITM1	3.45557
	PPP2R2C	-7.13668									TMED10	3.47777									AAGAB	-3.45557
	VDAC2	-7.13668									CTNS	3.47768									ZMPSTE24	3.45557
	BNC2	7.13578									EGFR	3.47667									NADK2	3.45557
	PSMB4	-7.13578									C4orf19	3.47667									MAP3K3	3.45556
	RIPOR3	7.13569									LCMT1	-3.47667									SLC1A3	3.45556
	RANBP3L	7.13559									ZNF215	-3.47667									TSPAN5	-3.45556
	A4GALT	7.13555									DLG2	-3.47011									ARFGAP3	3.45556
	BHLHE41	7.13514									KLF4	3.47001									RASL10A	-3.45556
	MFSD6	-7.13478									H2AJ	3.47									HSD3B7	3.45556
	MRAS	7.13478									WNT10B	-3.46911									LAGE3	-3.45556
	GJA4	7.13447									TFPT	-3.469									COL27A1	3.45555
	RANBP1	-7.13445									TCEAL2	-3.4689									YPEL1	-3.45555
	ZNF609	7.13444									FANCE	3.46889									NEK6	3.45555
	CDK7	-7.13356									SYNGR3	-3.46889									ADAM33	3.45554
	HSD17B7	7.13345									AMPH	-3.46889									IL17RA	3.45553
	PCDH18	7.128									HDAC1	3.46888									EMC3	-3.45546
	TNFAIP8	7.12789									KCNIP3	-3.46878									TM4SF1	3.45545
	NEGR1	-7.12691									PPP3CA	-3.46811									RORA	3.45544
	AP3M2	-7.12689									FAIM2	-3.4679									RTL8C	-3.45544
	MAGEH1	-7.12656									SLITRK4	-3.4679									OXCT1	-3.45467
	CERS1	7.12599									TRIL	3.4679									DNM1	-3.45467
	AGO3	7.12579									SLC9A6	-3.4679									GPS1	-3.45467
	DNAJC1	7.12568									STK3	3.4679									PNKP	-3.45467
	DLX1	-7.12466									VSTM2L	-3.46789									ZNF609	3.45456
	SLC18B1	7.12458									MT1M	3.46789									PTRH1	-3.45445
	F2RL1	7.12456									NGEF	-3.46789									BIRC3	3.45445
	FXR1	7.12447									HTR2A	-3.46789									UBE2V1	-3.45444
	LYG1	7.12359									STAM	-3.46789									TRIM45	-3.45433
	CLEC7A	7.12358									RBP4	-3.46788									AFF3	-3.4479
	PPCS	-7.12357									RHBDF1	3.46779									AP2S1	-3.44789
	BCAP29	-7.12347									TSPAN12	3.46779									MGST2	3.44779
	DCTPP1	-7.12332									CFAP53	3.46779									C1orf87	3.44779
	GPR146	7.12232									PI16	3.46779									POLDIP3	3.44778
	NIPSNAP1	-7.11568									NOTCH1	3.46778									CFAP53	3.44778
	MT1A	7.11444									CGNL1	3.46778									OGDHL	-3.44777
	PTK2B	-7.11368									NEK9	3.46777									TMEM176A	3.44689
	ABCC4	7.11349									PHACTR1	-3.4668									C3AR1	3.44679
	TOLLIP	-7.11336									EFCAB14	3.46679									GFM1	-3.44679
	UBR5	7.11257									ANG	3.46679									PHF21B	3.44679
	TTN	7.11233									RIPOR3	3.46679									CASP4	3.44678
	CD151	7.11222									YRDC	-3.46679									PAN2	3.44678
	DDT	-7.11147									MSN	3.46678									ATP1A3	-3.44678
	OSBPL2	7.11133									DNAJC5	-3.46678									EMILIN1	3.44678
	LMBR1	-7.11124									GLRX5	-3.46678									DESI1	-3.44678
	DNM3	-7.07013									CDK7	-3.46678									CD74	3.44668
	THYN1	-7.07011									BANP	3.46668									PLEKHF2	3.44668
	ABHD4	7.0689									ERO1A	-3.46668									TOMM70	-3.44667
	SYT5	-7.06679									TMEM170A	3.46668									TRIM21	3.44667
	ATP6V1A	-7.06678									FBLN1	3.46667									NOXA1	-3.44667
	TRO	-7.05792									NOMO1	-3.46667									JMJD6	3.44666
	COL1A2	7.0579									CDKN2AIPNL	-3.46667									ILK	3.44665
	ANKRD40	7.05702									TACC1	3.46667									SPG21	3.44656
	HDAC1	7.05123									SLFN11	3.46666									ELFN2	-3.44655
	BABAM1	-7.05012									SYN1	-3.46656									UBXN2A	3.44589
	GPR22	-7.04922									ARHGAP42	3.46555									ZMAT2	-3.44579
	KIF5B	7.04702									SMARCA2	-3.46001									RASAL1	-3.44579
	PTPRN	-7.04701									FXYD7	-3.45901									PSTPIP2	3.44578
	FANCE	7.04689									RASGRF1	-3.45901									UQCRH	-3.44578
	ITGA6	7.04668									WBP2	-3.459									RAP1GAP	-3.44578
	KCTD13	-7.04579									PJA2	-3.45889									EMC9	-3.44578
	TIMP3	7.04566									SH3GL2	-3.45889									WDR49	3.44578
	ZNF215	-7.04557									RAB23	3.45889									HS6ST3	-3.44569
	SLC32A1	-7.04557									C12orf43	-3.45888									EBI3	3.44568
	C1QTNF4	-7.04556									KCNQ3	-3.45878									MPP5	3.44568
	NEK6	7.04555									SLIT1	-3.4579									SUN2	3.44568
	ZIC1	7.04458									ACSS1	3.4579									ACADSB	-3.44568
	DCTN1	-7.03922									TMX1	3.4579									COLEC12	3.44568
	MAPRE1	7.03889									PARP10	3.45789									SLC7A7	3.44568
	PPP3CA	-7.03801									PDP1	-3.45789									KIF7	3.44568
	PJA2	-7.038									REEP1	-3.45789									AKNAD1	3.44567
	ATP6AP1	-7.03778									SOS2	3.45779									CELF5	-3.44567
	CD109	7.0369									MEGF10	3.45779									CHI3L1	3.44567
	FNDC4	-7.03689									YWHAG	-3.45778									LRIG1	3.44567
	RAB1A	-7.03654									CALCOCO2	3.45778									RITA1	-3.44567
	CPLX1	-7.0359									CMSS1	-3.45778									MPP2	-3.44567
	IL10RA	7.0357									IFI27L2	3.45778									PCDH8	-3.44567
	RAMP1	7.03568									LZTS2	3.45778									ATP1B1	-3.44567
	PI16	7.03556									TRAPPC13	-3.45777									ATP5MC1	-3.44567
	NDE1	7.03556									HNMT	3.457									ELF4	3.44567
	MORC4	7.03467									AP2S1	-3.4569									RFLNB	3.44567
	VTA1	-7.03459									AIG1	-3.45689									C11orf24	-3.44567
	CDC123	-7.03456									ZNF25	-3.45689									BRD3OS	-3.44566
	NFATC1	7.03455									VRK1	-3.45689									GPER1	3.44566
	SHROOM1	7.03454									ZFAND2A	-3.45679									CNOT9	-3.44558
	TAZ	7.03448									GLRX	-3.45679									CACNA1C	-3.44557
	SYT11	-7.03444									HDAC7	3.45679									SLC1A5	3.44557
	TLE4	7.03357									SMTN	3.45679									ISG20	3.44557
	EHMT1	7.02658									GPATCH4	-3.45678									QPRT	3.44557
	MANSC1	-7.02556									G3BP1	3.45678									RASGEF1C	-3.44557
	LBR	7.02461									UBAP2L	-3.45678									UIMC1	3.44557
	AKR1C1	7.02457									EEF1AKMT3	3.45678									FNBP1	3.44557
	DHRS3	7.02455									GUCY1B1	-3.45678									NCF4	3.44557
	ARL6IP1	-7.0238									LGALS8	-3.45678									SYT12	-3.44556
	ASXL2	7.0237									MRPS30	-3.45678									ATP6AP2	-3.44556
	CCNG1	7.02368									STAT3	3.45678									GABRE	3.44555
	GPSM3	7.02358									RASAL3	3.45678									TAF3	3.44555
	DAB2	7.02358									SDC2	3.45678									MEGF9	3.44554
	B9D1	-7.02356									MAEL	-3.45677									ALOX5	3.44546
	KCNQ1	7.02356									STYK1	-3.45677									CFHR1	3.44545
	PSMG3	-7.02356									VPS35	-3.45677									ATP2A2	-3.44544
	ERH	-7.02345									PARVG	3.45669									BHLHE41	3.4448
	MLKL	7.02334									NIPA1	-3.45668									KLHL22	-3.44468
	RASSF4	7.02245									SLC25A32	-3.45668									ZXDC	3.44467
	MRPL37	-7.02224									TMCO4	3.45668									RPS27L	3.44467
	TMEM208	-7.02212									GDE1	-3.45668									CA4	-3.44467
	DCAF1	7.02									GDPD3	3.45668									EIF1B	-3.44467
	ICE2	7.01678									PSMD1	-3.45668									PIEZO2	3.44467
	SMYD2	-7.01678									SRM	-3.45668									H2BC21	3.44467
	EID1	-7.01568									TAC1	-3.45668									FANCB	3.44458
	DGKG	7.01544									DNAJC7	-3.45667									AKR1C4	3.44458
	SCRN3	-7.01457									PSMG1	-3.45667									NBEAL2	3.44457
	CUL2	-7.01455									MS4A7	3.45667									ZKSCAN8	3.44456
	DHPS	-7.01453									PTS	-3.45667									SHISA3	3.44454
	CLK3	7.01358									DYNLT1	3.45667									TIA1	3.44453
	TMEM141	-7.01357									PTGES2	-3.45667									PLBD1	3.44448
	CFAP53	7.01344									IQCA1	3.45667									ISCA1	-3.44447
	POGZ	7.01343									FNDC9	-3.45666									SARS1	-3.44446
	JAZF1	-7.01334									GSPT2	-3.45666									IRAK3	3.44446
	CORO2A	-7.01324									FKBP5	3.45666									WBP11P1	-3.44446
	ATL3	7.01256									TCF25	-3.45666									RPGR	3.44445
	PLEKHH3	7.01256									POGZ	3.45666									MCEMP1	3.44445
	HDAC7	7.01256									TBC1D14	3.45665									NAGPA	-3.44445
	LDHA	-7.01247									SYT5	-3.45656									TMEM208	-3.44445
	LZTS2	7.01243									MAP4K4	3.45656									RASSF8	3.44445
	MED13	7.01235									SNORD68	3.45656									SPA17	-3.44445
	ARID5A	7.01223									CNOT9	-3.45656									FCGR3B	3.44444
	LILRB3	7.01145									PRR3	-3.4558									PDS5A	3.44444
	TSFM	-7.01135									MS4A6A	3.45578									NIT1	-3.44444
	TSPAN5	-7.01123									MANSC1	-3.45578									ARHGAP33	-3.44434
	GAREM2	7.01111									TYROBP	3.45578									PMP22	3.44434
	ARMCX4	-7.01109									CEP350	3.45578									TNFRSF12A	3.44433
	ILK	7.0031									RAI14	3.45578									ACVRL1	3.44433
	POLDIP2	-7.00231									AGGF1	-3.45578									ADAP1	-3.44422
	ARHGEF40	7.00222									LCA5	3.45578									L1CAM	-3.44413
	KIAA1755	7.00148									TMEM216	3.45578									SMAD1	3.44344
	MBTPS2	-7.00109									ELMO2	-3.45577									CACNG1	-3.44343
	LAIR1	7.00011									DPYSL4	-3.45568									PDGFA	3.44333
	HLA-DRB4	7									PDK3	-3.45568									YTHDF1	3.44333
	DNASE1	6.99998									FBXL7	3.45568									TUBB	-3.44322
	ALOX5AP	6.99901									CTNNBIP1	-3.45568									AP3M2	-3.43589
	SON	6.97669									SCN2B	-3.45567									GRINA	-3.43479
	TMEM178A	-6.94911									MSTO1	-3.45567									IL18	3.43456
	LEF1	6.9479									NPL	3.45567									NR2F2	3.43456
	ANO3	-6.94789									SLCO3A1	3.45567									IFT22	-3.43454
	AKAP6	-6.94789									ELMOD1	-3.45567									GYG2	3.43444
	FMNL2	6.94668									CASC3	3.45567									SRCIN1	-3.43367
	KLHL6	6.94457									COPS4	-3.45567									CCDC85A	-3.43345
	TCF25	-6.939									SNU13	-3.45567									STARD8	3.43345
	H2AJ	6.93889									PRKD2	3.45558									FXYD3	3.43345
	LYRM7	-6.93689									MALAT1	3.45558									PCDHA6	-3.43332
	IGF2BP2	6.93677									WDR61	-3.45558									COG8	-3.43332
	SPTSSA	6.93589									HEYL	3.45557									PMM1	-3.42345
	CA11	-6.9358									GPER1	3.45557									PLP2	3.42246
	HMGN5	6.93578									PEX11A	3.45557									ZNF512B	-3.42223
	CBX6	-6.93568									TRIAP1	-3.45557									ASNS	-3.37889
	RP2	6.93568									ACO2	-3.45557									CARTPT	-3.3779
	CHST3	6.93568									BAG3	3.45557									VLDLR	-3.37789
	NRG1	-6.93558									HBG2	-3.45557									FBXO32	3.37778
	RUNX1	6.93555									CSNK2B	-3.45557									BCL2L12	3.37777
	AQP1	6.93467									ZC3H10	3.45557									RNPS1	-3.37001
	PRKAG1	-6.93445									SEZ6	-3.45556									CAVIN1	3.3679
	CEBPB	6.93445									SNRPD3	-3.45556									ITGA10	3.36789
	RASAL2	-6.93367									TRIM54	-3.45556									TDP1	-3.36789
	SCN2B	-6.93345									SMIM10L2B	-3.45556									ALDOA	-3.36779
	GTDC1	-6.93245									B9D1	-3.45556									FUNDC1	-3.36778
	NT5C3B	-6.9322									RASGRP3	3.45556									CPQ	3.36778
	PIK3CG	6.92679									FSD1	-3.45556									ASXL2	3.3669
	BRF2	-6.92578									EEF1E1	-3.45556									CDH8	-3.36689
	PLCG1	6.92545									MACF1	3.45556									GAMT	-3.36679
	PDPK1	-6.92533									MAX	3.45556									SRP54	-3.36667
	PCBP2	6.92477									PRKAR1A	-3.45556									GALNT17	-3.35789
	TMEM169	-6.92469									RTF1	-3.45556									CHMP2A	-3.35789
	MECOM	6.92458									SLIT3	-3.45556									NWD2	-3.35789
	TCP11L2	6.92445									COPG2IT1	-3.45556									RNF114	3.35789
	FBXL7	6.92368									TAF3	3.45556									EPHA5	-3.35789
	ATG7	-6.92368									UQCRHL	-3.45556									GAS7	-3.35789
	PBX3	6.92347									ZHX1	3.45555									HSPA1B	3.35789
	B3GALT6	-6.92345									CGN	3.45555									PSMB2	-3.35779
	APEH	-6.92337									ORAI1	3.45555									NOTCH2	3.35778
	NSF	-6.92111									SMG5	3.45555									SEZ6L	-3.35778
	SGSM1	-6.92078									CCNL1	3.45555									PPM1E	-3.35778
	SMARCA2	-6.91569									TSNAX	-3.45554									EMX2OS	3.35777
	RBM38	6.91567									TUT7	3.45554									PPP1R11	-3.35767
	AKAP11	-6.91468									NRL	-3.45552									PSME1	3.35689
	MAPK8IP3	-6.91446									VWC2	-3.45545									TMEM169	-3.35679
	MRPS18A	-6.91367									MAP4	-3.45543									SLC32A1	-3.35679
	CX3CL1	-6.91358									PTDSS1	-3.45467									GNB5	-3.35679
	NEO1	6.91357									HAX1	-3.45456									PLRG1	-3.35678
	HRAS	-6.91347									UQCRC1	-3.45456									LANCL1	-3.35678
	TGM2	6.91334									KCNC2	-3.45454									MACROH2A1	-3.35678
	TIMM23	-6.91311									PXDC1	3.45445									SYT5	-3.35678
	NAPA	-6.91268									STAT5A	3.4489									C12orf43	-3.35678
	COA7	-6.91256									NPAS3	3.44789									LGMN	-3.35678
	NGEF	-6.91247									MTUS1	3.44789									KCNG3	-3.35668
	GLTP	6.91246									KLF6	3.44779									RGS7BP	-3.35668
	PPP2CA	-6.91233									MAP4K5	3.44779									TIMP1	3.35668
	OCIAD1	-6.91222									CASP7	3.44779									APEH	-3.35668
	CSF1	6.91221									JPT2	3.44779									TTC7A	3.35668
	APLN	6.91211									LYRM7	-3.44778									GYPE	-3.35667
	EOLA1	-6.91167									PPFIBP2	3.44778									KLF2	3.35667
	PHB2	-6.91146									AKR1C1	3.44778									RANBP1	-3.35667
	ATP5MC3	-6.91132									RBM38	3.44768									SQSTM1	3.35666
	SLC25A5	-6.90557									DNM1	-3.44689									NLE1	-3.35666
	TMEM133	6.90479									RAB3B	-3.44679									SIRT5	-3.35666
	HECW2	-6.90458									PORCN	-3.44678									SUZ12	3.35656
	GNAO1	-6.90332									B4GALT1	3.44678									HOXA10	3.35578
	HEXD	6.90223									LILRA2	3.44678									RABEPK	-3.35568
	LAMA5	6.90135									C19orf18	3.44678									AP3S1	-3.35567
	FXYD3	6.90132									ARL8B	-3.44678									CRTAP	3.35567
	CCDC88B	6.90123									FAM167B	3.44678									CYB561	-3.35559
	GPER1	6.90122									DCAF12	3.44678									AQP1	3.35557
	TNFRSF12A	6.90102									IGFBP5	3.44669									SNX33	3.35557
	PLEKHF1	6.90026									TRAPPC1	-3.44668									PPOX	-3.35556
	CEP350	6.90013									EID1	-3.44668									SEPTIN6	-3.35556
	SPATA7	-6.90002									GXYLT1	3.44668									GTDC1	-3.35555
	TOX	-6.90001									HACL1	-3.44667									LTBP3	3.35555
	TAF3	6.89987									RAB20	3.44667									ZCCHC14	3.35546
	C14orf132	-6.89335									SDC4	3.44667									C18orf21	-3.35545
	GABRE	6.89122									SH3GLB1	3.44667									DCTPP1	-3.35456
	IKBKB	6.89025									RAB1A	-3.44657									WDR70	-3.35448
	APLP1	-6.89023									USP5	-3.44657									PDZD11	-3.35335
	EBI3	6.89017									TIMM23	-3.44644									TCF25	-3.34878
	WTAP	6.88866									CEP112	3.44578									TRAM1L1	-3.34788
	DUSP4	-6.88257									MRPS18A	-3.44578									IGSF8	-3.34779
	VEZT	-6.8801									ARHGEF40	3.44577									HP1BP3	3.34779
	HCN1	-6.87934									PSMB4	-3.44576									SLMAP	3.34767
	NDEL1	-6.85911									CAPRIN2	-3.44568									ARAF	3.34678
	SLC17A7	-6.83679									PITRM1	-3.44568									LRRTM2	-3.34678
	LLGL2	6.83555									RBM47	3.44568									TMEM133	3.34678
	PDE2A	-6.83468									TMEM133	3.44568									UTP14A	-3.34669
	CCDC113	-6.83467									ZFP69B	-3.44568									PLAUR	3.34668
	GNAS	-6.83433									GLI1	3.44568									EIF2B3	-3.34668
	FBXO32	6.83345									RBM33	3.44568									CDV3	3.34667
	ZIC3	6.83344									IGF2BP2	3.44567									CORO2B	-3.34667
	SRSF4	6.83333									GLTP	3.44567									SBNO2	3.34667
	GAS7	-6.82578									GPR183	3.44567									CD37	3.34667
	SPRY4	-6.82567									LRRC47	-3.44567									CAB39L	3.34667
	MTCH2	-6.82556									STOM	3.44567									ROCK1	3.3458
	STAT1	-6.82556									UBR5	3.44567									GRIA1	-3.34578
	MACROH2A1	-6.82479									SLC6A16	3.44567									FN1	3.34578
	NUP93	-6.82358									HTR4	-3.44567									NRSN1	-3.34569
	NOTCH2	6.82357									NIBAN2	3.44567									CKS1B	3.34568
	LAGE3	-6.82336									THNSL1	-3.44567									GRIN1	-3.34568
	TTPAL	-6.82211									VAPB	-3.44567									SLC39A11	3.34568
	SLC6A1	-6.82135									ANAPC13	-3.44566									ATP1A2	3.34568
	CRY2	-6.81578									FLOT2	-3.44566									RNF165	-3.34567
	ACP2	-6.81557									GDF15	3.44558									VPS53	-3.34567
	FAM160A2	-6.81469									ACOX2	3.44558									CUEDC2	-3.34567
	DNAJC18	-6.81336									EBI3	3.44557									CX3CL1	-3.34567
	BMPR1B	6.81247									SZRD1	3.44557									ABL1	3.34566
	ARRDC2	6.81244									OPLAH	3.44557									LRRC8A	3.34558
	ARAF	6.81134									PHF14	-3.44557									MGRN1	-3.34557
	ARMC9	-6.80344									SCAF4	3.44557									GPRASP2	-3.34557
	DOK1	6.80336									HAPLN1	-3.44556									LHX6	-3.34557
	ROCK1	6.8028									TAB2	3.44556									MIGA1	-3.34556
	SLC25A22	-6.80249									AUTS2	3.44556									CHSY1	3.34556
	CKS1B	6.80236									TIMELESS	3.44556									METAP1	-3.34556
	YARS1	-6.80124									RASL10A	-3.44556									RNASE2	3.34556
	PLA1A	6.80123									PNMA8A	-3.44556									ARHGDIA	-3.34556
	AIFM3	6.80123									ADGRB2	-3.44556									HIF1A	3.34555
	COX5B	-6.80123									MLKL	3.44556									GALNT11	-3.34547
	USP13	-6.8001									SERPINA3	3.44556									SEMA3F	3.34546
	CDKN2AIPNL	-6.80001									VASP	3.44556									PACS1	-3.34544
	PLAA	-6.79987									C2CD2	3.44555									MYCT1	3.34489
	LZIC	6.79976									SLC2A1	3.44555									DNA2	3.34479
	GRIPAP1	-6.79336									DCTPP1	-3.44554									LINC00472	3.34478
	CSMD1	-6.79246									TCEAL3	-3.44545									LRRC58	3.34467
	PSMD4	-6.79225									AMER2	3.44544									SDC4	3.34458
	UTP14A	-6.79224									PEX16	-3.44542									TCEAL5	-3.34457
	MIGA1	-6.79223									CDC37	-3.44467									TMEM222	-3.34457
	ADAM33	6.79222									ANKRD13D	3.44467									PCDH7	-3.34457
	TRIM22	6.79126									COA7	-3.44466									RAB3IL1	3.34457
	SMC3	6.79124									KLHL21	3.44458									PCMTD2	3.34457
	CCDC85A	-6.79123									CRB1	3.44458									NEDD4	3.34456
	NFE2L2	6.79113									RAB2A	-3.44458									SGSM2	-3.34456
	OR7A5	6.79023									DUSP4	-3.44457									PPP1R7	-3.34454
	STK38	6.79022									KCNQ1	3.44457									PMS2P4	-3.34447
	TGIF2	6.79									SLC16A7	-3.44457									IL3RA	3.34446
	KIF7	6.78933									UTP11	-3.44457									MRPS35	-3.34446
	TMEM43	6.78914									ATL3	3.44457									TGM2	3.34446
	SPACA6	6.789									EMC7	-3.44456									TTPAL	-3.34446
	NCF4	6.7889									KIF7	3.44456									UQCRFS1	-3.34446
	KIFC2	-6.78889									SLC22A3	3.44456									POLR2H	3.34446
	UBAP2L	-6.78824									NECTIN2	3.44455									NEK10	-3.34445
	PDGFA	6.7879									GOLM1	3.44454									EGR3	-3.34445
	KYAT3	-6.78123									LBR	3.44448									STK38	3.34444
	PLIN2	6.77824									FBLN7	-3.44447									ZDHHC4	-3.34444
	SLC10A4	-6.778									FKBP3	-3.44447									C4A	3.34444
	PDCD2	-6.77767									SIRT5	-3.44446									APLN	3.34444
	CHML	-6.77766									STARD8	3.44446									MORC2	3.34443
	COG8	-6.77754									ZNF514	3.44445									CCDC149	3.34443
	CACNG1	-6.77699									PM20D2	3.44445									SF3B5	-3.34436
	C1QA	6.77689									ATP6V0B	-3.44445									MARK4	-3.34433
	SEPHS1	6.77556									MRPL55	-3.44445									CHP1	-3.34433
	ZNF544	-6.76889									SLC2A3	-3.44444									GRK4	-3.34357
	FAS	6.76678									CHAF1B	-3.44443									LDHA	-3.34357
	CADM1	6.76012									TMED5	3.44443									LAMA2	3.34356
	GSTM3	6.74458									ZBTB14	3.44442									PIFO	3.34346
	LRTM2	-6.71356									FKBP11	-3.44432									SLX4	-3.34346
	SEPTIN6	-6.71111									CCDC93	3.44422									UBALD1	-3.34333
	RIPOR1	-6.71001									NFATC3	3.44367									NACC1	-3.34322
	SDC2	6.70256									IER3	3.44347									GNA11	-3.34321
	ADGRL4	6.70122									SPSB1	3.44346									PTP4A3	3.34221
	CSNK2B	-6.70003									KPNA6	-3.44334									RIPK1	3.33689
	CORT	-6.69991									FZD9	3.44334									TFB1M	-3.33689
	HOOK1	-6.699									PLOD1	3.44322									DTX3L	3.33689
	PHB	6.69767									FAAP20	3.44233									SPTAN1	-3.33668
	S100A10	6.69558									AATF	3.44221									RUSF1	-3.33667
	PLEKHF2	6.69226									EDF1	-3.43557									GRAMD1C	3.33579
	SLC11A1	6.69222									EVL	-3.43556									TIMM8A	-3.33578
	SEMA3F	6.69212									EIF3B	3.43554									CD99L2	-3.33569
	RELA	6.69142									GPN2	-3.43467									BTN3A2	3.33569
	COBL	6.69134									NDUFAB1	-3.43467									LZTS1	-3.33568
	EPHA2	6.69125									NLE1	-3.43458									PELI1	3.33568
	FEZ1	-6.6911									EFNA4	3.43457									POLR3K	-3.33568
	RBM4B	6.69036									FZD1	3.43457									FKBP3	-3.33567
	LINC00472	6.69034									DOK3	3.43456									USP3	3.33556
	ADCK2	-6.69025									NFE2	3.43446									MMEL1	3.33555
	VSIG4	6.69001									TSFM	-3.43446									REX1BD	-3.33545
	PPP1R18	6.68911									SERF1A	-3.43445									BCAT2	3.33478
	SLC52A3	6.68911									TUBB2B	-3.43444									MED10	-3.33468
	WDR77	-6.68811									MAT2A	3.43444									NECAB1	-3.33468
	GNG5	6.68778									ZNF32	3.43357									AQP11	-3.33468
	PIK3AP1	6.68134									MAP3K8	3.43356									SUCLA2	-3.33468
	TM4SF1	6.6778									BCCIP	-3.43344									CHST3	3.33468
	DUSP28	-6.67778									NBPF11	3.43334									VPS28	-3.33468
	MOV10L1	6.67566									CLEC2B	3.43333									TMEM266	-3.33467
	CD99L2	-6.67127									SON	3.43333									CELF2	-3.33467
	UBE2W	-6.66889									SRP72	-3.43246									WDR6	3.33467
	OGN	6.6669									ATP10A	3.42444									BMP2K	3.33467
	SPRN	-6.66655									CPM	3.42223									HSPBP1	-3.33467
	ANKZF1	6.66557									DNM3	-3.39									ICAM2	3.33458
	BRSK2	-6.65673									PREPL	-3.37888									RDH12	-3.33457
	CKMT1A	-6.61223									IGF1	-3.37781									ZNF558	3.33457
	SNRPD1	-6.60255									SMAD5	3.36999									PRKN	-3.33456
	GOLGA8A	-6.60112									SNTB1	3.369									SCRN3	-3.33456
	TUBA4A	-6.60011									NPTX1	-3.3689									SERBP1	3.33456
	FARSA	-6.59111									SNAP23	3.36889									TXLNA	3.33454
	SMARCC1	6.58779									CLSTN1	-3.36801									SLC18B1	3.33448
	TLR5	6.57911									NEDD4	3.36789									MYADM	-3.33447
	RO60	6.57779									MRPL1	-3.36789									IMMP1L	-3.33446
	INSR	6.57777									RGMA	3.36789									CCNA1	-3.33445
	EVA1B	6.57144									SLTM	3.36789									PGAP3	-3.33445
	VAMP8	6.56467									CBS	3.36779									AHCYL2	3.33444
	FOXRED2	-6.55878									KIF5B	3.36779									RSRC2	3.33444
	DDX1	-6.5579									KLHL24	3.36778									RFPL1S	-3.33444
	CHST11	6.5569									SLC17A7	-3.36778									UBE2D3	3.33434
	EPM2AIP1	-6.55689									PSD3	-3.36778									FLRT1	-3.33434
	NAP1L2	-6.51122									PLCG1	3.36678									KCNC1	-3.33433
	CYFIP2	-6.489									EMC3	-3.36677									NFASC	3.33433
	BBX	6.48									CORO2B	-3.36668									JAK3	-3.33432
	ACSL4	-6.479									MINDY2	3.36667									FPR1	3.33422
	BASP1	-6.4789									ABCC12	-3.36666									N4BP2	3.33358
	STON2	6.46801									TBC1D9B	3.36657									AGPAT4	-3.33357
	PFDN1	-6.4678									SLC16A4	3.36456									KIAA0930	3.33357
	HOMER1	-6.459									HYI	3.36011									MANF	3.33356
	MRPL2	-6.45899									CD99L2	-3.3589									P2RY14	3.33356
	APOO	-6.45779									SRPX2	3.35889									MIB2	-3.33345
	PHF21A	6.45711									CBFB	3.3579									ABR	-3.33345
	NEDD1	6.45691									TMEM35A	-3.35789									ANXA2P2	3.33344
	POGK	6.45654									BCAN	3.3578									TRPC3	-3.33344
	NOL4	-6.44811									TSPAN6	3.35779									CRK	3.33344
	WEE1	6.39012									ADCK2	-3.35779									ANKRD9	3.33343
	NDUFS3	-6.38									THOC7	-3.35778									BRSK2	-3.33337
	FIG4	-6.37989									TM2D1	-3.35689									ZNF805	3.33335
	GRIA2	-6.37912									GPRC5B	3.35679									ZFP37	-3.33335
	NARS1	-6.37911									LRATD1	-3.35679									WDR13	-3.33334
	COG1	-6.37901									PGAM5	-3.35678									ZNF106	3.33334
	CNKSR3	6.37892									TMEM97	-3.35678									ALS2	-3.33334
	GRIN2A	-6.37778									AQP1	3.35678									JMJD4	-3.33334
	EPHA4	-6.37334									UHRF1	3.35678									SPRN	-3.33334
	ECM2	6.37001									AHCYL1	3.35669									MPV17L	-3.33333
	NECAP2	6.36912									FBXO32	3.35669									RAB6C	-3.33333
	LMBRD2	-6.36911									PGAM2	3.35668									APOBR	3.33333
	APBB3	-6.36667									B3GALNT1	-3.35667									PPDPF	-3.33333
	GNA12	6.358									PSMD4	-3.35667									ZSCAN30	3.33333
	RNF187	-6.35778									TNIP2	3.35656									R3HDM2	-3.33333
	DLD	-6.35756									MFNG	3.35569									LINC00115	3.33332
	RBM47	6.35691									MPP1	-3.35568									HSP90B1	3.33332
	SNRPA1	-6.35689									TRIM5	3.35568									CALU	3.33331
	HAGH	-6.3568									ROGDI	-3.35567									EVI5L	-3.33326
	SEC61G	-6.35656									CCDC69	3.35566									PTP4A1	-3.33325
	OSBPL10	-6.35555									AAGAB	-3.35557									TAOK2	-3.33323
	PARP10	6.349									NHLRC2	3.35557									RAB21	3.33322
	RHOC	6.34691									ZIC1	3.35557									CBFA2T2	3.33322
	DGKI	-6.34678									A4GALT	3.35557									PARVB	-3.33321
	LEAP2	6.34669									POU5F1P4	3.35557									GINS2	-3.33301
	PREX1	6.34568									HEBP1	3.35556									NCOA1	3.33256
	CEP41	-6.34567									GLO1	-3.35556									SLC10A4	-3.33245
	SRSF8	-6.33357									RANBP1	-3.35556									MAZ	-3.33244
	MPPED1	-6.33347									CBFA2T2	3.35545									ARHGAP44	-3.33234
	KLHL42	-6.33335									IP6K1	-3.35544									URM1	-3.33233
	LRCH3	6.32445									DNAJC18	-3.35457									CCNG2	3.33233
	NDUFB8	-6.29012									GABRE	3.35455									POU3F1	-3.33223
	SYP	-6.28023									USP3	3.35447									NPEPPS	3.33221
	NUDT2	-6.28									USP34	3.35444									FGFR1OP2	3.33211
	OAZ1	-6.27788									MRPS7	-3.35436									HCN2	-3.33112
	ELAPOR1	-6.27111									GRIN1	-3.34779									LRP5	3.32557
	BBS7	-6.27022									EIF2S1	-3.34778									SLC3A2	3.32456
	NAP1L3	-6.2701									S100A10	3.34778									MTTP	3.32446
	DUSP6	-6.26901									LDLRAP1	3.34778									PTGS1	3.32333
	NEFL	-6.26889									EVA1B	3.34777									TOP1	3.32332
	LRRC7	-6.26789									ECE1	3.3469									PHC1	3.32324
	FAR2	-6.26677									PIK3CG	3.34679									HNRNPAB	3.32256
	BTBD10	-6.26657									TTC31	3.34678									ST6GAL1	3.32245
	AP3S1	-6.25802									SLC39A11	3.34678									SUPT20H	3.32233
	PPP3CB	-6.2579									AKAP11	-3.34668									ERAP2	3.32212
	SNRNP25	-6.25789									CEP152	3.34667									PLCB4	3.32099
	RTF1	-6.25778									GARNL3	-3.34667									KHSRP	-3.3111
	TRPS1	6.25767									SDHAF4	-3.34667									RPS23	-3.31089
	SUMF2	-6.25678									F8A1	-3.34667									PDS5B	3.31
	SLC14A1	6.25579									NPC2	3.34666									MAPK8IP2	-3.25558
	ST6GALNAC3	6.25579									CLCN4	-3.34666									HMG20B	3.25556
	MORN4	-6.25578									ACADSB	-3.34656									POLR2E	-3.25544
	TCF7L2	6.25566									CPNE1	3.3459									NOTCH2NLA	3.25445
	PEX19	-6.25558									TECTA	-3.34579									SNRPD1	-3.24467
	ASPH	6.25556									TUBA1A	-3.34578									SSH3	3.24456
	UBQLN2	-6.24789									CBLB	3.34568									GOLGA8A	-3.24444
	CAPNS1	-6.247									DDIT4	3.34568									S100A10	3.23668
	MAP4K5	6.2469									DDX17	3.34567									TRAP1	-3.23666
	HSD11B1L	-6.24689									KMO	-3.34567									DYNC1LI1	-3.23468
	FOXRED1	-6.24667									LYRM1	-3.34567									PRPS1	-3.23457
	ATP5F1A	-6.24589									PTPRO	-3.34567									ACOT7	-3.23457
	PGF	6.24578									LINC00461	-3.34557									CAVIN2	3.23456
	ENTPD1	6.24559									COBL	3.34557									DNAJC3	3.23446
	ANXA1	6.24558									UBL7	-3.34556									NKTR	3.23446
	ATP5F1D	-6.24542									HSDL2	3.34556									ZNF32	3.23345
	C12orf76	-6.24333									HSD11B2	3.34556									EXOG	-3.23344
	BDH1	-6.24331									CPT1B	3.34556									KIF21B	-3.23344
	GARS1	-6.23911									PLOD2	3.34556									RUSC1-AS1	3.23344
	FAIM2	-6.23879									CD302	3.34555									NSD2	-3.23343
	ATP1B1	-6.23799									PRMT2	3.34555									LILRB3	3.23336
	EEF1A2	-6.23701									TRAK1	3.34555									CLPTM1	-3.23335
	NAV3	-6.2368									NASP	3.34553									C2CD5	-3.23335
	OXR1	-6.23668									FBL	3.34546									ALPG	3.23335
	C1orf115	-6.23578									ATPAF1	-3.34545									GNAS	-3.23322
	ARL6IP6	6.23559									TNFRSF1A	3.34479									CBL	3.22457
	IL1R1	6.23478									ROCK1	3.34467									INSR	3.22443
	SLIRP	-6.2347									MCHR2	-3.34467									KMT5A	3.22346
	CDKN1A	6.23469									COX16	-3.34467									CFB	3.22334
	EDA	6.23448									GDI1	-3.34467									VPS13C	3.22322
	KLHL17	6.23447									LINC00472	3.34467									IL1R2	3.22233
	FAHD1	-6.23445									ADGRA3	3.34457									RPL41	-3.22223
	SPRYD3	-6.23347									GALNT6	3.34457									CAPZB	-3.22126
	NEK11	6.23346									TCEA1	3.34456									CXCL14	-3.22124
	TMEM70	-6.23344									KANSL1L	3.34456									GPALPP1	-3.22122
	SRPX	6.23336									PHKG1	3.34456									ANKZF1	3.22089
	PAPOLA	6.23102									PLBD1	3.34447									DUSP4	-3.21455
	PYROXD2	6.22588									NPC1	3.34447									XPR1	3.21211
	HSPA12A	-6.22558									RITA1	-3.34446									CPLX2	-3.21112
	DHX36	-6.22457									SPATA7	-3.34446									CIZ1	3.21
	PDP1	-6.21466									TSTA3	-3.34446									ECPAS	3.20988
	NUP98	6.2122									METTL7B	3.34445									SOBP	-3.12212
	ATP2B3	-6.20222									MRPS15	-3.34445									CMTM4	3.11311
	LMNA	6.1789									YBX3	3.34445									PIKFYVE	-3.10002
	NOTCH1	6.17789									SERTAD1	3.34445									PSME3	2.99989
	PPP1R14C	-6.17011									EIF3K	-3.34444									BHMT2	2.88901
	MINDY3	-6.17001									MSH6	3.34444									RBM17	2.889
	TRIM37	-6.169									NDUFA10	-3.34434									RPH3A	-2.80111
	FAM114A1	6.16882									BCKDHB	3.34432									TCAP	2.80111
	PGM2L1	-6.16678									LYNX1	-3.34432									TLR5	2.80011
	DZIP3	-6.15901									CCNC	-3.34431									AP3B2	-2.79989
	CNTNAP5	-6.1578									GTF2H3	-3.34423									NDUFAF5	-2.79111
	CFL1	-6.15779									CUL4A	3.34343									PEBP1	-2.789
	FLCN	6.15779									PHB	3.34333									LIN7B	-2.789
	BNIP2	6.15701									PRKRA	-3.34333									LAMP2	2.7889
	LGALS8	-6.15679									AK6	-3.34333									IGFBP5	2.7889
	SHMT1	6.14802									TM9SF1	3.34333									MAPK9	-2.78889
	KCNB2	-6.14802									SPRN	-3.34332									OSBPL10	-2.78889
	TRIP6	6.14711									FOXP1	3.3411									NEXN	2.78
	TMEM14A	-6.14679									MPV17	-3.33778									SCAF11	2.77999
	CNTNAP2	-6.14679									APOL2	-3.33679									ID4	2.77901
	ACO2	-6.14668									ELL3	3.33678									LRCH4	2.779
	ADGRL1	-6.14645									C14orf132	-3.33667									PARP10	2.779
	C2CD2L	-6.14579									SRPK2	-3.33667									GPI	-2.77789
	PSMD14	-6.14579									ATP6V0C	-3.33667									TREM2	2.77779
	PELI2	6.14578									KCNK1	-3.33579									TES	2.77778
	CTBP2	6.14578									ADAMTS1	3.33578									KIF1B	2.77767
	P2RX7	6.14564									HECW2	-3.33568									LRRC8B	-2.76789
	PSMD12	-6.1449									TBC1D1	3.33566									KCNQ3	-2.69111
	ENOPH1	-6.14467									SLC39A3	-3.33557									TJP2	2.69011
	RNF213	6.14445									ATOH7	-3.33479									SCG5	-2.69
	ERICH3	-6.14012									CNTRL	3.33467									TGIF2	2.69
	HLA-DMA	6.13889									NUBP1	3.33467									RBPJ	2.68901
	SLCO2B1	6.1379									GPM6B	3.33466									CHRNB2	-2.6889
	ANAPC15	-6.13679									MDH1B	-3.33457									LARP7	2.68889
	SLC41A3	-6.13679									CDA	3.33457									SLC8A2	-2.68889
	NDUFA4	-6.13668									PLAAT1	-3.33457									SOWAHC	2.68889
	CNTLN	6.13656									SERTAD3	3.33457									VSNL1	-2.68889
	TNFAIP3	6.13579									DHRS3	3.33457									GIMAP2	2.68889
	CHD1	6.13568									STX11	3.33456									PSMD13	-2.68889
	CNKSR2	-6.13567									APBA1	-3.33456									MCM4	-2.68011
	LDLRAD3	6.13557									BCL3	3.33455									PRDX6	2.68
	ANLN	6.1349									TMEM121	-3.33455									FOXD1	2.679
	RGL3	6.13468									DCAF8	3.33455									SMAP2	-2.6789
	EEF1AKMT3	6.13458									NEO1	3.33447									WASF1	-2.6789
	HEYL	6.13447									DLL4	3.33447									CDK13	2.6789
	CMTM7	6.13443									FREM3	-3.33446									CHRM1	-2.67889
	UBL5	-6.13368									SETDB2	3.33445									C3	2.67889
	CHRNB2	-6.13345									GRPEL1	-3.33444									FBXL2	-2.67889
	COX7B	-6.12468									RELA	3.33444									PAGR1	2.67888
	NDUFA6	-6.12458									TBX6	3.33444									ACTL6A	2.6779
	LRIG1	6.12369									SLC7A7	3.33444									GKAP1	2.6779
	PCMTD1	6.12343									ITGA2B	3.33444									NAA16	2.67778
	EXOC6	-6.12334									PHKA1	3.33444									NDUFV1	-2.67778
	EIF4E	-6.12322									RBBP4	3.33444									ARPC2	-2.67678
	ZC2HC1C	6.12235									P4HA2	3.33444									ARL6	-2.67668
	GABRA2	-6.11479									MFSD13A	-3.33434									RPS6KL1	-2.67666
	P4HTM	-6.11457									TUBA3D	-3.33433									RTN4IP1	-2.66889
	NXPH2	-6.11367									PNRC2	3.33433									IL15	2.66811
	PLTP	6.11345									PCDHB4	3.33423									CFD	2.668
	DOCK5	6.11247									ACOT4	-3.33358									IVNS1ABP	2.668
	B3GALT2	-6.11235									AK1	3.33357									PARP4	2.6679
	WDR78	6.11226									SOAT1	3.33357									ENO2	-2.66789
	CYP26A1	-6.11201									PRPH2	-3.33357									LTBP1	2.66789
	KLF6	6.10469									CHST10	-3.33356									BBX	2.66789
	MAPK8	-6.10234									TNFRSF12A	3.33356									PYROXD2	2.66789
	TAGLN2	6.10002									ADAP1	-3.33355									RBM47	2.66779
	GRM3	-6.09989									FLOT1	-3.33347									NFKBIZ	2.66779
	TTC19	-6.07889									PLAGL1	-3.33346									MRPL28	-2.66778
	RAB3C	-6.07789									ACVR1B	-3.33346									GABRA1	-2.66769
	RNF175	-6.06789									WIF1	-3.33346									GAB1	2.66701
	RUNDC3B	-6.06788									KIF3B	-3.33345									SNRPA1	-2.66689
	DCTN3	-6.06769									PLEKHF1	3.33345									STYK1	-2.66689
	TRMT10C	-6.06655									TJAP1	3.33344									ZWILCH	-2.66669
	TSPYL1	-6.0589									IGF1R	3.33344									ANO6	2.66667
	MDH1	-6.05889									PER1	3.33344									EID2B	-2.66667
	ANP32B	6.05889									C1QC	3.33333									LRP11	-2.66667
	WDR20	6.05776									PPP1R18	3.33333									YEATS4	-2.66667
	LAMP5	-6.0569									UBQLN1	-3.33332									NFATC3	2.66667
	PDHX	-6.05679									RAB6C	-3.33332									GRIN2A	-2.66667
	AK5	-6.05679									SPEF1	-3.33323									ICE2	2.66667
	LSM3	-6.05678									AP3M1	3.33322									NFATC4	2.66667
	SALL3	6.05678									SPATA2L	-3.33322									RAP1GDS1	-2.66667
	MAP1B	-6.04679									DDRGK1	-3.33321									SRRM2	2.66667
	DNALI1	6.04678									ARAF	3.33255									C1QC	2.66665
	NDN	-6.04677									PRSS16	-3.33233									TNFRSF10A	2.66655
	SPOUT1	6.04668									UQCRQ	-3.33233									PRKCG	-2.66579
	DNAL4	-6.04579									WWC2	3.33233									DMXL2	-2.66577
	COPS5	-6.04569									CFAP91	3.33222									MCTS1	-2.66557
	COX5A	-6.04569									ANKHD1	3.33211									RO60	2.65778
	CHPT1	6.04566									MMAB	-3.3321									FAR2	-2.65668
	PHF2	6.04557									SRSF10	3.33121									COX4I1	-2.65589
	PRKD2	6.04479									ADAM33	3.32445									CD40	2.65578
	ABCE1	-6.04468									TMEM120A	3.32355									ADD3	2.65557
	MPP1	-6.04459									CADM1	3.32346									RXRA	2.65545
	MALAT1	6.04433									CHSY1	3.32335									FOXF1	2.60111
	EPHA10	-6.04424									SBNO2	3.32333									PDE1A	-2.60111
	HEPH	6.04									MED24	-3.32322									RBFOX2	-2.6
	KCNJ3	-6.03901									RNF31	-3.32322									ATP5MPL	-2.59989
	ABI3BP	6.0389									DOCK5	3.32233									MYT1L	-2.59011
	CLSTN3	-6.038									CHML	-3.32222									FAXC	-2.59
	MAPK6	-6.03766									CEP104	3.32111									FAM149A	-2.58911
	EGR4	-6.0368									DCTN5	-3.32111									FAM162A	-2.58891
	LY6E	-6.03579									ARRB1	3.31344									CALN1	-2.5889
	MAP2K1	-6.03569									CRLS1	3.29999									UTP4	-2.58889
	PARP9	6.03566									H2BC5	3.26789									RAB27B	-2.58888
	ATOH7	-6.0349									LRTM2	-3.25556									MYOT	2.58778
	FZD7	6.03481									PARL	-3.24558									FOXC1	2.58001
	PADI2	6.0348									FANCB	3.24457									SYDE1	2.58
	ATP1A3	-6.03456									KCNIP1	-3.24444									RAB14	-2.57989
	HNRNPK	-6.03456									CELF2	-3.24334									PELI2	2.579
	PJA1	-6.03446									MOB1A	3.23556									TTC19	-2.5789
	CDC37L1	-6.03436									TCP11L2	3.23556									TRAPPC6B	-2.57889
	LCA5	6.03378									CCT2	-3.23445									PRPF38B	2.57889
	SUPT4H1	-6.03357									DLL1	3.23345									SERPINB8	-2.57889
	KANSL1	6.03346									NEK1	3.23344									RFTN2	2.57889
	PMFBP1	6.03257									MRPS5	3.23343									PARM1	-2.578
	SNCB	-6.03233									ELF4	3.23335									ACTN2	-2.5779
	NPAS3	6.027									SPP1	3.22457									FEN1	-2.5779
	TRAM1	6.0269									ST6GAL2	-3.22446									BCAR3	2.57789
	NKIRAS1	-6.02689									SNRPD1	-3.22444									TUBA4A	-2.57789
	PRDM2	-6.02679									ZNF704	3.22357									BNIP2	2.57789
	NUDT18	-6.0258									HMCES	-3.22356									CHORDC1	2.57789
	ATF7IP2	-6.02567									C20orf141	3.22347									CLTA	-2.57789
	ZCCHC24	6.02567									STK38	3.22346									CYFIP2	-2.57789
	CPQ	6.02556									KLHDC4	-3.22344									FH	-2.57789
	DIPK1B	-6.02545									FBXL17	-3.22333									STXBP1	-2.57789
	LAPTM4A	6.02467									ANKRD55	-3.22233									UQCC1	-2.57789
	MAPRE3	-6.02459									KIAA2026	3.22222									GGCT	-2.57788
	TRIP11	6.02455									MIR29B2CHG	3.22221									ATP5PB	-2.57778
	EMX2OS	6.02455									FKBP1A	-3.22211									DUS2	-2.57778
[truncated: 16,523 more rows]

## Sheet: portraits v AD datasets
	AD portrait (ADp) compared with datasets used to create portrait										AD portrait (ADp) compared with individual datasets											female portrait (ADf) compared with datasets used to create female and male portraits
	file	GEO dataset	sex	A	D	B	C	score	universe		file	GEO dataset	sex	region	A	D	B	C	score	universe		file	GEO dataset	sex	A	D	B	C	score
	a281f	GSE5281	females	142.06	400	0	0	542.06	17262		ad1h	GSE118553	females	frontal cortex	97.3147	60.7085	0	0	158.023	17747		a281f	GSE5281	females	179.744	400	0	0	579.744
	a281m	GSE5281	males	212.661	203.497	0	0	416.158	17262		ad2h	GSE118553	females	temporal cortex	143.351	103.334	0	4.73485e-14	246.685	17747		a22f	GSE84422	females	92.0511	21.2592	0	0	113.31
	a422b96	GSE84422	both	94.6204	48.8964	9.19877e-12	1.29304e-06	143.517	12258		ad3h	GSE118553	females	entorhinal cortex	146.333	82.4982	0	4.73485e-14	228.832	17747		a350f	GSE48350	females	400	286.217	9.19877e-12	1.29304e-06	686.217
	a422b97	GSE84422	both	66.3222	76.1843	2.02027e-13	0	142.506	8634		ad4h	GSE118553	females	cerebellum	1.21763	0.636739	0.267333	0.315138	1.2719	17747		a553f	GSE118553	females	229.396	208.202	2.02027e-13	0	437.598
	a350f	GSE48350	females	250.966	218.473	0	0	469.439	17262		ad5h	GSE118553	males	frontal cortex	76.999	12.2261	2.41082e-16	1.33968e-07	89.2251	17747		a063f	GSE122063	females	259.303	194.836	0	0	454.139
	a350m	GSE48350	males	237.502	172.73	0	0	410.232	17262		ad6h	GSE118553	males	entorhinal cortex	137.46	42.2669	0	1.71253e-11	179.727	17747		a80f	GSE36980	females	65.1112	400	0	0	465.111
	a553f	GSE118553	females	199.568	190.609	0	0	390.177	17747		ad7h	GSE118553	males	cerebellum	0.186848	0.000679977	0.560966	8.53146	-8.90489	17747		ad9h	GSE132903	females	400	400	0	0	800
	a553m	GSE118553	males	129.758	112.177	0	8.96825e-15	241.935	17747		ad8h	GSE118553	males	temporal cortex	75.4554	54.4925	8.96825e-15	3.32657e-07	129.948	17747		ad11h	GSE33000	females	400	400	0	8.96825e-15	800
	a063f	GSE122063	females	243.53	177.79	0	0	421.32	17788		ad9h	GSE132903	females	medial temporal cortex	296.269	400	0	0	696.269	16565		a78f	GSE29378	females	120.755	1.02178	0	0	121.777
	a063m	GSE122063	males	43.6294	90.8177	0	0	134.447	17788		ad10h	GSE132903	males	medial temporal cortex	213.361	239.317	0	0	452.678	16565		ad66h	GSE44771	females	400	400	0	0	800
	a80f	GSE36980	females	41.9559	287.406	0	0	329.362	17465		ad11h	GSE33000	females	prefrontal cortex	400	400	0	0	800	16947		a281m	GSE5281	males	180.827	178.664	0	0	359.491
	a80m	GSE36980	males	84.3204	126.103	0	0	210.423	17465		ad12h	GSE33000	males	prefrontal cortex	400	400	0	0	800	16931		a22m	GSE84422	males	8.71729	1.62451e-06	0	0	8.71729
	ad9h	GSE132903	females	296.269	400	0	0	696.269	16565		ad14h	GSE48350	females	entorhinal cortex	143.043	37.1686	3.85731e-16	4.82164e-17	180.212	17262		a350m	GSE48350	males	136.672	103.582	0	0	240.254
	ad10h	GSE132903	males	213.361	239.317	0	0	452.678	16565		ad15h	GSE48350	females	post-central gyrus	17.2174	13.6408	2.15203e-09	0	30.8582	17262		a553m	GSE118553	males	99.0973	71.5743	0	0	170.672
	ad11h	GSE33000	females	400	400	0	0	800	16947		ad16h	GSE48350	females	hippocampus	136.216	255.939	0	0	392.154	17262		a063m	GSE122063	males	18.8168	57.9071	0	0	76.7239
	ad12h	GSE33000	males	400	400	0	0	800	16931		ad17h	GSE48350	females	superior frontal gyrus	86.5145	38.9114	1.14755e-14	4.82164e-17	125.426	17262		a80m	GSE36980	males	47.9969	94.0784	0	0	142.075
	ad51h	GSE1297	both	46.539	229.528	0	0	276.067	12258		ad18h	GSE48350	males	entorhinal cortex	8.82075	0.516351	1.75255e-08	2.18047e-10	9.3371	17262		ad10h	GSE132903	males	175.925	186.732	0	0	362.657
	ad64h	GSE29378	both	138.144	42.3679	9.64327e-17	0	180.512	17406		ad19h	GSE48350	males	hippocampus	110.254	112.036	0	0	222.289	17262		ad12h	GSE33000	males	400	400	9.64327e-17	0	800
	ad65h	GSE29378	both	306.757	137.173	0	0	443.93	17406		ad20h	GSE48350	males	post-central gyrus	36.5949	6.49948	2.15203e-09	4.6956e-12	43.0943	17262		a78m	GSE29378	males	148.76	21.4388	0	0	170.199
	ad66h	GSE44771	females	400	400	0	0	800	16985		ad21h	GSE48350	males	superior frontal gyrus	116.54	79.3738	1.14755e-14	5.75703e-14	195.913	17262		ad67h	GSE44771	males	400	400	0	0	800
	ad67h	GSE44771	males	400	400	0	0	800	16587		ad22h	GSE84422	females	amygdala	25.9055	0.390752	1.58081e-06	0.0119393	26.2843	17262
	ad71h	GSE53697	both	20.0126	1.73853	0	8.49357e-09	21.7511	16957		ad23h	GSE84422	females	nucleus accumbens	73.2327	0.450783	3.85731e-16	0.00376203	73.6797	17262
											ad24h	GSE84422	females	frontal pole	21.0173	24.8831	7.43192e-08	6.70842e-09	45.9004	12258		male portrait (ADm) compared with datasets used to create female and male portraits
								414.672			ad25h	GSE84422	females	occipital visual cortex	0.000831689	1.92865e-16	7.50664	1.0196	-8.52541	12258
											ad26h	GSE84422	females	inferior temporal gyrus	44.8035	0.346484	0	0.000133027	45.1498	12258		file	GEO dataset	sex	A	D	B	C	score
	key:										ad27h	GSE84422	females	superior temporal gyrus	24.8831	23.9993	3.17081e-12	3.40311e-13	48.8824	12258		a281f	GSE5281	females	68.9398	190.632	3.10755e-11	0	259.572
	A, B, C, and D are log10 *-1 of pvalue (hypergeometric)										ad28h	GSE84422	females	posterior cingulate cortex	3.571	8.57143	1.53515e-08	6.56245e-07	12.1424	12258		a22f	GSE84422	females	18.8273	3.84255	5.74255e-05	7.64191	15.0279
	A = up in both										ad29h	GSE84422	females	anterior cingulate cortex	0.000345379	7.02758e-11	3.93708	9.41375	-13.3505	12258		a350f	GSE48350	females	144.464	138.569	0	0	283.033
	D = down in both										ad30h	GSE84422	females	parahippocampal gyrus	22.7	0.502555	3.40311e-13	0.078393	23.1242	12258		a553f	GSE118553	females	159.804	132.762	0	0	292.566
	B = up in dataset; down in portrait										ad31h	GSE84422	females	temporal pole	22.274	30.4756	6.70842e-09	3.17081e-12	52.7495	12258		a063f	GSE122063	females	189.053	135.878	0	0	324.932
	C = down in dataset; up in portrait										ad32h	GSE84422	females	inferior frontal gyrus	1.4161	3.39481	0	2.74223e-05	4.81088	12258		a80f	GSE36980	females	16.5156	169.022	0	0	185.538
	score = A+D-B-C (higher positive score = better match)										ad33h	GSE84422	females	dorsolateral pfc	14.5183	7.76653	1.0569e-12	0.115667	22.1692	12258		ad9h	GSE132903	females	192.1	258.101	0	0	450.201
	universe: number of common genes in portrait and given datasets										ad34h	GSE84422	females	superior parietal lobule	0	0	38.6821	106.726	-145.408	12258		ad11h	GSE33000	females	400	400	0	0	800
	notes:										ad35h	GSE84422	females	prefrontal cortex	8.62891e-06	3.40311e-13	21.4326	15.9505	-37.3831	12258		a78f	GSE29378	females	63.7444	0.128734	9.28844e-06	2.11494e-08	63.8732
	log10 *-1 of pvalue of infinite converted to 400										ad36h	GSE84422	females	caudate nucleus	0.000133027	2.85332e-09	0.0956898	34.4738	-34.5693	12258		ad66h	GSE44771	females	400	308.097	0	0	708.097
											ad37h	GSE84222	females	hippocampus	23.9993	0.00763723	3.42155e-08	0.446358	23.5606	12258		a281m	GSE5281	males	200.702	232.17	0	0	432.872
											ad38h	GSE84422	females	putamen	7.50664	12.8146	7.02758e-11	4.12694	16.1943	12258		a22m	GSE84422	males	26.9691	1.94815	9.56502e-08	8.29443e-07	28.9172
											ad39h	GSE84422	males	frontal pole	4.12694	0.000216416	0.00186344	0.302601	3.82269	12258		a350m	GSE48350	males	400	245.528	0	0	645.528
											ad40h	GSE84422	males	occipital visual cortex	9.19877e-12	0	78.7158	43.0961	-121.812	12258		a553m	GSE118553	males	158.767	139.583	0	0	298.35
											ad41h	GSE84422	males	inferior temporal gyrus	15.5867	0.078393	0.0104446	0.00271767	15.652	12258		a063m	GSE122063	males	63.4866	150.794	0	0	214.28
											ad42h	GSE84422	males	middle temporal gyrus	14.8707	139.17	0	0	154.041	12258		a80m	GSE36980	males	121.371	174.342	0	0	295.713
											ad43h	GSE84422	males	posterior cingulate gyrus	1.05739e-13	1.05739e-13	96.9922	8.03064	-105.023	12258		ad10h	GSE132903	males	204.427	237.214	0	0	441.641
											ad44h	GSE84422	males	anterior cingulate cortex	0.000831689	1.854e-10	17.0643	5.58148	-22.6449	12258		ad12h	GSE33000	males	400	400	0	0	800
											ad45h	GSE84422	males	parahippocampal gyrus	9.99584	0.0509776	1.11172	0.000831689	8.93427	12258		a78m	GSE29378	males	276.34	115.153	0	0	391.492
											ad46h	GSE84422	males	temporal pole	3.2232	2.85332e-09	1.2085	0.849239	1.16547	12258		ad67h	GSE44771	males	400	400	0	0	800
											ad47h	GSE84422	males	dorsolateral pfc	41.9735	56.8957	0	1.05739e-13	98.8693	12258
											ad48h	GSE84422	males	superior parietal lobule	7.99177	18.1498	0.000206052	0.00178839	26.1396	12258
											ad49h	GSE84422	males	prefrontal cortex	19.3922	20.1975	0.0316603	0	39.5581	12258
											ad50h	GSE84422	males	hippocampus	1.4161	3.42155e-08	0.697173	0.346484	0.372447	12258
											ad51h	GSE1297	both	hippocampal CA1	46.539	229.528	0	0	276.067	12258
											ad52h	GSE36980	males	frontal cortex	86.7356	17.2017	9.64327e-17	9.64327e-17	103.937	17465
											ad53h	GSE36980	females	frontal cortex	25.9181	140.49	0	0	166.408	17465
											ad54h	GSE36980	males	temporal cortex	108.775	68.9178	0	0	177.693	17465
											ad55h	GSE36980	females	temporal cortex	41.3514	135.626	0	0	176.977	17465
											ad56h	GSE36980	both	hippocampus	13.6146	209.787	0	0	223.402	17465
											ad57h	GSE122063	females	frontal cortex	221.846	168.17	0	0	390.016	17786
											ad58h	GSE122063	males	frontal cortex	71.8218	99.2273	0	0	171.049	17786
											ad59h	GSE122063	females	temporal cortex	210.17	159.812	0	0	369.981	17786
											ad60h	GSE122063	males	temporal cortex	11.5698	24.7194	0	0	36.2892	17786
											ad61h	GSE5281	both	entorhinal cortex	100.657	51.997	5.75703e-14	0	152.654	17262
											ad62h	GSE5281	both	superior frontal cortex	213.818	84.9067	0	0	298.725	17262
											ad63h	GSE5281	both	primary visual cortex	29.4735	127.634	6.28389e-09	0	157.108	17262
											ad64h	GSE29378	both	hippocampus CA3	138.144	42.3679	9.64327e-17	0	180.512	17406
											ad65h	GSE29378	both	hippocampus CA1	306.757	137.173	0	0	443.93	17406
											ad66h	GSE44771	females	visual cortex	400	400	0	0	800	16985
											ad67h	GSE44771	males	visual cortex	400	400	0	0	800	16587
											ad71h	GSE53697	both	cortex	20.0126	1.73853	0	8.49357e-09	21.7511	16957

## Sheet: enrich. ToppCl.
Enrichment of top 1000 dysregulated AD genes using ToppCluster
Category	ID	Title (or Source)	log Pvalues	Gene list
GO: Molecular Function	GO:0050839	cell adhesion molecule binding	10	ACTN2 ADAM11 ADAM23 AHNAK ALDOA ANK3 ANXA2 BAG3 BZW2 CALD1 CD200 CDH13 CDH23 CDH26 CDH8 CHMP4B CLIC1 CNN3 EEF1D EGFR EIF4H EZR FBLN1 FGFR1 FXYD5 GFAP GLOD4 IGF1 IQGAP1 ITGA10 ITGA5 ITGB1 ITGB4 ITGB5 ITGB8 KTN1 LAMB1 LAMB2 MSN NIBAN2 NRXN1 NRXN3 OLA1 PAK2 PALLD PDLIM5 PPME1 PXN RAN RPL15 RTN4 S1PR3 SCRIB SPP1 SWAP70 SYK TES TJP2 TLN2 TNXB TXNDC9 VASP YWHAB YWHAZ
GO: Molecular Function	GO:0019904	protein domain specific binding	10	ACTN2 AP2M1 ARHGAP17 ATP2B1 ATP2B2 BCL2 CACNG3 CALM3 CASP4 CDK2 CITED1 CYBA DLC1 DLG3 DLGAP1 DNM1L DTNA ELMO1 ENAH EZR FGFR1 FYN GAPDH GJA1 GNG12 GRIA3 GRIK2 HOMER3 ICA1 ID3 INPPL1 IQGAP1 ITGB1 KCNAB1 LAMP2 LAT2 LIN7B LSM4 MAP3K5 MAVS MCL1 NEDD4 NIPBL NLK NUMA1 PAWR PLSCR4 PPARA PPP1R2 PXN QKI RAB27A RAB6A RAN RAPGEF3 RHOQ RIMS1 RUFY1 RXRA SGIP1 SHANK2 SKP1 SLC26A6 SNAP25 SNCA STX1A SYK SYNGR3 SY…
GO: Molecular Function	GO:0005215	transporter activity	10	ABCA1 ABCB7 ANXA2 AQP4 ATP11C ATP2A2 ATP2B1 ATP2B2 ATP5F1B ATP5F1C ATP5MC1 ATP5MG ATP5PD ATP6V0D1 ATP6V0E1 ATP6V0E2 ATP6V1B2 ATP6V1D ATP6V1E1 ATP6V1G2 ATP6V1H ATP8A2 BCL2 CACNB1 CACNG3 CDK5 CHP1 CLIC1 COX4I1 COX6B1 DPP10 DPP6 ENSA FABP3 FGF12 FGF13 FKBP1B FXYD5 GABRA1 GABRB3 GABRG2 GEM GJA1 GPM6A GRIA3 GRIK1 GRIK2 GSDMD HVCN1 KCNAB1 KCNE4 KCNF1 KCNIP1 KCNIP4 KCNJ10 KCNN3 LRRC8B MCL1 MFSD4A MPC2 N…
GO: Molecular Function	GO:0008092	cytoskeletal protein binding	10	ABLIM1 ACTB ACTN2 ADD2 ALDOA ANK3 ANTXR1 ANXA2 ARHGEF10 ARPC2 ARPC5L ATCAY BEX4 CALD1 CALM3 CAPN2 CDK5 CDK5R2 CHP1 CLIP3 CNN3 CRMP1 CSRP1 CSRP2 CXCR4 DLC1 DNM1L DYNC1I1 EGFR ENAH ENC1 EZR FABP3 FAM107A FGF13 FSD1 FXYD5 FYN GABARAPL1 GAPDH GJA1 GPHN HDGF HPCA INPPL1 IQGAP1 ITGB1 ITPRID2 KIF1C KIFAP3 KLC1 KTN1 MAP2 MARK1 MICAL2 MICALL2 MSN MYL12B NCALD NEBL NFKB1 NME1 NUMA1 OPA1 PACSIN1 PAFAH1B1 PA…
GO: Molecular Function	GO:0022857	transmembrane transporter activity	10	ABCA1 ABCB7 ANXA2 AQP4 ATP2A2 ATP2B1 ATP2B2 ATP5F1B ATP5F1C ATP5MC1 ATP5MG ATP5PD ATP6V0D1 ATP6V0E1 ATP6V0E2 ATP6V1B2 ATP6V1D ATP6V1E1 ATP6V1G2 ATP6V1H BCL2 CACNB1 CACNG3 CDK5 CHP1 CLIC1 COX4I1 COX6B1 DPP10 DPP6 ENSA FGF12 FGF13 FKBP1B FXYD5 GABRA1 GABRB3 GABRG2 GEM GJA1 GPM6A GRIA3 GRIK1 GRIK2 GSDMD HVCN1 KCNAB1 KCNE4 KCNF1 KCNIP1 KCNIP4 KCNJ10 KCNN3 LRRC8B MCL1 MFSD4A MPC2 NEDD4 NRXN1 NRXN3 PRK…
GO: Molecular Function	GO:0044325	ion channel binding	10	ACTN2 ANK3 AP2M1 ATP2A2 CALM3 DPP10 FGF12 FGF13 FKBP1B FYN KCNAB1 KCNE4 KCNIP1 PRNP RAPGEF3 RIMS1 SCN3B SLC5A3 SLC8A1 SNAP25 STX1A TSPO VAMP2 VDAC1 YES1 YWHAZ
GO: Molecular Function	GO:0015075	ion transmembrane transporter activity	10	ABCA1 ABCB7 ANXA2 ATP2A2 ATP2B1 ATP2B2 ATP5F1B ATP5F1C ATP5MC1 ATP5MG ATP5PD ATP6V0D1 ATP6V0E1 ATP6V0E2 ATP6V1B2 ATP6V1D ATP6V1E1 ATP6V1G2 ATP6V1H CACNB1 CACNG3 CDK5 CHP1 CLIC1 COX4I1 COX6B1 DPP10 DPP6 ENSA FGF12 FGF13 FKBP1B FXYD5 GABRA1 GABRB3 GABRG2 GJA1 GPM6A GRIA3 GRIK1 GRIK2 HVCN1 KCNAB1 KCNE4 KCNF1 KCNIP1 KCNIP4 KCNJ10 KCNN3 LRRC8B MCL1 MFSD4A MPC2 NEDD4 PRKCZ PTPN3 S100A6 SCN2A SCN3B SCN8…
GO: Molecular Function	GO:0017111	nucleoside-triphosphatase activity	10	ABCA1 ABCB7 ACSF2 ACSL6 AGAP2 AGFG2 ARAP1 ARF3 ARF5 ARHGAP17 ARHGAP20 ARHGAP45 ARHGEF10 ARHGEF6 ARHGEF9 ATL1 ATP11C ATP2A2 ATP2B1 ATP2B2 ATP5F1B ATP5F1C ATP5IF1 ATP5MG ATP6V0D1 ATP6V0E1 ATP6V0E2 ATP6V1B2 ATP6V1D ATP6V1E1 ATP6V1G2 ATP6V1H ATP8A2 BAG3 CCDC102A CYTH2 DDX10 DDX25 DDX39A DIRAS2 DLC1 DNAJC19 DNHD1 DNM1L DYNC1I1 DYNC2LI1 EEF1D ELMO1 G3BP1 GDI1 GEM GNA13 GNB5 GNG12 GNG3 IQGAP1 ITSN1 KALR…
GO: Molecular Function	GO:0005516	calmodulin binding	10	ADCY1 ADD2 AEBP1 ARPP21 ATP2B1 ATP2B2 ATP5IF1 CALD1 CAMK4 CAMKK2 CNN3 EDF1 EGFR GAP43 GEM IQGAP1 ITPKB KCNN3 MAP2 MAPKAPK2 MKNK2 PLCB1 RGS1 RGS4 SLC8A1 SLC8A2 SYT1 UNC13A VAMP2
GO: Molecular Function	GO:0003779	actin binding	10	ABLIM1 ACTN2 ADD2 ALDOA ANTXR1 ARPC2 ARPC5L CALD1 CDK5R2 CNN3 CXCR4 EGFR ENAH ENC1 EZR FAM107A FXYD5 HDGF HPCA INPPL1 IQGAP1 ITGB1 ITPRID2 MAP2 MICAL2 MICALL2 MSN NCALD NEBL PALLD PARVG PAWR PDLIM4 PDLIM5 PFN2 S100A4 SCIN SMTN SNCA SORBS1 SYN1 SYNE2 TAGLN3 TLN2 TNS1 TRIOBP UXT VASP WASF1
GO: Molecular Function	GO:0022890	inorganic cation transmembrane transporter activity	5.9772	ANXA2 ATP2A2 ATP2B1 ATP2B2 ATP5F1B ATP5F1C ATP5MC1 ATP5MG ATP5PD ATP6V0D1 ATP6V0E1 ATP6V0E2 ATP6V1B2 ATP6V1D ATP6V1E1 ATP6V1G2 ATP6V1H CACNB1 CACNG3 CDK5 CHP1 COX4I1 COX6B1 DPP10 DPP6 ENSA FGF12 FGF13 FKBP1B FXYD5 GPM6A GRIA3 GRIK1 GRIK2 HVCN1 KCNAB1 KCNE4 KCNF1 KCNIP1 KCNIP4 KCNJ10 KCNN3 NEDD4 PRKCZ PTPN3 SCN2A SCN3B SCN8A SLC12A4 SLC25A3 SLC30A3 SLC38A2 SLC39A1 SLC39A10 SLC39A3 SLC4A11 SLC5A3 S…
GO: Molecular Function	GO:0046961	proton-transporting ATPase activity, rotational mechanism	5.8444	ATP5F1B ATP6V0D1 ATP6V0E1 ATP6V0E2 ATP6V1B2 ATP6V1D ATP6V1E1 ATP6V1G2 ATP6V1H
GO: Molecular Function	GO:0044769	ATPase activity, coupled to transmembrane movement of ions, rotational mechanism	5.8444	ATP5F1B ATP6V0D1 ATP6V0E1 ATP6V0E2 ATP6V1B2 ATP6V1D ATP6V1E1 ATP6V1G2 ATP6V1H
GO: Molecular Function	GO:0016247	channel regulator activity	5.826	BCL2 CACNG3 CHP1 DPP10 DPP6 ENSA FGF12 FGF13 FKBP1B FXYD5 GEM KCNAB1 KCNE4 KCNIP1 KCNIP4 NEDD4 NRXN1 NRXN3 PRKCZ PTPN3 SCN3B SLC5A3 STX1A SUMO1
GO: Molecular Function	GO:0045296	cadherin binding	5.7686	AHNAK ALDOA ANK3 ANXA2 BAG3 BZW2 CALD1 CDH13 CDH23 CDH26 CDH8 CHMP4B CLIC1 CNN3 EEF1D EGFR EIF4H EZR FXYD5 GLOD4 IQGAP1 ITGB1 KTN1 NIBAN2 OLA1 PAK2 PDLIM5 PPME1 RAN RPL15 RTN4 SCRIB SWAP70 TES TJP2 TXNDC9 VASP YWHAB YWHAZ
GO: Molecular Function	GO:0016462	pyrophosphatase activity	5.6919	ABCA1 ABCB7 ACSF2 ACSL6 AGAP2 AGFG2 ARAP1 ARF3 ARF5 ARHGAP17 ARHGAP20 ARHGAP45 ARHGEF10 ARHGEF6 ARHGEF9 ATCAY ATL1 ATP11C ATP2A2 ATP2B1 ATP2B2 ATP5F1B ATP5F1C ATP5IF1 ATP5MG ATP6V0D1 ATP6V0E1 ATP6V0E2 ATP6V1B2 ATP6V1D ATP6V1E1 ATP6V1G2 ATP6V1H ATP8A2 BAG3 CCDC102A CYTH2 DDX10 DDX25 DDX39A DIRAS2 DLC1 DNAJC19 DNHD1 DNM1L DYNC1I1 DYNC2LI1 EEF1D ELMO1 G3BP1 GDI1 GEM GNA13 GNB5 GNG12 GNG3 IQGAP1 ITSN…
GO: Molecular Function	GO:0016817	hydrolase activity, acting on acid anhydrides	5.6634	ABCA1 ABCB7 ACSF2 ACSL6 AGAP2 AGFG2 ARAP1 ARF3 ARF5 ARHGAP17 ARHGAP20 ARHGAP45 ARHGEF10 ARHGEF6 ARHGEF9 ATCAY ATL1 ATP11C ATP2A2 ATP2B1 ATP2B2 ATP5F1B ATP5F1C ATP5IF1 ATP5MG ATP6V0D1 ATP6V0E1 ATP6V0E2 ATP6V1B2 ATP6V1D ATP6V1E1 ATP6V1G2 ATP6V1H ATP8A2 BAG3 CCDC102A CYTH2 DDX10 DDX25 DDX39A DIRAS2 DLC1 DNAJC19 DNHD1 DNM1L DYNC1I1 DYNC2LI1 EEF1D ELMO1 G3BP1 GDI1 GEM GNA13 GNB5 GNG12 GNG3 IQGAP1 ITSN…
GO: Molecular Function	GO:0016818	hydrolase activity, acting on acid anhydrides, in phosphorus-containing anhydrides	5.6634	ABCA1 ABCB7 ACSF2 ACSL6 AGAP2 AGFG2 ARAP1 ARF3 ARF5 ARHGAP17 ARHGAP20 ARHGAP45 ARHGEF10 ARHGEF6 ARHGEF9 ATCAY ATL1 ATP11C ATP2A2 ATP2B1 ATP2B2 ATP5F1B ATP5F1C ATP5IF1 ATP5MG ATP6V0D1 ATP6V0E1 ATP6V0E2 ATP6V1B2 ATP6V1D ATP6V1E1 ATP6V1G2 ATP6V1H ATP8A2 BAG3 CCDC102A CYTH2 DDX10 DDX25 DDX39A DIRAS2 DLC1 DNAJC19 DNHD1 DNM1L DYNC1I1 DYNC2LI1 EEF1D ELMO1 G3BP1 GDI1 GEM GNA13 GNB5 GNG12 GNG3 IQGAP1 ITSN…
GO: Molecular Function	GO:0019829	ATPase-coupled cation transmembrane transporter activity	5.6539	ATP2A2 ATP2B1 ATP2B2 ATP5F1B ATP5MG ATP6V0D1 ATP6V0E1 ATP6V0E2 ATP6V1B2 ATP6V1D ATP6V1E1 ATP6V1G2 ATP6V1H
GO: Molecular Function	GO:0008324	cation transmembrane transporter activity	5.5946	ANXA2 ATP2A2 ATP2B1 ATP2B2 ATP5F1B ATP5F1C ATP5MC1 ATP5MG ATP5PD ATP6V0D1 ATP6V0E1 ATP6V0E2 ATP6V1B2 ATP6V1D ATP6V1E1 ATP6V1G2 ATP6V1H CACNB1 CACNG3 CDK5 CHP1 COX4I1 COX6B1 DPP10 DPP6 ENSA FGF12 FGF13 FKBP1B FXYD5 GPM6A GRIA3 GRIK1 GRIK2 HVCN1 KCNAB1 KCNE4 KCNF1 KCNIP1 KCNIP4 KCNJ10 KCNN3 NEDD4 PRKCZ PTPN3 SCN2A SCN3B SCN8A SLC12A4 SLC25A3 SLC30A3 SLC30A9 SLC38A2 SLC39A1 SLC39A10 SLC39A3 SLC4A11 …
GO: Molecular Function	GO:0042625	ATPase-coupled ion transmembrane transporter activity	5.4631	ATP2A2 ATP2B1 ATP2B2 ATP5F1B ATP5MG ATP6V0D1 ATP6V0E1 ATP6V0E2 ATP6V1B2 ATP6V1D ATP6V1E1 ATP6V1G2 ATP6V1H
GO: Molecular Function	GO:0015318	inorganic molecular entity transmembrane transporter activity	5.4139	ANXA2 AQP4 ATP2A2 ATP2B1 ATP2B2 ATP5F1B ATP5F1C ATP5MC1 ATP5MG ATP5PD ATP6V0D1 ATP6V0E1 ATP6V0E2 ATP6V1B2 ATP6V1D ATP6V1E1 ATP6V1G2 ATP6V1H CACNB1 CACNG3 CDK5 CHP1 CLIC1 COX4I1 COX6B1 DPP10 DPP6 ENSA FGF12 FGF13 FKBP1B FXYD5 GABRA1 GABRB3 GABRG2 GJA1 GPM6A GRIA3 GRIK1 GRIK2 HVCN1 KCNAB1 KCNE4 KCNF1 KCNIP1 KCNIP4 KCNJ10 KCNN3 LRRC8B MPC2 NEDD4 PRKCZ PTPN3 SCN2A SCN3B SCN8A SLC12A4 SLC16A14 SLC16A9…
GO: Molecular Function	GO:0003924	GTPase activity	5.1564	AGAP2 AGFG2 ARAP1 ARF3 ARF5 ARHGAP17 ARHGAP20 ARHGAP45 ARHGEF10 ARHGEF6 ARHGEF9 ATL1 CYTH2 DIRAS2 DLC1 DNM1L EEF1D ELMO1 GDI1 GEM GNA13 GNB5 GNG12 GNG3 IQGAP1 ITSN1 KALRN MYCBP2 OPA1 PLCB1 PLCE1 PLXNB1 PSD2 RAB13 RAB20 RAB27A RAB29 RAB2A RAB3B RAB6A RAN RAP1GDS1 RAPGEF3 RASGRF1 RASGRP1 RASL12 RGS1 RGS4 RGS7 RHOBTB3 RHOQ RIMS1 RIN2 RNF112 RRAGB RUNDC1 SIPA1 SMAP2 SPATA13 SRGAP1 STXBP5L TBC1D2B TBC…
GO: Molecular Function	GO:0098918	structural constituent of synapse	4.7963	ACTB ACTG1 DLG3 DLGAP1 INA PCLO PPFIA2 RIMS1 SHANK2
GO: Molecular Function	GO:0099106	ion channel regulator activity	4.6981	CHP1 DPP10 DPP6 ENSA FKBP1B FXYD5 GEM KCNAB1 KCNE4 KCNIP1 KCNIP4 NEDD4 NRXN1 NRXN3 PRKCZ SCN3B SLC5A3 STX1A SUMO1
GO: Molecular Function	GO:0015267	channel activity	4.5222	ANXA2 AQP4 ATP5F1B ATP5F1C ATP5MC1 ATP5MG ATP5PD BCL2 CACNB1 CACNG3 CDK5 CHP1 CLIC1 DPP10 DPP6 ENSA FGF12 FGF13 FKBP1B FXYD5 GABRA1 GABRB3 GABRG2 GEM GJA1 GPM6A GRIA3 GRIK1 GRIK2 GSDMD HVCN1 KCNAB1 KCNE4 KCNF1 KCNIP1 KCNIP4 KCNJ10 KCNN3 LRRC8B NEDD4 NRXN1 NRXN3 PRKCZ PTPN3 SCN2A SCN3B SCN8A SLC26A6 SLC4A11 SLC5A3 SNAP25 STX1A SUMO1 VDAC1
GO: Molecular Function	GO:0015078	proton transmembrane transporter activity	4.5034	ATP2A2 ATP5F1B ATP5F1C ATP5MC1 ATP5MG ATP5PD ATP6V0D1 ATP6V0E1 ATP6V0E2 ATP6V1B2 ATP6V1D ATP6V1E1 ATP6V1G2 ATP6V1H COX4I1 COX6B1 HVCN1 SLC25A3 SLC4A11
GO: Molecular Function	GO:0022803	passive transmembrane transporter activity	4.5023	ANXA2 AQP4 ATP5F1B ATP5F1C ATP5MC1 ATP5MG ATP5PD BCL2 CACNB1 CACNG3 CDK5 CHP1 CLIC1 DPP10 DPP6 ENSA FGF12 FGF13 FKBP1B FXYD5 GABRA1 GABRB3 GABRG2 GEM GJA1 GPM6A GRIA3 GRIK1 GRIK2 GSDMD HVCN1 KCNAB1 KCNE4 KCNF1 KCNIP1 KCNIP4 KCNJ10 KCNN3 LRRC8B NEDD4 NRXN1 NRXN3 PRKCZ PTPN3 SCN2A SCN3B SCN8A SLC26A6 SLC4A11 SLC5A3 SNAP25 STX1A SUMO1 VDAC1
GO: Biological Process	GO:0043434	response to peptide hormone	10	ACTN2 ADCY1 ATP2A2 ATP2B1 ATP6V0D1 ATP6V0E1 ATP6V0E2 ATP6V1B2 ATP6V1D ATP6V1E1 ATP6V1G2 ATP6V1H CDK2 CFLAR CITED1 CYC1 FABP3 FOXO1 FOXO4 FYN GAB1 GJA1 GNRH1 GOT1 GOT2 IGF1 IGFBP5 INHBB INPPL1 IQGAP1 KANK1 KLF15 NFKB1 OPA1 PAK1 PLCB1 PPARA PRKACB PRKCZ PXN RAB13 RARRES2 RHOQ SLC26A6 SLC27A4 SORBS1 SPARC SRD5A1 STAT3 STAT5A TGFBR3 TLR2 VAMP2 VGF ZFP36L1
GO: Biological Process	GO:1903827	regulation of cellular protein localization	10	ACTB ACTN2 ANGPT1 ANK3 AP2M1 ARPC2 ATP5IF1 BAG3 BCL2 BDNF CAMK4 CDK5 CHP1 CLIP3 DCLK1 DPP10 DPP6 EGFR ENTR1 ERLEC1 EZR FBXW7 FYN GDI1 HPCA IQGAP1 ITGB1 KALRN LATS2 LIMK2 LRP4 MAP2 MAVS MICALL2 MSN NEDD4 NIPBL NRXN1 NUMA1 PACSIN1 PAK1 PIN1 PPFIA1 PRKCZ PRNP RAB29 RAN RAPGEF3 RHOQ RTN4 SCRIB SLC5A3 SMO SNX33 SORBS1 STOM SYNJ1 TGFB2 TNFRSF1A TOR1A TXN VAMP2 WWTR1 YAP1 YWHAB YWHAZ
GO: Biological Process	GO:0035418	protein localization to synapse	10	ANKS1B CACNG3 CDK5 DLG3 DLGAP1 GPHN HSPB1 KALRN KLC1 LRRTM1 NPTX2 NPTXR NRXN1 PCLO PRKCZ SCRIB SNAP23 SNAP25 VAMP2
GO: Biological Process	GO:0007507	heart development	10	ACACB ACTN2 ANGPT1 ASXL1 BMPR1A CASP7 CXCR4 DLC1 EGFR EPOR FGF12 FGFR1 FGFRL1 GAB1 GJA1 HEY2 HOPX ID3 IGF1 ITGB1 KAT6A KCNAB1 MICAL2 MKKS MSX1 NDRG4 NDUFV2 NEBL NEDD4 NFATC3 NIPBL OLFM1 OXCT1 PAK1 PDGFRB PDLIM4 PDLIM5 PIN1 PLCE1 PPARA RAF1 RBPJ RGS4 ROBO2 RTN4 RXRA SAV1 SLC25A4 SLC8A1 SLIT3 SMARCA4 SMO SOX9 SPARC TBX3 TEAD1 TEAD2 TGFB2 TGFBR3 TNFRSF1A TOMM70 TRIP10 VCAN YAP1 ZFP36L1
GO: Biological Process	GO:0007417	central nervous system development	10	ACTB ACTL6A ADAM23 ADCY1 ADCYAP1 ATP2B1 ATP2B2 ATP6AP2 B4GALT6 BACE2 BAG3 BCL2 BMERB1 BMPR1A BNIP3 CA10 CALM3 CDK5 CDK5R2 CITED1 COX6B1 CRH CXCR4 DCLK1 DDIT4 DLC1 EGFR ELAVL4 EMX2 EPHA5 EPOR FANCC FGF13 FGFR1 FYN GABRB3 GFAP GNG12 GRIK1 HAPLN1 HPCA HPRT1 ID3 ID4 IGF1 IL6ST INA ITGB1 ITSN1 KALRN KCNAB1 KCNJ10 LAMB1 LAMB2 LINGO1 MAP2 MEIS3 MKKS MPST MSX1 MYCBP2 NDRG4 NEUROD6 NFIB NIPBL NME1 NOTCH2N…
GO: Biological Process	GO:0072657	protein localization to membrane	10	ACTB ACTN2 ANK3 ANKRD39 ANXA2 AP2M1 ARHGEF9 ARPC2 BCL2 CACNB1 CACNG3 CALM3 CDK5 CHMP4B CHP1 CLIP3 DLG3 DPP10 DPP6 EFR3B EGFR EMC4 EZR FGF13 FYN GDI1 GET1 GPHN GPR158 GRIK2 HPCA ITGB1 KALRN KCNIP4 LIN7B LRP4 MOAP1 NPTX2 NPTXR NRXN1 PACSIN1 PAK1 PARD3 PEX16 PPFIA1 PRKCZ PRNP RAB13 RAB29 RAB3B REEP1 RHOQ RPL15 SAV1 SCN3B SCRIB SEC61A2 SLC5A3 SNAP23 SNAP25 SORBS1 STOM STX1A TNFRSF1A TOMM70 VAMP2 YWHA…
GO: Biological Process	GO:0032868	response to insulin	10	ATP2B1 ATP6V0D1 ATP6V0E1 ATP6V0E2 ATP6V1B2 ATP6V1D ATP6V1E1 ATP6V1G2 ATP6V1H CDK2 CFLAR CITED1 FABP3 FOXO1 FOXO4 GAB1 GOT1 GOT2 INHBB INPPL1 KANK1 KLF15 OPA1 PAK1 PLCB1 PPARA PRKCZ RAB13 RARRES2 RHOQ SLC27A4 SORBS1 SRD5A1 TLR2 VAMP2 VGF ZFP36L1
GO: Biological Process	GO:1901653	cellular response to peptide	10	ACTN2 ADCY1 ATP2B1 ATP5PD ATP6V0D1 ATP6V0E1 ATP6V0E2 ATP6V1B2 ATP6V1D ATP6V1E1 ATP6V1G2 ATP6V1H CACNB1 CASP4 CDK2 CDK5 CFLAR FOXO1 FOXO4 FYN GAB1 GJA1 GOT1 IGF1 INHBB INPPL1 KANK1 KLF15 NFKB1 OPA1 PAK1 PLCB1 PRKACB PRKCZ PRNP PXN RAB13 RARRES2 RHOQ SLC26A6 SLC27A4 SORBS1 SRD5A1 STAT3 STAT5A VAMP2 ZFP36L1
GO: Biological Process	GO:0051130	positive regulation of cellular component organization	10	ABCA1 ACSL6 ACTN2 ADCYAP1 ANGPT1 ANXA2 AP2M1 ARAP1 ARHGEF10 ARPC2 ARPC5L ATP5IF1 ATP5MC1 ATP8A2 BCL11A BCL2 BCL6 BDNF BNIP3 CALCOCO2 CAMKK2 CAPN2 CDC42EP4 CDK5 CFLAR CLIP3 COLGALT1 DDR2 DNM1L ELAVL4 ENC1 ENTR1 EPOR FAM162A FGFR1 FKBP1B FYCO1 FYN G3BP1 GDI1 GPM6A HMBOX1 HSPB1 IGF1 IQGAP1 ITGB1 ITSN1 KALRN LRP4 LRRTM1 MAD2L1BP MAPK9 MIER1 MLLT11 MOAP1 MSN MSX1 MUC1 NDRG4 NEU1 NIPBL NME1 NPM2 NRXN1 …
GO: Biological Process	GO:0050801	ion homeostasis	10	ABCB7 ACKR3 ADCYAP1 ANK3 ATP2A2 ATP2B1 ATP2B2 ATP5F1B ATP6AP2 ATP6V0D1 ATP6V0E1 ATP6V0E2 ATP6V1B2 ATP6V1D ATP6V1E1 ATP6V1G2 ATP6V1H BCL2 BDH2 BNIP3 CALM3 CCKBR CDH23 CDK5 CHP1 CRH CXCR4 CYBA EGFR EPOR FGF12 FKBP1B FYN GJA1 GNA13 GNG3 GOT1 GPR4 GRIK2 HVCN1 IL6ST IMMT KCNJ10 MLLT11 MT1E MT1F MT1G MT1H MT1M MT1X MT2A NPFF PAWR PLCE1 PRNP PSEN2 PTPN3 RAB20 RAP1GDS1 S1PR3 SCN3B SKP1 SLC12A4 SLC25A27 S…
GO: Biological Process	GO:0034762	regulation of transmembrane transport	10	ACSL6 ACTB ACTN2 AHNAK ANK3 BCL2 CACNB1 CACNG3 CALM3 CDK5 CHP1 CLIC1 CLIP3 CRH CYBA DLG3 DPP10 DPP6 FGF12 FGF13 FKBP1B FXYD5 FYN GEM GJA1 GNB5 GRIA3 HPCA HVCN1 IGF1 ITGB1 KCNAB1 KCNE4 KCNF1 KCNIP1 KCNIP4 KCNJ10 KLF15 NEDD4 NRXN1 PLCB1 PRNP PSEN2 PTPN3 RAPGEF3 RASGRF1 RGS4 RGS7 RHOQ RPH3A SCN2A SCN3B SCN8A SHANK2 SLC25A27 SLC25A4 SLC26A6 SLC8A1 SNCA SORBS1 STOM SUMO1 TGFB2 VAMP2 VDAC1 YES1
GO: Biological Process	GO:0007409	axonogenesis	10	ABLIM1 ACTB ADCY1 ANK3 ATL1 ATP5MC1 ATP8A2 B4GALT6 BCL11A BCL2 BDNF BOC CDK5 CRMP1 CXCR4 DCLK1 ENAH EPHA5 EZR FGF13 FOXD1 FYN GAB1 GAP43 GDI1 ITGB1 KALRN LAMB2 LINGO1 LRP4 MAP2 MYCBP2 NFIB NIBAN2 NRN1 NRXN1 NRXN3 OLFM1 PAFAH1B1 PAK1 PAK2 PALLD PARD3 PITPNA PLXNB1 ROBO2 RTN4 RUNX3 S100A6 SLIT3 SMO SPART SPP1 TGFB2 TUBB3 UCHL1 VASP
GO: Biological Process	GO:0048858	cell projection morphogenesis	10	ABLIM1 ACTB ADCY1 ANK3 ATL1 ATP5MC1 ATP8A2 B4GALT6 BCL11A BCL2 BDNF BOC CD44 CDK5 CRMP1 CXCR4 DCLK1 DNM1L EGFR ELAVL4 ENAH EPHA5 EZR FGF13 FOXD1 FYN GAB1 GAP43 GDI1 GJA1 GPM6A HPRT1 IQGAP1 ITGB1 KALRN KANK1 LAMB2 LINGO1 LRP4 MAP2 MYCBP2 NEDD4 NFIB NIBAN2 NRN1 NRXN1 NRXN3 OLFM1 OPA1 PACSIN1 PAFAH1B1 PAK1 PAK2 PALLD PARD3 PDLIM5 PITPNA PLXNB1 PPFIA2 PRKCZ RBFOX2 RIMS1 ROBO2 RREB1 RTN4 RUNX3 S100A6 …
GO: Biological Process	GO:0051223	regulation of protein transport	10	ANGPT1 ANK3 ARPC2 ATP5IF1 BAG3 BCL2 CAMK4 CD200 CDK5 CHP1 CRH DNM1L EGFR EIPR1 ENSA EPHA5 ERLEC1 EZR FBXW7 FKBP1B FYN GDI1 GJA1 HPCA ICA1 IGF1 INHBB MAVS MICALL2 MPC2 NEDD4 NPFF NRXN1 OXCT1 PACSIN1 PAK1 PFKM PRKCZ PRNP PTBP1 RAB29 RAN RAPGEF3 RHBDF2 SCRIB SLC25A4 SMO SNAP25 STOM STX1A STXBP5L SYNJ1 SYTL4 TGFB2 TLR2 TNFRSF1A TOMM70 TXN VAMP2 VSNL1 WLS YWHAB YWHAZ
GO: Biological Process	GO:1901698	response to nitrogen compound	10	ABCA1 ACTB ACTN2 ADCY1 ARPC2 ASNS ATP2A2 ATP2B1 ATP5MC1 ATP5PD ATP6V0D1 ATP6V0E1 ATP6V0E2 ATP6V1B2 ATP6V1D ATP6V1E1 ATP6V1G2 ATP6V1H BCL11A BDNF CACNB1 CALM3 CAPN2 CASP4 CASP6 CASP7 CDH13 CDK2 CDK5 CFLAR CITED1 COLEC12 CRH CXCR4 CYC1 EGFR ERBIN ERLEC1 EZR FABP3 FOXO1 FOXO4 FYN GAB1 GABRA1 GABRB3 GABRG2 GAPDH GJA1 GNB5 GNRH1 GOT1 GOT2 GPI HPCA HPRT1 IGF1 IGFBP5 INHBB INPPL1 IQGAP1 ITGB1 KALRN KANK…
GO: Biological Process	GO:0031401	positive regulation of protein modification process	10	ADCY1 ADCYAP1 AGAP2 ANGPT1 ANXA2 BCL2 BCL6 BDNF BMPR1A CALM3 CAMKK2 CD44 CDK2AP1 CDK5 CDK5R2 CHP1 CLIP3 COPS8 CRH CXCR4 DDR2 DIRAS2 DLC1 DLG3 EGFR FAM107A FBXW7 FGF13 FGFR1 FYN GAB1 GAP43 GNG3 HIGD1A HIPK2 IGF1 IL15 IL6ST INHBB IQGAP1 ITGA5 ITGB1 LIMK2 LRP4 MAGED1 MAP3K20 MAP3K5 MAPK9 MAPKAPK2 MAVS MUC1 MYCBP2 NIPBL NRXN1 NUPR1 PAK1 PAK2 PARD3 PAWR PDGFRB PELI1 PFN2 PHF19 PIN1 PLCE1 PPP1R7 PRKACB…
GO: Biological Process	GO:0016049	cell growth	10	ATP5MC1 BCL11A BCL2 BCL6 BDNF CD44 CDK5 CIRBP CXCR4 CYBA DCLK1 EGFR EMP1 EMP3 FAM107A FGF13 GDI1 GJA1 IGF1 IGFBP5 IL17RB IQGAP1 ITGB1 LAMB2 MAP2 MEG3 MSX1 NRN1 OLFM1 PAFAH1B1 PAK1 PDLIM5 PIN1 PLAAT1 PLCE1 PPARA PRKCZ PRMT2 RGS4 RIMS1 RTN4 SERTAD3 SIPA1 SLC25A4 SLIT3 SMARCA4 SMO SOX9 SPAG9 SPART SPP1 SYT1 TGFB2 TOMM70 TRIP10 UNC13A WASF1
GO: Biological Process	GO:0048589	developmental growth	10	ACACB ATP5MC1 ATP8A2 BCL11A BCL2 BDNF BMPR1A CDK5 CFLAR CXCR4 DCLK1 DDR2 EIF4H EZR FGF13 FGFR1 GAP43 GDI1 GJA1 HEY2 HOPX IGF1 IQGAP1 ITGB1 LAMB2 LARGE1 LATS2 LRP4 MAP2 MEG3 MKKS NDRG4 NINJ1 NIPBL NRN1 OLFM1 PAFAH1B1 PAK1 PDGFRB PDLIM5 PIN1 PLCB1 PPARA PRKCZ PRMT2 RBPJ RGS4 RIMS1 RTN4 RXRA SAV1 SGIP1 SHANK2 SLC25A4 SLIT3 SMARCA4 SMO SOX2 SOX9 SPAG9 SPART SPP1 SPR STAT3 STAT5A SYT1 TGFB2 TGFBR3 TOM…
GO: Biological Process	GO:0071276	cellular response to cadmium ion	10	AKR1C3 EGFR MAPK9 MT1E MT1F MT1G MT1H MT1M MT1X MT2A SOX2 SUMO1
GO: Biological Process	GO:0007611	learning or memory	10	ADCY1 BDNF CAMK4 CDK5 CRH EGFR ELAVL4 FGF13 FYN GABRB3 IGF1 ITGA5 ITGB1 KALRN KCNAB1 LAMB1 NDRG4 NPTX2 NRXN1 NRXN3 PAFAH1B1 PAK1 PLCB1 PLK2 PRKCZ PRNP PSEN2 RASGRF1 RCAN2 SCN2A SHANK2 SLC8A2 SNAP25 SORCS3 SYNJ1 TLR2 VDAC1 VIP
GO: Biological Process	GO:1901701	cellular response to oxygen-containing compound	10	ABCA1 ACTB ACTN2 ADCY1 AKR1C3 AQP4 ARPC2 ATP2B1 ATP5MC1 ATP5PD ATP6V0D1 ATP6V0E1 ATP6V0E2 ATP6V1B2 ATP6V1D ATP6V1E1 ATP6V1G2 ATP6V1H BCL11A BNIP3 BRINP2 CACNB1 CAMKK2 CAPN2 CASP4 CDK2 CDK5 CFLAR COLEC12 CRH DDIT4 DNM1L EGFR ELK1 EPHA5 EPOR EZR FANCC FKBP1B FOXO1 FOXO4 FYN GAB1 GJA1 GNB5 GOT1 ID3 IGF1 IGFBP5 IL15 INHBB INPPL1 KANK1 KANK2 KLF15 LANCL2 LILRA2 MAP3K5 MAPK9 MPC2 MSN NFKB1 NFKBIA NME1 …
GO: Biological Process	GO:0061025	membrane fusion	10	ACTN2 ACTR10 ADCY1 ALDOA ANXA2 ARHGAP17 ARHGAP45 ATP2A2 ATP6AP2 ATP6V1D CALM3 CAPN2 CD44 CDK5 CDK5R2 CFLAR CHP1 CLEC5A CXCR4 CYBA DNM1L FAM3C FGR GPI GSDMD HABP4 HVCN1 IGF1 IQGAP1 ITSN1 LAMP2 LAT2 LHFPL2 LIN7B METTL7A MYOF NEU1 NFKB1 NPC2 NRN1 NRXN1 NRXN3 OLA1 OPA1 PAK1 PCLO PCYOX1L PFN2 PGAM1 PLEKHO2 PPFIA2 PRCP PSMA5 PSMB7 PSMC3 PTGES2 PTPRN2 RAB13 RAB20 RAB27A RAB3B RAB6A RAPGEF3 RARRES2 RASGR…
GO: Biological Process	GO:0007269	neurotransmitter secretion	10	ADCY1 ATP2A2 CALM3 CDK5 DNM1L GAD1 GAD2 ICA1 ITGB1 LIN7B NRN1 NRXN1 NRXN3 PAK1 PCLO PFN2 PPFIA1 PPFIA2 PTPRN2 RIMS1 RPH3A SCRIB SNAP23 SNAP25 SNCA STX1A STXBP5L SYN1 SYN2 SYNJ1 SYT1 TRIM9 UNC13A VAMP2
GO: Biological Process	GO:0040007	growth	10	ACACB ACTL6A ATP5MC1 ATP8A2 BCL11A BCL2 BCL6 BDNF BMPR1A CD44 CDK5 CFLAR CIRBP CXCR4 CYBA DCLK1 DDR2 EGFR EIF4H EMP1 EMP3 EZR FAM107A FGF13 FGFR1 GAP43 GDI1 GJA1 HEY2 HOPX IGF1 IGFBP5 IL17RB IQGAP1 ITGB1 LAMB2 LARGE1 LATS2 LRP4 MAP2 MEG3 MKKS MSX1 MT1E MT1F MT1G MT1H MT1M MT1X MT2A NDRG4 NINJ1 NIPBL NRN1 OLFM1 PAFAH1B1 PAK1 PAK2 PDGFRB PDLIM5 PIN1 PLAAT1 PLCB1 PLCE1 PPARA PRKCZ PRMT2 RBPJ RGS4 RI…
GO: Biological Process	GO:0061061	muscle structure development	10	ACTG1 ACTN2 ANGPT1 ATP2A2 BCL2 BDNF BMPR1A BOC CAPN2 CDK5 CFLAR CSRP1 CSRP2 EPOR FGFRL1 FOXO4 GJA1 HEY2 HMG20B HOPX HSPB2 ID3 IGF1 IGFBP5 ITGB1 KCNAB1 LARGE1 MAFF MAP3K5 MEG3 MSX1 MYOF NEBL NFATC3 NIBAN2 NUPR1 PAK1 PDGFRB PDLIM4 PDLIM5 PIN1 PLCB1 PPARA PTBP1 QKI RBFOX1 RBPJ RGS4 RORA RXRA SCN8A SLC25A4 SLC8A1 SMARCA4 SMO SMTN SOX9 SPAG9 TBX3 TCF3 TGFB2 TGFBR3 TOMM70 TRIP10 UCHL1 WNT10B YBX3 ZFHX3…
GO: Biological Process	GO:0050808	synapse organization	10	ACTB ACTG1 ADD2 ANK3 ARHGEF9 ATP2B2 BDNF CACNB1 CBLN4 CDH8 CDK5 CHMP4B DNM1L EPHA5 FGF13 FYN GABRA1 GABRB3 GABRG2 GAP43 GPHN GPM6A INA ITSN1 KALRN LAMB2 LRP4 LRRTM1 NEDD4 NFIA NPTXR NRXN1 NRXN3 OPA1 PAFAH1B1 PAK1 PALLD PCLO PDLIM5 PFN2 PIN1 PLXNB1 PPFIA1 PPFIA2 PRNP RAB29 ROBO2 RPH3A SEZ6 SEZ6L SEZ6L2 SHANK2 SLC8A2 SNCA SORBS1 SPARC SRGN SYN1 TLR2 TUBB UBE2V2 UNC13A WASF1 YWHAZ ZNF365
GO: Biological Process	GO:0048666	neuron development	10	ABLIM1 ACSL6 ACTB ADCY1 ADCYAP1 ANK3 ATCAY ATL1 ATP2B2 ATP5MC1 ATP8A2 ATXN10 B4GALT6 BCL11A BCL2 BDNF BOC CASP6 CD44 CDH23 CDK5 CFLAR CRMP1 CXCR4 CYTH2 DCLK1 DNM1L EFHD1 EGFR ELAVL4 ENAH ENC1 EPHA5 EPOR EZR FGF13 FGFR1 FKBP1B FOXD1 FYN GAB1 GABRB3 GAP43 GDI1 GFAP GJA1 GPM6A HPRT1 HSPB1 INPPL1 IQGAP1 ITGB1 ITSN1 KALRN KANK1 LAMB1 LAMB2 LINGO1 LRP4 MAP2 MAPK9 MARK1 MICALL2 MYCBP2 MYT1L NDRG4 NEDD4 …
GO: Biological Process	GO:0099537	trans-synaptic signaling	10	ADCY1 ADCYAP1 ANK3 ATP2A2 ATP2B2 BDNF CACNB1 CACNG3 CALM3 CAMK4 CCKBR CDH8 CDK5 CRH DLGAP1 DNM1L DPP6 DTNA EGFR ELAVL4 FAM107A FGF12 FKBP1B FYN GABBR2 GABRA1 GABRB3 GABRG2 GAD1 GAD2 GFAP GNB5 GRIK1 GRIK2 HOMER3 ICA1 ITGB1 KALRN KCNJ10 LIN7B LRRTM1 NEDD4 NOVA1 NPFF NPTX2 NPTXR NRN1 NRXN1 NRXN3 NSG2 PAFAH1B1 PAK1 PAWR PCLO PDLIM4 PFN2 PHF24 PLCB1 PLK2 PNOC PPFIA1 PPFIA2 PRKCZ PRNP PSEN2 PTPRN2 RAB3…
GO: Biological Process	GO:0061564	axon development	10	ABLIM1 ACTB ADCY1 ANK3 ATL1 ATP5MC1 ATP8A2 B4GALT6 BCL11A BCL2 BDNF BOC CASP6 CDK5 CRMP1 CXCR4 DCLK1 ENAH EPHA5 EZR FGF13 FKBP1B FOXD1 FYN GAB1 GAP43 GDI1 ITGB1 KALRN LAMB2 LINGO1 LRP4 MAP2 MYCBP2 NFIB NIBAN2 NREP NRN1 NRXN1 NRXN3 OLFM1 PAFAH1B1 PAK1 PAK2 PALLD PARD3 PITPNA PLXNB1 ROBO2 RTN4 RUNX3 S100A6 SLIT3 SMO SPART SPP1 TGFB2 TSPO TUBB3 UCHL1 VASP
GO: Biological Process	GO:0031175	neuron projection development	10	ABLIM1 ACSL6 ACTB ADCY1 ADCYAP1 ANK3 ATCAY ATL1 ATP2B2 ATP5MC1 ATP8A2 ATXN10 B4GALT6 BCL11A BCL2 BDNF BOC CASP6 CD44 CDH23 CDK5 CFLAR CRMP1 CXCR4 CYTH2 DCLK1 DNM1L EFHD1 EGFR ELAVL4 ENAH ENC1 EPHA5 EPOR EZR FGF13 FGFR1 FKBP1B FOXD1 FYN GAB1 GAP43 GDI1 GFAP GJA1 GPM6A HPRT1 HSPB1 INPPL1 IQGAP1 ITGB1 ITSN1 KALRN KANK1 LAMB1 LAMB2 LINGO1 LRP4 MAP2 MAPK9 MARK1 MICALL2 MYCBP2 NDRG4 NEDD4 NEU1 NFIB NIB…
GO: Biological Process	GO:0001505	regulation of neurotransmitter levels	10	ADCY1 ATP2A2 CALM3 CDK5 DNM1L GAD1 GAD2 GFAP ICA1 ITGB1 KCNJ10 LIN7B NRN1 NRXN1 NRXN3 PAK1 PCLO PFN2 PPFIA1 PPFIA2 PTPRN2 RAB3B RIMS1 RPH3A SCRIB SNAP23 SNAP25 SNCA STX1A STXBP5L SYN1 SYN2 SYNGR3 SYNJ1 SYT1 TOR1A TRIM9 UNC13A VAMP2
GO: Biological Process	GO:0032870	cellular response to hormone stimulus	10	ACTN2 ADCY1 ADCYAP1 AKR1C3 ASNS ATP2B1 ATP6V0D1 ATP6V0E1 ATP6V0E2 ATP6V1B2 ATP6V1D ATP6V1E1 ATP6V1G2 ATP6V1H BDNF CDK2 CFLAR CRH DDIT4 EGFR EPHA5 FAM107A FOXO1 FOXO4 FYN GAB1 GJA1 GOT1 IGF1 INHBB INPPL1 KANK1 KANK2 LANCL2 LATS2 MKKS NEDD4 NFKB1 OPA1 PAGR1 PAK1 PLCB1 PPARA PRCP PRKACB PRKCZ PRMT2 PXN RAB13 RARRES2 RBFOX2 RHOQ ROBO2 RXRA SAFB2 SLC26A6 SLC27A4 SLIT3 SMARCA4 SORBS1 SRD5A1 SST SSTR1 S…
GO: Biological Process	GO:0050890	cognition	10	ADCY1 BDNF CAMK4 CDK5 CRH EGFR ELAVL4 FAM107A FGF13 FYN GABRB3 HLA-DRA IGF1 ITGA5 ITGB1 KALRN KCNAB1 LAMB1 NDRG4 NIPBL NPTX2 NRXN1 NRXN3 PAFAH1B1 PAK1 PLCB1 PLK2 PRKCZ PRNP PSEN2 RASGRF1 RCAN2 SCN2A SHANK2 SLC8A2 SNAP25 SORCS3 SYNJ1 TLR2 TUSC3 VDAC1 VIP
GO: Biological Process	GO:0033043	regulation of organelle organization	10	ACTG1 ACTN2 ADD2 ANXA2 ARAP1 ARHGAP17 ARHGEF10 ARHGEF9 ARPC2 ARPC5L ATP5IF1 BCL2 BCL6 BMERB1 BNIP3 CALCOCO2 CAMKK2 CAPN2 CDC42EP4 CDK5 CHMP4B CLIP3 DLC1 DNM1L DYNC2LI1 ENO2 ENTR1 EPHA5 EZR FAM107A FAM162A FBXW7 FGF13 FGR FSD1 FYCO1 G3BP1 GAP43 HIGD1A HMBOX1 IGF1 IQGAP1 KANK1 KANK2 LIMK2 LRRTM1 MAD2L1BP MAP2 MAPK9 MAVS MID1IP1 MIER1 MKKS MLLT11 MOAP1 MSN MSX1 MTMR3 MUC1 MYCBP2 NIPBL NPM2 NPTXR NRX…
GO: Biological Process	GO:0010562	positive regulation of phosphorus metabolic process	10	ADCY1 ADCYAP1 AGAP2 ANGPT1 ANXA2 BCL2 BDNF BMPR1A CALM3 CAMKK2 CAPN2 CD44 CDK2AP1 CDK5 CDK5R2 CHP1 CLIP3 COPS8 CRH CXCR4 DDR2 DIRAS2 DLC1 DLG3 EGFR EPHA5 FABP3 FBXW7 FGF13 FGFR1 FGR FYN GAB1 GAP43 GNG3 HIGD1A HIPK2 IGF1 IL15 IL6ST INHBB IQGAP1 ITGA5 ITGB1 LIMK2 LRP4 MAGED1 MAP3K20 MAP3K5 MAPK9 MAPKAPK2 MAVS MERTK NRXN1 NUPR1 PAK1 PAK2 PARD3 PAWR PDGFRB PFN2 PIN1 PLCE1 PPARA PPP1R7 PRKACB PRKCZ PR…
GO: Biological Process	GO:0098662	inorganic cation transmembrane transport	10	ACTN2 AHNAK ANK3 ANXA2 ATP2A2 ATP2B1 ATP2B2 ATP5F1B ATP5F1C ATP5MC1 ATP5MG ATP5PD ATP6V0D1 ATP6V0E1 ATP6V0E2 ATP6V1B2 ATP6V1D ATP6V1E1 ATP6V1G2 ATP6V1H BDNF CACNB1 CACNG3 CALM3 CDK5 CHCHD2 CHP1 COX4I1 COX6B1 CYBA CYC1 CYCS DPP10 DPP6 FGF12 FGF13 FKBP1B FXYD5 FYN GEM GNB5 GPM6A HPCA HVCN1 ITGB1 KCNAB1 KCNE4 KCNF1 KCNIP1 KCNIP4 KCNJ10 KCNN3 NDUFA7 NDUFA9 NDUFB5 NDUFV1 NDUFV2 NEDD4 NUPR1 OPA1 PAWR P…
GO: Biological Process	GO:0000904	cell morphogenesis involved in differentiation	10	ABLIM1 ACTB ADCY1 ANK3 ANTXR1 ARPC2 ATL1 ATP2B2 ATP5MC1 ATP8A2 B4GALT6 BCL11A BCL2 BDNF BOC CDH23 CDK5 CRMP1 CXCR4 DCLK1 DNM1L ELAVL4 ENAH EPHA5 EZR FBLN1 FGF13 FOXD1 FYN GAB1 GAP43 GDI1 HPRT1 ITGB1 KALRN KANK1 LAMB1 LAMB2 LATS2 LINGO1 LRP4 MAP2 MAPK9 MERTK MICALL2 MYCBP2 NEDD4 NFIB NIBAN2 NRN1 NRXN1 NRXN3 OLFM1 OPA1 PAFAH1B1 PAK1 PAK2 PALLD PARD3 PARVG PDLIM5 PITPNA PLXNB1 PPFIA2 PXN RBFOX2 ROBO…
GO: Biological Process	GO:0048878	chemical homeostasis	10	ABCA1 ABCB7 ACKR3 ADCY1 ADCYAP1 ANK3 AQP4 ATP2A2 ATP2B1 ATP2B2 ATP5F1B ATP6AP2 ATP6V0D1 ATP6V0E1 ATP6V0E2 ATP6V1B2 ATP6V1D ATP6V1E1 ATP6V1G2 ATP6V1H BACE2 BCL2 BDH2 BNIP3 CALM3 CCKBR CDH23 CDK5 CHP1 CRH CXCR4 CYBA EGFR EPHA5 EPOR FABP3 FBXW7 FGF12 FKBP1B FOXO1 FYN GJA1 GNA13 GNG3 GOT1 GPI GPR4 GRIK2 HVCN1 IGF1 IGFBP5 IL6ST IMMT KCNJ10 KLF15 LCAT MLLT11 MPC2 MT1E MT1F MT1G MT1H MT1M MT1X MT2A NME1…
GO: Biological Process	GO:0120039	plasma membrane bounded cell projection morphogenesis	10	ABLIM1 ACTB ADCY1 ANK3 ATL1 ATP5MC1 ATP8A2 B4GALT6 BCL11A BCL2 BDNF BOC CD44 CDK5 CRMP1 CXCR4 DCLK1 DNM1L EGFR ELAVL4 ENAH EPHA5 EZR FGF13 FOXD1 FYN GAB1 GAP43 GDI1 GJA1 GPM6A HPRT1 IQGAP1 ITGB1 KALRN KANK1 LAMB2 LINGO1 LRP4 MAP2 MYCBP2 NEDD4 NFIB NIBAN2 NRN1 NRXN1 NRXN3 OLFM1 OPA1 PACSIN1 PAFAH1B1 PAK1 PAK2 PALLD PARD3 PDLIM5 PITPNA PLXNB1 PPFIA2 PRKCZ RBFOX2 RIMS1 ROBO2 RREB1 RTN4 RUNX3 S100A6 …
GO: Biological Process	GO:0051336	regulation of hydrolase activity	10	A2ML1 ACTN2 ADCYAP1 AGAP2 AGFG2 ANTXR1 ANXA2 ARAP1 ARHGAP17 ARHGAP20 ARHGAP45 ARHGEF10 ARHGEF6 ATP5IF1 BCL6 BDNF BEX3 C4B CALM3 CASP4 CCKBR CD200 CD2BP2 CD44 CFLAR CHP1 CNN3 CYCS DLC1 DLG3 DNAJC19 DNM1L EGFR ENSA EPHA5 FAM162A FBLN1 FGFR1 FKBP1B FYN GAPDH GDI1 GNA13 GNB5 GPATCH2 GPI GPR4 HPCA IGF1 IQGAP1 ITGB1 KALRN MAP2 MAP3K5 MAPK9 MKKS PAFAH1B1 PAK2 PAWR PBXIP1 PDGFRB PFN2 PIDD1 PIN1 PLCB1 PLC…
GO: Biological Process	GO:0055082	cellular chemical homeostasis	10	ABCB7 ACKR3 ADCYAP1 AQP4 ATP2A2 ATP2B1 ATP2B2 ATP5F1B ATP6AP2 ATP6V0D1 ATP6V0E1 ATP6V0E2 ATP6V1B2 ATP6V1D ATP6V1E1 ATP6V1G2 ATP6V1H BCL2 BNIP3 CALM3 CCKBR CDH23 CDK5 CHP1 CRH CXCR4 CYBA EPHA5 EPOR FKBP1B FOXO1 FYN GJA1 GNA13 GNG3 GOT1 GPR4 GRIK2 HVCN1 IGF1 IL6ST IMMT KLF15 MPC2 MT1E MT1F MT1G MT1H MT1M MT1X MT2A NME1 NPFF NRXN1 OPA1 OXCT1 PAWR PLCE1 PRNP PSEN2 PTPRN2 RAB20 RAF1 RAP1GDS1 RTN4 S1PR…
GO: Biological Process	GO:0098660	inorganic ion transmembrane transport	10	ACTN2 AHNAK ANK3 ANXA2 ATP2A2 ATP2B1 ATP2B2 ATP5F1B ATP5F1C ATP5MC1 ATP5MG ATP5PD ATP6V0D1 ATP6V0E1 ATP6V0E2 ATP6V1B2 ATP6V1D ATP6V1E1 ATP6V1G2 ATP6V1H BDNF CACNB1 CACNG3 CALM3 CDK5 CHCHD2 CHP1 CLIC1 COX4I1 COX6B1 CYBA CYC1 CYCS DPP10 DPP6 FGF12 FGF13 FKBP1B FXYD5 FYN GABRA1 GABRB3 GABRG2 GEM GNB5 GPM6A HPCA HVCN1 ITGB1 KCNAB1 KCNE4 KCNF1 KCNIP1 KCNIP4 KCNJ10 KCNN3 NDUFA7 NDUFA9 NDUFB5 NDUFV1 NDU…
GO: Biological Process	GO:0048667	cell morphogenesis involved in neuron differentiation	10	ABLIM1 ACTB ADCY1 ANK3 ATL1 ATP2B2 ATP5MC1 ATP8A2 B4GALT6 BCL11A BCL2 BDNF BOC CDH23 CDK5 CRMP1 CXCR4 DCLK1 DNM1L ELAVL4 ENAH EPHA5 EZR FGF13 FOXD1 FYN GAB1 GAP43 GDI1 HPRT1 ITGB1 KALRN LAMB2 LINGO1 LRP4 MAP2 MYCBP2 NEDD4 NFIB NIBAN2 NRN1 NRXN1 NRXN3 OLFM1 OPA1 PAFAH1B1 PAK1 PAK2 PALLD PARD3 PDLIM5 PITPNA PLXNB1 PPFIA2 RBFOX2 ROBO2 RTN4 RUNX3 S100A6 SCRIB SHANK2 SLIT3 SMO SPART SPP1 SPR TGFB2 TRI…
GO: Biological Process	GO:0048812	neuron projection morphogenesis	10	ABLIM1 ACTB ADCY1 ANK3 ATL1 ATP5MC1 ATP8A2 B4GALT6 BCL11A BCL2 BDNF BOC CDK5 CRMP1 CXCR4 DCLK1 DNM1L EGFR ELAVL4 ENAH EPHA5 EZR FGF13 FOXD1 FYN GAB1 GAP43 GDI1 GJA1 GPM6A HPRT1 IQGAP1 ITGB1 KALRN LAMB2 LINGO1 LRP4 MAP2 MYCBP2 NEDD4 NFIB NIBAN2 NRN1 NRXN1 NRXN3 OLFM1 OPA1 PACSIN1 PAFAH1B1 PAK1 PAK2 PALLD PARD3 PDLIM5 PITPNA PLXNB1 PPFIA2 PRKCZ RBFOX2 RIMS1 ROBO2 RTN4 RUNX3 S100A6 SHANK2 SLIT3 SMO …
GO: Biological Process	GO:0050804	modulation of chemical synaptic transmission	10	ADCY1 ADCYAP1 ATP2A2 ATP2B2 BDNF CACNG3 CALM3 CCKBR CDK5 CRH DLGAP1 DNM1L EGFR ELAVL4 FAM107A FYN GFAP GRIK1 GRIK2 HOMER3 ICA1 ITGB1 KALRN KCNJ10 LRRTM1 NEDD4 NPTX2 NPTXR NRN1 NRXN1 NRXN3 PAK1 PFN2 PHF24 PLCB1 PLK2 PPFIA2 PRKCZ PRNP PSEN2 RASGRF1 RGS4 RIMS1 RNF19A SHANK2 SLC8A2 SNAP25 SNCA SORCS3 SRGN STAT3 STX1A STXBP5L SYN1 SYT1 UNC13A VAMP2 VGF
GO: Biological Process	GO:0009725	response to hormone	10	ACTN2 ADCY1 ADCYAP1 AKR1C3 ASNS ATP2A2 ATP2B1 ATP6V0D1 ATP6V0E1 ATP6V0E2 ATP6V1B2 ATP6V1D ATP6V1E1 ATP6V1G2 ATP6V1H BCL2 BDNF CALM3 CDK2 CFLAR CITED1 CRH CYC1 DDIT4 EGFR EPHA5 FABP3 FAM107A FOXO1 FOXO4 FYN GAB1 GJA1 GNRH1 GOT1 GOT2 IGF1 IGFBP5 INHBB INPPL1 IQGAP1 KANK1 KANK2 KLF15 LANCL2 LATS2 LCAT MKKS NEDD4 NFKB1 OPA1 OXCT1 PAGR1 PAK1 PDGFRB PLCB1 PPARA PRCP PRKACB PRKCZ PRMT2 PXN RAB13 RARRES2…
GO: Biological Process	GO:0010976	positive regulation of neuron projection development	10	ACSL6 ADCYAP1 ATP8A2 BCL11A BDNF CFLAR DNM1L ELAVL4 ENC1 EPOR FGFR1 FKBP1B FYN HSPB1 IQGAP1 ITGB1 KALRN NDRG4 NEU1 NME1 OPA1 PACSIN1 PAFAH1B1 PTBP1 QKI RTN4 SERPINI1 SEZ6 STMN2 UBE2V2
GO: Biological Process	GO:0099643	signal release from synapse	10	ADCY1 ATP2A2 CALM3 CDK5 DNM1L GAD1 GAD2 ICA1 ITGB1 LIN7B NRN1 NRXN1 NRXN3 PAK1 PCLO PFN2 PPFIA1 PPFIA2 PTPRN2 RIMS1 RPH3A SCRIB SNAP23 SNAP25 SNCA STX1A STXBP5L SYN1 SYN2 SYNJ1 SYT1 TRIM9 UNC13A VAMP2
GO: Biological Process	GO:0019725	cellular homeostasis	10	ABCB7 ACKR3 ADCYAP1 ALDOA AQP4 ATP2A2 ATP2B1 ATP2B2 ATP5F1B ATP6AP2 ATP6V0D1 ATP6V0E1 ATP6V0E2 ATP6V1B2 ATP6V1D ATP6V1E1 ATP6V1G2 ATP6V1H BAG3 BCL2 BNIP3 CALM3 CCKBR CDH23 CDK5 CHP1 CRH CXCR4 CYBA EPHA5 EPOR FBXW7 FKBP1B FOXO1 FYN GJA1 GNA13 GNG3 GOT1 GPR4 GRIK2 HVCN1 IGF1 IL6ST IMMT KLF15 LAMP2 LARGE1 MCL1 MPC2 MT1E MT1F MT1G MT1H MT1M MT1X MT2A NME1 NPFF NRXN1 NXN OPA1 OXCT1 PAWR PFKM PLCE1 POL…
GO: Biological Process	GO:0030029	actin filament-based process	10	ACTB ACTG1 ACTN2 ADD2 AGAP2 ALDOA ANTXR1 ARAP1 ARHGAP17 ARHGEF10 ARPC2 ARPC5L ATP2A2 BCL2 BCL6 CALD1 CDC42EP4 CDK5 CFLAR CNN3 CSRP1 CSRP2 CYTH2 DLC1 ELMO1 ENAH EPHA5 EZR FAM107A FGF12 FGF13 FGR GAB1 GJA1 INA INPPL1 IQGAP1 ITGB1 ITGB5 KANK1 KANK2 KCNE4 LIMK2 MICAL2 MICALL2 MKKS MKLN1 NEBL NUAK2 PACSIN1 PAFAH1B1 PAK1 PAK2 PALLD PARD3 PARVG PAWR PDGFRB PDLIM4 PDLIM5 PFN2 PPFIA1 PXN RAB13 RAN RAP1GDS…
GO: Biological Process	GO:0045937	positive regulation of phosphate metabolic process	10	ADCY1 ADCYAP1 AGAP2 ANGPT1 ANXA2 BCL2 BDNF BMPR1A CALM3 CAMKK2 CAPN2 CD44 CDK2AP1 CDK5 CDK5R2 CHP1 CLIP3 COPS8 CRH CXCR4 DDR2 DIRAS2 DLC1 DLG3 EGFR EPHA5 FABP3 FBXW7 FGF13 FGFR1 FGR FYN GAB1 GAP43 GNG3 HIGD1A HIPK2 IGF1 IL15 IL6ST INHBB IQGAP1 ITGA5 ITGB1 LIMK2 LRP4 MAGED1 MAP3K20 MAP3K5 MAPK9 MAPKAPK2 MAVS MERTK NRXN1 NUPR1 PAK1 PAK2 PARD3 PAWR PDGFRB PFN2 PIN1 PLCE1 PPARA PPP1R7 PRKACB PRKCZ PR…
GO: Biological Process	GO:1904062	regulation of cation transmembrane transport	10	ACTN2 AHNAK ANK3 CACNB1 CACNG3 CALM3 CDK5 CHP1 CRH CYBA DLG3 DPP10 DPP6 FGF12 FGF13 FKBP1B FXYD5 FYN GEM GNB5 GRIA3 HPCA ITGB1 KCNAB1 KCNE4 KCNIP1 KCNIP4 NEDD4 NRXN1 PLCB1 PRNP PSEN2 PTPN3 RAPGEF3 RASGRF1 RGS4 RGS7 RPH3A SCN3B SHANK2 SLC25A4 SLC8A1 SNCA STOM SUMO1 TGFB2 VAMP2 VDAC1
GO: Biological Process	GO:0032409	regulation of transporter activity	10	ACTB ACTN2 AHNAK ANK3 BCL2 CACNB1 CACNG3 CALM3 CDK5 CHP1 CRH DLG3 FGF12 FGF13 FKBP1B FXYD5 GEM GJA1 GNB5 GRIA3 HPCA ITGB1 KCNAB1 KCNE4 NEDD4 NRXN1 PLCB1 PRNP PTPN3 RAPGEF3 RASGRF1 RPH3A SCN3B SHANK2 SLC25A4 SNCA STOM SUMO1 SYNGR3 VAMP2
GO: Biological Process	GO:0051093	negative regulation of developmental process	10	ABCA1 ADCYAP1 ANGPT2 ANXA2 ASXL1 BCL11A BCL2 BCL6 BDNF BMPR1A BNIP3 CD44 CDK5 CFLAR CITED1 CYTH2 DNM1L EGFR FBLN1 FBXW7 FGF13 FGFR1 FOXO1 FOXO4 GDI1 GJA1 GPR4 HBP1 HEY2 HOPX HSPB1 ID3 ID4 IGF1 IGFBP5 ITGB1 ITPKB KANK1 LINGO1 LRP4 LTBP3 MAP2 MSX1 NFATC3 NFIB NFKBIA NIBAN2 NME1 OCIAD2 PAK1 PAWR PHF14 PLK2 PPARA PTBP1 RAPGEF3 RBPJ RGS4 ROBO2 RORA RTN4 RUNX3 S1PR3 SARS1 SAV1 SEZ6 SMO SOX2 SOX9 SPAG9 …
GO: Biological Process	GO:1902414	protein localization to cell junction	10	ACTB ACTG1 ANKS1B CACNG3 CDK5 DLG3 DLGAP1 GPHN HSPB1 KALRN KLC1 LRRTM1 MAPK9 NPTX2 NPTXR NRXN1 PAK2 PCLO PRKCZ SCRIB SNAP23 SNAP25 TJP2 VAMP2
GO: Biological Process	GO:0060341	regulation of cellular localization	10	ACTB ACTN2 ANGPT1 ANK3 ANXA2 AP2M1 ARPC2 ATP5IF1 BAG3 BCL2 BDNF CALM3 CAMK4 CDK5 CHP1 CLIP3 CRH CYBA DCLK1 DPP10 DPP6 EGFR EIPR1 ENTR1 EPHA5 ERLEC1 EZR FBXW7 FGR FKBP1B FYN GDI1 HPCA IQGAP1 ITGB1 KALRN LATS2 LIMK2 LRP4 MAP2 MAVS MICALL2 MPC2 MSN NDRG4 NEDD4 NIPBL NRXN1 NUMA1 OXCT1 PACSIN1 PAK1 PARD3 PIN1 PPFIA1 PRKCZ PRNP RAB29 RAN RAPGEF3 REEP1 RHOQ RTN4 SCRIB SLC5A3 SLC8A1 SMO SNCA SNX33 SORBS1…
GO: Biological Process	GO:0060322	head development	10	ACTB ADCY1 ADCYAP1 ATP2B1 ATP2B2 ATP6AP2 BAG3 BCL2 BMERB1 BMPR1A BNIP3 CA10 CALM3 CDK2AP1 CDK5 CDK5R2 CITED1 COX6B1 CRH CSRNP1 CXCR4 DCLK1 DDIT4 DDX10 DLC1 EGFR ELAVL4 EMX2 EPHA5 EPOR FANCC FGF13 FGFR1 FYN GABRB3 GNG12 HPCA HPRT1 ID4 IGF1 INA ITGB1 ITSN1 KAT6A KCNAB1 LAMB1 LIMK2 MEIS3 MKKS MSX1 NDRG4 NEUROD6 NFIB NIPBL NME1 NOTCH2NLA NRXN1 OXCT1 PAFAH1B1 PAK1 PLCB1 PSEN2 PSMG1 RAF1 RBFOX2 RBPJ RF…
GO: Biological Process	GO:1903829	positive regulation of cellular protein localization	10	ANK3 ARPC2 BAG3 BCL2 CDK5 CHP1 CLIP3 DPP10 DPP6 EGFR ENTR1 EZR FBXW7 FYN HPCA IQGAP1 ITGB1 LIMK2 LRP4 MAVS MICALL2 MSN NIPBL NRXN1 NUMA1 PAK1 PRNP RAN RTN4 SLC5A3 SMO SNX33 SORBS1 STOM TGFB2 TNFRSF1A WWTR1 YAP1 YWHAB YWHAZ
GO: Biological Process	GO:0043069	negative regulation of programmed cell death	10	ACKR3 ADCYAP1 AGAP2 ANGPT1 ASNS BABAM2 BAG3 BCL2 BCL6 BDNF BEX3 BNIP3 CD44 CFLAR CITED1 CLEC5A DDAH2 EGFR EPOR FOXO1 FYN GABRB3 GAPDH GNRH1 GPI GRIK2 HEY2 HIGD1A HIPK2 HSPB1 IGF1 IL6ST IRF7 ITGA5 ITGB1 ITPKB ITPRIP ITSN1 KANK2 KIFAP3 MCL1 MEIS3 MERTK MSX1 MUC1 NFKB1 NFKBIA NIBAN2 NUAK2 NUPR1 OPA1 PAK2 PDGFRB PELI1 PIDD1 PIN1 PLK2 PPARA PRKCZ PRNP PSEN2 PTTG1IP QKI RAF1 RAPGEF3 RBPJ SCG2 SLC25A27 …
GO: Biological Process	GO:0032989	cellular component morphogenesis	10	ABLIM1 ACTB ACTG1 ACTN2 ADCY1 ANK3 ATL1 ATP5MC1 ATP8A2 B4GALT6 BCL11A BCL2 BDNF BOC CD44 CDK5 CFLAR CRMP1 CSRP1 CSRP2 CXCR4 DCLK1 DNM1L EGFR ELAVL4 ENAH EPHA5 EZR FGF13 FOXD1 FYN GAB1 GAP43 GDI1 GJA1 GPM6A HPRT1 IQGAP1 ITGB1 ITGB4 KALRN KANK1 LAMB2 LINGO1 LRP4 MAP2 MYCBP2 NEBL NEDD4 NFIB NIBAN2 NRN1 NRXN1 NRXN3 OLFM1 OPA1 PACSIN1 PAFAH1B1 PAK1 PAK2 PALLD PARD3 PDGFRB PDLIM5 PITPNA PLXNB1 PPFIA2 P…
GO: Biological Process	GO:0071407	cellular response to organic cyclic compound	10	ACTB ADCY1 ADCYAP1 AKR1C3 ARPC2 ATP2B1 BDNF CASP6 CASP7 CFLAR COLEC12 CRH DDIT4 DNM1L EGFR ELK1 EPHA5 EZR FAM107A FOXO1 GABRA1 GABRB3 GABRG2 GNB5 ID3 IGF1 IGFBP5 IL15 INHBB KANK2 MAVS MSN NEDD4 NFKB1 NFKBIA NSG2 PAGR1 PAK1 PAK2 PLCB1 PPARA PRMT2 RAPGEF3 RBFOX2 RGS4 RORA RXRA SAFB2 SLC26A6 SLC8A1 SMAD5 SMARCA4 SMO SNCA SPP1 SRD5A1 SSTR1 STAT3 STAT5A WNT10B YAP1 ZFP36L1 ZFP36L2
GO: Biological Process	GO:0098916	anterograde trans-synaptic signaling	10	ADCY1 ADCYAP1 ANK3 ATP2A2 ATP2B2 BDNF CACNB1 CACNG3 CALM3 CAMK4 CCKBR CDH8 CDK5 CRH DLGAP1 DNM1L DPP6 DTNA EGFR ELAVL4 FAM107A FGF12 FKBP1B FYN GABBR2 GABRA1 GABRB3 GABRG2 GAD1 GAD2 GFAP GNB5 GRIK1 GRIK2 HOMER3 ICA1 ITGB1 KALRN KCNJ10 LIN7B LRRTM1 NEDD4 NOVA1 NPFF NPTX2 NPTXR NRN1 NRXN1 NRXN3 NSG2 PAFAH1B1 PAK1 PAWR PCLO PDLIM4 PFN2 PHF24 PLCB1 PLK2 PNOC PPFIA1 PPFIA2 PRKCZ PRNP PSEN2 PTPRN2 RAB3…
GO: Biological Process	GO:1901652	response to peptide	10	ACTN2 ADCY1 ATP2A2 ATP2B1 ATP5PD ATP6V0D1 ATP6V0E1 ATP6V0E2 ATP6V1B2 ATP6V1D ATP6V1E1 ATP6V1G2 ATP6V1H CACNB1 CASP4 CDK2 CDK5 CFLAR CITED1 CYC1 ERBIN FABP3 FOXO1 FOXO4 FYN GAB1 GJA1 GNRH1 GOT1 GOT2 IGF1 IGFBP5 INHBB INPPL1 IQGAP1 KANK1 KLF15 NFKB1 NFKBIA OPA1 PAK1 PLCB1 PPARA PRKACB PRKCZ PRNP PXN RAB13 RARRES2 RHOQ SLC26A6 SLC27A4 SORBS1 SPARC SRD5A1 STAT3 STAT5A TGFBR3 TLR2 VAMP2 VGF ZFP36L1
GO: Biological Process	GO:1901699	cellular response to nitrogen compound	10	ACTB ACTN2 ADCY1 ARPC2 ATP2B1 ATP5MC1 ATP5PD ATP6V0D1 ATP6V0E1 ATP6V0E2 ATP6V1B2 ATP6V1D ATP6V1E1 ATP6V1G2 ATP6V1H BCL11A CACNB1 CAPN2 CASP4 CASP6 CASP7 CDK2 CDK5 CFLAR COLEC12 CRH EGFR EZR FOXO1 FOXO4 FYN GAB1 GABRA1 GABRB3 GABRG2 GJA1 GNB5 GOT1 IGF1 IGFBP5 INHBB INPPL1 KANK1 KLF15 MAP3K5 MAVS NFKB1 NSG2 OPA1 PAK1 PLCB1 PRKACB PRKCZ PRNP PXN RAB13 RAPGEF3 RARRES2 RGS4 RHOQ RRAGB SLC26A6 SLC27A4 …
GO: Biological Process	GO:0022898	regulation of transmembrane transporter activity	10	ACTB ACTN2 AHNAK ANK3 BCL2 CACNB1 CACNG3 CALM3 CDK5 CHP1 CRH DLG3 FGF12 FGF13 FKBP1B FXYD5 GEM GJA1 GNB5 GRIA3 HPCA ITGB1 KCNAB1 KCNE4 NEDD4 NRXN1 PLCB1 PRNP PTPN3 RAPGEF3 RASGRF1 RPH3A SCN3B SHANK2 SLC25A4 SNCA STOM SUMO1 VAMP2
GO: Biological Process	GO:0010243	response to organonitrogen compound	10	ABCA1 ACTB ACTN2 ADCY1 ARPC2 ASNS ATP2A2 ATP2B1 ATP5MC1 ATP5PD ATP6V0D1 ATP6V0E1 ATP6V0E2 ATP6V1B2 ATP6V1D ATP6V1E1 ATP6V1G2 ATP6V1H BCL11A BDNF CACNB1 CALM3 CAPN2 CASP4 CASP6 CASP7 CDH13 CDK2 CDK5 CFLAR CITED1 CRH CXCR4 CYC1 EGFR ERBIN ERLEC1 EZR FABP3 FOXO1 FOXO4 FYN GAB1 GABRA1 GABRB3 GABRG2 GJA1 GNB5 GNRH1 GOT1 GOT2 GPI HPCA HPRT1 IGF1 IGFBP5 INHBB INPPL1 IQGAP1 ITGB1 KALRN KANK1 KLF15 NFKB1 …
GO: Biological Process	GO:0032880	regulation of protein localization	10	ACTB ACTN2 ADCYAP1 ANGPT1 ANK3 AP2M1 ARPC2 ATCAY ATP5IF1 BAG3 BCL2 BDNF CAMK4 CD200 CDK5 CHP1 CLIP3 CRH DCLK1 DNM1L DPP10 DPP6 EGFR EIPR1 ENSA ENTR1 EPHA5 ERLEC1 EZR FBXW7 FKBP1B FYN GDI1 GJA1 HPCA ICA1 IGF1 INHBB IQGAP1 ITGB1 KALRN LATS2 LIMK2 LRP4 MAP2 MAVS MICALL2 MPC2 MSN MYCBP2 NEDD4 NIPBL NPFF NRXN1 NUMA1 OXCT1 PACSIN1 PAK1 PFKM PIN1 PPFIA1 PRKCZ PRNP PTBP1 RAB29 RAN RAPGEF3 RHBDF2 RHOQ RTN…
GO: Biological Process	GO:0007610	behavior	10	ADCY1 ADCYAP1 ASTN1 ATP2B2 ATP8A2 BCL2 BDNF CAMK4 CAPN2 CCKBR CDH23 CDK5 CRH EGFR ELAVL4 FGF12 FGF13 FYN GABRB3 GABRG2 GAD1 GJA1 GRIK1 GRIK2 HIPK2 HPRT1 IGF1 ITGA5 ITGB1 KALRN KCNAB1 KCNJ10 LAMB1 LRRTM1 MKKS MYG1 NDRG4 NOVA1 NPTX2 NRXN1 NRXN3 PAFAH1B1 PAK1 PLCB1 PLK2 PPARA PRKCZ PRNP PSEN2 RASGRF1 RCAN2 SCN2A SCN8A SELENOP SEZ6 SEZ6L SEZ6L2 SGIP1 SHANK2 SLC8A2 SNAP25 SNCA SORCS3 SRD5A1 STAT3 SYNJ…
GO: Biological Process	GO:0009628	response to abiotic stimulus	10	ACTB ANGPT2 ARPP21 ASNS ATP2A2 ATP2B1 ATP2B2 ATP6V0D1 ATP8A2 BABAM2 BAG3 BCL2 BNIP3 CAPN2 CASP7 CDH8 CDK2 CDK5 CFLAR CHCHD2 CHP1 CIRBP COPS3 CXCR4 DDIT4 DNM1L EEF1D EFHD1 EGFR ELK1 ELOC FAM162A FBXW7 FOXO1 FYN GJA1 GMPR GOT1 GPR4 GRIK2 HABP4 HIF3A HIGD1A HIPK2 HPCA HSPB2 HSPB8 HVCN1 IGF1 ITGB1 KALRN MAP3K20 MAPK9 MAPKAPK2 MKKS MYOF NDRG4 NEDD4 NFATC3 NFKB1 NFKBIA NIPBL NRXN1 OPA1 PAK1 PAWR PDGFRB…
GO: Biological Process	GO:0003012	muscle system process	10	ACTN2 ALDOA ANKRD39 ATP2A2 ATP2B1 ATP8A2 CALD1 CALM3 CFLAR CXCR4 CYBA DTNA FGF12 FGF13 FKBP1B FOXO1 GJA1 HEY2 IGF1 IGFBP5 IL15 IL6ST ITGB5 KCNE4 KLF15 MKKS MLIP MYL12B MYOF NFATC3 PAK1 PAWR PDLIM5 PIN1 PLCE1 PPARA PSEN2 PXN RAP1GDS1 RGS4 SCN3B SLC25A4 SLC8A1 SMAD5 SMTN SORBS1 SSPN SUMO1 SYNM TBX3 TEAD1 TNFRSF1A TOMM70 TRIP10
GO: Biological Process	GO:0035295	tube development	10	ACKR3 ACTG1 ANGPT1 ANGPT2 ANXA2 ASXL1 ATP5F1B ATP5IF1 ATP6AP2 BCL2 BDNF BMPR1A CALD1 CCKBR CD44 CDH13 CITED1 CRH CXCR4 DLC1 EGFR ELK1 EMX2 ENAH EPOR FBXW7 FGFR1 FOXD1 FOXO4 GAB1 GJA1 GNA13 GPR4 HEY2 HIF3A HIPK2 HOPX HSPB1 IGF1 IGFBP5 IL6ST ITGA5 ITGB1 ITGB8 KAT6A LTBP3 MAGED1 MEG3 MICAL2 MKKS NDRG4 NEDD4 NFATC3 NFIA NFIB NIBAN2 NIPBL NRXN1 NRXN3 NUMA1 OPA1 PAK1 PDGFRB PHF14 PLK2 PRCP PRKACB PRKX …
GO: Biological Process	GO:0120035	regulation of plasma membrane bounded cell projection organization	10	ACSL6 ADCYAP1 ARAP1 ARPC2 ATP5MC1 ATP8A2 BCL11A BDNF CD44 CDC42EP4 CDK5 CFLAR CRMP1 CYTH2 DNM1L DYNC2LI1 ELAVL4 ENC1 ENTR1 EPOR EZR FGF13 FGFR1 FKBP1B FYN GAP43 GDI1 GFAP GPM6A HSPB1 INPPL1 IQGAP1 ITGB1 KALRN KANK1 LIMK2 LINGO1 LRP4 MAP2 MARK1 NDRG4 NEDD4 NEU1 NME1 NRXN1 OPA1 PACSIN1 PAFAH1B1 PAK1 PAK2 PDLIM5 PFN2 PLCE1 PLXNB1 PPFIA2 PRNP PTBP1 QKI RAB29 RBPJ RHOQ ROBO2 RREB1 RTN4 SERPINI1 SEZ6 S…
GO: Biological Process	GO:0072359	circulatory system development	10	ACACB ACKR3 ACTG1 ACTN2 ANGPT1 ANGPT2 ANTXR1 ANXA2 ASXL1 ATP5F1B ATP5IF1 BMPR1A CALD1 CASP7 CDH13 CFLAR CITED1 CXCR4 DLC1 EGFR EPOR FBXW7 FGF12 FGFR1 FGFRL1 FOXO1 FOXO4 GAB1 GJA1 GNA13 GPR4 HEY2 HIF3A HIPK2 HOPX HSPB1 ID3 IGF1 ITGA5 ITGB1 ITGB8 KAT6A KCNAB1 MICAL2 MKKS MSX1 NDRG4 NDUFV2 NEBL NEDD4 NFATC3 NIBAN2 NIPBL NRXN1 NRXN3 NXN OLFM1 OXCT1 PAK1 PDGFRB PDLIM4 PDLIM5 PIN1 PLCE1 PLK2 PPARA PRCP…
GO: Biological Process	GO:0000902	cell morphogenesis	10	ABLIM1 ACTB ADCY1 ALDOA ANK3 ANTXR1 ARAP1 ARPC2 ASXL1 ATL1 ATP2B2 ATP5MC1 ATP8A2 B4GALT6 BCL11A BCL2 BCL6 BDNF BOC CD44 CDC42EP4 CDH23 CDH8 CDK5 CRMP1 CXCR4 DCLK1 DLC1 DNM1L EGFR ELAVL4 ENAH EPHA5 EZR FBLN1 FGF13 FGR FOXD1 FYN GAB1 GAP43 GDI1 GJA1 GNA13 GPM6A HPRT1 IQGAP1 ITGB1 KALRN KANK1 LAMB1 LAMB2 LATS2 LINGO1 LRP4 MAP2 MAPK9 MERTK MICALL2 MKLN1 MSN MSX1 MYCBP2 MYL12B NEDD4 NFIB NIBAN2 NRN1 N…
GO: Biological Process	GO:0032990	cell part morphogenesis	10	ABLIM1 ACTB ADCY1 ANK3 ATL1 ATP5MC1 ATP8A2 B4GALT6 BCL11A BCL2 BDNF BOC CD44 CDK5 CRMP1 CXCR4 DCLK1 DNM1L EGFR ELAVL4 ENAH EPHA5 EZR FGF13 FOXD1 FYN GAB1 GAP43 GDI1 GJA1 GPM6A HPRT1 IQGAP1 ITGB1 KALRN KANK1 LAMB2 LINGO1 LRP4 MAP2 MYCBP2 NEDD4 NFIB NIBAN2 NRN1 NRXN1 NRXN3 OLFM1 OPA1 PACSIN1 PAFAH1B1 PAK1 PAK2 PALLD PARD3 PDLIM5 PITPNA PLXNB1 PPFIA2 PRKCZ RBFOX2 RIMS1 ROBO2 RREB1 RTN4 RUNX3 S100A6 …
GO: Biological Process	GO:0071417	cellular response to organonitrogen compound	10	ACTB ACTN2 ADCY1 ARPC2 ATP2B1 ATP5MC1 ATP5PD ATP6V0D1 ATP6V0E1 ATP6V0E2 ATP6V1B2 ATP6V1D ATP6V1E1 ATP6V1G2 ATP6V1H BCL11A CACNB1 CAPN2 CASP4 CASP6 CASP7 CDK2 CDK5 CFLAR CRH EGFR EZR FOXO1 FOXO4 FYN GAB1 GABRA1 GABRB3 GABRG2 GJA1 GNB5 GOT1 IGF1 IGFBP5 INHBB INPPL1 KANK1 KLF15 NFKB1 NSG2 OPA1 PAK1 PLCB1 PRKACB PRKCZ PRNP PXN RAB13 RAPGEF3 RARRES2 RGS4 RHOQ RRAGB SLC26A6 SLC27A4 SLC8A1 SNCA SORBS1 S…
GO: Biological Process	GO:0007169	transmembrane receptor protein tyrosine kinase signaling pathway	10	ACTB ACTG1 ANGPT1 ANGPT2 ANKS1B AP2M1 AP2S1 ARAP1 ARPC2 ATP6V0D1 ATP6V0E1 ATP6V0E2 ATP6V1B2 ATP6V1D ATP6V1E1 ATP6V1G2 ATP6V1H BDNF CDH13 CSRNP1 CYBA DDIT4 DDR2 EGFR ELMO1 EPHA5 ERBIN FBXW7 FGF12 FGFR1 FGFRL1 FGR FIBP FOXO1 FOXO4 FYN GAB1 HSPB1 IGF1 IGFBP5 INPPL1 IQGAP1 ITGA5 ITSN1 KALRN KANK1 MAPKAPK2 MERTK MYOF NDRG4 NEDD4 NIBAN2 NRXN1 OPA1 PAK1 PAK2 PDGFRB PHF14 PLCB1 PLCE1 PRKCZ PSEN2 PTBP1 PT…
GO: Biological Process	GO:0097435	supramolecular fiber organization	10	ACTG1 ACTN2 ADD2 AEBP1 ALDOA ANXA2 ARAP1 ARHGAP17 ARHGEF10 ARPC2 ARPC5L BCL2 BFSP1 BMERB1 CALD1 CDC42EP4 CFLAR CHP1 CLIP3 COLGALT1 CRTAP CSRP1 CSRP2 DDR2 DLC1 ELMO1 ENAH EZR FAM107A FGF13 FSD1 GFAP INPPL1 ITGB1 ITGB5 KANK1 KANK2 LIMK2 LTBP3 MAP2 MICAL2 MICALL2 MID1IP1 MKKS NEBL NUMA1 PACSIN1 PAFAH1B1 PAK1 PAK2 PAWR PDGFRB PDLIM4 PFN2 PIN1 PPFIA1 PXN RAP1GDS1 RAPGEF3 RGS4 RHOBTB3 SCIN SNCA SORBS1 …
GO: Biological Process	GO:0050806	positive regulation of synaptic transmission	10	ADCY1 ADCYAP1 CACNG3 CCKBR CDK5 CRH DNM1L EGFR FAM107A GFAP GRIK1 GRIK2 KALRN LRRTM1 NRXN1 PAK1 PLK2 PRKCZ PRNP RIMS1 SHANK2 SLC8A2 SNAP25 SNCA STX1A SYT1 UNC13A VAMP2
GO: Biological Process	GO:0098655	cation transmembrane transport	10	ACTN2 AHNAK ANK3 ANXA2 ATP2A2 ATP2B1 ATP2B2 ATP5F1B ATP5F1C ATP5MC1 ATP5MG ATP5PD ATP6V0D1 ATP6V0E1 ATP6V0E2 ATP6V1B2 ATP6V1D ATP6V1E1 ATP6V1G2 ATP6V1H BDNF CACNB1 CACNG3 CALM3 CDK5 CHCHD2 CHP1 COX4I1 COX6B1 CRH CYBA CYC1 CYCS DLG3 DPP10 DPP6 FGF12 FGF13 FKBP1B FXYD5 FYN GEM GNB5 GPM6A GRIA3 HPCA HVCN1 ITGB1 KCNAB1 KCNE4 KCNF1 KCNIP1 KCNIP4 KCNJ10 KCNN3 NDUFA7 NDUFA9 NDUFB5 NDUFV1 NDUFV2 NEDD4 NR…
GO: Biological Process	GO:0006887	exocytosis	10	ACTN2 ACTR10 ADCY1 ALDOA ANXA2 ARHGAP17 ARHGAP45 ATP2A2 ATP6AP2 ATP6V1D CALM3 CD44 CDK5 CDK5R2 CLEC5A CYBA DNM1L FAM3C FGR GPI GSDMD HABP4 HVCN1 IGF1 IQGAP1 ITSN1 LAMP2 LAT2 LHFPL2 LIN7B METTL7A NEU1 NFKB1 NPC2 NRN1 NRXN1 NRXN3 OLA1 PAK1 PCLO PCYOX1L PFN2 PGAM1 PLEKHO2 PPFIA2 PRCP PSMA5 PSMB7 PSMC3 PTGES2 PTPRN2 RAB13 RAB27A RAB3B RAB6A RARRES2 RASGRP1 RIMS1 SCG3 SCIN SCRIB SELENOP SERPINA3 SERPI…
GO: Biological Process	GO:0044070	regulation of anion transport	10	ABCA1 ACSL6 ACTB ADCYAP1 ANGPT1 ANK3 ANXA2 ARPC2 ATP5IF1 ATP8A2 BAG3 BCL2 CAMK4 CCKBR CD200 CDK5 CHP1 CLIP3 CRH CYBA DNM1L EGFR EIPR1 ENSA EPHA5 ERLEC1 EZR FABP3 FBXW7 FGFR1 FKBP1B FYN GDI1 GJA1 GRIK1 HBP1 HPCA ICA1 IGF1 INHBB ITGB1 ITSN1 KALRN KLF15 MAPK9 MAVS MICALL2 MPC2 NEDD4 NFKB1 NFKBIA NPFF NRXN1 OXCT1 PACSIN1 PAK1 PFKM PPARA PRKCZ PRNP PTBP1 RAB29 RAB3B RAN RAPGEF3 RGS4 RHBDF2 RHOQ RTN4 S…
GO: Biological Process	GO:0099500	vesicle fusion to plasma membrane	10	ACTN2 ACTR10 ADCY1 ALDOA ANXA2 ARHGAP17 ARHGAP45 ATP2A2 ATP6AP2 ATP6V1D CALM3 CD44 CDK5 CDK5R2 CLEC5A CYBA DNM1L FAM3C FGR GPI GSDMD HABP4 HVCN1 IGF1 IQGAP1 ITSN1 LAMP2 LAT2 LHFPL2 LIN7B METTL7A NEU1 NFKB1 NPC2 NRN1 NRXN1 NRXN3 OLA1 PAK1 PCLO PCYOX1L PFN2 PGAM1 PLEKHO2 PPFIA2 PRCP PSMA5 PSMB7 PSMC3 PTGES2 PTPRN2 RAB13 RAB27A RAB3B RAB6A RARRES2 RASGRP1 RIMS1 SCG3 SCIN SCRIB SELENOP SERPINA3 SERPI…
GO: Biological Process	GO:0046034	ATP metabolic process	10	ADCYAP1 ALDOA ATP5F1B ATP5F1C ATP5IF1 ATP5MC1 ATP5MG ATP5PD ATP6V1B2 BDNF CHCHD2 COX4I1 COX6B1 CYC1 CYCS DDIT4 DNM1L ENO2 GAPDH GPI IGF1 NDUFA7 NDUFA9 NDUFB5 NDUFV1 NDUFV2 NUPR1 OLA1 PFKM PGAM1 PPARA SEH1L SNCA STAT3 TPI1 TSPO UQCRC1 UQCRC2 ZBTB20
GO: Biological Process	GO:0099536	synaptic signaling	10	ADCY1 ADCYAP1 ANK3 ANKS1B ATP2A2 ATP2B2 BDNF CACNB1 CACNG3 CALM3 CAMK4 CCKBR CDH8 CDK5 CRH DLGAP1 DNM1L DPP6 DTNA EGFR ELAVL4 FAM107A FGF12 FKBP1B FYN GABBR2 GABRA1 GABRB3 GABRG2 GAD1 GAD2 GFAP GNB5 GRIK1 GRIK2 HOMER3 ICA1 ITGB1 KALRN KCNJ10 LIN7B LRRTM1 NEDD4 NOVA1 NPFF NPTX2 NPTXR NRN1 NRXN1 NRXN3 NSG2 PAFAH1B1 PAK1 PAWR PCLO PDLIM4 PFN2 PHF24 PLCB1 PLK2 PNOC PPFIA1 PPFIA2 PRKCZ PRNP PSEN2 PTPR…
GO: Biological Process	GO:0045596	negative regulation of cell differentiation	10	ABCA1 ADCYAP1 ASXL1 BCL11A BCL6 BDNF BMPR1A CD44 CDK5 CITED1 EGFR FBLN1 FBXW7 FGF13 FGFR1 FOXO1 FOXO4 GDI1 HBP1 HEY2 HOPX HSPB1 ID3 ID4 IGF1 IGFBP5 ITGB1 ITPKB KANK1 LINGO1 LRP4 LTBP3 MAP2 MSX1 NFATC3 NFKBIA NME1 OCIAD2 PAK1 PAWR PPARA PTBP1 RBPJ RGS4 RORA RTN4 RUNX3 S1PR3 SMO SOX2 SOX9 SPAG9 SPART SPP1 STAT3 STAT5A TBX3 TGFB2 TGFBR3 TJP2 TOB1 TOB2 TOMM70 TP53INP1 TSPO WDR61 WNT10B WWTR1 YAP1 ZFH…
GO: Biological Process	GO:0051050	positive regulation of transport	10	ABCA1 ACSL6 ACTB ACTN2 ADCYAP1 ANGPT1 ANK3 ANXA2 AP2M1 ARPC2 ATP2B1 ATP2B2 ATP5IF1 ATP8A2 BAG3 BCL2 C4B CACNG3 CALM3 CAMK4 CCKBR CDK5 CDK5R2 CHP1 CLIP3 CRH CXCR4 CYBA DNM1L DPP6 EGFR EIPR1 EZR FABP3 FBXW7 FGF12 FGFR1 FGR FYN GJA1 GRIK1 HBP1 HPCA IGF1 IL15 INHBB ITGB1 ITSN1 KLF15 LILRA2 MAP2 MAPK9 MAVS MERTK MICALL2 MPC2 MSN NEDD4 NFKBIA NUMA1 OXCT1 PAK1 PARD3 PDGFRB PFKM PLCB1 PRKCZ PRNP PTBP1 RA…
GO: Biological Process	GO:1903793	positive regulation of anion transport	10	ABCA1 ACSL6 ACTB ADCYAP1 ANK3 ANXA2 ARPC2 ATP8A2 BAG3 BCL2 CAMK4 CCKBR CDK5 CHP1 CLIP3 CRH CYBA DNM1L EGFR EZR FABP3 FBXW7 FYN GJA1 GRIK1 HPCA IGF1 ITGB1 ITSN1 KLF15 MAPK9 MAVS MICALL2 MPC2 NFKBIA OXCT1 PAK1 PFKM PRKCZ PRNP PTBP1 RAB29 RAB3B RAN RAPGEF3 RHOQ RTN4 SLC26A6 SMO SORBS1 SPP1 STOM STX1A STXBP5L SYT1 SYTL4 TGFB2 TLR2 TNFRSF1A TOMM70 VAMP2 VIP VSNL1 WLS YWHAB YWHAZ
GO: Biological Process	GO:0006906	vesicle fusion	10	ACTN2 ACTR10 ADCY1 ALDOA ANXA2 ARHGAP17 ARHGAP45 ATP2A2 ATP6AP2 ATP6V1D CALM3 CD44 CDK5 CDK5R2 CHP1 CLEC5A CYBA DNM1L FAM3C FGR GPI GSDMD HABP4 HVCN1 IGF1 IQGAP1 ITSN1 LAMP2 LAT2 LHFPL2 LIN7B METTL7A NEU1 NFKB1 NPC2 NRN1 NRXN1 NRXN3 OLA1 PAK1 PCLO PCYOX1L PFN2 PGAM1 PLEKHO2 PPFIA2 PRCP PSMA5 PSMB7 PSMC3 PTGES2 PTPRN2 RAB13 RAB20 RAB27A RAB3B RAB6A RARRES2 RASGRP1 RIMS1 SCG3 SCIN SCRIB SELENOP SER…
GO: Biological Process	GO:0090087	regulation of peptide transport	10	ADCYAP1 ANGPT1 ANK3 ARPC2 ATP5IF1 BAG3 BCL2 CAMK4 CCKBR CD200 CDK5 CHP1 CRH DNM1L EGFR EIPR1 ENSA EPHA5 ERLEC1 EZR FBXW7 FKBP1B FYN GDI1 GJA1 HPCA ICA1 IGF1 INHBB ITSN1 KALRN MAVS MICALL2 MPC2 NEDD4 NPFF NRXN1 OXCT1 PACSIN1 PAK1 PFKM PRKCZ PRNP PTBP1 RAB29 RAN RAPGEF3 RHBDF2 SCRIB SLC25A4 SLC26A6 SMO SNAP25 STOM STX1A STXBP5L SYNJ1 SYTL4 TGFB2 TLR2 TNFRSF1A TOMM70 TXN VAMP2 VSNL1 WLS YWHAB YWHAZ
GO: Biological Process	GO:0048284	organelle fusion	10	ACTN2 ACTR10 ADCY1 ALDOA ANXA2 ARHGAP17 ARHGAP45 ATP2A2 ATP6AP2 ATP6V1D BNIP3 CALM3 CD44 CDK5 CDK5R2 CHP1 CLEC5A CYBA DNM1L ENO2 FAM3C FGR GDAP1 GPI GSDMD HABP4 HVCN1 IGF1 IQGAP1 ITSN1 LAMP2 LAT2 LHFPL2 LIN7B METTL7A NEU1 NFKB1 NPC2 NRN1 NRXN1 NRXN3 OLA1 OPA1 PAK1 PCLO PCYOX1L PFN2 PGAM1 PLEKHO2 PPFIA2 PRCP PSMA5 PSMB7 PSMC3 PTGES2 PTPRN2 RAB13 RAB20 RAB27A RAB3B RAB6A RARRES2 RASGRP1 RIMS1 SCG3 …
GO: Biological Process	GO:0099177	regulation of trans-synaptic signaling	10	ADCY1 ADCYAP1 ATP2A2 ATP2B2 BDNF CACNG3 CALM3 CCKBR CDK5 CRH DLGAP1 DNM1L EGFR ELAVL4 FAM107A FYN GFAP GRIK1 GRIK2 HOMER3 ICA1 ITGB1 KALRN KCNJ10 LRRTM1 NEDD4 NPTX2 NPTXR NRN1 NRXN1 NRXN3 PAK1 PFN2 PHF24 PLCB1 PLK2 PPFIA2 PRKCZ PRNP PSEN2 RASGRF1 RGS4 RIMS1 RNF19A SHANK2 SLC8A2 SNAP25 SNCA SORCS3 SRGN STAT3 STX1A STXBP5L SYN1 SYT1 UNC13A VAMP2 VGF
GO: Biological Process	GO:0001934	positive regulation of protein phosphorylation	10	ADCY1 ADCYAP1 AGAP2 ANGPT1 ANXA2 BCL2 BDNF BMPR1A CALM3 CAMKK2 CD44 CDK2AP1 CDK5 CDK5R2 CLIP3 COPS8 CRH CXCR4 DDR2 DIRAS2 DLG3 EGFR FBXW7 FGF13 FGFR1 FYN GAB1 GAP43 GNG3 HIGD1A HIPK2 IGF1 IL15 IL6ST INHBB IQGAP1 ITGA5 ITGB1 LIMK2 LRP4 MAGED1 MAP3K20 MAP3K5 MAPK9 MAPKAPK2 MAVS NRXN1 PAK1 PAK2 PARD3 PDGFRB PFN2 PIN1 PLCE1 PRKACB PRKCZ PRKD3 PRNP PXN RAF1 RAPGEF3 RARRES2 RASGRP1 RBPMS SASH1 SLC8A2 S…
GO: Biological Process	GO:0048638	regulation of developmental growth	10	ACACB ATP5MC1 ATP8A2 BCL11A BCL2 BDNF BMPR1A CDK5 CXCR4 EZR FGF13 FGFR1 GDI1 GJA1 HEY2 HOPX IGF1 LATS2 MAP2 MKKS NIPBL OLFM1 PAFAH1B1 PAK1 PIN1 PLCB1 PPARA RBPJ RGS4 RIMS1 RTN4 SAV1 SGIP1 SLC25A4 SMO SPAG9 SPART SPP1 SPR STAT3 STAT5A SYT1 TGFBR3 TOMM70 TRIP10 UNC13A WWC1 WWC3 YAP1 YBX3
GO: Biological Process	GO:0034765	regulation of ion transmembrane transport	10	ACSL6 ACTN2 AHNAK ANK3 CACNB1 CACNG3 CALM3 CDK5 CHP1 CLIC1 CLIP3 CRH CYBA DLG3 DPP10 DPP6 FGF12 FGF13 FKBP1B FXYD5 FYN GEM GJA1 GNB5 GRIA3 HPCA HVCN1 IGF1 ITGB1 KCNAB1 KCNE4 KCNF1 KCNIP1 KCNIP4 KCNJ10 KLF15 NEDD4 NRXN1 PLCB1 PRNP PSEN2 PTPN3 RAPGEF3 RASGRF1 RGS4 RGS7 RHOQ RPH3A SCN2A SCN3B SCN8A SHANK2 SLC25A27 SLC25A4 SLC26A6 SLC8A1 SNCA SORBS1 STOM SUMO1 TGFB2 VAMP2 VDAC1 YES1
GO: Biological Process	GO:0006812	cation transport	10	ABCB7 ACTN2 ADCYAP1 AHNAK ANK3 ANXA2 ATP2A2 ATP2B1 ATP2B2 ATP5F1B ATP5F1C ATP5MC1 ATP5MG ATP5PD ATP6V0D1 ATP6V0E1 ATP6V0E2 ATP6V1B2 ATP6V1D ATP6V1E1 ATP6V1G2 ATP6V1H BCL2 BDNF CACNB1 CACNG3 CALM3 CCKBR CDH23 CDK2 CDK5 CHCHD2 CHP1 COX4I1 COX6B1 CRH CXCR4 CYBA CYC1 CYCS DLG3 DNM1L DPP10 DPP6 FGF12 FGF13 FKBP1B FXYD5 FYN GEM GJA1 GNB5 GPM6A GRIA3 HBP1 HOMER3 HPCA HVCN1 IGF1 ITGB1 KCNAB1 KCNE4 KCNF1 …
GO: Biological Process	GO:0043270	positive regulation of ion transport	10	ABCA1 ACSL6 ACTB ACTN2 ADCYAP1 ANK3 ANXA2 ARPC2 ATP2B1 ATP2B2 ATP8A2 BAG3 BCL2 CACNG3 CALM3 CAMK4 CCKBR CDK5 CHP1 CLIP3 CRH CXCR4 CYBA DNM1L DPP6 EGFR EZR FABP3 FBXW7 FGF12 FYN GJA1 GRIK1 HBP1 HPCA IGF1 ITGB1 ITSN1 KLF15 LILRA2 MAPK9 MAVS MICALL2 MPC2 NFKBIA OXCT1 PAK1 PDGFRB PFKM PLCB1 PRKCZ PRNP PTBP1 RAB29 RAB3B RAN RAPGEF3 RGS7 RHOQ RTN4 SCN3B SLC26A6 SMO SNCA SORBS1 SPP1 STOM STX1A STXBP5L S…
GO: Biological Process	GO:0140029	exocytic process	10	ACTN2 ACTR10 ADCY1 ALDOA ANXA2 ARHGAP17 ARHGAP45 ATP2A2 ATP6AP2 ATP6V1D CALM3 CD44 CDK5 CDK5R2 CLEC5A CYBA DNM1L FAM3C FGR GPI GSDMD HABP4 HVCN1 IGF1 IQGAP1 ITSN1 LAMP2 LAT2 LHFPL2 LIN7B METTL7A NEU1 NFKB1 NPC2 NRN1 NRXN1 NRXN3 OLA1 PAK1 PCLO PCYOX1L PFN2 PGAM1 PLEKHO2 PPFIA2 PRCP PSMA5 PSMB7 PSMC3 PTGES2 PTPRN2 RAB13 RAB27A RAB3B RAB6A RARRES2 RASGRP1 RIMS1 SCG3 SCIN SCRIB SELENOP SERPINA3 SERPI…
GO: Biological Process	GO:0071294	cellular response to zinc ion	10	GABRB3 HVCN1 MT1E MT1F MT1G MT1H MT1M MT1X MT2A TSPO
GO: Biological Process	GO:0048639	positive regulation of developmental growth	10	ACACB ATP5MC1 ATP8A2 BCL11A BCL2 BDNF BMPR1A CXCR4 EZR FGFR1 GDI1 HEY2 HOPX IGF1 MKKS NIPBL PAFAH1B1 PAK1 PIN1 PLCB1 RBPJ RIMS1 RTN4 SGIP1 SLC25A4 SMO STAT5A SYT1 TGFBR3 TRIP10 UNC13A YAP1 YBX3
GO: Biological Process	GO:0007268	chemical synaptic transmission	10	ADCY1 ADCYAP1 ANK3 ATP2A2 ATP2B2 BDNF CACNB1 CACNG3 CALM3 CAMK4 CCKBR CDH8 CDK5 CRH DLGAP1 DNM1L DPP6 DTNA EGFR ELAVL4 FAM107A FGF12 FKBP1B FYN GABBR2 GABRA1 GABRB3 GABRG2 GAD1 GAD2 GFAP GNB5 GRIK1 GRIK2 HOMER3 ICA1 ITGB1 KALRN KCNJ10 LIN7B LRRTM1 NEDD4 NOVA1 NPFF NPTX2 NPTXR NRN1 NRXN1 NRXN3 NSG2 PAFAH1B1 PAK1 PAWR PCLO PDLIM4 PFN2 PHF24 PLCB1 PLK2 PNOC PPFIA1 PPFIA2 PRKCZ PRNP PSEN2 PTPRN2 RAB3…
GO: Biological Process	GO:0045055	regulated exocytosis	10	ACTN2 ACTR10 ADCY1 ALDOA ANXA2 ARHGAP17 ARHGAP45 ATP2A2 ATP6AP2 ATP6V1D CALM3 CD44 CDK5 CDK5R2 CLEC5A CYBA DNM1L FAM3C FGR GPI GSDMD HABP4 HVCN1 IGF1 IQGAP1 LAMP2 LAT2 LHFPL2 METTL7A NEU1 NFKB1 NPC2 NRN1 NRXN3 OLA1 PCLO PCYOX1L PFN2 PGAM1 PLEKHO2 PPFIA2 PRCP PSMA5 PSMB7 PSMC3 PTGES2 PTPRN2 RAB27A RAB6A RARRES2 RASGRP1 RIMS1 SCG3 SCIN SCRIB SELENOP SERPINA3 SERPINB6 SNAP23 SNAP25 SNCA SPARC SRGN S…
GO: Biological Process	GO:0031344	regulation of cell projection organization	10	ACSL6 ADCYAP1 ARAP1 ARPC2 ATP5MC1 ATP8A2 BCL11A BDNF CD44 CDC42EP4 CDK5 CFLAR CRMP1 CYTH2 DNM1L DYNC2LI1 ELAVL4 ENC1 ENTR1 EPOR EZR FGF13 FGFR1 FKBP1B FYN GAP43 GDI1 GFAP GPM6A HSPB1 INPPL1 IQGAP1 ITGB1 KALRN KANK1 LIMK2 LINGO1 LRP4 MAP2 MARK1 NDRG4 NEDD4 NEU1 NME1 NRXN1 OPA1 PACSIN1 PAFAH1B1 PAK1 PAK2 PDLIM5 PFN2 PLCE1 PLXNB1 PPFIA2 PRNP PTBP1 QKI RAB29 RBPJ RHOQ ROBO2 RREB1 RTN4 SERPINI1 SEZ6 S…
GO: Biological Process	GO:0046686	response to cadmium ion	10	AKR1C3 EGFR GOT1 MAPK9 MT1E MT1F MT1G MT1H MT1M MT1X MT2A PRNP SOX2 SPARC SUMO1
GO: Biological Process	GO:0097190	apoptotic signaling pathway	10	ACKR3 AGAP2 ATP5IF1 BAG3 BCL2 BDNF BEX3 BNIP3 CASP4 CD44 CDIP1 CFLAR CRH DDIT4 DNM1L FAM162A FBXW7 FGFR1 FYN GGCT GSKIP HIGD1A HIPK2 HSPB1 IGF1 INHBB ITPRIP MAGED1 MAP3K5 MAPK9 MCL1 MEIS3 MKNK2 MLLT11 MOAP1 MSX1 MUC1 NACC2 NUPR1 OPA1 PAK2 PAWR PIDD1 PPP2R1B PSEN2 PTTG1IP RAF1 RUNX3 SCG2 SCN2A SERINC3 SST STEAP3 TGFB2 TIMM50 TNFRSF10B TNFRSF1A TP53INP1 TPD52L1 YAP1 YBX3 YWHAB YWHAZ
GO: Biological Process	GO:0048588	developmental cell growth	10	ATP5MC1 BCL11A BDNF CDK5 CXCR4 DCLK1 FGF13 GDI1 IGF1 IQGAP1 ITGB1 LAMB2 MAP2 NRN1 OLFM1 PAFAH1B1 PAK1 PDLIM5 PIN1 PPARA PRKCZ PRMT2 RGS4 RIMS1 RTN4 SLC25A4 SLIT3 SMO SOX9 SPAG9 SPART SPP1 SYT1 TOMM70 TRIP10 UNC13A WASF1
GO: Biological Process	GO:0007167	enzyme linked receptor protein signaling pathway	10	ACTB ACTG1 ANGPT1 ANGPT2 ANKS1B AP2M1 AP2S1 ARAP1 ARPC2 ATP6V0D1 ATP6V0E1 ATP6V0E2 ATP6V1B2 ATP6V1D ATP6V1E1 ATP6V1G2 ATP6V1H BDNF BMPR1A CDH13 CITED1 CSRNP1 CYBA DDIT4 DDR2 EGFR ELMO1 EPHA5 ERBIN FBXW7 FGF12 FGFR1 FGFRL1 FGR FIBP FOXD1 FOXO1 FOXO4 FYN GAB1 GOT1 HIPK2 HSPB1 IGF1 IGFBP5 IL13RA1 IL6ST INHBB INPPL1 IQGAP1 ITGA5 ITGB1 ITGB5 ITGB8 ITSN1 KALRN KANK1 LATS2 LRRC32 LTBP3 MAPKAPK2 MEG3 MER…
GO: Biological Process	GO:0030036	actin cytoskeleton organization	10	ACTB ACTG1 ACTN2 ADD2 AGAP2 ALDOA ANTXR1 ARAP1 ARHGAP17 ARHGEF10 ARPC2 ARPC5L BCL2 BCL6 CALD1 CDC42EP4 CDK5 CFLAR CNN3 CSRP1 CSRP2 CYTH2 DLC1 ELMO1 ENAH EPHA5 EZR FAM107A FGR GAB1 INA INPPL1 IQGAP1 ITGB1 ITGB5 KANK1 KANK2 LIMK2 MICAL2 MICALL2 MKKS MKLN1 NEBL NUAK2 PACSIN1 PAFAH1B1 PAK1 PAK2 PALLD PARVG PAWR PDGFRB PDLIM4 PDLIM5 PFN2 PPFIA1 PXN RAB13 RAN RAP1GDS1 RAPGEF3 RGS4 RHOBTB3 RHOQ SCIN SMT…
GO: Biological Process	GO:0010975	regulation of neuron projection development	10	ACSL6 ADCYAP1 ATP5MC1 ATP8A2 BCL11A BDNF CDK5 CFLAR CRMP1 CYTH2 DNM1L ELAVL4 ENC1 EPOR FGF13 FGFR1 FKBP1B FYN GDI1 GFAP HSPB1 INPPL1 IQGAP1 ITGB1 KALRN KANK1 LINGO1 LRP4 MAP2 MARK1 NDRG4 NEDD4 NEU1 NME1 OPA1 PACSIN1 PAFAH1B1 PAK1 PAK2 PDLIM5 PLXNB1 PPFIA2 PTBP1 QKI RAB29 RBPJ ROBO2 RTN4 SERPINI1 SEZ6 SNAP25 SPART SPP1 STMN2 UBE2V2 ZNF365
GO: Biological Process	GO:0035265	organ growth	10	ACACB BCL2 BMPR1A DDR2 FGFR1 GJA1 HEY2 IGF1 LATS2 NDRG4 PAK1 PDGFRB PDLIM5 PIN1 PPARA RBPJ RGS4 RXRA SAV1 SLC25A4 SMO SOX9 TGFB2 TGFBR3 TOMM70 TRIP10 WWC1 WWC3 YAP1 YBX3
GO: Biological Process	GO:0034330	cell junction organization	10	ACTB ACTG1 ACTN2 ADD2 ANK3 ARHGEF9 ATP2B2 BCL2 BDNF CACNB1 CBLN4 CDH13 CDH8 CDK5 CHMP4B DLC1 DNM1L EPHA5 FAM107A FGF13 FYN GABRA1 GABRB3 GABRG2 GAP43 GJA1 GPHN GPM6A INA IQGAP1 ITGA5 ITGB1 ITGB4 ITSN1 KALRN LAMB2 LRP4 LRRTM1 MICALL2 NEDD4 NFIA NPTXR NRXN1 NRXN3 OPA1 PAFAH1B1 PAK1 PAK2 PALLD PARD3 PCLO PDLIM5 PFN2 PIN1 PLEKHA7 PLXNB1 PPFIA1 PPFIA2 PRNP PXN RAB13 RAB29 RASSF8 ROBO2 RPH3A SEZ6 SEZ6L…
GO: Biological Process	GO:0042391	regulation of membrane potential	10	ACTN2 ADCYAP1 ANK3 ATP2A2 ATP5IF1 ATP5MC1 BCL2 BDNF BNIP3 CACNG3 CALM3 CDK5 CLIC1 DPP6 FGF12 FGF13 FKBP1B GABRA1 GABRB3 GABRG2 GJA1 GOT1 GRIA3 GRIK1 GRIK2 KCNE4 KCNIP1 KCNJ10 MLLT11 NEDD4 NPFF NRXN1 PAFAH1B1 PAK1 PAWR PDLIM4 PRKCZ PTPN3 RGS4 RGS7 RGS7BP RIMS1 SCN2A SCN3B SCN8A SEZ6 SHANK2 SLC25A27 SLC8A1 SLC8A2 SNCA SPART STX1A SUMO1 TSPO TUSC2
GO: Biological Process	GO:0042327	positive regulation of phosphorylation	10	ADCY1 ADCYAP1 AGAP2 ANGPT1 ANXA2 BCL2 BDNF BMPR1A CALM3 CAMKK2 CD44 CDK2AP1 CDK5 CDK5R2 CLIP3 COPS8 CRH CXCR4 DDR2 DIRAS2 DLG3 EGFR EPHA5 FBXW7 FGF13 FGFR1 FGR FYN GAB1 GAP43 GNG3 HIGD1A HIPK2 IGF1 IL15 IL6ST INHBB IQGAP1 ITGA5 ITGB1 LIMK2 LRP4 MAGED1 MAP3K20 MAP3K5 MAPK9 MAPKAPK2 MAVS MERTK NRXN1 NUPR1 PAK1 PAK2 PARD3 PDGFRB PFN2 PIN1 PLCE1 PRKACB PRKCZ PRKD3 PRNP PXN RAF1 RAPGEF3 RARRES2 RASGRP…
GO: Biological Process	GO:0099504	synaptic vesicle cycle	10	ACTB ACTG1 ADCY1 AP2M1 ATP2A2 CALM3 CDK5 DNM1L ITSN1 NRN1 NRXN1 NRXN3 PACSIN1 PCLO PFN2 PPFIA2 RAB3B RIMS1 SCRIB SNAP23 SNAP25 SNCA STX1A STXBP5L SYN1 SYN2 SYNJ1 SYT1 TOR1A TRIM9 UNC13A VAMP2
GO: Biological Process	GO:0060627	regulation of vesicle-mediated transport	10	ACTN2 ADCY1 ANGPT1 ANXA2 AP2M1 AP2S1 ATP2A2 BMP2K C4B CALM3 CDH13 CDK5 CDK5R2 CLIP3 CYBA DNM1L EIPR1 EZR FGR HPCA IL15 ITGB1 ITSN1 LRRTM1 MERTK MKLN1 MSN NDRG4 NEDD4 NRN1 NRXN1 NRXN3 PACSIN1 PARD3 PCLO PFN2 PPFIA2 RAB13 RAB27A RAB29 RAB3B RIMS1 RUFY1 SCRIB SGIP1 SNAP23 SNCA SNX33 STX1A STXBP5L SYK SYN1 SYNJ1 SYT1 SYT13 SYTL4 TLR2 TOR1A TRIM9 VAMP2 VSNL1 WDR54
GO: Biological Process	GO:0023061	signal release	10	ABCA1 ADCY1 ADCYAP1 ATP2A2 CALM3 CCKBR CDK5 CRH DNM1L EGFR EIPR1 ENSA EPHA5 FGFR1 FKBP1B FOXD1 GAD1 GAD2 GJA1 ICA1 INHBB ITGB1 ITSN1 KALRN LIN7B MAPK9 MPC2 NIBAN2 NPFF NRN1 NRXN1 NRXN3 OXCT1 PAK1 PCLO PFKM PFN2 PPFIA1 PPFIA2 PTBP1 PTPRN2 RAF1 RAPGEF3 RIMS1 RPH3A RTN4 SCG5 SCRIB SLC25A4 SNAP23 SNAP25 SNCA SPP1 STX1A STXBP5L SYK SYN1 SYN2 SYNJ1 SYT1 SYT13 SYTL4 TBX3 TRIM9 UNC13A VAMP2 VGF VIP VSNL1…
GO: Biological Process	GO:0014070	response to organic cyclic compound	10	ACACB ACTB ADCY1 ADCYAP1 AKR1C3 ANGPT2 ARPC2 ASNS ATP2B1 BCL2 BDNF CALM3 CASP6 CASP7 CDK2 CDK5 CFLAR CITED1 COLEC12 CRH CXCR4 DDIT4 DNM1L EGFR ELK1 EPHA5 EZR FAM107A FKBP1B FOXO1 GABRA1 GABRB3 GABRG2 GJA1 GNB5 GNRH1 GOT1 GOT2 GPI HPCA ID3 IGF1 IGFBP5 IL15 INHBB KALRN KANK2 LCAT MAVS MSN NEDD4 NFKB1 NFKBIA NME1 NPFF NSG2 OPA1 PAGR1 PAK1 PAK2 PDGFRB PELI1 PLCB1 PPARA PRKACB PRMT2 PSMB2 RAPGEF3 RBFO…
GO: Biological Process	GO:0007420	brain development	10	ACTB ADCY1 ADCYAP1 ATP2B1 ATP2B2 BAG3 BCL2 BMERB1 BMPR1A BNIP3 CA10 CALM3 CDK5 CDK5R2 CITED1 COX6B1 CRH CXCR4 DCLK1 DDIT4 DLC1 EGFR ELAVL4 EMX2 EPHA5 EPOR FANCC FGF13 FGFR1 FYN GABRB3 GNG12 HPCA HPRT1 ID4 IGF1 INA ITGB1 ITSN1 KCNAB1 LAMB1 MEIS3 MKKS MSX1 NDRG4 NEUROD6 NFIB NIPBL NME1 NOTCH2NLA NRXN1 OXCT1 PAFAH1B1 PAK1 PLCB1 PSEN2 PSMG1 RBFOX2 RBPJ RFX4 RGS4 ROBO2 RORA RTN4 SCRIB SELENOP SEZ6 SEZ…
GO: Biological Process	GO:0046620	regulation of organ growth	10	ACACB BMPR1A FGFR1 GJA1 HEY2 IGF1 LATS2 PAK1 PIN1 PPARA RBPJ RGS4 SAV1 SLC25A4 SMO TGFBR3 TOMM70 TRIP10 WWC1 WWC3 YAP1 YBX3
GO: Biological Process	GO:1902600	proton transmembrane transport	10	ATP2A2 ATP5F1B ATP5F1C ATP5MC1 ATP5MG ATP5PD ATP6V0D1 ATP6V0E1 ATP6V0E2 ATP6V1B2 ATP6V1D ATP6V1E1 ATP6V1G2 ATP6V1H BDNF CHCHD2 CHP1 COX4I1 COX6B1 CYC1 CYCS HVCN1 NDUFA7 NDUFA9 NDUFB5 NDUFV1 NDUFV2 NUPR1 PLCB1 RAPGEF3 SLC25A27 SLC25A3 SLC25A4 SLC4A11 SNCA UQCRC1 UQCRC2
GO: Biological Process	GO:0006836	neurotransmitter transport	10	ADCY1 ATP2A2 CALM3 CDK5 DNM1L GAD1 GAD2 GFAP ICA1 ITGB1 KCNJ10 LIN7B NRN1 NRXN1 NRXN3 PAK1 PCLO PFN2 PPFIA1 PPFIA2 PTPRN2 RAB3B RIMS1 RPH3A SCRIB SLC6A12 SNAP23 SNAP25 SNCA STX1A STXBP5L SV2B SYN1 SYN2 SYNGR3 SYNJ1 SYT1 TOR1A TRIM9 UNC13A VAMP2
GO: Biological Process	GO:0030900	forebrain development	10	ADCYAP1 BMERB1 BMPR1A BNIP3 CDK5 CDK5R2 CRH CXCR4 DCLK1 DLC1 EGFR ELAVL4 EMX2 EPHA5 FGF13 FGFR1 FYN GNG12 HPRT1 ID4 LAMB1 MKKS MSX1 NEUROD6 NFIB NME1 NOTCH2NLA PAFAH1B1 PAK1 PLCB1 PSEN2 RBPJ RFX4 ROBO2 RTN4 SLC38A2 SLC8A1 SLIT3 SMARCA4 SMO SOX2 SRD5A1 SSTR1 SYNE2 TBX3 TMEM14B UCHL5
GO: Biological Process	GO:0099003	vesicle-mediated transport in synapse	10	ACTB ACTG1 ADCY1 AP2M1 ATP2A2 CALM3 CDK5 DNM1L HPCA ITSN1 NEDD4 NRN1 NRXN1 NRXN3 PACSIN1 PCLO PFN2 PPFIA2 RAB3B RIMS1 SCRIB SNAP23 SNAP25 SNCA STX1A STXBP5L SYN1 SYN2 SYNJ1 SYT1 TOR1A TRIM9 UNC13A VAMP2
GO: Biological Process	GO:0009894	regulation of catabolic process	10	ACACB AGAP2 ANXA2 ATP5IF1 ATP6V0D1 ATP6V0E1 ATP6V0E2 ATP6V1B2 ATP6V1D ATP6V1E1 ATP6V1G2 ATP6V1H BAG3 BCL2 BNIP3 CALCOCO2 CAMKK2 CDK5 CHMP4B CIRBP DDA1 DDIT4 DLGAP1 DNM1L EGFR ELAVL4 EXOSC5 EZR FBXW7 FOXO1 FYCO1 FYN GAPDH GFAP GJA1 HIPK2 HSPB1 HSPB8 IGF1 ITGB1 MAPK9 MAPKAPK2 MCL1 MSN MTMR3 MYCBP2 NEDD4 NUPR1 PGAM1 PIN1 PLK2 PPARA PSEN2 PSMA5 PSMB2 PSMB7 PSMC3 PSMD8 PTBP1 PTPN3 PTTG1IP QKI RARRES2 …
GO: Biological Process	GO:0040008	regulation of growth	10	ACACB ACTL6A ATP5MC1 ATP8A2 BCL11A BCL2 BCL6 BDNF BMPR1A CD44 CDK5 CIRBP CXCR4 CYBA EGFR EZR FAM107A FGF13 FGFR1 GAP43 GDI1 GJA1 HEY2 HOPX IGF1 IGFBP5 IL17RB LATS2 MAP2 MEG3 MKKS MSX1 MT1E MT1F MT1G MT1H MT1M MT1X MT2A NIPBL OLFM1 PAFAH1B1 PAK1 PAK2 PIN1 PLAAT1 PLCB1 PLCE1 PPARA RBPJ RGS4 RIMS1 RTN4 SAV1 SELENOP SERTAD3 SGIP1 SIPA1 SLC25A4 SLIT3 SMARCA4 SMO SOCS4 SPAG9 SPART SPP1 SPR STAT3 STAT5A…
GO: Biological Process	GO:0031329	regulation of cellular catabolic process	10	ACACB ANXA2 ATP5IF1 ATP6V0D1 ATP6V0E1 ATP6V0E2 ATP6V1B2 ATP6V1D ATP6V1E1 ATP6V1G2 ATP6V1H BAG3 BCL2 BNIP3 CALCOCO2 CAMKK2 CDK5 CHMP4B CIRBP DDA1 DLGAP1 DNM1L ELAVL4 EXOSC5 EZR FBXW7 FOXO1 FYCO1 GAPDH GFAP HIPK2 HSPB1 HSPB8 IGF1 MAPK9 MAPKAPK2 MCL1 MSN MTMR3 NEDD4 NUPR1 PGAM1 PLK2 PPARA PSEN2 PSMA5 PSMB2 PSMB7 PSMC3 PSMD8 PTBP1 PTPN3 PTTG1IP QKI RNF19A RRAGB SCOC SNCA SNX33 SOCS4 STAT3 SUMO1 TLR2 …
GO: Biological Process	GO:0090174	organelle membrane fusion	10	ACTN2 ACTR10 ADCY1 ALDOA ANXA2 ARHGAP17 ARHGAP45 ATP2A2 ATP6AP2 ATP6V1D CALM3 CD44 CDK5 CDK5R2 CHP1 CLEC5A CYBA DNM1L FAM3C FGR GPI GSDMD HABP4 HVCN1 IGF1 IQGAP1 ITSN1 LAMP2 LAT2 LHFPL2 LIN7B METTL7A NEU1 NFKB1 NPC2 NRN1 NRXN1 NRXN3 OLA1 PAK1 PCLO PCYOX1L PFN2 PGAM1 PLEKHO2 PPFIA2 PRCP PSMA5 PSMB7 PSMC3 PTGES2 PTPRN2 RAB13 RAB20 RAB27A RAB3B RAB6A RARRES2 RASGRP1 RIMS1 SCG3 SCIN SCRIB SELENOP SER…
GO: Biological Process	GO:0010942	positive regulation of cell death	5.9949	AKR1C3 ARHGEF6 ARHGEF9 ATP5MC1 BCL2 BCL6 BNIP3 CAPN2 CASP6 CD44 CDK5 CLIP3 CRH DDIT4 DLC1 DNM1L ELK1 FAM162A FBXW7 FOXO1 FYN GNA13 GRIK2 ID3 INHBB ITGB1 ITSN1 KALRN LATS2 MAGED1 MAP3K20 MAP3K5 MAPK9 MCL1 MLLT11 MOAP1 MSX1 NACC2 NUPR1 OLFM1 PAK2 PAWR PDGFRB PIDD1 PIN1 PNMA1 PPP2R1B PPP2R2B PRMT2 PRNP PSEN2 RNPS1 RUNX3 RXRA SAV1 SCIN SCRIB SERINC3 SLC27A4 SLFN11 SNCA STEAP3 SYK TGFB2 TNFRSF10B TNFR…
GO: Biological Process	GO:0071375	cellular response to peptide hormone stimulus	5.9797	ACTN2 ADCY1 ATP2B1 ATP6V0D1 ATP6V0E1 ATP6V0E2 ATP6V1B2 ATP6V1D ATP6V1E1 ATP6V1G2 ATP6V1H CDK2 CFLAR FOXO1 FOXO4 FYN GAB1 GOT1 IGF1 INHBB INPPL1 KANK1 NFKB1 OPA1 PAK1 PLCB1 PRKACB PRKCZ PXN RAB13 RARRES2 RHOQ SLC26A6 SLC27A4 SORBS1 SRD5A1 STAT3 STAT5A VAMP2 ZFP36L1
GO: Biological Process	GO:0043066	negative regulation of apoptotic process	5.9784	ACKR3 ADCYAP1 AGAP2 ANGPT1 ASNS BABAM2 BAG3 BCL2 BCL6 BDNF BEX3 BNIP3 CD44 CFLAR CITED1 CLEC5A DDAH2 EGFR EPOR FOXO1 FYN GABRB3 GAPDH GNRH1 GPI GRIK2 HEY2 HIGD1A HIPK2 HSPB1 IGF1 IL6ST IRF7 ITGA5 ITGB1 ITPKB ITPRIP ITSN1 KIFAP3 MCL1 MEIS3 MERTK MSX1 MUC1 NFKB1 NFKBIA NIBAN2 NUAK2 NUPR1 OPA1 PAK2 PDGFRB PIDD1 PIN1 PLK2 PPARA PRKCZ PRNP PSEN2 PTTG1IP QKI RAF1 RAPGEF3 RBPJ SCG2 SLC25A27 SLC25A4 SLC3…
GO: Biological Process	GO:0010506	regulation of autophagy	5.9702	ATP6V0D1 ATP6V0E1 ATP6V0E2 ATP6V1B2 ATP6V1D ATP6V1E1 ATP6V1G2 ATP6V1H BAG3 BCL2 BNIP3 CALCOCO2 CAMKK2 CDK5 CHMP4B DNM1L FBXW7 FOXO1 FYCO1 GAPDH GFAP HSPB1 HSPB8 MCL1 MTMR3 NEDD4 NUPR1 PLK2 RRAGB SCOC SNCA STAT3 TLR2 TP53INP1 TRIM5 TSPO UCHL1 VDAC1 WDR6
GO: Biological Process	GO:0051222	positive regulation of protein transport	5.9615	ANK3 ARPC2 BAG3 BCL2 CAMK4 CDK5 CHP1 CRH DNM1L EGFR EZR FBXW7 FYN GJA1 HPCA IGF1 MAVS MICALL2 MPC2 OXCT1 PAK1 PFKM PRKCZ PRNP PTBP1 RAB29 RAN RAPGEF3 SMO STOM STXBP5L SYTL4 TGFB2 TLR2 TNFRSF1A TOMM70 VAMP2 VSNL1 WLS YWHAB YWHAZ
GO: Biological Process	GO:0016079	synaptic vesicle exocytosis	5.9472	ADCY1 ATP2A2 CALM3 CDK5 DNM1L NRN1 NRXN3 PCLO PFN2 PPFIA2 RIMS1 SCRIB SNAP23 SNAP25 SNCA STX1A STXBP5L SYN1 SYNJ1 SYT1 TRIM9 UNC13A VAMP2
GO: Biological Process	GO:1903530	regulation of secretion by cell	5.9388	ADCY1 ADCYAP1 ATP2A2 CALM3 CCKBR CD200 CDK5 CDK5R2 CRH DNM1L EGFR EIPR1 ENSA EPHA5 EZR FGFR1 FGR FKBP1B GJA1 ICA1 IGF1 INHBB ITSN1 KALRN MAPK9 MPC2 NPFF NRN1 NRXN1 NRXN3 OXCT1 PCLO PFKM PFN2 PPFIA2 PTBP1 RAB13 RAB27A RAB3B RAPGEF3 RHBDF2 RIMS1 RTN4 SCG5 SLC25A4 SNAP23 SNAP25 SNCA SPP1 STX1A STXBP5L SYK SYN1 SYT1 SYT13 SYTL4 TGFB2 TLR2 TNFRSF1A TRIM9 UNC13A VAMP2 VIP VSNL1 WLS
GO: Biological Process	GO:0051129	negative regulation of cellular component organization	5.9174	ADD2 ANTXR1 ARAP1 ARPC2 BCL11A BMERB1 BNIP3 CDK5 CFLAR CHMP4B CLIP3 CRMP1 CYTH2 DLC1 DNM1L FAM107A FGF13 FH FYN GDI1 GFAP HIGD1A IGF1 INPPL1 ITGB1 KANK1 KANK2 LAMP2 LIMK2 LINGO1 LRP4 LRRTM1 MAD2L1BP MAP2 MID1IP1 MKKS NRXN1 NUPR1 OPA1 PACSIN1 PAFAH1B1 PAK2 PFN2 PPFIA1 PRKCZ PRNP PSEN2 RAB29 RAF1 RAPGEF3 RBPJ ROBO2 RTN4 SCIN SEZ6 SNCA SNX33 SOX9 SPART SPECC1L SPP1 STMN2 SWAP70 TBC1D7 TERF2IP TLR2 T…
GO: Biological Process	GO:0032388	positive regulation of intracellular transport	5.909	ACTN2 ANK3 ANXA2 ARPC2 BAG3 BCL2 CAMK4 CDK5 CHP1 EIPR1 EZR FBXW7 FYN HPCA MAP2 MAVS MICALL2 MSN NEDD4 NUMA1 PAK1 PRNP RAB29 RAN RAPGEF3 SMO STOM TNFRSF1A VAMP2 YWHAB YWHAZ
GO: Biological Process	GO:0048729	tissue morphogenesis	5.8974	ACTB ACTG1 ANGPT1 AP2M1 AP2S1 BCL2 BMPR1A BTBD7 CD44 CITED1 CXCR4 DLC1 DLG3 EGFR ENAH EPOR EZR FGFR1 FOXD1 GJA1 GNA13 GPI HEY2 ID4 IGF1 IGFBP5 ITGA5 ITGB1 ITGB4 ITGB5 LAMB1 MAGED1 MICAL2 MKKS MSN MSX1 NDRG4 NFATC3 OPA1 PAFAH1B1 PAK1 PARD3 PLEKHA4 PRKACB PRKX PSMA5 PSMB2 PSMB7 PSMC3 PSMD8 PXN RBPJ ROBO2 RREB1 RUNX3 RXRA SCRIB SMARCA4 SMO SOX2 SOX9 SPECC1L STAT5A TBX3 TCF3 TCF7L1 TEAD1 TEAD2 TGFB2 …
GO: Biological Process	GO:0070201	regulation of establishment of protein localization	5.8963	ANGPT1 ANK3 ARPC2 ATP5IF1 BAG3 BCL2 CAMK4 CD200 CDK5 CHP1 CRH DNM1L EGFR EIPR1 ENSA EPHA5 ERLEC1 EZR FBXW7 FKBP1B FYN GDI1 GJA1 HPCA ICA1 IGF1 INHBB MAVS MICALL2 MPC2 NEDD4 NPFF NRXN1 OXCT1 PACSIN1 PAK1 PFKM PRKCZ PRNP PTBP1 RAB29 RAN RAPGEF3 RHBDF2 SCRIB SLC25A4 SMO SNAP25 STOM STX1A STXBP5L SYNJ1 SYTL4 TGFB2 TLR2 TNFRSF1A TOMM70 TXN VAMP2 VSNL1 WLS YWHAB YWHAZ
GO: Biological Process	GO:0060537	muscle tissue development	5.8667	ACTN2 ANGPT1 BCL2 BDNF BMPR1A BOC CDK5 CFLAR CSRP1 CSRP2 EPOR FGFR1 GJA1 HEY2 HMG20B IGF1 IGFBP5 ITGB1 KCNAB1 MAFF MEG3 NDRG4 NDUFV2 NEBL NFATC3 NIBAN2 NUPR1 PAK1 PDGFRB PDLIM5 PIN1 PPARA RBFOX1 RBPJ RGS4 RXRA SAV1 SLC25A4 SLC8A1 SMO SOX9 TBX3 TGFB2 TGFBR3 TOMM70 TRIP10 WNT10B YAP1 YBX3
GO: Biological Process	GO:0051640	organelle localization	5.8482	ABLIM1 ACTR10 ATCAY ATP6V0D1 ATP6V1D ATXN10 CDC14A CDK5 CHMP4B CHP1 DNM1L DYNC1I1 DYNC2LI1 EIPR1 ENTR1 EZR FGR FYCO1 GEM GJA1 ITGB1 KIF1C KIFAP3 LAT2 LIMK2 LRRC49 MAP2 MARK1 MKKS MSTO1 NDRG4 NRXN1 NUMA1 OPA1 PAFAH1B1 PARD3 PCLO PPFIA2 PRKCZ PSEN2 RAB13 RAB27A RAB29 RAB3B RAB6A RAN RASGRP1 RFX2 RFX4 RIMS1 SCRIB SEH1L SNAP23 SNAP25 SNCA SNX10 SPAG9 STX12 STX1A SYK SYN1 SYN2 SYNE2 SYNJ1 SYT1 SYTL4 T…
GO: Biological Process	GO:0097501	stress response to metal ion	5.8435	MT1E MT1F MT1G MT1H MT1M MT1X MT2A SLC30A3
GO: Biological Process	GO:0035239	tube morphogenesis	5.8108	ACKR3 ACTG1 ANGPT1 ANGPT2 ANXA2 ATP5F1B ATP5IF1 BCL2 BMPR1A CALD1 CD44 CDH13 CITED1 CXCR4 DLC1 EGFR EMX2 ENAH EPOR FBXW7 FGFR1 FOXD1 FOXO4 GAB1 GJA1 GNA13 GPR4 HEY2 HIF3A HIPK2 HSPB1 IGF1 ITGA5 ITGB1 ITGB8 KAT6A MAGED1 MICAL2 MKKS NDRG4 NEDD4 NFATC3 NFIB NIBAN2 NIPBL NRXN1 NRXN3 OPA1 PAK1 PDGFRB PLK2 PRCP PRKACB PRKX PXN QKI RAPGEF3 RBPJ RIN2 RORA RTN4 RXRA SARS1 SASH1 SCG2 SCRIB SMAD5 SMARCA4 SM…
GO: Biological Process	GO:0042063	gliogenesis	5.7978	ADCYAP1 ARHGEF10 B4GALT6 BACE2 BMERB1 BNIP3 CDK5 CDK5R2 CXCR4 EGFR GAP43 GFAP ID4 IGF1 IL6ST ITGB4 KCNJ10 KLF15 LAMB1 LAMB2 LINGO1 NFIB PAFAH1B1 PARD3 QKI RNF112 RTN4 SCRIB SMARCA4 SMO SOX2 SOX9 STAT3 SYNE2 SYNJ1 TGFB2 TLR2 TSPO VCAN ZNF365
GO: Biological Process	GO:0060548	negative regulation of cell death	5.7969	ACKR3 ADCYAP1 AGAP2 ANGPT1 ASNS BABAM2 BAG3 BCL2 BCL6 BDNF BEX3 BNIP3 CD200 CD44 CDK5 CFLAR CHMP4B CITED1 CLEC5A CRH DDAH2 EGFR EPOR FOXO1 FYN GABRB3 GAPDH GNRH1 GPI GRIK2 HEY2 HIGD1A HIPK2 HSPB1 IGF1 IL6ST IRF7 ITGA5 ITGB1 ITPKB ITPRIP ITSN1 KANK2 KIFAP3 MCL1 MEIS3 MERTK MSX1 MUC1 NFKB1 NFKBIA NIBAN2 NUAK2 NUPR1 OPA1 PAK2 PDGFRB PELI1 PIDD1 PIN1 PLK2 PPARA PRKCZ PRNP PSEN2 PTTG1IP QKI RAF1 RAPGE…
GO: Biological Process	GO:0043065	positive regulation of apoptotic process	5.7499	AKR1C3 ARHGEF6 ARHGEF9 BCL2 BCL6 BNIP3 CAPN2 CASP6 CD44 CDK5 CLIP3 DLC1 DNM1L FAM162A FBXW7 FOXO1 GNA13 GRIK2 ID3 INHBB ITGB1 ITSN1 KALRN LATS2 MAGED1 MAP3K20 MAP3K5 MAPK9 MCL1 MLLT11 MOAP1 MSX1 NACC2 NUPR1 OLFM1 PAK2 PAWR PDGFRB PIDD1 PIN1 PNMA1 PPP2R1B PPP2R2B PRMT2 PRNP PSEN2 RNPS1 RUNX3 RXRA SAV1 SCIN SCRIB SERINC3 SLC27A4 SNCA STEAP3 TGFB2 TNFRSF10B TNFRSF1A TP53INP1 TPD52L1 TSPO WNT10B
GO: Biological Process	GO:0033993	response to lipid	5.7363	ABCA1 ADCY1 ADCYAP1 AKR1C3 ASXL1 ATP2A2 ATP2B1 BCL2 BDNF BRINP2 CALM3 CAPN2 CFLAR CITED1 CRH DDIT4 DNM1L EGFR ELK1 EPHA5 ERBIN FABP3 FAM107A FOXO1 GDAP1 GJA1 GNG12 GNRH1 GOT1 ID3 IGF1 IL15 INHBB KANK2 LANCL2 LCAT LILRA2 MAPKAPK2 MSN NEDD4 NFKB1 NFKBIA NME1 PAGR1 PAK1 PDGFRB PELI1 PLCB1 PLSCR4 PPARA PRMT2 RBFOX2 RORA RXRA SAFB2 SASH1 SLIT3 SMARCA4 SMO SNCA SOX2 SOX9 SPARC SPP1 SRD5A1 SST SSTR1 STA…
GO: Biological Process	GO:1990778	protein localization to cell periphery	5.7257	ACTB ACTN2 ANK3 ANKRD39 ANXA2 AP2M1 CACNG3 CDK5 CLIP3 DPP10 DPP6 EFR3B EGFR EZR FGF13 GPHN GPR158 ITGB1 KALRN KCNIP4 LIN7B NPTX2 NPTXR NRXN1 NUMA1 PACSIN1 PPFIA1 PRKCZ PRNP RAB13 RAB29 RAB3B RHOQ SCN3B SCRIB SNAP23 SNAP25 SORBS1 TNFRSF1A VAMP2 ZDHHC23
GO: Biological Process	GO:0001570	vasculogenesis	5.7203	ACKR3 ANGPT1 CITED1 EPOR FBXW7 FGFR1 HEY2 ITGB8 PDGFRB QKI RIN2 RTN4 SMARCA4 SMO TEAD2 TGFBR3 YAP1 ZFP36L1
GO: Biological Process	GO:0043068	positive regulation of programmed cell death	5.7108	AKR1C3 ARHGEF6 ARHGEF9 BCL2 BCL6 BNIP3 CAPN2 CASP6 CD44 CDK5 CLIP3 DLC1 DNM1L FAM162A FBXW7 FOXO1 GNA13 GRIK2 ID3 INHBB ITGB1 ITSN1 KALRN LATS2 MAGED1 MAP3K20 MAP3K5 MAPK9 MCL1 MLLT11 MOAP1 MSX1 NACC2 NUPR1 OLFM1 PAK2 PAWR PDGFRB PIDD1 PIN1 PNMA1 PPP2R1B PPP2R2B PRMT2 PRNP PSEN2 RNPS1 RUNX3 RXRA SAV1 SCIN SCRIB SERINC3 SLC27A4 SNCA STEAP3 SYK TGFB2 TNFRSF10B TNFRSF1A TP53INP1 TPD52L1 TSPO WNT10B
GO: Biological Process	GO:0002009	morphogenesis of an epithelium	5.7073	ACTB ACTG1 ANGPT1 AP2M1 AP2S1 BCL2 BTBD7 CD44 CITED1 CXCR4 DLC1 DLG3 EGFR ENAH EZR FGFR1 FOXD1 GJA1 GNA13 ID4 IGF1 IGFBP5 ITGA5 MAGED1 MICAL2 MKKS MSN NDRG4 NFATC3 OPA1 PAFAH1B1 PAK1 PARD3 PLEKHA4 PRKACB PRKX PSMA5 PSMB2 PSMB7 PSMC3 PSMD8 PXN RBPJ RREB1 RUNX3 RXRA SCRIB SMARCA4 SMO SOX2 SOX9 SPECC1L STAT5A TBX3 TEAD1 TEAD2 TGFB2 TGIF1 TOR1A VASP YAP1
GO: Biological Process	GO:0031345	negative regulation of cell projection organization	5.69	BCL11A CDK5 CRMP1 CYTH2 FGF13 FYN GDI1 GFAP INPPL1 ITGB1 KANK1 LIMK2 LINGO1 LRP4 MAP2 NRXN1 PAFAH1B1 PFN2 PRNP RAB29 RBPJ RTN4 SEZ6 SPART SPP1 STMN2 TBC1D7 YAP1 ZNF365
GO: Biological Process	GO:1905477	positive regulation of protein localization to membrane	5.6876	ANK3 ARPC2 BCL2 CDK5 CHP1 CLIP3 DPP10 DPP6 EGFR EZR FYN HPCA ITGB1 LRP4 NRXN1 PAK1 PRNP SLC5A3 SORBS1 STOM YWHAB YWHAZ
GO: Biological Process	GO:0043112	receptor metabolic process	5.6782	ACKR3 ANGPT1 ANXA2 AP2M1 AP2S1 ARAP1 CACNG3 CDK5 CLTA EZR GPRASP1 GRIA3 HPCA ITGB1 LRRTM1 MKLN1 NEDD4 PACSIN1 PARD3 PSEN2 RAB29 SCRIB SNAP25 SNCA SYK SYNJ1 WDR54
GO: Biological Process	GO:0055080	cation homeostasis	5.6644	ABCB7 ACKR3 ADCYAP1 ANK3 ATP2A2 ATP2B1 ATP2B2 ATP5F1B ATP6AP2 ATP6V0D1 ATP6V0E1 ATP6V0E2 ATP6V1B2 ATP6V1D ATP6V1E1 ATP6V1G2 ATP6V1H BCL2 BDH2 BNIP3 CALM3 CCKBR CDH23 CDK5 CHP1 CXCR4 CYBA EGFR EPOR FKBP1B FYN GJA1 GNA13 GNG3 GOT1 GPR4 GRIK2 HVCN1 IL6ST IMMT KCNJ10 MT1E MT1F MT1G MT1H MT1M MT1X MT2A NPFF PAWR PLCE1 PRNP PSEN2 RAB20 RAP1GDS1 S1PR3 SKP1 SLC12A4 SLC25A27 SLC26A6 SLC30A3 SLC30A9 SLC39A…
GO: Biological Process	GO:0048488	synaptic vesicle endocytosis	5.6465	ACTB ACTG1 AP2M1 CALM3 CDK5 DNM1L ITSN1 PACSIN1 SCRIB SNCA STX1A SYNJ1 SYT1 TOR1A VAMP2
GO: Biological Process	GO:0140238	presynaptic endocytosis	5.6465	ACTB ACTG1 AP2M1 CALM3 CDK5 DNM1L ITSN1 PACSIN1 SCRIB SNCA STX1A SYNJ1 SYT1 TOR1A VAMP2
GO: Biological Process	GO:0060419	heart growth	5.6358	ACACB BMPR1A FGFR1 GJA1 HEY2 IGF1 NDRG4 PAK1 PDLIM5 PIN1 PPARA RBPJ RGS4 RXRA SAV1 SLC25A4 TGFB2 TGFBR3 TOMM70 TRIP10 YAP1
GO: Biological Process	GO:0030003	cellular cation homeostasis	5.619	ABCB7 ACKR3 ADCYAP1 ATP2A2 ATP2B1 ATP2B2 ATP5F1B ATP6AP2 ATP6V0D1 ATP6V0E1 ATP6V0E2 ATP6V1B2 ATP6V1D ATP6V1E1 ATP6V1G2 ATP6V1H BCL2 BNIP3 CALM3 CCKBR CDH23 CDK5 CHP1 CXCR4 CYBA EPOR FKBP1B FYN GJA1 GNA13 GNG3 GOT1 GPR4 GRIK2 HVCN1 IL6ST IMMT MT1E MT1F MT1G MT1H MT1M MT1X MT2A NPFF PAWR PLCE1 PRNP PSEN2 RAB20 RAP1GDS1 S1PR3 SKP1 SLC25A27 SLC26A6 SLC30A3 SLC30A9 SLC39A10 SLC4A11 SLC8A1 SLC8A2 SNCA …
GO: Biological Process	GO:0006091	generation of precursor metabolites and energy	5.6032	ACSS3 ALDOA ATP5F1B ATP5F1C ATP5IF1 ATP5MC1 ATP5MG ATP5PD BDH2 BDNF BNIP3 CHCHD2 CISD1 COX4I1 COX6B1 CYBA CYC1 CYCS DDIT4 ENO2 FH GAPDH GPI IGF1 IL6ST MDH2 ME3 NDUFA7 NDUFA9 NDUFB5 NDUFV1 NDUFV2 NFATC3 NUPR1 OXCT1 PDHB PFKM PGAM1 PPARA PPP1R2 SDHB SEH1L SLC25A18 SLC25A4 SNCA SORBS1 SRD5A1 STAT3 SUCLA2 TPI1 UQCRC1 UQCRC2 VGF ZBTB20
GO: Biological Process	GO:0055017	cardiac muscle tissue growth	5.5914	BMPR1A FGFR1 GJA1 HEY2 IGF1 NDRG4 PAK1 PDLIM5 PIN1 PPARA RBPJ RGS4 RXRA SAV1 SLC25A4 TGFB2 TGFBR3 TOMM70 TRIP10 YAP1
GO: Biological Process	GO:0051046	regulation of secretion	5.5549	ADCY1 ADCYAP1 ATP2A2 CALM3 CCKBR CD200 CDK5 CDK5R2 CRH CYBA DNM1L EGFR EIPR1 ENSA EPHA5 EZR FGFR1 FGR FKBP1B GJA1 GRIK1 ICA1 IGF1 INHBB ITSN1 KALRN MAPK9 MPC2 NPFF NRN1 NRXN1 NRXN3 OXCT1 PCLO PFKM PFN2 PPFIA2 PTBP1 RAB13 RAB27A RAB3B RAPGEF3 RHBDF2 RIMS1 RTN4 SCG5 SCIN SLC25A4 SNAP23 SNAP25 SNCA SPP1 STX1A STXBP5L SYK SYN1 SYT1 SYT13 SYTL4 TGFB2 TLR2 TNFRSF1A TRIM9 UNC13A VAMP2 VIP VSNL1 WLS
GO: Biological Process	GO:0009887	animal organ morphogenesis	5.5503	ABLIM1 ANGPT1 AP2M1 AP2S1 ASXL1 ATP2B2 ATP8A2 BCL2 BDNF BMPR1A BTBD7 CASP6 CD44 CDH23 CFLAR CITED1 CSRNP1 CXCR4 DLC1 EGFR EMX2 EPOR EZR FANCC FBXW7 FGFR1 FGFRL1 FGR FOXD1 FOXN3 FOXO1 GJA1 HEY2 HIPK2 ID3 ID4 IGF1 IGFBP5 INPPL1 ITGB4 KAT6A LAMB1 LAMB2 LRP4 LTBP3 MAGED1 MEIS3 MICAL2 MKKS MSN MSX1 NDRG4 NEDD4 NFIB NIPBL OLFM1 OLFM3 PAFAH1B1 PDGFRB PLEKHA4 PPARA PRKX PSEN2 PSMA5 PSMB2 PSMB7 PSMC3 PSMD…
GO: Biological Process	GO:0045597	positive regulation of cell differentiation	5.5473	ARPC2 ATP11C ATP5MC1 BCL11A BCL2 BCL6 BDNF BMPR1A BOC BRINP2 CEBPD CLIC1 CXCR4 DDR2 DNM1L EGFR FGFR1 FNDC5 GDI1 GFAP GJA1 HLA-DRA HMG20B HOPX IGF1 IL15 IL6ST ITGB1 ITPKB KALRN LTBP3 MAP3K5 MAPK9 MSR1 NFKB1 NIBAN2 NUMA1 OLFM1 OPA1 PAFAH1B1 PAK1 PIN1 PLCB1 PLXNB1 PRKCZ QKI RARRES2 RASGRP1 RIN2 RNF112 ROBO2 RREB1 RTN4 RUNX3 SAV1 SCIN SLC25A4 SMAD5 SMARCA4 SMO SOX2 SOX9 SPAG9 SPEN STAT3 STAT5A SYK SY…
GO: Biological Process	GO:0009306	protein secretion	5.5451	ABCA1 ADCYAP1 C1QTNF5 CAVIN1 CBLN4 CD200 CRH DNM1L EGFR EIPR1 ENSA EPHA5 EZR FKBP1B GJA1 ICA1 IGF1 INHBB MPC2 NPFF NRXN1 OXCT1 PAFAH1B1 PCLO PFKM PTBP1 PTPRN2 RAB13 RAB3B RAF1 RAPGEF3 RHBDF2 SCG2 SLC25A4 SNAP25 STEAP3 STX1A STXBP5L SYTL4 TGFB2 TLR2 VGF VIP VSNL1 WLS
GO: Biological Process	GO:1990169	stress response to copper ion	5.5386	MT1E MT1F MT1G MT1H MT1M MT1X MT2A
GO: Biological Process	GO:0010273	detoxification of copper ion	5.5386	MT1E MT1F MT1G MT1H MT1M MT1X MT2A
GO: Biological Process	GO:0035592	establishment of protein localization to extracellular region	5.5191	ABCA1 ADCYAP1 C1QTNF5 CAVIN1 CBLN4 CD200 CRH DNM1L EGFR EIPR1 ENSA EPHA5 EZR FKBP1B GJA1 ICA1 IGF1 INHBB MPC2 NPFF NRXN1 OXCT1 PAFAH1B1 PCLO PFKM PTBP1 PTPRN2 RAB13 RAB3B RAF1 RAPGEF3 RHBDF2 SCG2 SLC25A4 SNAP25 STEAP3 STX1A STXBP5L SYTL4 TGFB2 TLR2 VGF VIP VSNL1 WLS
GO: Biological Process	GO:1904951	positive regulation of establishment of protein localization	5.4986	ANK3 ARPC2 BAG3 BCL2 CAMK4 CDK5 CHP1 CRH DNM1L EGFR EZR FBXW7 FYN GJA1 HPCA IGF1 MAVS MICALL2 MPC2 OXCT1 PAK1 PFKM PRKCZ PRNP PTBP1 RAB29 RAN RAPGEF3 SMO STOM STXBP5L SYTL4 TGFB2 TLR2 TNFRSF1A TOMM70 VAMP2 VSNL1 WLS YWHAB YWHAZ
GO: Biological Process	GO:1905475	regulation of protein localization to membrane	5.4984	ACTB ANK3 AP2M1 ARPC2 BCL2 CDK5 CHP1 CLIP3 DPP10 DPP6 EGFR EZR FYN GDI1 HPCA ITGB1 KALRN LRP4 NRXN1 PAK1 PPFIA1 PRKCZ PRNP RHOQ SLC5A3 SORBS1 STOM YWHAB YWHAZ
GO: Biological Process	GO:0070848	response to growth factor	5.4507	ANGPT1 ANGPT2 ARPC2 BDNF BMPR1A CALD1 CD44 CFLAR CITED1 DDIT4 EGFR ELK1 FGF12 FGFR1 FGFRL1 FIBP FOXD1 FYN GAB1 GOT1 HIPK2 HSPB1 IQGAP1 ITGA5 ITGB1 ITGB5 ITGB8 LATS2 LRRC32 LTBP3 MAPKAPK2 MSX1 MT1G MYOF NEDD4 NFKB1 NIBAN2 NLK NREP NRXN1 NUMA1 PARD3 PDGFRB PIN1 PPARA PRKCZ PTBP1 PXN RAF1 RBFOX2 RBPJ RUNX3 SMAD5 SOX2 SOX9 SPARC SPART SRD5A1 STMN2 TBC1D7 TGFB2 TGFBR3 TGIF1 TOB1 WASF1 YES1 ZFHX3 ZFP36…
GO: Biological Process	GO:0021987	cerebral cortex development	5.428	BMERB1 BNIP3 CDK5 CDK5R2 EGFR EMX2 FGF13 FGFR1 GNG12 LAMB1 MKKS NOTCH2NLA PAFAH1B1 PLCB1 RTN4 SLC38A2 SMO SOX2 SRD5A1 SYNE2 TMEM14B
GO: Biological Process	GO:0045926	negative regulation of growth	5.3976	BCL11A BCL2 BCL6 CDK5 CIRBP FGF13 GJA1 IGFBP5 MAP2 MEG3 MSX1 MT1E MT1F MT1G MT1H MT1M MT1X MT2A PAK1 PPARA RGS4 RTN4 SAV1 SERTAD3 SIPA1 SLIT3 SMARCA4 SPAG9 SPART SPP1 TGFB2 TOMM70 WWC1 WWC3
GO: Biological Process	GO:0099072	regulation of postsynaptic membrane neurotransmitter receptor levels	5.3949	AP2M1 CACNG3 DLG3 ERBIN GPHN HPCA KALRN NEDD4 NPTX2 NPTXR PACSIN1 PRKCZ SCRIB SNAP23 SNAP25 SYNJ1 VAMP2
GO: Biological Process	GO:0055001	muscle cell development	5.3687	ACTG1 ACTN2 ATP2A2 BCL2 CFLAR CSRP1 CSRP2 HEY2 IGF1 ITGB1 MYOF NEBL NFATC3 NIBAN2 PAK1 PDGFRB PDLIM5 PIN1 PPARA RGS4 SLC25A4 SLC8A1 SMO TBX3 TOMM70 TRIP10 UCHL1 WNT10B
GO: Biological Process	GO:0090383	phagosome acidification	5.3545	ATP6V0D1 ATP6V0E1 ATP6V0E2 ATP6V1B2 ATP6V1D ATP6V1E1 ATP6V1G2 ATP6V1H RAB20
GO: Biological Process	GO:0071692	protein localization to extracellular region	5.3404	ABCA1 ADCYAP1 C1QTNF5 CAVIN1 CBLN4 CD200 CRH DNM1L EGFR EIPR1 ENSA EPHA5 EZR FKBP1B GJA1 ICA1 IGF1 INHBB MPC2 NPFF NRXN1 OXCT1 PAFAH1B1 PCLO PFKM PTBP1 PTPRN2 RAB13 RAB3B RAF1 RAPGEF3 RHBDF2 SCG2 SLC25A4 SNAP25 STEAP3 STX1A STXBP5L SYTL4 TGFB2 TLR2 VGF VIP VSNL1 WLS
GO: Biological Process	GO:0032412	regulation of ion transmembrane transporter activity	5.3338	ACTN2 AHNAK ANK3 CACNB1 CACNG3 CALM3 CDK5 CHP1 CRH DLG3 FGF12 FGF13 FKBP1B FXYD5 GEM GNB5 GRIA3 HPCA ITGB1 KCNAB1 KCNE4 NEDD4 NRXN1 PLCB1 PRNP PTPN3 RAPGEF3 RASGRF1 RPH3A SCN3B SHANK2 STOM SUMO1 VAMP2
GO: Biological Process	GO:0006873	cellular ion homeostasis	5.3308	ABCB7 ACKR3 ADCYAP1 ATP2A2 ATP2B1 ATP2B2 ATP5F1B ATP6AP2 ATP6V0D1 ATP6V0E1 ATP6V0E2 ATP6V1B2 ATP6V1D ATP6V1E1 ATP6V1G2 ATP6V1H BCL2 BNIP3 CALM3 CCKBR CDH23 CDK5 CHP1 CXCR4 CYBA EPOR FKBP1B FYN GJA1 GNA13 GNG3 GOT1 GPR4 GRIK2 HVCN1 IL6ST IMMT MT1E MT1F MT1G MT1H MT1M MT1X MT2A NPFF PAWR PLCE1 PRNP PSEN2 RAB20 RAP1GDS1 S1PR3 SKP1 SLC25A27 SLC26A6 SLC30A3 SLC30A9 SLC39A10 SLC4A11 SLC8A1 SLC8A2 SNCA …
GO: Biological Process	GO:0051493	regulation of cytoskeleton organization	5.3182	ACTG1 ACTN2 ADD2 ARAP1 ARHGAP17 ARHGEF10 ARPC2 ARPC5L BMERB1 CAPN2 CDC42EP4 CDK5 CHMP4B CLIP3 DLC1 EPHA5 EZR FAM107A FGF13 FGR FSD1 IQGAP1 KANK1 KANK2 MAP2 MID1IP1 MKKS MYCBP2 NUMA1 PAFAH1B1 PAK1 PAK2 PDGFRB PDLIM4 PFN2 PLXNB1 PPFIA1 PXN RAPGEF3 RGS4 RHOBTB3 RHOQ SCIN SNCA SPECC1L STMN2 SWAP70 TGFB2 TLR2 TRIM36 TRIOBP VASP WASF1
GO: Biological Process	GO:0001932	regulation of protein phosphorylation	5.3177	ACTB ADCY1 ADCYAP1 AGAP2 ANGPT1 ANXA2 BCL2 BDNF BMPR1A CALM3 CAMKK2 CCNH CD44 CDK2AP1 CDK5 CDK5R2 CHP1 CLIP3 COPS8 CRH CTDSP2 CXCR4 DDIT4 DDR2 DIRAS2 DLG3 EGFR FBLN1 FBXW7 FGF13 FGFR1 FGR FYN GAB1 GAP43 GNG3 GSKIP HIGD1A HIPK2 HSPB1 IGF1 IL15 IL6ST INHBB INPPL1 IQGAP1 ITGA5 ITGB1 ITPKB ITPRIP LATS2 LIMK2 LRP4 MAGED1 MAP3K20 MAP3K5 MAPK9 MAPKAPK2 MAVS NRXN1 PAK1 PAK2 PARD3 PDGFRB PFN2 PIN1 PLCE1 P…
GO: Biological Process	GO:0002790	peptide secretion	5.2924	ABCA1 ADCYAP1 C1QTNF5 CAVIN1 CBLN4 CCKBR CD200 CRH DNM1L EGFR EIPR1 ENSA EPHA5 EZR FKBP1B GJA1 ICA1 IGF1 INHBB ITSN1 KALRN MPC2 NPFF NRXN1 OXCT1 PAFAH1B1 PCLO PFKM PTBP1 PTPRN2 RAB13 RAB3B RAF1 RAPGEF3 RHBDF2 SCG2 SLC25A4 SNAP25 STEAP3 STX1A STXBP5L SYTL4 TGFB2 TLR2 VGF VIP VSNL1 WLS
GO: Biological Process	GO:0009914	hormone transport	5.2799	ADCYAP1 CCKBR CRH CRYM EGFR EIPR1 ENSA EPHA5 FGFR1 FKBP1B FOXD1 GJA1 ICA1 INHBB ITSN1 KALRN MPC2 NIBAN2 NPFF NRXN1 OXCT1 PCLO PFKM PTBP1 PTPRN2 RAF1 RAPGEF3 SCG5 SLC25A4 SNAP23 SNAP25 SPP1 STX1A STXBP5L SYTL4 TBX3 VAMP2 VGF VIP VSNL1 YWHAZ
GO: Biological Process	GO:0016241	regulation of macroautophagy	5.2747	ATP6V0D1 ATP6V0E1 ATP6V0E2 ATP6V1B2 ATP6V1D ATP6V1E1 ATP6V1G2 ATP6V1H BAG3 BNIP3 CALCOCO2 CDK5 CHMP4B FYCO1 GAPDH HSPB8 NEDD4 NUPR1 RRAGB SCOC TLR2 UCHL1 VDAC1
GO: Biological Process	GO:0048732	gland development	5.2712	ADCYAP1 AGAP2 ASNS ASXL1 ATP2B2 BCL2 BMPR1A BTBD7 CCKBR CD44 CFLAR CRH EGFR ELK1 EZR FBXW7 FGFR1 GJA1 GOT2 ID4 IGF1 IGFBP5 KALRN MEG3 MPST MSN MSX1 NFATC3 NFIB NME1 PDGFRB PSEN2 PTPN3 RAF1 RBPJ RREB1 RTN4 RXRA SCRIB SMARCA4 SMO SOX2 SOX9 SRD5A1 STAT5A TBX3 TGFB2 TGFBR3 TSPO WLS
GO: Biological Process	GO:0045927	positive regulation of growth	5.2631	ACACB ATP5MC1 ATP8A2 BCL11A BCL2 BDNF BMPR1A CXCR4 CYBA EGFR EZR FGFR1 GDI1 HEY2 HOPX IGF1 MKKS NIPBL PAFAH1B1 PAK1 PIN1 PLCB1 RBPJ RIMS1 RTN4 SGIP1 SLC25A4 SMO STAT5A SYT1 TGFB2 TGFBR3 TRIP10 UNC13A YAP1 YBX3
GO: Biological Process	GO:0035303	regulation of dephosphorylation	5.2561	CALM3 CD2BP2 CHP1 DLC1 DLG3 ENSA FKBP1B GPATCH2 IQGAP1 MTMR3 PAWR PDGFRB PIN1 PPME1 PPP1R2 PPP1R7 PPP2R1B PPP2R2B PPP4R1 PTBP1 RCAN2 RIMBP2 SLC39A10 SMG5 SWAP70 TGFB2 VCAN YWHAB
GO: Biological Process	GO:0071241	cellular response to inorganic substance	5.232	ADCY1 AKR1C3 ANK3 BNIP3 CDK2 CFLAR EGFR FOXO1 GABRB3 HPCA HVCN1 IQGAP1 ITPKB MAPK9 MT1E MT1F MT1G MT1H MT1M MT1X MT2A NFATC3 NRXN1 PRNP SNCA SOX2 SUMO1 SYT1 SYT13 TSPO
GO: Biological Process	GO:0006839	mitochondrial transport	5.2003	ACACB ATP5F1B ATP5F1C ATP5IF1 ATP5MC1 ATP5MG ATP5PD BAG3 BCL2 BNIP3 CRYM DNAJC19 FBXW7 GDAP1 MICALL2 MID1IP1 MOAP1 MPC2 MTX2 OPA1 PPP2R2B PSEN2 SLC25A18 SLC25A4 STAT3 TIMM50 TMEM14B TOMM20 TOMM70 TSPO VDAC1 YWHAB YWHAZ
GO: Biological Process	GO:0032869	cellular response to insulin stimulus	5.1974	ATP2B1 ATP6V0D1 ATP6V0E1 ATP6V0E2 ATP6V1B2 ATP6V1D ATP6V1E1 ATP6V1G2 ATP6V1H CDK2 CFLAR FOXO1 FOXO4 GAB1 GOT1 INHBB INPPL1 KANK1 OPA1 PAK1 PLCB1 PRKCZ RAB13 RARRES2 RHOQ SLC27A4 SORBS1 SRD5A1 VAMP2 ZFP36L1
GO: Cellular Component	GO:0031968	organelle outer membrane	10	ACACB ACSL6 BCL2 BNIP3 CHCHD6 CISD1 DNM1L GDAP1 GJA1 IMMT ITPRIP LETMD1 MAVS MCL1 MOAP1 MSTO1 MTX2 NME1 OPA1 PPP2R2B PRNP RAF1 SLC25A4 SNCA SPART SYNE2 TOMM20 TOMM70 TSPO VDAC1 WASF1
GO: Cellular Component	GO:0031234	extrinsic component of cytoplasmic side of plasma membrane	10	ATP2A2 DTNA FGR FYN GNA13 GNB5 GNG12 GNG3 GPHN IQGAP1 KCNAB1 KCNIP1 PLEKHA4 RGS1 S100A6 SLA SNAP25 SYK YES1
GO: Cellular Component	GO:0097447	dendritic tree	10	ACAD9 ACTN2 ADCY1 ANK3 ANKS1B ARPC2 ATCAY ATP2B1 ATP2B2 ATP6AP2 ATXN10 BDNF BMPR1A BNIP3 BRINP2 C4B CACNG3 CALD1 CAPN2 CASC3 CDK5 CNN3 CRMP1 CYBA DLG3 ELAVL4 ELK1 EPHA5 FGF13 FYN GABARAPL1 GABRA1 GABRG2 GAP43 GNG3 GNRH1 GPHN GPM6A GRIA3 GRIK1 GRIK2 HOMER3 HPCA HSPB1 ICA1 IL6ST ITGB1 ITSN1 KCNAB1 KCNIP1 KCNIP4 KIF1C LRP4 MAL2 MAP2 MARK1 NEDD4 NPFF NSG2 NUMA1 OPA1 PAK1 PCLO PDLIM4 PLK2 PNOC PPFIA1 …
GO: Cellular Component	GO:0030672	synaptic vesicle membrane	10	ATP6V1G2 CALM3 CLTA DNM1L GAD2 ICA1 MAL2 PTPRN2 RAB2A RAB3B RPH3A SLC30A3 SNCA STX12 STX1A SV2B SVOP SYN1 SYN2 SYNGR3 SYT1 TMEM163 UNC13A VAMP2
GO: Cellular Component	GO:0098796	membrane protein complex	10	AP2M1 AP2S1 ATP2A2 ATP5F1B ATP5F1C ATP5MC1 ATP5MG ATP5MJ ATP5PD ATP6AP2 ATP6V0D1 ATP6V0E1 ATP6V0E2 ATP6V1B2 ATP6V1D ATP6V1E1 ATP6V1G2 ATP6V1H BCL2 BMPR1A CACNB1 CACNG3 CALM3 CDH13 CDH23 CDH26 CDH8 CFLAR CHCHD6 CHMP4B CLIC1 CLTA COX4I1 COX6B1 CYBA CYC1 DLG3 DNAJC19 DPP10 DPP6 DTNA EGFR EMC4 ENTR1 FKBP1B GABBR2 GABRA1 GABRB3 GABRG2 GJA1 GNA13 GNB5 GNG12 GNG3 GRIA3 GRIK1 GRIK2 HLA-DRA IGF1 IL13RA1 I…
GO: Cellular Component	GO:0043195	terminal bouton	10	ADCY1 ADCYAP1 ANKS1B BDNF GABRB3 GRIA3 GRIK1 GRIK2 MAL2 PCLO PFN2 PRNP PTPRN2 RAPGEF3 RNF19A SHANK2 SLC30A3 SNCA SYNJ1 SYT1 UNC13A YWHAZ
GO: Cellular Component	GO:0031966	mitochondrial membrane	10	ABCB7 ACACB ACAD9 ACSL6 ATCAY ATP5F1B ATP5F1C ATP5MC1 ATP5MG ATP5MJ ATP5PD BCL2 BDNF BNIP3 CALM3 CHCHD6 CHDH CISD1 COX4I1 COX6B1 CYC1 CYCS DNAJC19 DNM1L EFHD1 FGR GDAP1 GJA1 GOT2 HIGD1A IMMT LETMD1 MAVS MCL1 MDH2 MOAP1 MPC2 MPST MRPL15 MRPL30 MRPL55 MRPS22 MRPS23 MRPS25 MSTO1 MTX2 NDUFA7 NDUFA9 NDUFB5 NDUFV1 NDUFV2 NME1 OCIAD2 OPA1 PPP2R2B PRNP PSEN2 RAF1 REEP1 SDHB SLC25A18 SLC25A27 SLC25A3 SLC2…
GO: Cellular Component	GO:0031967	organelle envelope	10	ABCB7 ACACB ACAD9 ACSL6 ATCAY ATP5F1B ATP5F1C ATP5MC1 ATP5MG ATP5MJ ATP5PD BCL2 BDNF BNIP3 CALM3 CAPN2 CASC3 CHCHD2 CHCHD6 CHDH CHMP4B CISD1 CLIC1 COX4I1 COX6B1 CYC1 CYCS DNAJC19 DNM1L EFHD1 EGFR ELAVL4 ERBIN FGR GAPDH GDAP1 GJA1 GOLT1A GOT2 HIGD1A IMMT ITGB4 ITPRIP ITSN1 JPT1 LETMD1 MAD2L1BP MAVS MCL1 MDH2 MGST3 MLIP MOAP1 MPC2 MPST MRPL15 MRPL30 MRPL55 MRPS22 MRPS23 MRPS25 MSTO1 MTX2 MYOF NDUFA…
GO: Cellular Component	GO:0097517	contractile actin filament bundle	10	ABLIM1 ACTB ANXA2 BAG3 CYBA DLC1 ENAH FAM107A LPP MICALL2 MYL12B NEBL PALLD PDLIM4 PDLIM5 PRKCZ PXN SORBS1
GO: Cellular Component	GO:0005740	mitochondrial envelope	10	ABCB7 ACACB ACAD9 ACSL6 ATCAY ATP5F1B ATP5F1C ATP5MC1 ATP5MG ATP5MJ ATP5PD BCL2 BDNF BNIP3 CALM3 CAPN2 CHCHD2 CHCHD6 CHDH CISD1 COX4I1 COX6B1 CYC1 CYCS DNAJC19 DNM1L EFHD1 FGR GDAP1 GJA1 GOT2 HIGD1A IMMT LETMD1 MAVS MCL1 MDH2 MOAP1 MPC2 MPST MRPL15 MRPL30 MRPL55 MRPS22 MRPS23 MRPS25 MSTO1 MTX2 NDUFA7 NDUFA9 NDUFB5 NDUFV1 NDUFV2 NME1 OCIAD2 OPA1 PPP2R2B PRNP PSEN2 RAF1 REEP1 SDHB SLC25A18 SLC25A27…
GO: Cellular Component	GO:0001725	stress fiber	10	ABLIM1 ACTB ANXA2 BAG3 CYBA DLC1 ENAH FAM107A LPP MICALL2 MYL12B NEBL PALLD PDLIM4 PDLIM5 PRKCZ PXN SORBS1
GO: Cellular Component	GO:0098857	membrane microdomain	10	ABCA1 ACTB ADCY1 ADD2 AHNAK ANGPT1 ANXA2 ATP2B1 ATP2B2 ATP5F1B BMPR1A CAPN2 CAVIN1 CDH13 CFLAR CLIP3 DLC1 EGFR ENO2 EZR FYN GJA1 IQGAP1 ITGB1 LAMP2 LAT2 LRP4 MAL2 MYOF NEDD4 PPP2R1B PRKCZ PRNP PSEN2 RGS7 RHOQ SLC25A4 SMO SNAP25 SORBS1 STOM STX12 TLR2 TNFRSF10B TNFRSF1A TUBB VDAC1
GO: Cellular Component	GO:0012506	vesicle membrane	10	AP2M1 AP2S1 ATP2A2 ATP6AP2 ATP6V0D1 ATP6V0E1 ATP6V0E2 ATP6V1D ATP6V1G2 CACNG3 CALM3 CD163 CD44 CLEC5A CLTA COLEC12 CYBA DNM1L EGFR GABARAPL1 GABRA1 GABRB3 GABRG2 GAD1 GAD2 GRIA3 HLA-DRA HVCN1 ICA1 IQGAP1 LAMP2 LHFPL2 MAL2 MSN MSR1 MYOF NCALD NECAP1 NMNAT2 NSG2 PACSIN1 PRCP PTPRN2 RAB13 RAB20 RAB27A RAB2A RAB3B RAB6A RPH3A SCG3 SERPINB6 SGIP1 SLC26A6 SLC30A3 SLC4A11 SMO SNAP23 SNAP25 SNCA SNX33 SP…
GO: Cellular Component	GO:0019867	outer membrane	10	ACACB ACSL6 BCL2 BNIP3 CHCHD6 CISD1 DNM1L GDAP1 GJA1 IMMT ITPRIP LETMD1 MAVS MCL1 MOAP1 MSTO1 MTX2 NME1 OPA1 PPP2R2B PRNP RAF1 SLC25A4 SNCA SPART SYNE2 TOMM20 TOMM70 TSPO VDAC1 WASF1
GO: Cellular Component	GO:0019898	extrinsic component of membrane	10	ANXA2 ATP2A2 CDH13 CDH23 CDH26 CDH8 CYTH2 DTNA EZR FGR FYN GNA13 GNB5 GNG12 GNG3 GPHN HPCA IQGAP1 KCNAB1 KCNIP1 MTMR3 NPTX2 NUMA1 OLFM1 OPA1 PLEKHA4 PRNP RAB13 RGS1 RNF112 RPH3A S100A6 SCRIB SLA SNAP25 SNX10 SNX33 SOCS4 SYK SYN1 SYN2 SYTL4 TOR1A YES1
GO: Cellular Component	GO:0015629	actin cytoskeleton	10	ABLIM1 ACTB ACTG1 ACTN2 ACTR10 ADD2 AHNAK ALDOA ANGPT1 ANTXR1 ANXA2 ARPC2 ARPC5L ATP6V1B2 ATP6V1E1 BAG3 CALD1 CAPN2 CCDC102A CD44 CDC14A CDC42EP4 CDH23 CDK5 CLIC1 CNN3 CRMP1 CSRP1 CYBA DDR2 DLC1 DNM1L EFR3B ENAH EZR FAM107A FGF13 FGR FYN GAP43 GNA13 GNG12 GPM6A INPPL1 IQGAP1 ITGB1 ITSN1 KALRN KCNJ10 KCNN3 LANCL2 LPP MAP2 MICALL2 MKKS MSN MYL12B NEBL NEDD4 PAFAH1B1 PAK1 PALLD PARVG PAWR PDLIM4 PDL…
GO: Cellular Component	GO:0099503	secretory vesicle	10	ACTN2 ACTR10 ALDOA ANXA2 AP2M1 ARHGAP45 ARPC2 ATP6AP2 ATP6V0D1 ATP6V1D ATP6V1G2 BACE2 BDNF CALM3 CD44 CHGB CLEC5A CLTA COPS4 CYBA DNM1L FAM3C FGR GAD2 GPI GSDMD HVCN1 ICA1 IGF1 IQGAP1 ITGB1 LAMP2 LHFPL2 MAL2 METTL7A MSN NEU1 NFKB1 NPC2 OLA1 PCSK1 PCYOX1L PGAM1 PLEKHO2 PRCP PSEN2 PSMA5 PSMB7 PSMC3 PTGES2 PTPRN2 RAB13 RAB27A RAB2A RAB3B RAB6A RARRES2 RNF112 RPH3A SCG2 SCG3 SCG5 SELENOP SERPINA3 SER…
GO: Cellular Component	GO:0042641	actomyosin	10	ABLIM1 ACTB ANXA2 BAG3 CYBA DLC1 ENAH FAM107A LPP MICALL2 MYL12B NEBL PALLD PDLIM4 PDLIM5 PRKCZ PXN SORBS1 STX1A
GO: Cellular Component	GO:0030659	cytoplasmic vesicle membrane	10	AP2M1 AP2S1 ATP6AP2 ATP6V0D1 ATP6V0E1 ATP6V0E2 ATP6V1D ATP6V1G2 CACNG3 CALM3 CD163 CD44 CLEC5A CLTA COLEC12 CYBA DNM1L EGFR GABARAPL1 GABRA1 GABRB3 GABRG2 GAD1 GAD2 GRIA3 HLA-DRA HVCN1 ICA1 IQGAP1 LAMP2 LHFPL2 MAL2 MSN MSR1 MYOF NCALD NECAP1 NMNAT2 NSG2 PACSIN1 PRCP PTPRN2 RAB13 RAB20 RAB27A RAB2A RAB3B RAB6A RPH3A SCG3 SERPINB6 SGIP1 SLC26A6 SLC30A3 SMO SNAP23 SNAP25 SNCA SNX33 SPARC STOM STX12 …
GO: Cellular Component	GO:0098562	cytoplasmic side of membrane	10	ACP1 ATP2A2 ATP2B1 CDIP1 CHMP4B CISD1 DTNA EZR FGR FYN GEM GFAP GNA13 GNB5 GNG12 GNG3 GNRH1 GPHN IQGAP1 KCNAB1 KCNIP1 MSN PLEKHA4 PRMT8 PTP4A1 PTPN3 RGS1 S100A6 SLA SNAP25 SYK YES1
GO: Cellular Component	GO:0043025	neuronal cell body	10	ADCYAP1 ARPC2 ASTN1 ATP2B1 ATP2B2 ATP5MC1 ATXN10 BDNF BMPR1A BOC BRINP2 CALD1 CAPN2 CASP6 CD200 CDK5 CNN3 CRH CRMP1 CYBA DLG3 DPP6 ELAVL4 ELK1 ENC1 ENO2 EPHA5 G3BP1 GAP43 GDI1 GNRH1 GOT2 GPHN GPM6A GRIA3 GRIK1 GRIK2 HPCA HSPB1 IGF1 IL6ST ITSN1 KALRN KCNAB1 KCNIP1 KCNIP4 KCNN3 KLC1 LRP4 MAP2 MAPK9 NPFF NRXN1 NUMA1 OLFM1 PAFAH1B1 PALLD PARD3 PAWR PCLO PNOC PRKCZ PSD2 PSEN2 RAB2A RAPGEF3 RASGRF1 RGS…
GO: Cellular Component	GO:0150034	distal axon	10	ACTB ACTG1 ADCY1 ADCYAP1 ANKS1B ARPC2 ATCAY ATP5MC1 ATP6V0D1 BDNF BOC CALM3 CDH8 CDK5 CDK5R2 CRMP1 CXCR4 CYTH2 DLG3 ELAVL4 ELK1 ENO2 FGF13 GABRB3 GAD1 GAP43 GNRH1 GOT1 GPM6A GRIA3 GRIK1 GRIK2 IQGAP1 ITSN1 KLC1 LRRTM1 MAL2 MAP2 NPFF NRXN1 OLFM1 PACSIN1 PAFAH1B1 PAK1 PALLD PARD3 PCLO PFN2 PNOC PPP1R2 PRNP PSEN2 PTPRN2 RAPGEF3 RASGRF1 RNF19A RTN4 SHANK2 SLC30A3 SLC8A1 SLC8A2 SMO SNAP25 SNCA STMN2 SY…
GO: Cellular Component	GO:0030424	axon	10	ACTB ACTG1 ACTR10 ADCY1 ADCYAP1 ANK3 ANKS1B ARPC2 ATCAY ATL1 ATP5MC1 ATP6AP2 ATP6V0D1 BDNF BOC C4B CALM3 CASP6 CD200 CDH8 CDK5 CDK5R2 CRH CRMP1 CXCR4 CYTH2 DLG3 DTNA DYNC1I1 ELAVL4 ELK1 ENO2 EPHA5 FGF13 GABRB3 GABRG2 GAD1 GAD2 GAP43 GDI1 GNRH1 GOT1 GPM6A GRIA3 GRIK1 GRIK2 HPCA HSPB1 IQGAP1 ITSN1 KCNAB1 KIF1C KLC1 LRRTM1 MAL2 MAP2 MYCBP2 NFIB NMNAT2 NPFF NRXN1 OLFM1 OPA1 PACSIN1 PAFAH1B1 PAK1 PALL…
GO: Cellular Component	GO:0099572	postsynaptic specialization	10	ABLIM1 ACTB ACTN2 ADCY1 ADD2 ANKS1B ARHGEF9 ATP2B2 BCL11A BNIP3 CACNG3 CALD1 CDK5 CHMP4B CNN3 CYTH2 DCLK1 DLG3 DLGAP1 ERBIN FYN GABRA1 GABRB3 GABRG2 GAP43 GAPDH GNG3 GPHN GRIA3 GRIK1 GRIK2 HOMER3 HPCA HSPB1 KALRN LIN7B LRP4 LRRTM1 MAP2 NPTX2 PACSIN1 PAK1 PAK2 PCLO PDLIM5 PRKCZ PRNP RGS7BP RIMS1 RNF112 RTN4 SCN8A SCRIB SHANK2 SLC8A1 SLC8A2 SMO SORCS3 SRGN STAT3 STX1A SYN1 SYN2 YES1 YWHAZ
GO: Cellular Component	GO:0008021	synaptic vesicle	10	ATP6V0D1 ATP6V1G2 BDNF CALM3 CLTA COPS4 DNM1L GAD2 ICA1 MAL2 PSEN2 PTPRN2 RAB13 RAB2A RAB3B RNF112 RPH3A SLC30A3 SNAP25 SNCA STX12 STX1A SV2B SVOP SYN1 SYN2 SYNGR3 SYT1 TMEM163 TOR1A TRIM9 UNC13A VAMP2 VDAC1 VPS33B
GO: Cellular Component	GO:0009898	cytoplasmic side of plasma membrane	10	ACP1 ATP2A2 ATP2B1 CHMP4B DTNA EZR FGR FYN GEM GNA13 GNB5 GNG12 GNG3 GPHN IQGAP1 KCNAB1 KCNIP1 MSN PLEKHA4 PRMT8 PTP4A1 PTPN3 RGS1 S100A6 SLA SNAP25 SYK YES1
GO: Cellular Component	GO:0030133	transport vesicle	10	ATP6V0D1 ATP6V1G2 BDNF BGN C1QTNF5 CALM3 CHP1 CLTA COPS4 DNM1L FGFRL1 GAD2 GALNT15 GOLIM4 HLA-DRA ICA1 IGF1 MAL2 NCALD PCLO PCSK1 PSEN2 PTPRN2 RAB13 RAB27A RAB2A RAB3B RAB6A RNF112 RPH3A SCG3 SIPA1 SLC30A3 SNAP25 SNCA SPG21 SSPN STX12 STX1A SV2B SVOP SYN1 SYN2 SYNGR3 SYT1 SYT13 SYTL4 TMEM163 TOR1A TRIM9 UNC13A VAMP2 VDAC1 VGF VPS33B
GO: Cellular Component	GO:0030425	dendrite	10	ACAD9 ACTN2 ADCY1 ANK3 ANKS1B ARPC2 ATCAY ATP2B1 ATP2B2 ATP6AP2 ATXN10 BDNF BMPR1A BNIP3 BRINP2 C4B CACNG3 CALD1 CAPN2 CASC3 CDK5 CNN3 CRMP1 CYBA DLG3 ELAVL4 ELK1 EPHA5 FGF13 FYN GABARAPL1 GABRA1 GABRG2 GAP43 GNG3 GNRH1 GPHN GPM6A GRIA3 GRIK1 GRIK2 HOMER3 HPCA HSPB1 ICA1 IL6ST ITGB1 ITSN1 KCNAB1 KCNIP1 KCNIP4 KIF1C LRP4 MAL2 MAP2 MARK1 NEDD4 NPFF NSG2 NUMA1 OPA1 PAK1 PCLO PDLIM4 PLK2 PNOC PPFIA1 …
GO: Cellular Component	GO:0044306	neuron projection terminus	10	ACTB ACTG1 ADCY1 ADCYAP1 ANKS1B ARPC2 ATCAY ATP6V0D1 BDNF CDH8 ELK1 GABRB3 GAD1 GNRH1 GOT1 GRIA3 GRIK1 GRIK2 ITSN1 MAL2 NPFF PACSIN1 PCLO PFN2 PNOC PRNP PTBP1 PTPRN2 RAPGEF3 RNF19A SHANK2 SLC30A3 SLC8A1 SLC8A2 SNCA SYNJ1 SYT1 UCHL1 UNC13A VAMP2 YWHAZ
GO: Cellular Component	GO:0030426	growth cone	10	ARPC2 ATCAY BOC CALM3 CDK5 CDK5R2 CRMP1 CXCR4 CYTH2 DLG3 ELAVL4 ENO2 FGF13 GAP43 GPM6A IQGAP1 KLC1 LRRTM1 MAP2 NRXN1 OLFM1 PAFAH1B1 PAK1 PALLD PARD3 PCLO PPP1R2 PSEN2 RAPGEF3 RASGRF1 RTN4 SHANK2 SMO SNAP25 SNCA STMN2 TOR1A TUBB3
GO: Cellular Component	GO:0098794	postsynapse	10	ABLIM1 ACTB ACTG1 ACTN2 ADCY1 ADD2 ANK3 ANKS1B ARHGEF9 ARPC2 ATP2B1 ATP2B2 ATP6AP2 BCL11A BNIP3 CACNG3 CALD1 CAMK4 CDK5 CHMP4B CLTA CNN3 CYTH2 DCLK1 DLG3 DLGAP1 ERBIN FAM234B FYN GABBR2 GABRA1 GABRB3 GABRG2 GAP43 GAPDH GNG3 GPHN GPM6A GRIA3 GRIK1 GRIK2 HOMER3 HPCA HSPB1 INA ITGB1 ITSN1 KALRN LIN7B LRP4 LRRTM1 MAL2 MAP2 MKLN1 NEDD4 NPFF NPTX2 PACSIN1 PAK1 PAK2 PCLO PDLIM4 PDLIM5 PFN2 PIN1 PLCB1 PP…
GO: Cellular Component	GO:0030055	cell-substrate junction	10	ACTB ACTG1 ACTN2 AHNAK ALKBH6 ARPC2 ARPC5L CAPN2 CD44 CD99 CDH13 CHP1 CNN3 CSRP1 CSRP2 CYBA DDR2 DLC1 EGFR ENAH ERBIN EZR FAM107A FBLN7 G3BP1 GJA1 GNA13 HSPB1 IQGAP1 ITGA5 ITGB1 ITGB4 ITGB5 ITGB8 LPP MSN PAK1 PALLD PARVG PDGFRB PPFIA1 PXN SLA SNAP23 SORBS1 SYNE2 TES TLN2 TNS1 TNS3 TRIOBP VASP WASF1 YES1 YWHAB YWHAZ
GO: Cellular Component	GO:0099501	exocytic vesicle membrane	10	ATP6V1G2 CALM3 CLTA DNM1L GAD2 ICA1 MAL2 PTPRN2 RAB2A RAB3B RPH3A SLC30A3 SNCA STX12 STX1A SV2B SVOP SYN1 SYN2 SYNGR3 SYT1 TMEM163 UNC13A VAMP2
GO: Cellular Component	GO:0031256	leading edge membrane	10	ANTXR1 ARHGAP45 ARPC2 ATP2B1 ATP6AP2 CD44 DLC1 EZR FAM107A FGR GABARAPL1 GABRA1 GABRG2 HPCA ITGA5 ITGB1 KANK1 MAP2 NME1 PACSIN1 PAK1 PSD2 ROBO2 SPATA13 SYNE2 VASP WLS WWC1
GO: Cellular Component	GO:0016469	proton-transporting two-sector ATPase complex	10	ATP5F1B ATP5F1C ATP5MC1 ATP5MG ATP5MJ ATP5PD ATP6AP2 ATP6V0D1 ATP6V0E1 ATP6V0E2 ATP6V1B2 ATP6V1D ATP6V1E1 ATP6V1G2 ATP6V1H
GO: Cellular Component	GO:0005925	focal adhesion	10	ACTB ACTG1 ACTN2 AHNAK ALKBH6 ARPC2 ARPC5L CAPN2 CD44 CD99 CDH13 CHP1 CNN3 CSRP1 CSRP2 CYBA DDR2 DLC1 EGFR ENAH EZR FAM107A FBLN7 G3BP1 GJA1 GNA13 HSPB1 IQGAP1 ITGA5 ITGB1 ITGB4 ITGB5 ITGB8 LPP MSN PAK1 PALLD PARVG PDGFRB PPFIA1 PXN SLA SNAP23 SORBS1 SYNE2 TES TLN2 TNS1 TNS3 TRIOBP VASP WASF1 YES1 YWHAB YWHAZ
GO: Cellular Component	GO:0005741	mitochondrial outer membrane	10	ACACB ACSL6 BCL2 BNIP3 CHCHD6 CISD1 DNM1L GDAP1 GJA1 IMMT LETMD1 MAVS MCL1 MOAP1 MSTO1 MTX2 NME1 OPA1 PPP2R2B PRNP RAF1 SLC25A4 SNCA SPART TOMM20 TOMM70 TSPO VDAC1 WASF1
GO: Cellular Component	GO:0098793	presynapse	10	ACTB ACTG1 ADAM23 ADCY1 ADCYAP1 ANKS1B ARPC2 ATCAY ATP2B1 ATP2B2 ATP6V0D1 ATP6V1G2 BDNF CACNB1 CALM3 CDH8 CDK5 CLTA COPS4 DNM1L ELK1 GABBR2 GABRB3 GAD1 GAD2 GNB5 GNRH1 GOT1 GPM6A GRIA3 GRIK1 GRIK2 ICA1 ITSN1 KALRN KCNJ10 LIN7B MAL2 NPFF NRXN1 NRXN3 PACSIN1 PCLO PDLIM5 PFN2 PNOC PPFIA1 PPFIA2 PRNP PSEN2 PTPRN2 RAB13 RAB2A RAB3B RAB6A RAPGEF3 RGS7 RGS7BP RIMBP2 RIMS1 RNF112 RNF19A RPH3A SCN2A SCN8A…
GO: Cellular Component	GO:0032279	asymmetric synapse	10	ABLIM1 ACTB ACTN2 ADCY1 ADD2 ANKS1B ARHGEF9 ATP2B2 BCL11A BNIP3 CACNG3 CALD1 CDK5 CHMP4B CNN3 DCLK1 DLG3 DLGAP1 FYN GAP43 GAPDH GNG3 GPHN GRIA3 GRIK1 GRIK2 HOMER3 HPCA HSPB1 KALRN LIN7B LRP4 MAP2 PACSIN1 PAK1 PAK2 PCLO PDLIM5 PRKCZ PRNP RGS7BP RIMS1 RNF112 RTN4 SCN8A SCRIB SHANK2 SLC8A1 SLC8A2 SMO SORCS3 STAT3 STX1A SYN1 SYN2 YWHAZ
GO: Cellular Component	GO:0014069	postsynaptic density	10	ABLIM1 ACTB ACTN2 ADCY1 ADD2 ANKS1B ARHGEF9 ATP2B2 BCL11A BNIP3 CACNG3 CALD1 CDK5 CHMP4B CNN3 DCLK1 DLG3 DLGAP1 FYN GAP43 GAPDH GNG3 GPHN GRIA3 GRIK1 GRIK2 HOMER3 HPCA HSPB1 KALRN LIN7B LRP4 MAP2 PACSIN1 PAK1 PAK2 PCLO PDLIM5 PRKCZ PRNP RGS7BP RIMS1 RNF112 RTN4 SCN8A SCRIB SHANK2 SLC8A1 SLC8A2 SMO SORCS3 STAT3 STX1A SYN1 SYN2 YWHAZ
GO: Cellular Component	GO:0098978	glutamatergic synapse	10	ACTB ACTN2 ADAM23 ADCY1 ADD2 ANKS1B AP2M1 ARPC2 ARPC5L ATP2B1 ATP2B2 CACNG3 CAMK4 CDH8 CDK5 CHMP4B CLTA DLG3 DLGAP1 EEF1D ELAVL4 ERBIN FYN GABBR2 GABRG2 GAPDH GPM6A GRIA3 GRIK1 GRIK2 HOMER3 HPCA INA ITGB1 ITGB5 ITSN1 KALRN LRRTM1 MAL2 NEDD4 NPTX2 NPTXR NRN1 NRXN1 OLFM1 PACSIN1 PAK1 PAK2 PCLO PFN2 PIN1 PLCB1 PPFIA2 PPP2R1B PRKCZ PSD2 RGS7 RGS7BP RIMS1 RNF19A RTN4 SCN2A SCN8A SCRIB SHANK2 SLC30A3 S…
GO: Cellular Component	GO:0031252	cell leading edge	10	ABLIM1 ACTB ANTXR1 ANXA2 ARHGAP45 ARHGEF6 ARPC2 ATP2B1 ATP6AP2 ATP6V1B2 CD44 CDK5 CXCR4 CYTH2 DLC1 ENAH EZR FAM107A FGR GABARAPL1 GABRA1 GABRG2 HPCA INPPL1 IQGAP1 ITGA5 ITGB1 ITGB4 ITGB5 ITSN1 KANK1 MAP2 MKLN1 NME1 PACSIN1 PAFAH1B1 PAK1 PALLD PDGFRB PDLIM4 PLCE1 PRKCZ PSD2 PXN RAB13 RAPGEF3 ROBO2 S100A6 SCRIB SNAP25 SPATA13 STMN2 SWAP70 SYNE2 TLN2 TUBB3 VASP WASF1 WLS WWC1 YWHAZ
GO: Cellular Component	GO:0097060	synaptic membrane	10	ACTN2 ADAM23 ADCY1 ANK3 ATP2B1 ATP2B2 ATP6AP2 CACNG3 CDH8 CLTA CYTH2 DLGAP1 DNM1L ENO2 GABBR2 GABRA1 GABRB3 GABRG2 GAD2 GPHN GPM6A GRIA3 GRIK1 GRIK2 HSPB1 ITGB1 ITGB5 ITSN1 LIN7B LRP4 LRRTM1 NPTX2 NRXN1 NRXN3 OLFM1 PACSIN1 PDLIM4 PSEN2 RGS7 RGS7BP RIMS1 RPH3A RTN4 SCN2A SCN8A SCRIB SHANK2 SLC8A1 SLC8A2 SNAP25 SORCS3 SSPN STX1A SYNJ1 SYT1 UNC13A
GO: Cellular Component	GO:0098984	neuron to neuron synapse	10	ABLIM1 ACTB ACTN2 ADCY1 ADD2 ANKS1B ARHGEF9 ATP2B2 BCL11A BNIP3 CACNG3 CALD1 CDK5 CHMP4B CNN3 DCLK1 DLG3 DLGAP1 FYN GAP43 GAPDH GNG3 GPHN GRIA3 GRIK1 GRIK2 HOMER3 HPCA HSPB1 KALRN LIN7B LRP4 MAL2 MAP2 PACSIN1 PAK1 PAK2 PCLO PDLIM5 PRKCZ PRNP RGS7BP RIMS1 RNF112 RNF19A RTN4 SCN8A SCRIB SHANK2 SLC30A3 SLC8A1 SLC8A2 SMO SORCS3 STAT3 STX1A SYN1 SYN2 SYT1 YWHAZ
GO: Cellular Component	GO:0044297	cell body	10	ACOT7 ADCYAP1 ARPC2 ASTN1 ATP2B1 ATP2B2 ATP5MC1 ATP6AP2 ATXN10 BDNF BMPR1A BOC BRINP2 CALD1 CAPN2 CASP6 CD200 CDK5 CNN3 CRH CRMP1 CYBA DLG3 DPP6 ELAVL4 ELK1 ENC1 ENO2 EPHA5 EZR FYN G3BP1 GABARAPL1 GAP43 GDI1 GFAP GNB5 GNG3 GNRH1 GOT2 GPHN GPM6A GRIA3 GRIK1 GRIK2 HPCA HSPB1 IGF1 IL6ST ITSN1 KALRN KCNAB1 KCNIP1 KCNIP4 KCNJ10 KCNN3 KLC1 LRP4 MAP2 MAPK9 NPFF NRXN1 NUMA1 OLFM1 PAFAH1B1 PALLD PARD3 PAW…
GO: Cellular Component	GO:0048471	perinuclear region of cytoplasm	10	ABCA1 ACKR3 ANXA2 ARF3 ARF5 ATCAY ATP2A2 ATXN10 BCL2 BDNF CALCOCO2 CAPN2 CASC3 CDH13 CDK2AP1 CLIC1 COPS8 CYBA DNM1L DYNC1I1 EGFR EIF4H EPHA5 EZR FBXW7 FGFR1 FYN GAD2 GAPDH ICA1 INHBB ITGB1 KALRN LAMB1 LAMP2 MAL2 MSN NEDD4 NME1 NUPR1 PACSIN1 PAFAH1B1 PAK2 PCLO PDLIM4 PRKACB PRKCZ PSEN2 PSMC3 PTGES2 PTPRR RAB29 RAB2A RAB3B RAD51C RAPGEF3 S100A4 S100A6 SERINC3 SEZ6 SIPA1 SLC5A3 SNAP25 SNCA SPAG9 SPP…
GO: Cellular Component	GO:0036477	somatodendritic compartment	10	ACAD9 ACTN2 ADCY1 ADCYAP1 ANK3 ANKS1B ARPC2 ASTN1 ATCAY ATP2B1 ATP2B2 ATP5MC1 ATP6AP2 ATXN10 BDNF BMPR1A BNIP3 BOC BRINP2 C4B CACNG3 CALD1 CAPN2 CASC3 CASP6 CD200 CDK5 CNN3 CRH CRMP1 CYBA DLG3 DPP6 ELAVL4 ELK1 ENC1 ENO2 EPHA5 FGF13 FYN G3BP1 GABARAPL1 GABRA1 GABRG2 GAP43 GDI1 GNG3 GNRH1 GOT2 GPHN GPM6A GRIA3 GRIK1 GRIK2 HOMER3 HPCA HSPB1 ICA1 IGF1 IL6ST ITGB1 ITSN1 KALRN KCNAB1 KCNIP1 KCNIP4 KCNN…
GO: Cellular Component	GO:0070382	exocytic vesicle	10	ATP6V0D1 ATP6V1G2 BDNF CALM3 CLTA COPS4 DNM1L GAD2 ICA1 IGF1 MAL2 PSEN2 PTPRN2 RAB13 RAB27A RAB2A RAB3B RAB6A RNF112 RPH3A SLC30A3 SNAP25 SNCA STX12 STX1A SV2B SVOP SYN1 SYN2 SYNGR3 SYT1 SYT13 SYTL4 TMEM163 TOR1A TRIM9 UNC13A VAMP2 VDAC1 VPS33B
GO: Cellular Component	GO:0070161	anchoring junction	10	ACTB ACTG1 ACTN2 AHNAK ALKBH6 ANK3 ANXA2 AQP4 ARHGAP17 ARHGEF6 ARPC2 ARPC5L ATP2A2 C1QTNF5 CAPN2 CD44 CD99 CDC42EP4 CDH13 CDH8 CHP1 CNN3 CSRP1 CSRP2 CXCR4 CYBA CYTH2 DDR2 DLC1 DLG3 EGFR ENAH EPHA5 ERBIN EZR FAM107A FBLN7 FGF13 FGFRL1 G3BP1 GAB1 GJA1 GNA13 HSPB1 IQGAP1 ITGA5 ITGB1 ITGB4 ITGB5 ITGB8 LIN7B LPP MICALL2 MSN NIBAN2 NRXN1 PAK1 PAK2 PALLD PARD3 PARVG PDGFRB PDLIM4 PDLIM5 PLEKHA7 PPFIA1 P…
GO: Cellular Component	GO:0030427	site of polarized growth	10	ARPC2 ATCAY BOC CALM3 CDK5 CDK5R2 CRMP1 CXCR4 CYTH2 DLG3 ELAVL4 ENO2 FGF13 GAP43 GPM6A IQGAP1 KLC1 LRRTM1 MAP2 NRXN1 OLFM1 PAFAH1B1 PAK1 PALLD PARD3 PCLO PPP1R2 PSEN2 RAPGEF3 RASGRF1 RTN4 SHANK2 SMO SNAP25 SNCA STMN2 TOR1A TUBB3
GO: Cellular Component	GO:0098982	GABA-ergic synapse	10	ARHGEF9 ATP2B1 ATP2B2 CAMK4 CBLN4 CDH13 GABBR2 GABRA1 GABRB3 GABRG2 GAP43 GPHN LRRTM1 NRXN1 NRXN3 PAK1 PCLO PLCB1 RIMS1 SNAP23
GO: Cellular Component	GO:0019897	extrinsic component of plasma membrane	10	ANXA2 ATP2A2 CDH13 CDH23 CDH26 CDH8 CYTH2 DTNA FGR FYN GNA13 GNB5 GNG12 GNG3 GPHN IQGAP1 KCNAB1 KCNIP1 NPTX2 NUMA1 OLFM1 PLEKHA4 RAB13 RGS1 S100A6 SCRIB SLA SNAP25 SYK YES1
GO: Cellular Component	GO:0043679	axon terminus	10	ACTB ACTG1 ADCY1 ADCYAP1 ANKS1B ARPC2 ATP6V0D1 BDNF CDH8 ELK1 GABRB3 GAD1 GNRH1 GOT1 GRIA3 GRIK1 GRIK2 ITSN1 MAL2 NPFF PACSIN1 PCLO PFN2 PNOC PRNP PTPRN2 RAPGEF3 RNF19A SHANK2 SLC30A3 SLC8A1 SLC8A2 SNCA SYNJ1 SYT1 UNC13A YWHAZ
GO: Cellular Component	GO:0043209	myelin sheath	10	ACTB ACTG1 ALDOA ANXA2 ATP5F1B ATP5F1C ATP5PD ATP6V1B2 BCL2 CALM3 CNRIP1 CYCS ENO2 EZR GAPDH GDI1 GFAP GNB5 GOT2 GPI IMMT INA ITGB1 MDH2 MSN NDUFV2 PACSIN1 PARD3 PGAM1 PITPNA PLCB1 PRKCZ RTN4 SCRIB SLC25A3 SLC25A4 SNAP25 SRD5A1 SUCLA2 SYN1 SYN2 TAGLN3 TUBB4B UCHL1 UQCRC1 UQCRC2 VDAC1
GO: Cellular Component	GO:0031975	envelope	10	ABCB7 ACACB ACAD9 ACSL6 ATCAY ATP5F1B ATP5F1C ATP5MC1 ATP5MG ATP5MJ ATP5PD BCL2 BDNF BNIP3 CALM3 CAPN2 CASC3 CHCHD2 CHCHD6 CHDH CHMP4B CISD1 CLIC1 COX4I1 COX6B1 CYC1 CYCS DNAJC19 DNM1L EFHD1 EGFR ELAVL4 ERBIN FGR GAPDH GDAP1 GJA1 GOLT1A GOT2 HIGD1A IMMT ITGB4 ITPRIP ITSN1 JPT1 LETMD1 MAD2L1BP MAVS MCL1 MDH2 MGST3 MLIP MOAP1 MPC2 MPST MRPL15 MRPL30 MRPL55 MRPS22 MRPS23 MRPS25 MSTO1 MTX2 MYOF NDUFA…
GO: Cellular Component	GO:0005884	actin filament	10	ABLIM1 ACTB ACTG1 ACTN2 ANGPT1 ANTXR1 ANXA2 ARPC2 ATP6V1B2 ATP6V1E1 BAG3 CALD1 CD44 CDC14A CDH23 CDK5 CLIC1 CYBA DLC1 DNM1L ENAH EZR FAM107A FGF13 FYN GAP43 GNA13 GNG12 GPM6A INPPL1 IQGAP1 ITGB1 KCNJ10 KCNN3 LPP MAP2 MICALL2 MKKS MSN MYL12B NEBL NEDD4 PAFAH1B1 PAK1 PALLD PAWR PDLIM4 PDLIM5 PRKCZ PXN RAPGEF3 RHOQ SCIN SHANK2 SLC26A6 SLC27A4 SLC38A2 SMTN SNAP25 SORBS1 SPATA13 SPECC1L SYNE2 TRIOBP T…
GO: Cellular Component	GO:0045121	membrane raft	10	ABCA1 ACTB ADCY1 ADD2 AHNAK ANGPT1 ANXA2 ATP2B1 ATP2B2 ATP5F1B BMPR1A CAPN2 CAVIN1 CDH13 CFLAR CLIP3 DLC1 EGFR ENO2 EZR FYN GJA1 IQGAP1 ITGB1 LAMP2 LAT2 LRP4 MAL2 MYOF NEDD4 PPP2R1B PRKCZ PRNP PSEN2 RGS7 RHOQ SLC25A4 SMO SNAP25 SORBS1 STOM STX12 TLR2 TNFRSF10B TNFRSF1A TUBB VDAC1
GO: Cellular Component	GO:0030175	filopodium	5.9338	ACTN2 ANTXR1 CDK5 ENAH EZR FGF13 GAP43 GPM6A INPPL1 ITGB1 KCNN3 MAP2 MSN PALLD RAPGEF3 SNAP25 SPATA13 SYNE2 TUBB3 VASP
GO: Cellular Component	GO:0030141	secretory granule	5.8939	ACTN2 ACTR10 ALDOA ANXA2 AP2M1 ARHGAP45 ARPC2 ATP6AP2 ATP6V1D BACE2 BDNF CD44 CHGB CLEC5A CYBA FAM3C FGR GPI GSDMD HVCN1 ICA1 IGF1 IQGAP1 ITGB1 LAMP2 LHFPL2 METTL7A MSN NEU1 NFKB1 NPC2 OLA1 PCSK1 PCYOX1L PGAM1 PLEKHO2 PRCP PSMA5 PSMB7 PSMC3 PTGES2 PTPRN2 RAB13 RAB27A RAB3B RAB6A RARRES2 RPH3A SCG2 SCG3 SCG5 SELENOP SERPINA3 SERPINB6 SERPINI1 SNAP23 SNAP25 SNCA SNX10 SPAG9 SPARC SRGN STOM STX1A ST…
GO: Cellular Component	GO:0032432	actin filament bundle	5.4015	ABLIM1 ACTB ANGPT1 ANXA2 ATP6V1B2 ATP6V1E1 BAG3 CD44 CLIC1 CYBA DLC1 DNM1L ENAH EZR FAM107A GNA13 KCNJ10 LPP MICALL2 MSN MYL12B NEBL NEDD4 PALLD PDLIM4 PDLIM5 PRKCZ PXN RAPGEF3 SCIN SHANK2 SLC26A6 SLC27A4 SLC38A2 SORBS1
GO: Cellular Component	GO:0099513	polymeric cytoskeletal fiber	5.381	ABLIM1 ACTB ACTG1 ACTN2 ALDOA ANGPT1 ANTXR1 ANXA2 ARPC2 ATP6V1B2 ATP6V1E1 BAG3 BEX4 BFSP1 CALD1 CALM3 CD44 CDC14A CDH23 CDK5 CLIC1 CLIP3 CYBA DLC1 DNHD1 DNM1L DYNC1I1 DYNC2LI1 ENAH EZR FAM107A FGF13 FSD1 FYN GABARAPL1 GAP43 GFAP GJA1 GNA13 GNG12 GPM6A GRAMD2B INA INPPL1 IQGAP1 ITGB1 KCNJ10 KCNN3 KIF1C KIFAP3 KLC1 KRT222 LPP LRRC49 MAP2 MICALL2 MID1IP1 MKKS MSN MYL12B NEBL NEDD4 NME1 NUMA1 PAFAH1B…
GO: Cellular Component	GO:0005743	mitochondrial inner membrane	5.2755	ABCB7 ACAD9 ATP5F1B ATP5F1C ATP5MC1 ATP5MG ATP5MJ ATP5PD BCL2 BDNF CHCHD6 CHDH COX4I1 COX6B1 CYC1 CYCS DNAJC19 EFHD1 FGR GOT2 HIGD1A IMMT MDH2 MPC2 MPST MRPL15 MRPL30 MRPL55 MRPS22 MRPS23 MRPS25 MTX2 NDUFA7 NDUFA9 NDUFB5 NDUFV1 NDUFV2 OCIAD2 OPA1 PSEN2 SDHB SLC25A18 SLC25A27 SLC25A3 SLC25A4 SNCA STAT3 TIMM50 TMEM14B UQCRC1 UQCRC2 VDAC1
GO: Cellular Component	GO:0030027	lamellipodium	5.2368	ABLIM1 ACTB ANTXR1 ARHGEF6 ARPC2 CD44 CDK5 ENAH INPPL1 ITGB1 ITSN1 PAK1 PALLD PDLIM4 PLCE1 PXN RAB13 RAPGEF3 SCRIB SNAP25 SPATA13 STMN2 SWAP70 SYNE2 TUBB3 VASP WASF1
GO: Cellular Component	GO:0098800	inner mitochondrial membrane protein complex	5.2271	ATP5F1B ATP5F1C ATP5MC1 ATP5MG ATP5MJ ATP5PD CHCHD6 COX4I1 CYC1 DNAJC19 IMMT MTX2 NDUFA7 NDUFA9 NDUFB5 NDUFV1 NDUFV2 SDHB TIMM50 UQCRC1 UQCRC2
GO: Cellular Component	GO:0030018	Z disc	5.2271	ACTN2 ALDOA ANK3 BAG3 CSRP1 CSRP2 FKBP1B HSPB1 MYL12B NEBL PAK1 PALLD PDLIM4 PDLIM5 PSEN2 SCN3B SCN8A SLC8A1 SYNC SYNE2 SYNM
GO: Cellular Component	GO:0031253	cell projection membrane	5.171	ANTXR1 AQP4 ARHGAP45 ARPC2 ATP2B1 ATP6AP2 CD44 DLC1 EZR FAM107A FGR GABARAPL1 GABRA1 GABRG2 GAP43 GNA13 GPI HPCA ITGA5 ITGB1 KANK1 MAP2 MSN NDRG4 NME1 PACSIN1 PAK1 PSD2 RAPGEF3 ROBO2 SHANK2 SLC26A6 SLC27A4 SMO SPATA13 SYNE2 TMEM17 VASP WLS WWC1
GO: Cellular Component	GO:0098797	plasma membrane protein complex	5.1409	AP2M1 AP2S1 ATP6V0D1 BMPR1A CACNB1 CACNG3 CALM3 CDH13 CDH23 CDH26 CDH8 CFLAR CLTA CYBA DLG3 DPP10 DPP6 DTNA EGFR GABBR2 GJA1 GNA13 GNB5 GNG12 GNG3 GRIA3 GRIK1 GRIK2 HLA-DRA IGF1 IL13RA1 IL6ST ITGA10 ITGA5 ITGB1 ITGB4 ITGB5 ITGB8 KCNAB1 KCNE4 KCNF1 KCNIP1 KCNIP4 LIN7B NRN1 OLFM1 OLFM3 PSEN2 SCN2A SCN3B SCN8A SCRIB SGIP1 SHANK2 SNAP25 SORBS1 SSPN STX1A SUMO1 SYK SYNJ1 TGFBR3 TLR2 VAMP2
GO: Cellular Component	GO:0043204	perikaryon	5.0312	ADCYAP1 ARPC2 ASTN1 BDNF CDK5 CRH CRMP1 ELAVL4 ENO2 G3BP1 GAP43 GNRH1 GOT2 GRIA3 GRIK2 HPCA HSPB1 KCNAB1 MAPK9 NPFF OLFM1 RGS7BP RNF112 SERPINI1 SLC8A2 VIP
GO: Cellular Component	GO:0098858	actin-based cell projection	5.0118	ACTN2 ANGPT1 ANTXR1 ATP6V1B2 ATP6V1E1 CD44 CDC14A CDH23 CDK5 CLIC1 DNM1L ENAH EZR FGF13 GAP43 GNA13 GPM6A INPPL1 ITGB1 KCNJ10 KCNN3 MAP2 MKKS MSN NEDD4 PAFAH1B1 PALLD RAPGEF3 SCIN SHANK2 SLC26A6 SLC27A4 SLC38A2 SNAP25 SPATA13 SYNE2 TRIOBP TUBB3 VASP
GO: Cellular Component	GO:0098798	mitochondrial protein-containing complex	4.9306	ATP5F1B ATP5F1C ATP5MC1 ATP5MG ATP5MJ ATP5PD CHCHD6 COX4I1 CYC1 DNAJC19 IMMT MRPL15 MRPL30 MRPL55 MRPS22 MRPS23 MRPS25 MTX2 NDUFA7 NDUFA9 NDUFB5 NDUFV1 NDUFV2 PDHB SDHB TIMM50 TOMM20 TOMM70 UQCRC1 UQCRC2 VDAC1
GO: Cellular Component	GO:0005911	cell-cell junction	4.9119	ACTB ACTG1 AHNAK ANK3 ANXA2 AQP4 ARHGAP17 ARHGEF6 ATP2A2 C1QTNF5 CDC42EP4 CDH8 CNN3 CXCR4 CYTH2 DLG3 EPHA5 FGF13 FGFRL1 GAB1 GJA1 IQGAP1 ITGA5 ITGB1 LIN7B MICALL2 NIBAN2 NRXN1 PAK1 PAK2 PARD3 PDLIM4 PDLIM5 PLEKHA7 PRKCZ PXN RAB13 SAV1 SCN2A SCRIB SLC8A1 SNAP23 SORBS1 SPECC1L SYNM TJP2 TLN2 TMEM47 VASP YBX3
GO: Cellular Component	GO:0001726	ruffle	4.8636	ANXA2 ARHGAP45 ARPC2 ATP6V1B2 CYTH2 DLC1 EZR FAM107A FGR IQGAP1 ITGA5 ITGB1 KANK1 MAP2 MKLN1 NME1 PACSIN1 PAK1 PALLD PDGFRB PSD2 S100A6 SPATA13 TLN2 WWC1
GO: Cellular Component	GO:0030658	transport vesicle membrane	4.827	ATP6V1G2 CALM3 CLTA DNM1L GAD2 HLA-DRA ICA1 MAL2 NCALD PTPRN2 RAB2A RAB3B RPH3A SCG3 SLC30A3 SNCA STX12 STX1A SV2B SVOP SYN1 SYN2 SYNGR3 SYT1 SYTL4 TMEM163 UNC13A VAMP2
GO: Cellular Component	GO:0034702	ion channel complex	4.7889	ATP5MC1 CACNB1 CACNG3 CALM3 CLIC1 DLG3 DPP10 DPP6 FKBP1B GABRA1 GABRB3 GABRG2 GRIA3 GRIK1 GRIK2 KCNAB1 KCNE4 KCNF1 KCNIP1 KCNIP4 LRRC8B NRN1 OLFM1 OLFM3 SCN2A SCN3B SCN8A SCRIB SHANK2 SLC26A6 SNAP25 STX1A SUMO1 VAMP2
GO: Cellular Component	GO:0098563	intrinsic component of synaptic vesicle membrane	4.756	ATP6V1G2 MAL2 PTPRN2 RAB2A RAB3B SLC30A3 STX12 STX1A SV2B SYN1 SYT1 TMEM163 VAMP2
GO: Cellular Component	GO:0043197	dendritic spine	4.6713	ACTN2 ADCY1 ANKS1B ARPC2 ATP2B1 ATP6AP2 CALD1 CNN3 GPM6A GRIA3 GRIK2 HPCA ITGB1 ITSN1 MAL2 NEDD4 PDLIM4 PPFIA2 PPP1R2 RGS7BP RNF19A RPH3A SEZ6 SHANK2 SLA SLC30A3 SLC8A1 SLC8A2 SYT1 YWHAZ
GO: Cellular Component	GO:0031674	I band	4.6352	ACTN2 ALDOA ANK3 BAG3 CSRP1 CSRP2 FKBP1B HSPB1 MYL12B NEBL PAK1 PALLD PDLIM4 PDLIM5 PSEN2 SCN3B SCN8A SLC8A1 SYNC SYNE2 SYNM
GO: Cellular Component	GO:0048786	presynaptic active zone	4.596	ATP2B1 ATP2B2 GAD1 GPM6A NRXN1 PCLO PPFIA1 PPFIA2 RIMBP2 RIMS1 SCN8A SHANK2 SNAP25 STX1A SYN1 UNC13A
GO: Cellular Component	GO:0005938	cell cortex	4.5627	ACTB ACTN2 ANXA2 ARHGEF9 BFSP1 CALD1 CAPN2 CLTA DLC1 ENO2 EZR GAD1 GYPC IQGAP1 ITGB4 LANCL2 MKLN1 MYL12B NEDD4 NUMA1 PAFAH1B1 PARD3 PCLO PRKCZ PSEN2 PXN RAPGEF3 RHOBTB3 RIMBP2 RIMS1 SCIN SNCA TRIOBP TRIP10 UNC13A ZHX3
GO: Cellular Component	GO:1902495	transmembrane transporter complex	4.5359	ATP2A2 ATP5MC1 CACNB1 CACNG3 CALM3 CLIC1 DLG3 DPP10 DPP6 FKBP1B GABRA1 GABRB3 GABRG2 GRIA3 GRIK1 GRIK2 KCNAB1 KCNE4 KCNF1 KCNIP1 KCNIP4 LRRC8B NRN1 OLFM1 OLFM3 SCN2A SCN3B SCN8A SCRIB SHANK2 SLC26A6 SNAP25 STX1A SUMO1 VAMP2
GO: Cellular Component	GO:0033176	proton-transporting V-type ATPase complex	4.526	ATP6AP2 ATP6V0D1 ATP6V0E1 ATP6V0E2 ATP6V1B2 ATP6V1D ATP6V1G2 ATP6V1H
GO: Cellular Component	GO:0060077	inhibitory synapse	4.526	GABRB3 GABRG2 GAD1 GAD2 GPHN NRXN1 PCLO RIMS1
GO: Cellular Component	GO:0044309	neuron spine	4.5185	ACTN2 ADCY1 ANKS1B ARPC2 ATP2B1 ATP6AP2 CALD1 CNN3 GPM6A GRIA3 GRIK2 HPCA ITGB1 ITSN1 MAL2 NEDD4 PDLIM4 PPFIA2 PPP1R2 RGS7BP RNF19A RPH3A SEZ6 SHANK2 SLA SLC30A3 SLC8A1 SLC8A2 SYT1 YWHAZ
GO: Cellular Component	GO:0098685	Schaffer collateral - CA1 synapse	4.4368	ACTB ACTG1 ADCY1 ANKS1B CACNG3 CDK5 FYN INA ITGB1 NRXN1 PFN2 PRKCZ SRGN STAT3 SYN1 SYN2 SYNJ1
GO: Cellular Component	GO:0032587	ruffle membrane	4.433	ARHGAP45 ARPC2 DLC1 EZR FAM107A FGR ITGA5 ITGB1 KANK1 MAP2 NME1 PACSIN1 PAK1 PSD2 SPATA13 WWC1
GO: Cellular Component	GO:0030139	endocytic vesicle	4.351	ABCA1 ACTG1 AP2M1 AP2S1 ATP6V0D1 ATP6V0E1 ATP6V0E2 CACNG3 CD163 CDC42EP4 CLTA COLEC12 CYBA EGFR GOLIM4 GRIA3 HLA-DRA HVCN1 ITGB5 ITSN1 LAMP2 MSR1 NRXN1 RAB13 RAB20 SGIP1 SMO SNAP23 SPARC STX12 SYK TLR2 UNC93B1 WLS
GO: Cellular Component	GO:0045211	postsynaptic membrane	4.351	ACTN2 ADCY1 ANK3 ATP2B2 ATP6AP2 CACNG3 CYTH2 DLGAP1 GABBR2 GABRA1 GABRB3 GABRG2 GPHN GRIA3 GRIK1 GRIK2 HSPB1 ITGB1 LIN7B LRRTM1 NPTX2 PACSIN1 PDLIM4 RGS7 RGS7BP RPH3A RTN4 SCN8A SCRIB SHANK2 SLC8A1 SLC8A2 SORCS3 SSPN
GO: Cellular Component	GO:0005768	endosome	4.3472	ABCA1 ACKR3 AGAP2 ANTXR1 ANTXR2 ANXA2 AP2M1 AP2S1 AQP4 ARPC2 ASTN1 ATP11C ATP6AP2 ATP6V0D1 ATP6V0E1 ATP6V0E2 ATP6V1E1 ATP8A2 BACE2 CDIP1 CDK2 CHMP4B CLIP3 CLTA CXCR4 CYBA DOP1A DYNC1I1 EGFR EIPR1 ENTR1 EZR FYCO1 FYN GJA1 GOLIM4 HLA-DRA IL15 IRF7 ITGB1 ITSN1 LAMP2 MICALL2 NMNAT2 NSG2 OCIAD2 OSBPL11 PACSIN1 PARM1 PDLIM4 PLEKHB2 PRKCZ PSEN2 PTP4A1 RAB13 RAB27A RAB29 RAB3B RAN RNF112 RRAGB RUFY1 SCOC…
GO: Cellular Component	GO:0019866	organelle inner membrane	4.3402	ABCB7 ACAD9 ATP5F1B ATP5F1C ATP5MC1 ATP5MG ATP5MJ ATP5PD BCL2 BDNF CHCHD6 CHDH COX4I1 COX6B1 CYC1 CYCS DNAJC19 EFHD1 FGR GOT2 HIGD1A IMMT MDH2 MPC2 MPST MRPL15 MRPL30 MRPL55 MRPS22 MRPS23 MRPS25 MTX2 NDUFA7 NDUFA9 NDUFB5 NDUFV1 NDUFV2 OCIAD2 OPA1 PSEN2 SDHB SLC25A18 SLC25A27 SLC25A3 SLC25A4 SNCA STAT3 TIMM50 TM7SF2 TMEM14B UQCRC1 UQCRC2 VDAC1
Domain	IPR017854	Metalthion dom	10	MT1E MT1F MT1G MT1H MT1M MT1X MT2A
Domain	IPR021156	TF A-like/BEX	10	BEX1 BEX2 BEX3 BEX4 BEX5 TCEAL2 TCEAL4 TCEAL7 TCEAL9
Domain	IPR023587	Metalthion dom vert	10	MT1E MT1F MT1G MT1H MT1M MT1X MT2A
Domain	PF04538	BEX	10	BEX1 BEX2 BEX3 BEX4 BEX5 TCEAL2 TCEAL4 TCEAL7 TCEAL9
Domain	IPR007623	BEX	10	BEX1 BEX2 BEX3 BEX4 BEX5
Domain	IPR018064	Metalthion vert metal BS	10	MT1E MT1F MT1G MT1H MT1M MT1X MT2A
Domain	PS00203	METALLOTHIONEIN VRT	5.8327	MT1E MT1F MT1G MT1H MT1M MT1X MT2A
Domain	IPR003019	Metalthion	5.552	MT1E MT1F MT1G MT1H MT1M MT1X MT2A
Domain	IPR000006	Metalthion vert	5.552	MT1E MT1F MT1G MT1H MT1M MT1X MT2A
Domain	PF00131	Metallothio	5.552	MT1E MT1F MT1G MT1H MT1M MT1X MT2A
Pathway	83089	Regulation of actin cytoskeleton	10	ACTB ACTG1 ARHGEF6 ARPC2 ARPC5L EGFR ENAH EZR FGF12 FGF13 FGFR1 GNA13 GNG12 IQGAP1 ITGA10 ITGA5 ITGB1 ITGB4 ITGB5 ITGB8 LIMK2 MSN MYL12B PAK1 PAK2 PDGFRB PFN2 PXN RAF1 SCIN SPATA13 WASF1
Pathway	1270303	Axon guidance	10	ABLIM1 ACTB ACTG1 ACTN2 AGAP2 ANGPT1 ANK3 AP2M1 AP2S1 ARPC2 CACNB1 CALM3 CDK5 CLTA CRMP1 DLG3 EGFR ENAH EPHA5 EZR FGFR1 FYN GAB1 GAP43 IQGAP1 ITGA10 ITGA5 ITGB1 ITSN1 KALRN LAMB1 LIMK2 MSN MYL12B PAK1 PAK2 PDGFRB PFN2 PITPNA PLXNB1 PPP2R1B PRKACB PRNP PSEN2 PSMA5 PSMB2 PSMB7 PSMC3 PSMD8 RAF1 RASGRF1 RASGRP1 ROBO2 SCN2A SCN3B SCN8A SLIT3 SRGAP1 VASP YES1 YWHAB
Pathway	M39377	Zinc homeostasis	10	MT1E MT1F MT1G MT1H MT1M MT1X MT2A SLC30A3 SLC30A9 SLC39A1 SLC39A10 SLC39A3
Pathway	M39402	Focal Adhesion	10	ACTB ACTG1 BCL2 CAPN2 EGFR ELK1 FGR FYN IGF1 ITGA10 ITGA5 ITGB1 ITGB4 ITGB5 ITGB8 LAMB1 LAMB2 MAPK9 MYL12B PAK1 PAK2 PARVG PDGFRB PXN RAF1 RASGRF1 SPP1 TLN2 TNXB VASP
Pathway	M7253	Focal adhesion	10	ACTB ACTG1 ACTN2 BCL2 CAPN2 EGFR ELK1 FYN IGF1 ITGA10 ITGA5 ITGB1 ITGB4 ITGB5 ITGB8 LAMB1 LAMB2 MAPK9 MYL12B PAK1 PAK2 PARVG PDGFRB PXN RAF1 RASGRF1 SPP1 TLN2 TNXB VASP
Pathway	1339157	Response to metal ions	10	MT1E MT1F MT1G MT1H MT1M MT1X MT2A
Pathway	M18306	Regulation of actin cytoskeleton	10	ACTB ACTG1 ACTN2 ARHGEF6 ARPC2 ARPC5L EGFR ENAH EZR FGF12 FGF13 FGFR1 GNA13 GNG12 IQGAP1 ITGA10 ITGA5 ITGB1 ITGB4 ITGB5 ITGB8 LIMK2 MSN MYL12B PAK1 PAK2 PDGFRB PFN2 PXN RAF1 SCIN WASF1
Pathway	M16024	Alzheimer's disease	10	ATP2A2 ATP5F1B ATP5F1C ATP5MC1 ATP5PD BACE2 CALM3 CAPN2 CASP7 CDK5 CHP1 COX4I1 COX6B1 CYC1 CYCS GAPDH NDUFA7 NDUFA9 NDUFB5 NDUFV1 NDUFV2 PLCB1 PSEN2 SDHB SNCA TNFRSF1A UQCRC1 UQCRC2
Pathway	153910	Phagosome	10	ACTB ACTG1 ATP6V0D1 ATP6V0E1 ATP6V0E2 ATP6V1B2 ATP6V1D ATP6V1E1 ATP6V1G2 ATP6V1H COLEC12 CYBA DYNC1I1 HLA-DRA ITGA5 ITGB1 ITGB5 LAMP2 MSR1 SEC61A2 STX12 TLR2 TUBB TUBB2A TUBB3 TUBB4B
Pathway	83067	Focal adhesion	10	ACTB ACTG1 BCL2 CAPN2 EGFR ELK1 FYN IGF1 ITGA10 ITGA5 ITGB1 ITGB4 ITGB5 ITGB8 LAMB1 LAMB2 MAPK9 MYL12B PAK1 PAK2 PARVG PDGFRB PXN RAF1 RASGRF1 SPP1 TLN2 TNXB VASP
Pathway	1268772	Dopamine Neurotransmitter Release Cycle	10	LIN7B PPFIA1 PPFIA2 RIMS1 SNAP25 STX1A SYN1 SYN2 SYT1 VAMP2
Pathway	83097	Alzheimer's disease	10	ATP2A2 ATP5F1B ATP5F1C ATP5MC1 ATP5PD BACE2 CALM3 CALML4 CAPN2 CASP7 CDK5 COX4I1 COX6B1 CYC1 CYCS GAPDH NDUFA7 NDUFA9 NDUFB5 NDUFV1 NDUFV2 PLCB1 PSEN2 RTN3 RTN4 SDHB SNCA TNFRSF1A UQCRC1 UQCRC2
Pathway	M17906	Vibrio cholerae infection	10	ACTB ACTG1 ATP6V0D1 ATP6V0E1 ATP6V0E2 ATP6V1B2 ATP6V1D ATP6V1E1 ATP6V1G2 ATP6V1H PRKACB PRKX SEC61A2 TJP2
Pathway	1268770	Serotonin Neurotransmitter Release Cycle	10	PPFIA1 PPFIA2 RIMS1 SNAP25 STX1A SYN1 SYN2 SYT1 VAMP2
Pathway	373900	Synaptic vesicle cycle	10	AP2M1 AP2S1 ATP6V0D1 ATP6V0E1 ATP6V0E2 ATP6V1B2 ATP6V1D ATP6V1E1 ATP6V1G2 ATP6V1H CLTA RIMS1 SNAP25 STX1A SYT1 UNC13A VAMP2
Pathway	1339158	Metallothioneins bind metals	10	MT1E MT1F MT1G MT1H MT1M MT1X MT2A
Pathway	1268786	Neurotransmitter Receptor Binding And Downstream Transmission In The Postsynaptic Cell	10	ACTN2 ADCY1 AP2M1 AP2S1 ARHGEF9 CACNG3 CALM3 CAMK4 DLG3 GABBR2 GABRA1 GABRB3 GABRG2 GNB5 GNG12 GNG3 GRIA3 GRIK1 GRIK2 KCNJ10 NCALD PLCB1 PRKACB RAF1 RASGRF1 TSPAN7
Pathway	M19540	Oxidative phosphorylation	10	ATP5F1B ATP5F1C ATP5MC1 ATP5MG ATP5PD ATP6V0D1 ATP6V0E1 ATP6V0E2 ATP6V1B2 ATP6V1D ATP6V1E1 ATP6V1G2 ATP6V1H COX4I1 COX6B1 CYC1 NDUFA7 NDUFA9 NDUFB5 NDUFV1 NDUFV2 SDHB UQCRC1 UQCRC2
Pathway	1268766	Transmission across Chemical Synapses	10	ACTN2 ADCY1 AP2M1 AP2S1 ARHGEF9 CACNB1 CACNG3 CALM3 CAMK4 DLG3 GABBR2 GABRA1 GABRB3 GABRG2 GAD1 GAD2 GNB5 GNG12 GNG3 GRIA3 GRIK1 GRIK2 KCNJ10 LIN7B NCALD PLCB1 PPFIA1 PPFIA2 PRKACB RAF1 RASGRF1 RIMS1 SLC38A2 SLC6A12 SNAP25 STX1A SYN1 SYN2 SYT1 TSPAN7 VAMP2
Pathway	1268763	Neuronal System	10	ACTN2 ADCY1 AP2M1 AP2S1 ARHGEF9 CACNB1 CACNG3 CALM3 CAMK4 DLG3 DLGAP1 GABBR2 GABRA1 GABRB3 GABRG2 GAD1 GAD2 GNB5 GNG12 GNG3 GRIA3 GRIK1 GRIK2 HOMER3 KCNAB1 KCNF1 KCNJ10 KCNN3 LIN7B LRRTM1 NCALD NRXN1 NRXN3 PDLIM5 PLCB1 PPFIA1 PPFIA2 PRKACB RAF1 RASGRF1 RIMS1 RTN3 SHANK2 SLC38A2 SLC6A12 SNAP25 STX1A SYN1 SYN2 SYT1 TSPAN7 VAMP2
Pathway	1268768	Neurotransmitter Release Cycle	10	GAD1 GAD2 LIN7B PPFIA1 PPFIA2 RIMS1 SLC38A2 SLC6A12 SNAP25 STX1A SYN1 SYN2 SYT1 VAMP2
Pathway	82942	Oxidative phosphorylation	10	ATP5F1B ATP5F1C ATP5MC1 ATP5MG ATP5PD ATP6V0D1 ATP6V0E1 ATP6V0E2 ATP6V1B2 ATP6V1D ATP6V1E1 ATP6V1G2 ATP6V1H COX4I1 COX6B1 CYC1 NDUFA7 NDUFA9 NDUFB5 NDUFV1 NDUFV2 SDHB UQCRC1 UQCRC2
Pathway	M39729	VEGFA-VEGFR2 Signaling Pathway	10	ACACB ACKR3 ACP1 ACTG1 ALDOA AP2S1 ARPC5L ATP6V0D1 ATP6V1E1 BCL2 CAMKK2 CAPN2 CLIC1 CSRP1 CSRP2 CYCS ELK1 ELOC EZR FOXO1 FOXO4 FYN GAB1 GAPDH GJA1 HSPB1 IQGAP1 ITGB1 ITGB5 KANK1 MAP3K5 MAPK9 MAPKAPK2 MICAL2 NFKB1 NFKBIA PAK1 PAK2 PBXIP1 PRKCZ PXN QKI RAF1 RCAN2 SARS1 SLC8A1 STAT3 SYNJ1 TMEM170A TNXB TXN WASF1
Pathway	M39420	AGE/RAGE pathway	5.7958	CYCS EGFR EZR FOXO1 FOXO4 INHBB MAPK9 MSN MSR1 NFKB1 NFKBIA PRKCZ RAF1 STAT3 STAT5A
Pathway	SMP00040	Glycolysis	5.7904	ALDOA GALM GAPDH GPI PFKM PGAM1 TPI1
Pathway	83101	Vibrio cholerae infection	5.7008	ACTB ACTG1 ATP6V0D1 ATP6V0E1 ATP6V0E2 ATP6V1B2 ATP6V1D ATP6V1E1 ATP6V1G2 ATP6V1H PRKACB SEC61A2 TJP2
Pathway	1269340	Hemostasis	5.685	ACTN2 ALDOA ANGPT1 ANGPT2 ANXA2 ATP2A2 ATP2B1 ATP2B2 CALM3 CD44 CD99 CDK2 CDK5 FAM3C FGR FYN GNA13 GNB5 GNG12 GNG3 GYPC HABP4 HMG20B IGF1 IRF7 ITGA10 ITGA5 ITGB1 KIF1C KIFAP3 KLC1 LAMP2 LHFPL2 MAFF MERTK OLA1 PCYOX1L PPP2R1B PRCP PRKACB PRKCZ RAD51C RAF1 RAPGEF3 RARRES2 RASGRP1 SCG3 SELENOP SERPINA3 SERPINB6 SERPINB8 SLC8A1 SLC8A2 SPARC SRGN SYK SYTL4 TGFB2 TNFRSF10B TNFRSF10D TSPAN7 YES1 YWHAZ
Pathway	M39457	Synaptic Vesicle Pathway	5.5975	AP2M1 AP2S1 CLTA DNM1L RIMS1 SLC25A4 SNAP25 STX1A SYN1 SYN2 SYT1 UNC13A VAMP2
Pathway	1268774	GABA synthesis, release, reuptake and degradation	5.5268	GAD1 GAD2 RIMS1 SLC6A12 SNAP25 STX1A SYT1 VAMP2
Pathway	1269961	Gluconeogenesis	5.3844	ALDOA ENO2 GAPDH GOT1 GOT2 GPI MDH2 PGAM1 PRKACB TPI1
Pathway	1270121	The citric acid (TCA) cycle and respiratory electron transport	5.3288	ACAD9 ATP5F1B ATP5F1C ATP5MC1 ATP5MG ATP5PD COX4I1 COX6B1 CYC1 CYCS FH MDH2 MPC2 NDUFA7 NDUFA9 NDUFB5 NDUFV1 NDUFV2 PDHB RXRA SDHB SLC25A27 SUCLA2 UQCRC1 UQCRC2
Pathway	M835	Dilated cardiomyopathy	5.3006	ACTB ACTG1 ADCY1 ATP2A2 CACNB1 CACNG3 IGF1 ITGA10 ITGA5 ITGB1 ITGB4 ITGB5 ITGB8 PRKACB PRKX SLC8A1 TGFB2
Pathway	117293	Arrhythmogenic right ventricular cardiomyopathy (ARVC)	5.2925	ACTB ACTG1 ACTN2 ATP2A2 CACNB1 CACNG3 GJA1 ITGA10 ITGA5 ITGB1 ITGB4 ITGB5 ITGB8 SLC8A1 TCF7L1
Pathway	M39829	Mechanoregulation and pathology of YAP/TAZ via Hippo and non-Hippo mechanisms	5.2113	ACTB ACTG1 ITGB1 ITGB4 ITGB5 ITGB8 MAPK9 PAK1 PAK2 SAV1 TEAD1 TEAD2
Pathway	137917	Angiopoietin receptor Tie2-mediated signaling	5.2113	ANGPT1 ANGPT2 ELF1 ELK1 FOXO1 FYN ITGA5 ITGB1 NFKB1 PAK1 PXN STAT5A
Pathway	1270323	L1CAM interactions	5.14	ANK3 AP2M1 AP2S1 CLTA DLG3 EGFR EZR FGFR1 GAP43 ITGA10 ITGA5 ITGB1 LAMB1 MSN PAK1 SCN2A SCN3B SCN8A
Pathway	M16376	Arrhythmogenic right ventricular cardiomyopathy (ARVC)	5.1378	ACTB ACTG1 ACTN2 ATP2A2 CACNB1 CACNG3 GJA1 ITGA10 ITGA5 ITGB1 ITGB4 ITGB5 ITGB8 SLC8A1 TCF7L1
Pathway	M92	Angiopoietin receptor Tie2-mediated signaling	5.1109	ANGPT1 ANGPT2 ELF1 ELK1 FOXO1 FYN ITGA5 ITGB1 NFKB1 PAK1 PXN STAT5A
Pathway	M39664	Apoptosis Modulation and Signaling	5.1001	BAG3 BCL2 BNIP3 CASP4 CASP6 CASP7 CFLAR CYCS MAP3K5 MCL1 NFKB1 NFKBIA PIDD1 TNFRSF10B TNFRSF10D TNFRSF11B TNFRSF1A
Pathway	1269202	Rap1 signalling	5.0283	PRKACB RAF1 RAPGEF3 RASGRP1 SIPA1 YWHAB YWHAZ
Pathway	M39462	Arrhythmogenic Right Ventricular Cardiomyopathy	4.9889	ACTB ACTG1 ACTN2 ATP2A2 CACNB1 CACNG3 GJA1 ITGA10 ITGA5 ITGB1 ITGB4 ITGB5 ITGB8 SLC8A1 TCF7L1
Pathway	137910	CXCR4-mediated signaling events	4.9889	CXCR4 FGR FOXO1 FYN GNA13 HLA-DRA ITGB1 PAK1 PLCB1 PRKCZ PXN RGS1 STAT3 STAT5A YES1
Pathway	M39475	Myometrial Relaxation and Contraction Pathways	4.9203	ACKR3 ACTB ACTG1 ADCY1 ATP2A2 CALD1 CALM3 CRH GJA1 GNB5 GNG12 GNG3 IGFBP5 MAFF NFKB1 PRKACB PRKCZ RGS1 RGS4 RGS7 SLC8A1 YWHAB YWHAZ
Pathway	M39417	Electron Transport Chain (OXPHOS system in mitochondria)	4.8993	ATP5F1B ATP5F1C ATP5IF1 ATP5MC1 ATP5MG ATP5PD COX4I1 COX6B1 NDUFA7 NDUFA9 NDUFB5 NDUFV1 NDUFV2 SDHB SLC25A27 SLC25A4 UQCRC1 UQCRC2
Pathway	M39456	RAC1/PAK1/p38/MMP2 Pathway	4.8398	ANGPT1 ANGPT2 CASP7 EGFR FOXO1 ITGB1 MAPK9 NFKB1 NFKBIA PAK1 PXN STAT3 STAT5A YAP1
Pathway	M39673	Fas Ligand (FasL) pathway and Stress induction of Heat Shock Proteins (HSP) regulation	4.8242	ACTB ACTG1 BCL2 CASP6 CASP7 CFLAR CYCS HSPB1 MAPKAPK2 PAK1 PAK2
Pathway	MAP00190 Oxidative phosphorylation	MAP00190 Oxidative phosphorylation	4.8242	ATP6V0D1 ATP6V0E1 ATP6V1B2 ATP6V1D ATP6V1E1 ATP6V1G2 COX4I1 NDUFV2 SDHB UQCRC1 UQCRC2
Pathway	1268773	Acetylcholine Neurotransmitter Release Cycle	4.8184	PPFIA1 PPFIA2 RIMS1 SNAP25 STX1A SYT1 VAMP2

## Sheet: enrich. BioPlanet
Enrichment of top 1000 dysregulated AD genes using BioPlanet2019 within Enrichr
Term	Overlap	P-value	Adjusted P-value	Old P-value	Old Adjusted P-value	Odds Ratio	Combined Score	Genes
Transmission across chemical synapses	36/190	4.02509e-12	4.64898e-09	0	0	4.57008	119.912	GABRB3;SNAP25;RASGRF1;GRIK1;GRIK2;ADCY1;NCALD;RIMS1;GNG3;AP2S1;PRKACB;SLC38A2;CACNG3;AP2M1;GRIA3;GABBR2;GABRA1;KCNJ10;SYT1;ACTN2;GAD1;SLC6A12;GAD2;GNG12;SYN2;GABRG2;SYN1;CACNB1;ARHGEF9;DLG3;CAMK4;GNB5;RAF1;PLCB1;STX1A;VAMP2
FSH regulation of apoptosis	41/263	8.69086e-11	5.01897e-08	0	0	3.61628	83.7753	SERPINA3;CITED1;ITGB5;SNAP23;ATP2A2;PTPN21;MT1X;PRKX;TNFRSF11B;NLK;YBX3;ACTB;RGS4;ABLIM1;HSD17B1;ENC1;CASP4;PLCE1;MAP3K5;RAB2A;IGFBP5;ANGPT1;BCL11A;IL15;BDNF;TUBB;RAB27A;EMP1;PAWR;ATP2B1;CFLAR;GEM;SMARCA4;PTP4A1;VGF;NPC2;ID4;S100A6;S100A4;EZR;FGF13
Neuronal system	40/283	2.85416e-09	1.09885e-06	0	0	3.21622	63.2775	GABRB3;STX12;SNAP25;RASGRF1;GRIK1;GRIK2;ADCY1;NCALD;RIMS1;GNG3;AP2S1;KCNN3;PRKACB;SLC38A2;CACNG3;AP2M1;GRIA3;GABBR2;GABRA1;KCNF1;KCNJ10;SYT1;ACTN2;GAD1;SLC6A12;GAD2;KCNAB1;GNG12;SYN2;GABRG2;SYN1;CACNB1;ARHGEF9;DLG3;CAMK4;GNB5;PLCB1;RAF1;STX1A;VAMP2
Interleukin-2 signaling pathway	81/847	1.4453e-08	4.17332e-06	0	0	2.09808	37.8754	SNAP25;PTPRR;TES;NUMA1;MAST3;YWHAB;INPPL1;RORA;ELK1;ACTB;TM7SF2;MT2A;RGS1;SRGN;TPI1;SYK;ATP6AP2;VEZF1;KCNAB1;EMP3;NME1;RUFY1;ITPKB;PTP4A1;FGR;ELF1;TMX1;CTDSP2;MAPKAPK2;NINJ1;S100A4;MT1H;IL6ST;RAF1;GAPDH;MT1E;AHNAK;NRXN3;CXCR4;TNFRSF11B;PBXIP1;PRKX;TXN;RASGRP1;FOXO1;ZFP36L2;ADD2;PPP1R2;MAPK9;PAK1;ABLIM1;MAP2;MXI1;RAB29;FYN;NDUFV2;CRYM;SOCS4;STAT5A;SPAG9;YES1;PTPRN2;GOT1;SRD5A1;LIMK2;STAT3;NFATC3;I…
BDNF signaling pathway	36/261	3.34601e-08	6.80129e-06	0	0	3.11618	53.6386	ITGB5;NUMA1;ICA1;HSPB1;ABLIM1;PCLO;PPP2R1B;SPP1;SLIT3;CLIC1;PDLIM4;CHGB;IGFBP5;PLK2;TUBB;AKR1C3;ANK3;EMP3;FOXN3;ATP2B1;GEM;ITPKB;GAP43;VCAN;VSNL1;NFIB;CDC42EP4;CAMK4;DLC1;MAFF;HBP1;S100A4;SERPINI1;B4GALT6;VIP;CD200
EGFR1 pathway	26/152	3.53314e-08	6.80129e-06	0	0	3.9986	68.6099	ITGB5;MT1M;HSPB1;MT1X;PBXIP1;ZFP36L2;EGFR;ZFP36L1;MAP2;SPP1;PDLIM4;TGFB2;ACOT7;TUBB;EMP1;BCL6;CDK5;NINJ1;MT1F;UBE2N;MT1G;CYCS;ID3;MT1H;HPRT1;RAF1
Phagosome	26/154	4.65362e-08	7.67847e-06	0	0	3.9357	66.4466	ITGB1;COLEC12;STX12;ITGB5;ACTB;ACTG1;SEC61A2;TUBB3;LAMP2;ATP6V1H;ATP6V1E1;ATP6V0E2;ATP6V1D;DYNC1I1;MSR1;ATP6V0E1;ATP6V1G2;TUBB;CYBA;TUBB4B;TUBB2A;ATP6V1B2;HLA-DRA;ITGA5;ATP6V0D1;TLR2
Actin cytoskeleton regulation	32/226	1.03933e-07	1.50053e-05	0	0	3.20457	51.5279	ITGB1;ITGB5;ITGB4;PXN;ARPC5L;IQGAP1;ACTB;EGFR;MYL12B;ACTG1;GNA13;PAK1;SCIN;ITGB8;WASF1;PAK2;PDGFRB;ACTN2;LIMK2;MSN;GNG12;ENAH;ARPC2;ITGA10;ITGA5;EZR;RAF1;FGF13;FGF12;PFN2;ARHGEF6;FGFR1
Axon guidance	40/325	1.41528e-07	1.81627e-05	0	0	2.73611	43.1506	ROBO2;ITGB1;YWHAB;PITPNA;AGAP2;CLTA;CXCR4;CRMP1;EGFR;MYL12B;PAK1;ABLIM1;AP2S1;CHP1;FYN;SLIT3;SCN3B;PAK2;SRGAP1;AP2M1;EPHA5;VASP;PRNP;LIMK2;NFATC3;MSN;LAMB1;ANK3;ENAH;CACNB1;CDK5;DLG3;SCN8A;PLXNB1;ITGA5;EZR;SCN2A;RAF1;PFN2;FGFR1
Developmental biology	47/420	2.12729e-07	2.45702e-05	0	0	2.46286	37.8375	ITGB1;ROBO2;CEBPD;YWHAB;PITPNA;AGAP2;CLTA;CRMP1;RBPJ;EGFR;FOXO1;MYL12B;ABLIM1;PAK1;RXRA;BOC;AP2S1;FYN;SLIT3;TBL1X;SCN3B;SRGAP1;PAK2;AP2M1;SPAG9;VASP;WNT10B;PRNP;LIMK2;MSN;LAMB1;ANK3;NFKB1;CACNB1;ENAH;CDK5;DLG3;SCN8A;PLXNB1;ITGA5;TCF3;PPARA;EZR;SCN2A;RAF1;PFN2;FGFR1
Vibrio cholerae infection	14/55	3.55196e-07	3.72956e-05	0	0	6.56573	97.5049	ATP6V0E1;ATP6V1G2;PRKX;ACTB;ACTG1;SEC61A2;ATP6V1B2;ATP6V1H;ATP6V1E1;ATP6V0D1;ATP6V0E2;PRKACB;ATP6V1D;TJP2
Dopamine neurotransmitter release cycle	2021-07-12	4.8578e-07	4.67563e-05	0	0	26.7805	389.321	RIMS1;SNAP25;SYT1;SYN2;STX1A;SYN1;VAMP2
Focal adhesion	31/233	6.62225e-07	5.88362e-05	0	0	2.97713	42.3576	ITGB1;TNXB;ITGB5;ITGB4;PXN;RASGRF1;ELK1;ACTB;EGFR;MYL12B;ACTG1;MAPK9;PAK1;SPP1;CAPN2;ITGB8;FYN;PAK2;VASP;PDGFRB;ACTN2;LAMB2;LAMB1;IGF1;FGR;PARVG;ITGA10;BCL2;TLN2;ITGA5;RAF1
TGF-beta regulation of extracellular matrix	56/565	8.50999e-07	6.74544e-05	0	0	2.15506	30.1209	SERPINA3;PTPRR;SYNM;GOLIM4;PLOD2;RGS4;UCHL1;CSRP2;FAM3C;MAP3K5;FOXD1;PAWR;ANK3;TNFRSF1A;TGFBR3;VCAN;NPC2;DDIT4;NINJ1;SCG5;SCG2;SLC27A4;COLEC12;ZNF395;CEBPD;GYPC;LRP4;FBLN1;AEBP1;ACACB;TOB1;STOM;FYN;SLIT3;NPTX2;TGFB2;TCF7L1;ANGPT2;GOT1;ANGPT1;PLK2;LIMK2;AKR1C3;ASNS;MICAL2;IGF1;LHFPL2;EPOR;BFSP1;NFIA;NFIB;DLC1;RAB13;FKBP1B;ID4;ACKR3
Neurotransmitter release cycle	1936-11-01	8.76032e-07	6.74544e-05	0	0	8.44186	117.746	SNAP25;RIMS1;SYT1;GAD1;GAD2;SLC6A12;SLC38A2;SYN2;SYN1;STX1A;VAMP2
Gluconeogenesis	2021-10-31	1.5826e-06	0.000114244	0	0	9.12891	121.93	GPI;TPI1;GOT1;MDH2;PGAM1;GOT2;ENO2;ALDOA;PRKACB;GAPDH
GABA biosynthesis, release, reuptake and degradation	2021-08-19	1.75252e-06	0.000114499	0	0	13.9216	184.523	SNAP25;RIMS1;SYT1;GAD1;GAD2;SLC6A12;STX1A;VAMP2
Apoptosis modulation and signaling	16/80	1.78441e-06	0.000114499	0	0	4.81098	63.6801	BNIP3;TNFRSF10B;TNFRSF11B;CFLAR;NFKB1;TNFRSF1A;TNFRSF10D;NFKBIA;PIDD1;CASP7;CASP6;BAG3;BCL2;CYCS;MAP3K5;MCL1
Myometrial relaxation and contraction pathways	23/155	2.80892e-06	0.000170753	0	0	3.365	43.0138	IGFBP5;YWHAB;ATP2A2;ADCY1;GNG12;PRKCZ;YWHAZ;ACTB;SLC8A1;NFKB1;ACTG1;RGS4;GJA1;GNG3;RGS1;CALD1;MAFF;CRH;ACKR3;CALM3;GNB5;PRKACB;RGS7
Arrhythmogenic right ventricular cardiomyopathy (ARVC)	15/75	3.73499e-06	0.000198889	0	0	4.80711	60.0781	ITGB1;TCF7L1;ITGB5;ITGB4;ACTN2;ATP2A2;ACTB;SLC8A1;ACTG1;CACNB1;GJA1;ITGA10;ITGB8;ITGA5;CACNG3
Alzheimer's disease	24/169	3.78288e-06	0.000198889	0	0	3.19757	39.9217	NDUFA9;NDUFA7;NDUFB5;COX4I1;PSEN2;ATP2A2;SDHB;COX6B1;TNFRSF1A;BACE2;CASP7;CDK5;CAPN2;UQCRC1;CHP1;CYCS;CALM3;UQCRC2;CYC1;NDUFV2;PLCB1;NDUFV1;GAPDH;SNCA
Angiopoietin receptor Tie2-mediated signaling	1949-12-01	3.78837e-06	0.000198889	0	0	6.22486	77.7085	ITGB1;STAT5A;ELF1;PAK1;ANGPT2;ANGPT1;PXN;FYN;ITGA5;ELK1;FOXO1;NFKB1
HIV-1 Nef as negative effector of Fas and TNF	13/58	4.37088e-06	0.000219494	0	0	5.54801	68.4655	NUMA1;PSEN2;CFLAR;NFKB1;ACTG1;TNFRSF1A;NFKBIA;CASP7;CASP6;BCL2;CYCS;PAK2;MAP3K5
CXCR4 signaling pathway	19/116	4.66645e-06	0.000224573	0	0	3.77436	46.3307	STAT5A;ITGB1;YES1;PXN;STAT3;CXCR4;PRKCZ;FOXO1;NFKB1;FGR;GNA13;PAK1;RGS1;ITGA10;HLA-DRA;FYN;ITGA5;RAF1;PLCB1
Rap1 signaling	2021-07-16	5.87927e-06	0.000271622	0	0	14.8749	179.154	YWHAB;RAF1;RASGRP1;YWHAZ;PRKACB;RAPGEF3;SIPA1
PDGFB signaling pathway	20/129	6.27156e-06	0.000278602	0	0	3.53698	42.3712	PDGFRB;STAT5A;YES1;YWHAB;STAT3;GAB1;SLA;IQGAP1;ARAP1;ELK1;YWHAZ;FGR;MAPK9;PAK1;ARPC2;PPP2R2B;PIN1;FYN;RAF1;SIPA1
Transferrin endocytosis and recycling	2021-09-29	7.61631e-06	0.000325809	0	0	8.61857	101.572	STEAP3;ATP6V0E1;ATP6V1G2;ATP6V1B2;ATP6V1H;ATP6V0E2;ATP6V1E1;ATP6V0D1;ATP6V1D
Dilated cardiomyopathy	17/100	8.77182e-06	0.000361838	0	0	3.94157	45.8955	ITGB1;TGFB2;ITGB5;ITGB4;ATP2A2;PRKX;IGF1;ADCY1;ACTB;SLC8A1;ACTG1;CACNB1;ITGA10;ITGB8;ITGA5;PRKACB;CACNG3
Shigellosis	13/62	9.55826e-06	0.000367993	0	0	5.09404	58.8774	ITGB1;ARPC5L;ACTB;NFKB1;ACTG1;NFKBIA;MAPK9;ARPC2;ELMO1;ITGA5;WASF1;CD44;PFN2
Signaling events mediated by focal adhesion kinase	13/62	9.55826e-06	0.000367993	0	0	5.09404	58.8774	ITGB1;YES1;ITGB5;ACTN2;PXN;PTPN21;MAPK9;PAK1;CAPN2;ELMO1;FYN;ITGA5;RAF1
p75 neurotrophin receptor-mediated signaling	19/124	1.26275e-05	0.000470476	0	0	3.48532	39.3131	LINGO1;BEX1;MAGED1;BDNF;ITSN1;RASGRF1;PSEN2;SORCS3;KALRN;PRKCZ;RTN4;NFKB1;NFKBIA;MAPK9;ARHGEF9;CASP6;CYCS;PRKACB;ARHGEF6
Oxidative phosphorylation	20/136	1.40963e-05	0.000508787	0	0	3.32231	37.1089	NDUFA9;NDUFA7;ATP6V0E1;ATP6V1G2;NDUFB5;COX4I1;ATP6AP2;SDHB;COX6B1;UQCRC1;ATP6V1B2;ATP6V1H;UQCRC2;CYC1;ATP6V1E1;ATP6V0D1;NDUFV2;ATP6V0E2;ATP6V1D;NDUFV1
Adherens junction cell adhesion	14/74	1.5334e-05	0.000519777	0	0	4.48208	49.6859	TCF7L1;YES1;ACTN2;IQGAP1;SORBS1;NLK;ACTB;EGFR;ACTG1;PARD3;FYN;WASF1;ACP1;FGFR1
Fas signaling pathway	18/115	1.57442e-05	0.000519777	0	0	3.57207	39.5037	SYK;NFATC3;HSPB1;PAWR;CFLAR;PRKCZ;ACTB;NFKB1;EGFR;ACTG1;MAPK9;CASP7;PAK1;CYCS;CYC1;EZR;PAK2;MAP3K5
L1CAM interactions	16/94	1.57508e-05	0.000519777	0	0	3.94455	43.6213	ITGB1;CLTA;MSN;LAMB1;ANK3;EGFR;PAK1;DLG3;SCN8A;AP2S1;ITGA5;EZR;SCN3B;SCN2A;AP2M1;FGFR1
Signaling by NGF	27/221	1.68847e-05	0.000541719	0	0	2.68996	29.5602	MAGED1;YWHAB;ITSN1;RASGRF1;PSEN2;CLTA;ADCY1;FOXO4;ELK1;KALRN;FOXO1;RTN4;PPP2R1B;AP2S1;PRKACB;AP2M1;LINGO1;STAT3;SORCS3;NFKB1;NFKBIA;ADCYAP1;ARHGEF9;CAMK4;MAPKAPK2;RAF1;ARHGEF6
MAPK signaling pathway	34/314	2.00431e-05	0.000610131	0	0	2.35315	25.4555	PTPRR;RASGRF1;HSPB2;HSPB1;PRKX;NLK;ELK1;PRKCZ;RASGRP1;EGFR;MAPK9;PAK1;CASP7;MAP2;CASP6;MKNK2;CHP1;PRKACB;PAK2;CACNG3;MAP3K5;PDGFRB;TGFB2;BDNF;GNG12;NFKB1;TNFRSF1A;CACNB1;MAPKAPK2;RAF1;FGF13;FGF12;SIPA1;FGFR1
Pathogenic Escherichia coli infection	1957-12-01	2.00736e-05	0.000610131	0	0	5.11606	55.3358	ITGB1;TUBB2A;ARPC2;TUBB3;TUBB;ARPC5L;FYN;EZR;TUBB4B;YWHAZ;ACTB;ACTG1
Epithelial cell signaling in Helicobacter pylori infection	13/68	2.7328e-05	0.000809328	0	0	4.53689	47.6718	ATP6V0E1;ATP6V1G2;EGFR;NFKB1;NFKBIA;MAPK9;PAK1;ATP6V1B2;ATP6V1H;ATP6V1E1;ATP6V0D1;ATP6V0E2;ATP6V1D
Apoptosis	28/242	3.24578e-05	0.000937219	0	0	2.52879	26.1365	MAGED1;YWHAB;PRKX;PSMD8;PSMB7;CASP7;PSMB2;CASP6;CASP4;CAPN2;CHP1;DNM1L;PRKACB;PAK2;MCL1;TNFRSF10B;IGF1;CFLAR;NFKB1;TNFRSF10D;TNFRSF1A;PSMA5;NFKBIA;PSMC3;BCL2;IRF7;CYCS;TJP2
Signaling by Hippo	2021-07-20	3.33978e-05	0.000940841	0	0	10.2958	106.119	YAP1;WWTR1;LATS2;YWHAB;WWC1;SAV1;TJP2
Glycolysis	2021-08-27	3.59925e-05	0.000989793	0	0	8.05645	82.4352	GPI;TPI1;PPP2R1B;PGAM1;ENO2;ALDOA;GAPDH;PFKM
Disease	58/674	4.04454e-05	0.00107941	0	0	1.83754	18.5877	SNAP25;PCSK1;CCNH;YWHAB;CLTA;ACTB;PSMD8;ATP6V1E1;PRKACB;AP2M1;SKP1;ATP6V0E1;ATP6V1G2;IGFBP5;GAB1;CYBA;PSMA5;CTDSP2;ELMO1;ATP6V1B2;ATP6V0D1;RAF1;SLC25A4;VAMP2;STX1A;CD44;STX12;SEH1L;RNMT;PXN;CXCR4;ADCY1;FOXO4;EGFR;FOXO1;PSMB7;EXOSC5;PSMB2;AP2S1;ATP6V1H;FYN;RPL15;ATP6V0E2;PAK2;ATP6V1D;SNCA;STAT5A;SYT1;STAT3;ASNS;RAB27A;IGF1;SPCS1;PSMC3;CAMK4;HDGF;RAN;FGFR1
Glucose metabolism	1961-12-01	4.11205e-05	0.00107941	0	0	4.69743	47.4394	GPI;TPI1;PPP2R1B;GOT1;MDH2;PGAM1;GOT2;ENO2;ALDOA;PRKACB;GAPDH;PFKM
Reduction of cytosolic calcium levels	2021-05-10	6.31475e-05	0.00162078	0	0	19.0905	184.605	ATP2A2;ATP2B2;ATP2B1;SLC8A1;SLC8A2
Latent infection of Homo sapiens with Mycobacterium tuberculosis	1937-09-01	6.59391e-05	0.00165564	0	0	6.15352	59.2386	ATP6V0E1;ATP6V1G2;ATP6V1B2;ATP6V1H;CYBA;ATP6V0E2;ATP6V1E1;ATP6V0D1;ATP6V1D
Calcineurin-dependent NFAT signaling role in lymphocytes	1955-11-01	7.29583e-05	0.00179291	0	0	4.79171	45.644	MAPK9;YWHAB;CAMK4;RCAN2;NFATC3;BCL2;CHP1;CALM3;YWHAZ;PRKCZ;RAN
Prolactin activation of MAPK signaling	13/75	7.97885e-05	0.0018844	0	0	4.02317	37.9632	ITGB1;STAT5A;PXN;STAT3;AGAP2;ELK1;YWHAZ;NFKB1;NFKBIA;MAPK9;PAK1;FYN;RAF1
Glutamate neurotransmitter release cycle	2021-06-16	7.99442e-05	0.0018844	0	0	11.4628	108.142	SNAP25;RIMS1;SYT1;SLC38A2;STX1A;VAMP2
Activation of kainate receptors upon glutamate binding	2021-08-30	8.3012e-05	0.00191758	0	0	6.95674	65.3692	GNG3;DLG3;GRIK1;GRIK2;GNB5;GNG12;PLCB1;NCALD
Hemostasis pathway	43/468	9.36102e-05	0.00211999	0	0	1.9638	18.2169	ITGB1;SPARC;ATP2A2;PRCP;KLC1;PRKCZ;RASGRP1;SLC8A1;SLC8A2;GNA13;GNG3;PPP2R1B;LAMP2;HABP4;HMG20B;FYN;KIFAP3;PRKACB;SRGN;TGFB2;ANGPT2;YES1;ANGPT1;SYK;ACTN2;ATP2B2;IGF1;ATP2B1;MERTK;GNG12;YWHAZ;FGR;RAD51C;CDK5;CDK2;MAFF;IRF7;SCG3;ITGA5;GNB5;ALDOA;RAF1;RAPGEF3
FAS pathway and stress induction of heat shock protein regulation	1939-09-01	0.000102655	0.00223711	0	0	5.74268	52.7416	CASP7;PAK1;CASP6;MAPKAPK2;BCL2;HSPB1;CYCS;CFLAR;PAK2
Iron uptake and transport	1939-09-01	0.000102655	0.00223711	0	0	5.74268	52.7416	STEAP3;ATP6V0E1;ATP6V1G2;ATP6V1B2;ATP6V1H;ATP6V0E2;ATP6V1E1;ATP6V0D1;ATP6V1D
Acetylcholine neurotransmitter release cycle	2021-05-11	0.000110999	0.00233098	0	0	15.9079	144.857	RIMS1;SNAP25;SYT1;STX1A;VAMP2
Norepinephrine neurotransmitter release cycle	2021-05-11	0.000110999	0.00233098	0	0	15.9079	144.857	RIMS1;SNAP25;SYT1;STX1A;VAMP2
Integrin-mediated cell adhesion	15/100	0.000129255	0.00266588	0	0	3.38877	30.3421	VASP;ITGB1;ITGB5;ITGB4;PXN;SORBS1;PAK1;ITGA10;CAPN2;ITGB8;FYN;ITGA5;RAF1;PAK2;TNS1
Transmembrane transport of small molecules	40/432	0.000137843	0.00279313	0	0	1.97789	17.5823	GABRB3;STEAP3;SEH1L;ATP8A2;ABCB7;ATP2A2;AQP4;ADCY1;SLC5A3;SLC7A2;SLC8A1;SLC8A2;GNG3;ATP6V1H;SLC15A3;ATP6V1E1;ATP6V0E2;PRKACB;SLC39A1;SLC38A2;ATP6V1D;SLC39A3;GABRA1;SLC12A4;ATP6V0E1;ATP6V1G2;SLC30A3;SLC39A10;ATP11C;SLC6A12;ATP2B2;ATP2B1;GNG12;GABRG2;ARHGEF9;ATP6V1B2;GNB5;ATP6V0D1;SLC26A6;SLC27A4
Calcium regulation in the cardiac cell	19/149	0.000164492	0.00325054	0	0	2.81134	24.4942	YWHAB;ATP2A2;ATP2B2;ADCY1;ATP2B1;GNG12;PRKCZ;YWHAZ;SLC8A1;RGS4;CACNB1;GJA1;GNG3;RGS1;CAMK4;CALM3;GNB5;PRKACB;RGS7
CDC42 signaling events	1970-12-01	0.000166045	0.00325054	0	0	3.96663	34.5226	ENAH;MAPK9;PAK1;YES1;ARPC2;LIMK2;RASGRF1;IQGAP1;RAF1;PRKCZ;PAK2;ARHGEF6
Bacterial invasion of epithelial cells	1971-12-01	0.000190856	0.00367398	0	0	3.8992	33.3927	ITGB1;ARPC2;PXN;ARPC5L;GAB1;ELMO1;CLTA;ITGA5;DNM1L;WASF1;ACTB;ACTG1
YAP1- and WWTR1 (TAZ)-stimulated gene expression	2021-07-26	0.000217746	0.00412289	0	0	7.0423	59.3819	YAP1;WWTR1;RXRA;TBL1X;PPARA;TEAD1;TEAD2
Tricarboxylic acid (TCA) cycle and respiratory electron transport	16/117	0.000235866	0.00437378	0	0	3.04258	25.4124	NDUFA9;FH;NDUFA7;NDUFB5;MDH2;COX4I1;PDHB;SDHB;COX6B1;SUCLA2;UQCRC1;CYCS;UQCRC2;CYC1;NDUFV2;NDUFV1
EGF/EGFR signaling pathway	18/141	0.00023857	0.00437378	0	0	2.81312	23.4638	STAT5A;LIMK2;STAT3;INPPL1;GAB1;FOXO4;IQGAP1;ELK1;PRKCZ;FOXO1;EGFR;MAPK9;GJA1;SYNJ1;AP2S1;PLCE1;RAF1;AP2M1
Signal transduction by L1	1935-08-01	0.000267273	0.00474924	0	0	5.66697	46.6235	ITGB1;PAK1;AP2S1;CLTA;ITGA5;EGFR;AP2M1;FGFR1
fMLP induced chemokine gene expression in HMC-1 cells	1935-08-01	0.000267273	0.00474924	0	0	5.66697	46.6235	NFKBIA;PAK1;NFATC3;CALM3;PLCB1;RAF1;ELK1;NFKB1
Integrin signaling pathway	19/155	0.000275761	0.00477897	0	0	2.68645	22.0181	VASP;ITGB1;ACTN2;PXN;ACTB;ACTG1;MYL12B;MAPK9;PAK1;ARPC2;TSPAN7;CAPN2;FYN;TLN2;RAF1;RHOQ;MAP3K5;TNS1;ARHGEF6
Collecting duct acid secretion	2021-07-27	0.00028136	0.00477897	0	0	6.68983	54.6952	ATP6V0E1;ATP6V1G2;ATP6V1B2;ATP6V0E2;ATP6V1E1;ATP6V0D1;ATP6V1D
Insulin regulation of blood glucose	2021-07-27	0.00028136	0.00477897	0	0	6.68983	54.6952	YWHAB;TRIP10;CALM3;PRKCZ;YWHAZ;RHOQ;VAMP2
Glycolysis and gluconeogenesis	1975-12-01	0.000324199	0.00539165	0	0	3.65086	29.3315	GPI;TPI1;GOT1;MDH2;PGAM1;GOT2;GALM;PDHB;ENO2;ALDOA;GAPDH;PFKM
T cell receptor regulation of apoptosis	50/603	0.000326767	0.00539165	0	0	1.75569	14.0916	ITSN1;RASGRF1;CHCHD2;CASP6;CASP4;ATP6V1E1;RAB2A;IGFBP5;IL15;PGAM1;TUBB;VEZF1;TNFRSF1A;NME1;PSMA5;TUBB2A;DDAH2;S100A6;IRF7;CD2BP2;S100A4;VDAC1;GAPDH;TLR2;CEBPD;UHRF1;SLC5A3;RASGRP1;FOXO1;STOM;MCL1;STAT5A;WNT10B;MOAP1;MSR1;GABBR2;TGFB2;PLK2;BNIP3;TNFRSF10B;CFLAR;NFKB1;SMARCA4;NFKBIA;CDK5;CDK2;BCL2;UBE2N;CYCS;FGFR1
Signaling by interleukins	15/109	0.000341043	0.00554795	0	0	3.06286	24.4523	STAT5A;YES1;SYK;YWHAB;STAT3;INPPL1;YWHAZ;NFKB1;UBE2N;PELI1;FYN;IL6ST;RAF1;PRKACB;SKP1
Alpha-6 beta-1 and alpha-6 beta-4 integrin signaling	1946-09-01	0.000389775	0.00625264	0	0	4.65451	36.5376	ITGB1;CASP7;RXRA;ITGB4;YWHAB;LAMB2;LAMB1;YWHAZ;EGFR
Endochondral ossification	1966-11-01	0.000396538	0.00627399	0	0	3.83114	30.0083	TGFB2;SCIN;SPP1;CALM3;SOX9;IGF1;RUNX3;SLC38A2;DDR2;BMPR1A;FGFR1
p38 MK2 pathway	2021-06-21	0.000436813	0.00681782	0	0	7.63984	59.1018	YWHAB;MAPKAPK2;HSPB1;TCF3;RAF1;YWHAZ
Integration of energy metabolism	16/125	0.000503183	0.00774901	0	0	2.81808	21.4021	PCSK1;SNAP25;IQGAP1;ADCY1;GNG12;ACACB;GNG3;SPCS1;PPP2R1B;GNB5;PLCB1;PRKACB;SLC25A4;STX1A;RAPGEF3;VAMP2
Stress induction of HSP regulation	2021-05-15	0.000610039	0.00927098	0	0	9.54271	70.6351	MAPKAPK2;HSPB2;BCL2;HSPB1;CYCS
Ceramide signaling pathway	1949-09-01	0.00063551	0.00953264	0	0	4.30474	31.6876	NFKBIA;BCL2;PAWR;CYCS;SORCS3;RAF1;PRKCZ;NFKB1;TNFRSF1A
Signaling events mediated by VEGFR1 and VEGFR2	1970-11-01	0.000666032	0.00975185	0	0	3.57065	26.1164	NEDD4;MYOF;MAPKAPK2;PXN;GAB1;FYN;CALM3;IQGAP1;RAF1;PAK2;CAMKK2
Respiratory electron transport, ATP biosynthesis by chemiosmotic coupling, and heat production by uncoupling proteins	1981-12-01	0.00066701	0.00975185	0	0	3.33234	24.3684	NDUFA9;NDUFA7;NDUFB5;COX4I1;UQCRC1;CYCS;UQCRC2;CYC1;NDUFV2;SDHB;NDUFV1;COX6B1
RAGE pathway	1960-10-01	0.000720987	0.0104092	0	0	3.82828	27.6972	ITGB1;GJA1;ANGPT2;DDAH2;ID3;CYBA;TNFRSF11B;ITGA5;IGF1;TLR2
Parkinson's disease	16/131	0.000845717	0.0117859	0	0	2.6702	18.8925	NDUFA9;NDUFA7;NDUFB5;COX4I1;SDHB;COX6B1;UCHL1;UQCRC1;CYCS;VDAC1;UQCRC2;CYC1;NDUFV2;NDUFV1;SLC25A4;SNCA
Serotonin receptor 2 and ELK-SRF/GATA4 signaling	2021-05-16	0.000850992	0.0117859	0	0	8.67474	61.3227	RASGRF1;MAPKAPK2;RAF1;ELK1;RASGRP1
Alpha-synuclein signaling	1932-07-01	0.000857154	0.0117859	0	0	5.35045	37.7843	FGR;UCHL1;TOR1A;YES1;SYK;FYN;SNCA
Signaling by Robo receptor	1932-07-01	0.000857154	0.0117859	0	0	5.35045	37.7843	ROBO2;VASP;ENAH;PAK1;PAK2;SRGAP1;PFN2
ECM-receptor interaction	1984-12-01	0.000929218	0.0126264	0	0	3.19298	22.2907	ITGB1;TNXB;ITGB5;SV2B;ITGB4;LAMB2;ITGA10;SPP1;ITGB8;LAMB1;ITGA5;CD44
Activation of calcium-permeable kainate receptor	2021-04-10	0.00102356	0.0135674	0	0	12.7135	87.5259	DLG3;GRIK1;GRIK2;NCALD
Dermatan sulfate biosynthesis	2021-04-10	0.00102356	0.0135674	0	0	12.7135	87.5259	VCAN;DSE;BGN;CHST14
Integrin cell surface interactions	1985-12-01	0.00103371	0.0135674	0	0	3.14908	21.6487	ITGB1;ITGB5;SYK;ITGB4;LAMB2;ITGA10;SPP1;ITGB8;LAMB1;ITGA5;RASGRP1;RAPGEF3
GABA A and B receptor activation	1953-09-01	0.00114655	0.0146603	0	0	3.91258	26.4921	GABRB3;GABBR2;GABRA1;ARHGEF9;GNG3;KCNJ10;ADCY1;GNG12;GABRG2
mRNA stability regulation by proteins that bind AU-rich elements	1986-12-01	0.00114778	0.0146603	0	0	3.10636	21.0298	PSMD8;PSMA5;PSMB7;EXOSC5;PSMB2;PSMC3;YWHAB;MAPKAPK2;HSPB1;TNPO1;YWHAZ;ZFP36L1
Blockade of neurotransmitter release by botulinum toxin	2021-03-05	0.00115505	0.0146603	0	0	28.5827	193.323	SNAP25;STX1A;VAMP2
Induction of apoptosis through DR3 and DR4/5 death receptors	1934-07-01	0.00125568	0.0157643	0	0	4.9536	33.0904	NFKBIA;CASP7;CASP6;BCL2;TNFRSF10B;CFLAR;NFKB1
Integrin family cell surface interactions	2021-06-26	0.00149605	0.01858	0	0	5.72837	37.2626	ITGB1;ITGB5;ITGB4;ITGA10;ITGB8;ITGA5
Calcium signaling pathway	19/178	0.00151832	0.0186559	0	0	2.29505	14.8952	PDGFRB;ATP2A2;PRKX;ATP2B2;ADCY1;ATP2B1;SLC8A1;EGFR;SLC8A2;ITPKB;CCKBR;CAMK4;CHP1;PLCE1;VDAC1;CALM3;PLCB1;PRKACB;SLC25A4
Botulinum neurotoxicity	2021-05-18	0.0015356	0.0186696	0	0	7.33939	47.5507	SNAP25;STX12;SYT1;STX1A;VAMP2
Gap junction pathway	1990-12-01	0.0017135	0.020608	0	0	2.94643	18.7665	PDGFRB;GJA1;TUBB2A;TUBB3;TUBB;PRKX;ADCY1;PLCB1;RAF1;TUBB4B;PRKACB;EGFR
Adipocytokine signaling pathway	1967-10-01	0.00173071	0.020608	0	0	3.3569	21.3473	NFKBIA;MAPK9;RXRA;STAT3;ACSL6;PPARA;ACACB;NFKB1;TNFRSF1A;CAMKK2
HIV factor interactions with host	15/128	0.00184284	0.0217192	0	0	2.5453	16.0264	SEH1L;PSMD8;PSMA5;PSMB7;PSMB2;PSMC3;ELMO1;AP2S1;ATP6V1H;FYN;SLC25A4;PAK2;AP2M1;RAN;SKP1
Apoptosis modulation by HSP70	2021-05-19	0.00199902	0.0228601	0	0	6.81479	42.3546	CASP7;CASP6;CYCS;NFKB1;TNFRSF1A
Destabilization of mRNA by butyrate response factor 1 (BRF1)	2021-05-19	0.00199902	0.0228601	0	0	6.81479	42.3546	EXOSC5;YWHAB;MAPKAPK2;TNPO1;ZFP36L1
Platelet calcium homeostasis	2021-05-19	0.00199902	0.0228601	0	0	6.81479	42.3546	ATP2A2;ATP2B2;ATP2B1;SLC8A1;SLC8A2
Agrin in postsynaptic differentiation	1947-08-01	0.00210113	0.0235078	0	0	3.9208	24.1728	ITGB1;PAK1;LAMB2;PXN;LAMB1;PAK2;EGFR;ARHGEF6
Activation of NMDA receptor upon glutamate binding and postsynaptic events	1937-07-01	0.00210934	0.0235078	0	0	4.45754	27.4646	ACTN2;CAMK4;RASGRF1;ADCY1;RAF1;PRKACB;GRIA3
Leukocyte transendothelial migration	14/117	0.00211672	0.0235078	0	0	2.60499	16.0413	VASP;ITGB1;ACTN2;PXN;MSN;CXCR4;CYBA;ACTB;ACTG1;MYL12B;EZR;CD99;RAPGEF3;SIPA1
Alanine and aspartate metabolism	2021-04-12	0.00222631	0.0235914	0	0	9.53414	58.2289	GOT1;GAD1;GOT2;GAD2
Beta-arrestins in GPCR desensitization	2021-04-12	0.00222631	0.0235914	0	0	9.53414	58.2289	ADCY1;PLCB1;PPARA;AP2M1
GABA (A) receptor activation	2021-04-12	0.00222631	0.0235914	0	0	9.53414	58.2289	GABRB3;GABRA1;ARHGEF9;GABRG2
Phospholipase C epsilon pathway	2021-04-12	0.00222631	0.0235914	0	0	9.53414	58.2289	PLCE1;ADCY1;PRKACB;RAPGEF3
Huntington's disease	19/184	0.00222786	0.0235914	0	0	2.21089	13.5012	NDUFA9;NDUFA7;BDNF;NDUFB5;COX4I1;CLTA;SDHB;COX6B1;UQCRC1;AP2S1;CYCS;VDAC1;UQCRC2;CYC1;NDUFV2;PLCB1;NDUFV1;SLC25A4;AP2M1
Nef in HIV-1 replication and disease pathogenesis	2021-06-28	0.00224784	0.0235914	0	0	5.20706	31.7515	AP2S1;ELMO1;ATP6V1H;FYN;PAK2;AP2M1
MAP kinase signaling pathway	1981-11-01	0.00226722	0.0235914	0	0	3.0078	18.3151	NFKBIA;MAPK9;PAK1;TGFB2;MAPKAPK2;MKNK2;RAF1;ELK1;PAK2;NFKB1;MAP3K5
ERBB1 downstream pathway	13/106	0.00241323	0.0247807	0	0	2.67772	16.1381	YWHAB;STAT3;GAB1;IQGAP1;ELK1;PRKCZ;YWHAZ;EGFR;MAPK9;ARPC2;CAPN2;CALM3;RAF1
RAC1 activity regulation	1938-07-01	0.00247586	0.0247807	0	0	4.31352	25.8861	RAP1GDS1;RASGRF1;SPATA13;ELMO1;ARHGAP17;KALRN;ARHGEF6
Signaling of hepatocyte growth factor receptor	1938-07-01	0.00247586	0.0247807	0	0	4.31352	25.8861	ITGB1;PAK1;PXN;STAT3;GAB1;RAF1;ELK1
Trefoil factor initiation of mucosal healing	1938-07-01	0.00247586	0.0247807	0	0	4.31352	25.8861	ITGB1;NFKBIA;CASP7;CASP6;CYCS;RAF1;EGFR
Caspase cascade in apoptosis	1959-09-01	0.0024888	0.0247807	0	0	3.44198	20.6379	PIDD1;CASP7;NUMA1;CASP6;CASP4;BCL2;TNFRSF10B;CYCS;TNFRSF1A
Interleukin-6 signaling pathway	1971-10-01	0.00269302	0.0263596	0	0	3.13612	18.5567	CEBPD;STAT3;GAB1;IL6ST;RAF1;NLK;VIP;ELK1;FOXO1;MCL1
Rac1 cell motility signaling pathway	1971-10-01	0.00269302	0.0263596	0	0	3.13612	18.5567	STAT5A;MAPK9;PAK1;ARPC2;CDK5;STAT3;CYBA;IQGAP1;WASF1;PAK2
FoxO family signaling	1949-08-01	0.00275966	0.0267849	0	0	3.72915	21.9746	MAPK9;BCL6;YWHAB;CDK2;FOXO4;YWHAZ;FOXO1;RAN
Ephrin receptor B forward pathway	1960-09-01	0.00280077	0.0269574	0	0	3.37431	19.8337	FGR;PAK1;YES1;SYNJ1;ITSN1;PXN;CXCR4;FYN;KALRN
Differentiation pathway in PC12 cells	1984-11-01	0.00303339	0.0289551	0	0	2.88373	16.7201	ADCYAP1;MAPK9;ANXA2;MAP2;PLCE1;ADCY1;PLCB1;ELK1;PRKACB;RAPGEF3;MAP3K5
Ion channel transport	1961-09-01	0.00314284	0.0297539	0	0	3.30924	19.0699	GABRB3;GABRA1;ARHGEF9;ATP8A2;ATP2A2;ATP11C;ATP2B2;ATP2B1;GABRG2
Prion pathway	2021-05-21	0.00321929	0.0298249	0	0	5.96231	34.2153	PRNP;LAMB2;BCL2;LAMB1;GFAP
CDC42 activity regulation	2021-06-30	0.00325362	0.0298249	0	0	4.77264	27.3376	ARHGEF9;ITSN1;SPATA13;ARHGAP17;NME1;ARHGEF6
Signaling pathway from G-protein families	2021-06-30	0.00325362	0.0298249	0	0	4.77264	27.3376	NFATC3;CALM3;ADCY1;RAF1;ELK1;PRKACB
Tumor necrosis factor (TNF) pathway	2021-06-30	0.00325362	0.0298249	0	0	4.77264	27.3376	NFKBIA;MAPK9;CFLAR;NFKB1;MAP3K5;TNFRSF1A
NGF signaling via TRKA from the plasma membrane	15/136	0.00333414	0.0303223	0	0	2.37601	13.5517	YWHAB;STAT3;CLTA;FOXO4;ADCY1;ELK1;FOXO1;ADCYAP1;PPP2R1B;CAMK4;MAPKAPK2;AP2S1;RAF1;PRKACB;AP2M1
Platelet activation, signaling and aggregation	20/205	0.0033648	0.030362	0	0	2.07557	11.8191	SRGN;TGFB2;SPARC;SYK;ACTN2;IGF1;GNG12;PRKCZ;RASGRP1;YWHAZ;GNA13;GNG3;LAMP2;HABP4;SCG3;FYN;GNB5;ALDOA;RAF1;RAPGEF3
Diabetes pathways	15/137	0.00357575	0.0319618	0	0	2.35641	13.275	PCSK1;SNAP25;IGFBP5;ASNS;RAB27A;IGF1;ACTB;EXOSC5;SPCS1;CTDSP2;HDGF;ATP6V0D1;STX1A;CD44;VAMP2
Carbohydrate metabolism	22/235	0.00359916	0.0319618	0	0	1.98409	11.1646	GPI;CHST6;SEH1L;TPI1;GOT1;MDH2;PGAM1;GOT2;BGN;PRELP;ENO2;VCAN;PPP2R1B;DSE;IDS;CHST14;ALDOA;B4GALT6;PRKACB;GAPDH;PFKM;CD44
Signaling by EGFR in cancer	13/111	0.00362511	0.0319618	0	0	2.54043	14.2769	YWHAB;PXN;GAB1;CLTA;FOXO4;ADCY1;FOXO1;EGFR;CAMK4;AP2S1;RAF1;PRKACB;AP2M1
Gastric acid secretion	1974-10-01	0.00366334	0.0320543	0	0	2.98864	16.7644	KCNJ10;CCKBR;SST;PRKX;CALM3;ADCY1;EZR;PLCB1;PRKACB;ACTB
Activation of PKC through G-protein coupled receptors	2021-03-07	0.0037479	0.0323046	0	0	14.2899	79.8312	NFKBIA;PLCB1;NFKB1
Nef-mediated CD8 downregulation	2021-03-07	0.0037479	0.0323046	0	0	14.2899	79.8312	AP2S1;ATP6V1H;AP2M1
Senescence and autophagy	1999-12-01	0.00384217	0.0328719	0	0	2.64037	14.685	GABARAPL1;SPARC;IGFBP5;LAMP2;BCL2;IRF7;IGF1;IL6ST;RAF1;SLC39A1;CD44;SLC39A3
Interleukin-1 signaling pathway	14/125	0.00390715	0.033182	0	0	2.41622	13.3978	UBE2E3;HSPB2;HSPB1;ELK1;PRKCZ;NFKB1;NFKBIA;MAPK9;UBE2T;MAPKAPK2;UBE2V2;UBE2N;PELI1;SKP1
Smooth muscle contraction	2021-05-22	0.00399692	0.0336966	0	0	5.61129	30.9869	ITGB5;CALD1;PXN;SORBS1;MYL12B
Signaling events mediated by PTP1B	1952-08-01	0.00403693	0.0337874	0	0	3.47434	19.1515	PDGFRB;FGR;STAT5A;YES1;STAT3;FYN;TXN;EGFR
p53 signaling pathway	15/139	0.00410202	0.0340852	0	0	2.31816	12.7412	STEAP3;TNFRSF10B;EGFR;SMARCA4;TNFRSF10D;PIDD1;VCAN;BCL6;CASP6;DDIT4;TP53INP1;BCL2;SPP1;SCN3B;MCL1
Neurotrophin signaling pathway	14/126	0.00419886	0.0346406	0	0	2.39452	13.1051	MAGED1;BDNF;YWHAB;GAB1;YWHAZ;NFKB1;NFKBIA;MAPK9;CAMK4;MAPKAPK2;BCL2;CALM3;RAF1;MAP3K5
TNF-alpha signaling pathway	12/101	0.00452549	0.0370705	0	0	2.58077	13.9311	NFKBIA;MAPK9;CASP7;CYBA;TXN;CFLAR;RAF1;PRKCZ;NFKB1;MAP3K5;SKP1;TNFRSF1A
Netrin-mediated signaling events	1932-06-01	0.0045611	0.0370991	0	0	4.40505	23.744	PAK1;YES1;PITPNA;AGAP2;ELMO1;FYN
Prostate cancer	1989-11-01	0.00476112	0.0384552	0	0	2.69817	14.4278	PDGFRB;NFKBIA;TCF7L1;CDK2;BCL2;IGF1;RAF1;EGFR;FOXO1;NFKB1;FGFR1
G alpha (12/13) signaling events	1977-10-01	0.0048919	0.0392371	0	0	2.85436	15.1857	GNA13;ARHGEF9;GNG3;ITSN1;RASGRF1;PLXNB1;GNB5;GNG12;KALRN;ARHGEF6
Semaphorin interactions	1966-09-01	0.0053751	0.0422068	0	0	3.01816	15.7729	ITGB1;PAK1;CDK5;LIMK2;CRMP1;FYN;PLXNB1;PAK2;MYL12B
Adaptive immune system	45/606	0.0053793	0.0422068	0	0	1.54876	8.09257	ITGB1;ITGB5;YWHAB;CLTA;FOXO4;KLC1;RASGRP1;FOXO1;PSMD8;DYNC2LI1;SEC61A2;TRIM9;PSMB7;PAK1;PSMB2;PPP2R1B;AP2S1;FYN;KIFAP3;PRKACB;PAK2;AP2M1;DYNC1I1;SKP1;VASP;YES1;SYK;FBXW7;UBE2E3;CYBA;YWHAZ;NFKB1;PSMA5;ENAH;NFKBIA;PSMC3;NEDD4;UBE2V2;UBE2N;HLA-DRA;TRIM36;RAF1;RAPGEF3;CD200;SIPA1
TGF-beta signaling pathway	18/185	0.00538347	0.0422068	0	0	2.06711	10.7995	ITGB1;TGIF1;YAP1;TGFB2;CITED1;LIMK2;STAT3;RUNX3;SMAD5;NFKB1;UCHL5;TGFBR3;MAPK9;SUMO1;SPP1;RAF1;PAK2;SKP1
BMP signaling pathway in stem cells	2021-04-15	0.00544486	0.0422068	0	0	6.93282	36.1414	MAGED1;MSX1;SMAD5;BMPR1A
Mu-calpain pathway	2021-04-15	0.00544486	0.0422068	0	0	6.93282	36.1414	ITGB1;ACTN2;PXN;EZR
Nef-induced signal transduction	2021-03-08	0.00577473	0.044171	0	0	11.4313	58.9199	ELMO1;FYN;PAK2
Transcription factor regulation of microRNAs related to cardiac hypertrophy	2021-03-08	0.00577473	0.044171	0	0	11.4313	58.9199	RASGRF1;STAT3;NFKB1
Immune system	68/998	0.00585825	0.044515	0	0	1.41765	7.28657	ITGB1;ITGB5;YWHAB;INPPL1;CLTA;ELK1;PSMD8;C4B;SEC61A2;TRIM9;MT2A;SUMO1;PPP2R1B;CASP4;KIFAP3;PRKACB;AP2M1;SKP1;SYK;FBXW7;UBE2E3;CYBA;YWHAZ;PSMA5;ENAH;MAPKAPK2;PELI1;UBE2V2;IRF7;IL6ST;RAF1;RAPGEF3;CD44;TLR2;SEH1L;UNC93B1;CFI;FOXO4;TXN;KLC1;RASGRP1;FOXO1;DYNC2LI1;RNF135;PSMB7;MAPK9;PAK1;PSMB2;AP2S1;FYN;PAK2;DYNC1I1;STAT5A;VASP;YES1;STAT3;NFKB1;NFKBIA;MAVS;PSMC3;NEDD4;UBE2N;BCL2;HLA-DRA;PIN1;TRIM36;CD…
Wnt signaling pathway	21/231	0.00611803	0.0460697	0	0	1.91931	9.78177	WNT10B;GPI;TCF7L1;NFATC3;PRKX;NLK;PRKCZ;SMARCA4;SOX2;MAPK9;GJA1;PPP2R1B;PPP2R2B;CHP1;PIN1;SOX9;TBL1X;PLCB1;PRKACB;SKP1;PAFAH1B1
Amoebiasis	12/105	0.00618252	0.0460697	0	0	2.46924	12.5586	TGFB2;ACTN2;LAMB2;HSPB1;PRKX;LAMB1;ADCY1;PLCB1;PRKACB;NFKB1;SERPINB6;TLR2
Electron transport chain	12/105	0.00618252	0.0460697	0	0	2.46924	12.5586	SLC25A27;NDUFA9;NDUFA7;NDUFB5;COX4I1;UQCRC1;UQCRC2;NDUFV2;SDHB;NDUFV1;SLC25A4;COX6B1
Thromboxane A2 receptor signaling	1956-08-01	0.00639644	0.0472485	0	0	3.18414	16.0863	FGR;GNA13;YES1;SYK;FYN;GNB5;PRKCZ;EGFR
Nuclear beta-catenin signaling and target gene transcription regulation	1980-10-01	0.00642253	0.0472485	0	0	2.7316	13.789	VCAN;TCF7L1;YWHAB;CAMK4;KCNIP4;HBP1;TBL1X;YWHAZ;SKP1;SMARCA4
Activation of NF-kappaB in B cells	1968-09-01	0.00655087	0.0477854	0	0	2.91554	14.6598	PSMD8;PSMA5;NFKBIA;PSMB7;PSMB2;PSMC3;CDK2;NFKB1;SKP1
Interleukin-3, interleukin-5, and GM-CSF signaling	1945-07-01	0.00657825	0.0477854	0	0	3.51762	17.6725	STAT5A;YES1;SYK;INPPL1;FYN;PRKACB;YWHAZ
Signaling by ERBB4	1993-11-01	0.00663998	0.0479324	0	0	2.56601	12.8676	YAP1;STAT5A;YWHAB;NEDD4;PSEN2;FOXO4;RAF1;EGFR;FOXO1;SKP1;GFAP
Chemokine signaling pathway	18/189	0.00669775	0.048049	0	0	2.01833	10.1037	PXN;STAT3;CXCR4;PRKX;ADCY1;GNG12;PRKCZ;NFKB1;NFKBIA;FGR;GNG3;PAK1;PARD3;ELMO1;GNB5;RAF1;PLCB1;PRKACB
Adipogenesis	14/133	0.00677131	0.0482769	0	0	2.25283	11.253	STAT5A;WNT10B;WWTR1;CEBPD;STAT3;CISD1;RORA;IGF1;KLF15;FOXO1;RXRA;ID3;IL6ST;PPARA
Cell-extracellular matrix interactions	2021-04-16	0.00697616	0.0491309	0	0	6.35475	31.553	ITGB1;VASP;PXN;ARHGEF6
Inhibition of platelet activation by aspirin	2021-04-16	0.00697616	0.0491309	0	0	6.35475	31.553	ITGB1;SYK;PLCB1;RAF1
C-Myc pathway	2021-05-25	0.00712321	0.0498625	0	0	4.76884	23.5791	FBXW7;ACTL6A;PIN1;HBP1;PAK2
PIK3C1/AKT pathway	1935-06-01	0.00719494	0.0500612	0	0	3.94873	19.4845	YWHAB;FOXO4;RAF1;YWHAZ;FOXO1;MAP3K5
Platelet homeostasis	1982-10-01	0.00763347	0.0527944	0	0	2.65544	12.9459	FGR;GNG3;PPP2R1B;ATP2A2;ATP2B2;ATP2B1;GNB5;GNG12;SLC8A1;SLC8A2
Long-term potentiation	1970-09-01	0.00791458	0.0544127	0	0	2.81966	13.6445	CAMK4;CHP1;PRKX;CALM3;ADCY1;PLCB1;RAF1;PRKACB;RAPGEF3
GM-CSF-mediated signaling events	1936-06-01	0.0082767	0.0550599	0	0	3.8169	18.2994	STAT5A;SYK;STAT3;RAF1;PRKACB;YWHAZ
PI3K/PLC/TRK pathway	1936-06-01	0.0082767	0.0550599	0	0	3.8169	18.2994	STAT5A;YWHAB;CAMK4;AGAP2;GAB1;YWHAZ
Signaling by insulin receptor	12/109	0.00828626	0.0550599	0	0	2.36692	11.345	ATP6V0E1;ATP6V1G2;YWHAB;GAB1;ATP6V1B2;ATP6V1H;ATP6V1E1;ATP6V0D1;RAF1;ATP6V0E2;ATP6V1D;FGFR1
Alpha-4 beta-7 integrin signaling	2021-03-09	0.00834241	0.0550599	0	0	9.52558	45.5932	ITGB1;PXN;CD44
Calcium/calmodulin-dependent protein kinase activation	2021-03-09	0.00834241	0.0550599	0	0	9.52558	45.5932	CAMK4;CALM3;CAMKK2
Nef-mediated CD4 downregulation	2021-03-09	0.00834241	0.0550599	0	0	9.52558	45.5932	AP2S1;ATP6V1H;AP2M1
West Nile virus infection	2021-03-09	0.00834241	0.0550599	0	0	9.52558	45.5932	CASP7;CASP6;CYCS
Inhibition of activated T cell apoptosis by neuropeptides VIP and PACAP	2021-05-26	0.00846301	0.0555385	0	0	4.54152	21.6723	NFKBIA;CALM3;VIP;PRKACB;NFKB1
Rho GTPase cycle	13/123	0.00858977	0.0559435	0	0	2.26186	10.7601	GDI1;ITSN1;RASGRF1;ARHGAP17;ARAP1;KALRN;ARHGAP20;ARHGEF9;DLC1;TRIP10;SRGAP1;RHOQ;ARHGEF6
Beta-arrestin-dependent recruitment of Src kinases in GPCR signaling	2021-04-17	0.0087669	0.0559435	0	0	5.86562	27.7841	FGR;ADCY1;PLCB1;RAF1
Cadmium-induced DNA biosynthesis and proliferation in macrophages	2021-04-17	0.0087669	0.0559435	0	0	5.86562	27.7841	NFKBIA;PLCB1;RAF1;NFKB1
Endocytotic role of NDK, phosphins and dynamin	2021-04-17	0.0087669	0.0559435	0	0	5.86562	27.7841	SYNJ1;CALM3;AP2M1;NME1
Zinc transporters	2021-04-17	0.0087669	0.0559435	0	0	5.86562	27.7841	SLC30A3;SLC39A10;SLC39A1;SLC39A3
Post-translational regulation of adherens junction stability and disassembly	1948-07-01	0.00938104	0.0595335	0	0	3.25972	15.2198	GNA13;BDNF;FYN;IQGAP1;RIN2;EGFR;NME1
Downstream signaling events Of B cell receptor (BCR)	1998-11-01	0.00975291	0.0613339	0	0	2.4179	11.1953	PSMD8;NFKBIA;PSMA5;PSMB7;PSMB2;PSMC3;FOXO4;RASGRP1;FOXO1;NFKB1;SKP1
C-Myb transcription factor network	1985-10-01	0.00977094	0.0613339	0	0	2.54882	11.7968	SLC25A3;ZFHX3;CEBPD;CASP6;BCL2;CLTA;IQGAP1;ATP2B1;NLK;HIPK2
T cell receptor signaling pathway	14/139	0.00986089	0.0615639	0	0	2.14402	9.9036	NFATC3;ARAP1;ELK1;RASGRP1;NFKB1;NFKBIA;MAPK9;PAK1;CHP1;HLA-DRA;CALM3;FYN;RAF1;PAK2
Mammalian calpain regulation of cell motility	2021-05-27	0.00996754	0.0618952	0	0	4.33486	19.9768	ITGB1;CAPN2;EZR;PRKACB;EGFR
Interleukin-5 signaling pathway	1949-07-01	0.0104846	0.0647578	0	0	3.18194	14.5028	STAT5A;SYK;STAT3;BCL2;HLA-DRA;RAF1;ELK1
Signaling events mediated by HDAC class II	1938-06-01	0.0107819	0.0662016	0	0	3.57797	16.2078	TUBB2A;SUMO1;BCL6;YWHAB;CAMK4;RAN
Downregulation of MTA-3 in ER-negative breast tumors	2021-04-18	0.010833	0.0662016	0	0	5.44636	24.6456	HSPB2;HSPB1;ALDOA;GAPDH
Electron transport reaction in mitochondria	2021-03-10	0.0114791	0.0690538	0	0	8.16435	36.472	UQCRC1;SDHB;SLC25A4
Gap junction degradation	2021-03-10	0.0114791	0.0690538	0	0	8.16435	36.472	GJA1;CLTA;AP2M1
Zinc influx into cells by the SLC39 gene family	2021-03-10	0.0114791	0.0690538	0	0	8.16435	36.472	SLC39A10;SLC39A1;SLC39A3
Recycling pathway of cell adhesion molecule L1	2021-05-28	0.0116457	0.0696189	0	0	4.14617	18.4621	AP2S1;CLTA;MSN;EZR;AP2M1
HIV infection	18/200	0.0116936	0.0696189	0	0	1.89524	8.43136	SEH1L;CCNH;RNMT;CXCR4;PSMD8;PSMA5;PSMB7;PSMB2;PSMC3;AP2S1;ELMO1;ATP6V1H;FYN;PAK2;SLC25A4;AP2M1;RAN;SKP1
Insulin signaling pathway	23/277	0.01219	0.072202	0	0	1.73743	7.65712	SNAP25;SNAP23;GAB1;INPPL1;PRKX;SORBS1;ELK1;PRKCZ;ACACB;FOXO1;TNFRSF1A;MAPK9;MKNK2;TRIP10;BCL2;CALM3;RAF1;PRKACB;PFKM;RHOQ;VAMP2;SOCS4;MAP3K5
Signaling by ERBB2	11/102	0.0129672	0.0764141	0	0	2.31113	10.0426	YES1;YWHAB;CAMK4;GAB1;FYN;FOXO4;ADCY1;RAF1;PRKACB;FOXO1;EGFR
Cell cycle progression regulation by PLK3	2021-04-19	0.0131887	0.0769342	0	0	5.083	22.0012	CASP7;CASP6;RASGRF1;CYCS
Tob role in T-cell activation	2021-04-19	0.0131887	0.0769342	0	0	5.083	22.0012	TGFBR3;TGFB2;TOB2;TOB1
Influence of Ras and Rho proteins on G1 to S transition	2021-05-29	0.0135061	0.0783897	0	0	3.9732	17.1031	NFKBIA;PAK1;CDK2;RAF1;NFKB1
Toll receptor cascades	15/159	0.0136508	0.0787967	0	0	1.99408	8.56249	UNC93B1;UBE2E3;ELK1;NFKB1;NFKBIA;MAPK9;PPP2R1B;UBE2T;MAPKAPK2;UBE2V2;UBE2N;IRF7;PELI1;PPARA;TLR2
Immune system signaling by interferons, interleukins, prolactin, and growth hormones	23/280	0.0137187	0.0787967	0	0	1.71688	7.36368	STAT5A;SEH1L;YES1;SYK;YWHAB;STAT3;INPPL1;YWHAZ;NFKB1;MT2A;SUMO1;NEDD4;PELI1;UBE2N;IRF7;HLA-DRA;PIN1;FYN;IL6ST;RAF1;PRKACB;CD44;SKP1
PAC1 receptor pathway	1940-06-01	0.0137809	0.0787967	0	0	3.36714	14.4264	ADCYAP1;PLCE1;ADCY1;PLCB1;PRKCZ;PRKACB
Mitochondrial protein import	1952-07-01	0.0143595	0.0817003	0	0	2.96934	12.5999	DNAJC19;MTX2;VDAC1;CYC1;TOMM20;SLC25A4;TIMM50
Chagas disease	11/104	0.0148482	0.0828012	0	0	2.26118	9.51932	NFKBIA;MAPK9;TGFB2;PPP2R1B;PPP2R2B;ADCY1;CFLAR;PLCB1;NFKB1;TNFRSF1A;TLR2
Prolactin regulation of apoptosis	12/118	0.015046	0.0828012	0	0	2.16492	9.08541	BCL6;ANGPT1;MID1IP1;MAFF;BCL2;CRH;SLC16A9;ANK3;IGF1;SHANK2;MAP3K5;MYL12B
CD28-dependent Vav1 pathway	2021-03-11	0.0152044	0.0828012	0	0	7.14343	29.9036	PAK1;FYN;PAK2
Cystic fibrosis transmembrane conductance regulator (CFTR) and beta 2 adrenergic receptor (b2AR) pathway	2021-03-11	0.0152044	0.0828012	0	0	7.14343	29.9036	ADCY1;EZR;PRKACB
E2F1 destruction pathway	2021-03-11	0.0152044	0.0828012	0	0	7.14343	29.9036	FBXW7;CDK2;SKP1
Erythropoietin-mediated neuroprotection through NF-kB	2021-03-11	0.0152044	0.0828012	0	0	7.14343	29.9036	NFKBIA;EPOR;NFKB1
Integrin beta-4 pathway	2021-03-11	0.0152044	0.0828012	0	0	7.14343	29.9036	ITGB4;LAMB2;LAMB1
ERK1/ERK2 MAPK pathway	1965-08-01	0.0153615	0.0828012	0	0	2.68011	11.1918	ITGB1;PTPRR;MKNK2;STAT3;RAF1;ELK1;PRKACB;EGFR
Bioactive peptide-induced signaling pathway	1941-06-01	0.0154794	0.0828012	0	0	3.27077	13.6334	STAT5A;CDK5;STAT3;FYN;CALM3;RAF1
Fc epsilon receptor I signaling in mast cells	1941-06-01	0.0154794	0.0828012	0	0	3.27077	13.6334	SYK;NFATC3;CALM3;RAF1;ELK1;PAK2
Insulin biosynthesis and processing	1941-06-01	0.0154794	0.0828012	0	0	3.27077	13.6334	PCSK1;SNAP25;SPCS1;RAB27A;STX1A;VAMP2
Butanoate metabolism	2021-05-30	0.0155566	0.0828012	0	0	3.81407	15.879	BDH2;OXCT1;GAD1;GAD2;PDHB
PDGFA signaling pathway	2021-05-30	0.0155566	0.0828012	0	0	3.81407	15.879	STAT5A;STAT3;RAF1;ELK1;EGFR
p38-alpha and p38-beta regulation	2021-05-30	0.0155566	0.0828012	0	0	3.81407	15.879	FGR;PAK1;YES1;FYN;PAK2
Apoptotic signaling in response to DNA damage	2021-04-20	0.0158467	0.0830112	0	0	4.76506	19.7502	CASP7;CASP6;BCL2;CYCS
Estrogen receptor signaling pathway	2021-04-20	0.0158467	0.0830112	0	0	4.76506	19.7502	MAPK9;BCL2;ELK1;NFKB1
Thrombin signaling through protease-activated receptors	1953-07-01	0.0158521	0.0830112	0	0	2.90464	12.0381	GNA13;CYTH2;GNG3;ADCY1;GNB5;PLCB1;GNG12
Tight junction	13/133	0.0158835	0.0830112	0	0	2.07227	8.58433	RAB3B;YES1;ACTN2;PRKCZ;YBX3;ACTB;ACTG1;MYL12B;PPP2R1B;PPP2R2B;PARD3;RAB13;TJP2
Interleukin-1 regulation of extracellular matrix	12/120	0.0169965	0.0884278	0	0	2.12461	8.65723	RGS4;NFKBIA;SRGN;MT2A;SCIN;PLK2;STMN2;SPP1;TNFRSF11B;PLXDC2;NFKB1;HAPLN1
Netrin-1 signaling	1942-06-01	0.0173174	0.0888959	0	0	3.17975	12.8972	ABLIM1;PITPNA;AGAP2;FYN;SLIT3;EZR
Signaling events mediated by T cell protein tyrosine phosphatase (TC-PTP)	1942-06-01	0.0173174	0.0888959	0	0	3.17975	12.8972	ITGB1;PDGFRB;STAT5A;STAT3;GAB1;EGFR
TWEAK signaling pathway	1942-06-01	0.0173174	0.0888959	0	0	3.17975	12.8972	NFKBIA;MAPK9;CASP7;CD163;RAF1;NFKB1
Alpha-V beta-3 integrin/OPN pathway	2021-05-31	0.0178047	0.0905921	0	0	3.66718	14.7725	NFKBIA;SYK;SPP1;NFKB1;CD44
Ras family activation regulation	2021-05-31	0.0178047	0.0905921	0	0	3.66718	14.7725	RASGRF1;PLCE1;CALM3;PRKCZ;RASGRP1
Cardiac muscle contraction	1980-09-01	0.0181867	0.0917278	0	0	2.42124	9.70207	CACNB1;COX4I1;UQCRC1;ATP2A2;UQCRC2;CYC1;CACNG3;SLC8A1;COX6B1
Opioid signaling	1980-09-01	0.0181867	0.0917278	0	0	2.42124	9.70207	GNG3;PPP2R1B;CDK5;CAMK4;ADCY1;GNB5;PLCB1;GNG12;PRKACB
Mitochondrial role in apoptotic signaling	2021-04-21	0.0188179	0.0940894	0	0	4.48453	17.8168	CASP7;CASP6;BCL2;CYCS
Presynaptic function of kainate receptors	2021-04-21	0.0188179	0.0940894	0	0	4.48453	17.8168	GNG3;GNB5;GNG12;PLCB1
Fc gamma receptor-mediated phagocytosis	1994-10-01	0.0189488	0.0943357	0	0	2.27465	9.0213	VASP;PAK1;SCIN;SYK;ARPC2;LIMK2;ARPC5L;DNM1L;RAF1;WASF1
Insulin secretion regulation by glucagon-like peptide-1	1943-06-01	0.0192999	0.0956711	0	0	3.09364	12.2126	GNG3;IQGAP1;GNB5;GNG12;PRKACB;RAPGEF3
BMP signaling and regulation	2021-03-12	0.0195304	0.0959897	0	0	6.34938	24.9898	TOB2;TOB1;BMPR1A
Rab GTPases mark targets in the endocytotic machinery	2021-03-12	0.0195304	0.0959897	0	0	6.34938	24.9898	RAB2A;RAB27A;RAB6A
Alanine, aspartate and glutamate metabolism	1932-05-01	0.0202572	0.0991401	0	0	3.53117	13.7689	GOT1;GAD1;GOT2;ASNS;GAD2
SMAD2/3 nuclear pathway	1982-09-01	0.0210575	0.102622	0	0	2.35466	9.09016	TGIF1;CITED1;ITGB5;CDK2;IRF7;FOXO4;TCF3;RUNX3;FOXO1
NFAT involvement in hypertrophy of the heart	1969-08-01	0.0214024	0.103571	0	0	2.50383	9.62537	CAMK4;NFATC3;ATP2A2;CALM3;IGF1;RAF1;PRKACB;CAMKK2
Vasopressin-regulated water reabsorption	1944-06-01	0.0214315	0.103571	0	0	3.01207	11.5751	DYNC2LI1;AQP4;PRKX;PRKACB;DYNC1I1;VAMP2
Pathways in cancer	25/325	0.0220697	0.105532	0	0	1.59829	6.09516	ITGB1;FH;EGFR;FOXO1;MAPK9;RXRA;STAT5A;PDGFRB;WNT10B;TGFB2;TCF7L1;LAMB2;STAT3;LAMB1;IGF1;NFKB1;NFKBIA;SMO;CDK2;BCL2;CYCS;RAF1;FGF13;FGF12;FGFR1
AKT signaling pathway	2021-04-22	0.0221114	0.105532	0	0	4.23516	16.143	NFKBIA;FOXO4;FOXO1;NFKB1
TRAF6 mediated NF-kB activation	2021-04-22	0.0221114	0.105532	0	0	4.23516	16.143	NFKBIA;RNF135;MAVS;NFKB1
CREB phosphorylation through the activation of adenylate cyclase	2021-02-05	0.0225752	0.106071	0	0	12.69	48.1068	ADCY1;PRKACB
Phenylalanine, tyrosine and tryptophan biosynthesis	2021-02-05	0.0225752	0.106071	0	0	12.69	48.1068	GOT1;GOT2
Response to elevated platelet cytosolic calcium	1983-09-01	0.0226089	0.106071	0	0	2.32272	8.80173	SRGN;TGFB2;SPARC;ACTN2;LAMP2;HABP4;SCG3;IGF1;ALDOA
T cell signal transduction	1983-09-01	0.0226089	0.106071	0	0	2.32272	8.80173	LAT2;MAPK9;PAK1;NFATC3;RAF1;PRKCZ;RASGRP1;NFKB1;MAP3K5
Glucagon-type ligand receptors	1933-05-01	0.0229204	0.106071	0	0	3.40488	12.8559	ADCYAP1;GNG3;GNB5;GNG12;VIP
Keratinocyte differentiation	1957-07-01	0.0229254	0.106071	0	0	2.6717	10.087	NFKBIA;BCL2;RAF1;EGFR;NFKB1;MAP3K5;TNFRSF1A
SHP2 signaling	1957-07-01	0.0229254	0.106071	0	0	2.6717	10.087	PDGFRB;ANGPT1;BDNF;GAB1;IL6ST;RAF1;EGFR
Mitochondrial pathway of apoptosis: BH3-only Bcl-2 family	1997-10-01	0.0230903	0.106071	0	0	2.19587	8.27478	MOAP1;MAPK9;STEAP3;PAK1;PPP2R2B;BNIP3;CAPN2;VDAC1;PRKACB;PRKCZ
TSH regulation of gene expression	1997-10-01	0.0230903	0.106071	0	0	2.19587	8.27478	FH;PLK2;ATP2A2;EMP1;PXDC1;CYBA;S100A4;SMG5;PPIC;CAMKK2
Signaling events mediated by HDAC class I	1970-08-01	0.0231428	0.106071	0	0	2.46332	9.27704	NFKBIA;SUMO1;STAT3;FKBP3;SMG5;NFKB1;RAN;TNFRSF1A
Interleukin-3 signaling pathway	1945-06-01	0.0237166	0.108272	0	0	2.93469	10.9804	STAT5A;SYK;STAT3;BCL2;FYN;RAF1
Small cell lung cancer	1984-09-01	0.0242404	0.109939	0	0	2.29162	8.52424	ITGB1;NFKBIA;RXRA;LAMB2;CDK2;BCL2;CYCS;LAMB1;NFKB1
Chondroitin sulfate/dermatan sulfate degradation	2021-03-13	0.0244627	0.109939	0	0	5.71414	21.2029	VCAN;BGN;IDS
Death receptor signaling	2021-03-13	0.0244627	0.109939	0	0	5.71414	21.2029	TNFRSF10B;CFLAR;TNFRSF1A
Ghrelin-mediated regulation of food intake and energy homeostasis	2021-03-13	0.0244627	0.109939	0	0	5.71414	21.2029	IGFBP5;SST;IGF1
Wnt signaling pathway and pluripotency	1998-10-01	0.0246059	0.110155	0	0	2.1708	8.0423	SOX2;WNT10B;MAPK9;TCF7L1;PPP2R1B;PPP2R2B;NLK;PRKCZ;CD44;PAFAH1B1
EPO receptor signaling	1934-05-01	0.0257999	0.114611	0	0	3.2873	12.0229	STAT5A;STAT3;RAF1;ELK1;EPOR
Ephrin receptor A forward pathway	1934-05-01	0.0257999	0.114611	0	0	3.2873	12.0229	EPHA5;FGR;YES1;CDK5;FYN
Oocyte meiosis	11/113	0.0259321	0.114757	0	0	2.06069	7.52619	PPP2R1B;YWHAB;CDK2;CHP1;CALM3;PRKX;IGF1;ADCY1;PRKACB;YWHAZ;SKP1
Cyclin A-Cdk2-associated events at S phase entry	1972-08-01	0.0269173	0.118211	0	0	2.38609	8.62568	PSMD8;PSMA5;PSMB7;PSMB2;PSMC3;CCNH;CDK2;SKP1
Leishmaniasis	1972-08-01	0.0269173	0.118211	0	0	2.38609	8.62568	ITGB1;NFKBIA;TGFB2;HLA-DRA;CYBA;ELK1;NFKB1;TLR2
Cell-cell communication	12/129	0.0281939	0.123348	0	0	1.96024	6.99541	VASP;ITGB1;PAK1;ACTN2;ITGB4;PARD3;PXN;CDH13;FYN;IQGAP1;CDH8;ARHGEF6
Prion diseases	1935-05-01	0.0289008	0.12573	0	0	3.17755	11.2609	PRNP;PRKX;FYN;ELK1;PRKACB
Myc repressed pathway	1973-08-01	0.0289561	0.12573	0	0	2.34926	8.32101	ITGB1;PDGFRB;CEBPD;ITGB4;BCL2;CFLAR;ZFP36L1;TJP2
Natural killer cell receptor signaling pathway	1960-07-01	0.0294813	0.127009	0	0	2.52007	8.88074	LAT2;MAPK9;PAK1;SYK;TSPO;RAF1;MAP3K5
Neurotrophic factor-mediated Trk receptor signaling	1960-07-01	0.0294813	0.127009	0	0	2.52007	8.88074	MAGED1;BDNF;RASGRF1;STAT3;GAB1;ELMO1;PRKCZ
GnRH signaling pathway	10/101	0.0295805	0.127009	0	0	2.0989	7.38948	MAPK9;GNRH1;CALM3;PRKX;ADCY1;RAF1;PLCB1;ELK1;PRKACB;EGFR
CARM1 transcriptional regulation by protein methylation	2021-03-14	0.030001	0.127394	0	0	5.1944	18.2143	RXRA;BCL2;PRKACB
Retrograde neurotrophin signaling	2021-03-14	0.030001	0.127394	0	0	5.1944	18.2143	AP2S1;CLTA;AP2M1
TRAF3-dependent IRF activation pathway	2021-03-14	0.030001	0.127394	0	0	5.1944	18.2143	RNF135;MAVS;IRF7
Seven transmembrane receptor signaling through beta-arrestin	1974-08-01	0.0310988	0.131572	0	0	2.31354	8.02933	NFKBIA;MAPK9;PPP2R2B;RAF1;ACTB;NFKB1;ACTG1;MAP3K5
HIF-1 degradation in normoxia	1988-09-01	0.0316049	0.133225	0	0	2.17513	7.51387	PSMD8;PSMA5;MAPK9;PSMB7;PSMB2;PSMC3;PSMG1;TXN;PRKCZ
Generation of second messenger molecules	1936-05-01	0.0322272	0.134864	0	0	3.07489	10.5621	VASP;ENAH;PAK1;HLA-DRA;PAK2
Ion transport by P-type ATPases	1936-05-01	0.0322272	0.134864	0	0	3.07489	10.5621	ATP8A2;ATP2A2;ATP11C;ATP2B2;ATP2B1
Fas signaling pathway in hepatocytes	2021-02-06	0.0327507	0.136069	0	0	9.51703	32.5371	YES1;EGFR
NF-kappaB activation	2021-02-06	0.0327507	0.136069	0	0	9.51703	32.5371	NFKBIA;NFKB1
Ck1/Cdk5 regulation by type 1 glutamate receptors	2021-04-25	0.0339934	0.138248	0	0	3.62957	12.2737	CDK5;ADCY1;PLCB1;PRKACB
DARPP-32 events	2021-04-25	0.0339934	0.138248	0	0	3.62957	12.2737	PPP2R1B;CDK5;CALM3;PRKACB
Fatty acid biosynthesis	2021-04-25	0.0339934	0.138248	0	0	3.62957	12.2737	MECR;ACSL6;ECHDC2;ACACB
Ligand-gated ion channel transport	2021-04-25	0.0339934	0.138248	0	0	3.62957	12.2737	GABRB3;GABRA1;ARHGEF9;GABRG2
Metal ion solute carrier family (SLC) transporters	2021-04-25	0.0339934	0.138248	0	0	3.62957	12.2737	SLC30A3;SLC39A10;SLC39A1;SLC39A3
TPO signaling pathway	2021-04-25	0.0339934	0.138248	0	0	3.62957	12.2737	STAT5A;STAT3;RAF1;ELK1
Arf6 integrin-mediated signaling pathway	1949-06-01	0.0344692	0.139203	0	0	2.66113	8.96186	ITGB1;SPAG9;ITGA10;ITGA5;KLC1;NME1
Muscle contraction	1949-06-01	0.0344692	0.139203	0	0	2.66113	8.96186	ITGB5;ACTN2;CALD1;PXN;SORBS1;MYL12B
Sema3A/PAK-dependent axon repulsion	2021-03-15	0.03614	0.145442	0	0	4.76128	15.8091	PAK1;FYN;PAK2
Proteasome degradation	1963-07-01	0.0371959	0.149171	0	0	2.38469	7.84935	PSMD8;PSMA5;PSMB7;UCHL1;PSMB2;PSMC3;NEDD4
Aquaporin-mediated transport	1950-06-01	0.0375769	0.150178	0	0	2.60051	8.53323	GNG3;AQP4;ADCY1;GNB5;GNG12;PRKACB
Neural crest differentiation	1991-09-01	0.0380582	0.151267	0	0	2.09522	6.84853	ITGB1;TCF7L1;HEY2;SOX9;MSX1;RBPJ;NFKB1;GFAP;FGFR1
ERBB2 role in signal transduction and oncology	2021-04-26	0.0386352	0.151267	0	0	3.4644	11.2717	STAT3;IL6ST;RAF1;EGFR
Interaction between L1-type proteins and ankyrins	2021-04-26	0.0386352	0.151267	0	0	3.4644	11.2717	SCN8A;ANK3;SCN3B;SCN2A
PGC-1a regulation	2021-04-26	0.0386352	0.151267	0	0	3.4644	11.2717	CAMK4;CALM3;PPARA;CAMKK2
RXR/VDR pathway	2021-04-26	0.0386352	0.151267	0	0	3.4644	11.2717	ABCA1;RXRA;BCL2;PPARA
Ras signaling pathway	2021-04-26	0.0386352	0.151267	0	0	3.4644	11.2717	FOXO4;RAF1;ELK1;NFKB1
Signaling by the B cell receptor (BCR)	13/151	0.0396862	0.154139	0	0	1.80026	5.80899	SYK;FOXO4;RASGRP1;FOXO1;NFKB1;PSMD8;NFKBIA;PSMA5;PSMB7;PSMB2;PSMC3;FYN;SKP1
Oncostatin M	23/311	0.0399921	0.154139	0	0	1.52954	4.9237	SERPINA3;SYNM;BEX1;ANGPT2;CEBPD;STAT3;GAB1;AKR1C3;GRIK2;FOXN3;HSPB3;EGFR;CDH8;MLLT11;MT2A;RRAGB;CASP4;ITGB8;MT1H;IL6ST;DNM1L;MT1E;IL13RA1
Angiotensin II-stimulated signaling through G-proteins and beta-arrestin	1964-07-01	0.0400362	0.154139	0	0	2.34273	7.53885	MAPK9;PLCE1;PLCB1;RAF1;ELK1;PRKCZ;MAP3K5
MAPK cascade role in angiogenesis	1964-07-01	0.0400362	0.154139	0	0	2.34273	7.53885	PAK1;ANGPT1;PXN;IQGAP1;RAF1;ELK1;FGFR1
Ubiquitin-mediated degradation of phosphorylated Cdc25A	1964-07-01	0.0400362	0.154139	0	0	2.34273	7.53885	PSMD8;PSMA5;PSMB7;PSMB2;PSMC3;CDK2;SKP1
Apoptosis regulation	1978-08-01	0.0407494	0.155846	0	0	2.18088	6.97949	PSMD8;PSMA5;PSMB7;PSMB2;PSMC3;MAGED1;CDK2;PAK2
Signaling by SCF-KIT	1978-08-01	0.0407494	0.155846	0	0	2.18088	6.97949	STAT5A;YES1;YWHAB;STAT3;FYN;FOXO4;RAF1;FOXO1
Signaling by PDGF	11/122	0.0420372	0.156178	0	0	1.8927	5.99835	PDGFRB;STAT5A;YWHAB;CAMK4;STAT3;SPP1;FOXO4;ADCY1;RAF1;PRKACB;FOXO1
Acetylation and deacetylation of RelA in the nucleus	2021-03-16	0.0428702	0.156178	0	0	4.3948	13.8418	NFKBIA;NFKB1;TNFRSF1A
Amino acid biosynthesis and interconversion (transamination)	2021-03-16	0.0428702	0.156178	0	0	4.3948	13.8418	GOT1;GOT2;ASNS
CRMPs in Sema3A signaling	2021-03-16	0.0428702	0.156178	0	0	4.3948	13.8418	CDK5;CRMP1;FYN
Ghrelin biosynthesis, secretion, and deacylation	2021-03-16	0.0428702	0.156178	0	0	4.3948	13.8418	PCSK1;SPCS1;IGF1
GluR2-containing AMPA receptor trafficking	2021-03-16	0.0428702	0.156178	0	0	4.3948	13.8418	AP2S1;AP2M1;GRIA3
Inhibitor of DNA binding (ID) signaling pathway	2021-03-16	0.0428702	0.156178	0	0	4.3948	13.8418	CDK2;ID3;ELK1
Interleukin-10 anti-inflammatory signaling pathway	2021-03-16	0.0428702	0.156178	0	0	4.3948	13.8418	STAT5A;STAT3;MAP3K5
LPA receptor mediated events	1965-07-01	0.0430142	0.156178	0	0	2.30222	7.2433	GNA13;NFKBIA;PXN;GAB1;ADCY1;EGFR;NFKB1
Antigen processing: cross presentation	1979-08-01	0.0434408	0.156178	0	0	2.15005	6.74331	PSMD8;SEC61A2;PSMA5;PSMB7;ITGB5;PSMB2;PSMC3;CYBA
Signaling events mediated by hepatocyte growth factor receptor (c-Met)	1979-08-01	0.0434408	0.156178	0	0	2.15005	6.74331	PAK1;PXN;INPPL1;GAB1;RAF1;RIN2;PRKCZ;PAK2
Angiotensin II-mediated activation of JNK pathway via Pyk2-dependent signaling	1939-05-01	0.0435938	0.156178	0	0	2.80313	8.78177	PAK1;CALM3;RAF1;ELK1;EGFR
GAB1 signalosome	1939-05-01	0.0435938	0.156178	0	0	2.80313	8.78177	PXN;GAB1;FOXO4;EGFR;FOXO1
Tricarboxylic acid (TCA) cycle	1939-05-01	0.0435938	0.156178	0	0	2.80313	8.78177	FH;SUCLA2;MDH2;PDHB;SDHB
ADP signalling through P2Y purinoceptor 12	2021-04-27	0.0436209	0.156178	0	0	3.3136	10.3789	GNG3;GNB5;GNG12;PLCB1
BAD phosphorylation regulation	2021-04-27	0.0436209	0.156178	0	0	3.3136	10.3789	BCL2;ADCY1;IGF1;PRKACB
Cooperation of prefoldin and TriC/CCT in actin and tubulin folding	2021-04-27	0.0436209	0.156178	0	0	3.3136	10.3789	TUBB2A;TUBB3;TUBB4B;ACTB
EGFR downregulation	2021-04-27	0.0436209	0.156178	0	0	3.3136	10.3789	AP2S1;CLTA;EGFR;AP2M1
RORA activates circadian expression	2021-04-27	0.0436209	0.156178	0	0	3.3136	10.3789	RXRA;RORA;TBL1X;PPARA
G alpha i pathway	10/108	0.0438675	0.156178	0	0	1.94826	6.09139	RGS4;MAPK9;RGS1;STAT3;ADCY1;RAF1;PRKCZ;EGFR;MAP3K5;RGS7
Interleukin-2 receptor beta chain in T cell activation	1952-06-01	0.0443142	0.156178	0	0	2.48718	7.75119	STAT5A;SYK;CCNH;BCL2;CFLAR;RAF1
Signaling events mediated by stem cell factor receptor (c-Kit)	1952-06-01	0.0443142	0.156178	0	0	2.48718	7.75119	STAT5A;STAT3;GAB1;BCL2;RAF1;EPOR
Apoptotic factor-mediated response	2021-02-07	0.0443518	0.156178	0	0	7.61323	23.7198	CASP7;CYCS
BAD activation and translocation to mitochondria	2021-02-07	0.0443518	0.156178	0	0	7.61323	23.7198	YWHAB;BCL2
FXR and LXR regulation of cholesterol metabolism	2021-02-07	0.0443518	0.156178	0	0	7.61323	23.7198	ABCA1;RXRA
MEK activation	2021-02-07	0.0443518	0.156178	0	0	7.61323	23.7198	YWHAB;RAF1
Endocytosis	16/201	0.0451939	0.15866	0	0	1.6537	5.12117	TGFB2;AGAP2;CLTA;CXCR4;ARAP1;PRKCZ;EGFR;RUFY1;PSD2;PARD3;NEDD4;AP2S1;CHMP4B;DNM1L;SMAP2;AP2M1
ERBB signaling pathway	1994-09-01	0.045355	0.158742	0	0	2.02095	6.25129	STAT5A;MAPK9;PAK1;GAB1;RAF1;ELK1;PAK2;EGFR;FOXO1
Retinoblastoma protein regulation	1966-07-01	0.0461316	0.160488	0	0	2.26308	6.96181	MAPK9;ELF1;TGFB2;CEBPD;CDK2;RAF1;SMARCA4
Thyroid-stimulating hormone signaling pathway	1966-07-01	0.0461316	0.160488	0	0	2.26308	6.96181	GNA13;STAT3;CDK2;SCRIB;PLCB1;RAF1;MYL12B
Interleukin-4 regulation of apoptosis	20/267	0.0472821	0.163996	0	0	1.54945	4.72834	NDRG4;HSPB8;PAWR;CXCR4;OSBPL11;RASGRP1;KLF15;EGFR;GEM;ITPKB;VCAN;BCL6;DDIT4;NINJ1;SPP1;ID3;TNS1;TLR2;IL13RA1;FKBP5
Nuclear signaling by ErbB4	1940-05-01	0.0478527	0.164445	0	0	2.7229	8.2766	YAP1;STAT5A;PSEN2;SKP1;GFAP
Pyruvate metabolism and citric acid (TCA) cycle	1940-05-01	0.0478527	0.164445	0	0	2.7229	8.2766	FH;SUCLA2;MDH2;PDHB;SDHB
Protein folding	1953-06-01	0.0479476	0.164445	0	0	2.43414	7.39405	TUBB2A;TUBB3;FBXW7;USP11;TUBB4B;ACTB
G-protein signaling pathways	1995-09-01	0.0479808	0.164445	0	0	1.99735	6.06585	GNA13;GNG3;PRKD3;CALM3;ADCY1;GNB5;GNG12;PRKACB;PRKCZ
Signal transduction	63/1020	0.0481746	0.16462	0	0	1.26765	3.84467	ITGB1;ITGB5;GDI1;ITGB4;ITSN1;ATP2A2;CLTA;ELK1;HEY2;ITGB8;ATP6V1E1;AP2M1;ATP6V1G2;ATP6V0E1;FBXW7;NPFF;GAB1;ARAP1;ADCYAP1;ARHGEF9;LATS2;CCKBR;MAPKAPK2;ATP6V1B2;CRH;ITGA5;ATP6V0D1;ARHGEF6;MAGED1;CXCR4;ARHGAP17;FOXO4;ADCY1;KALRN;EGFR;FOXO1;GNA13;GNG3;ARHGAP20;AP2S1;ATP6V1H;FYN;ATP6V0E2;ATP6V1D;LINGO1;GABBR2;LAMB2;LAMB1;GPR4;GNG12;NFKB1;GFAP;NFKBIA;CDK5;NEDD4;ITGA10;CAMK4;DLC1;GNRH1;ACKR3;GNB5;BMPR1A;…
G-protein beta-gamma signalling	2021-04-28	0.0489501	0.166777	0	0	3.17537	9.57994	GNG3;GNB5;GNG12;PLCB1
G alpha 13 pathway	1967-07-01	0.0493899	0.167288	0	0	2.22524	6.69355	NFKBIA;ARHGEF10;PXN;BCL2;PRKCZ;NFKB1;MAP3K5
cAMP cell motility pathway inferred from amoeba model	1967-07-01	0.0493899	0.167288	0	0	2.22524	6.69355	VASP;PAK1;PLCE1;PLCB1;PRKACB;ACTB;ACTG1
Atypical NF-kappaB pathway	2021-03-17	0.050178	0.167987	0	0	4.08067	12.2101	NFKBIA;SYK;NFKB1
Post-chaperonin tubulin folding pathway	2021-03-17	0.050178	0.167987	0	0	4.08067	12.2101	TUBB2A;TUBB3;TUBB4B
SHC1 events in EGFR signaling	2021-03-17	0.050178	0.167987	0	0	4.08067	12.2101	YWHAB;RAF1;EGFR
Synaptic proteins at the synaptic junction	2021-03-17	0.050178	0.167987	0	0	4.08067	12.2101	PCLO;DLG3;NRXN3
APC/C-mediated degradation of cell cycle proteins	1982-08-01	0.0522079	0.174245	0	0	2.06255	6.08974	PSMD8;PSMA5;PSMB7;PSMB2;PSMC3;CDK2;CDC14A;SKP1
Alpha-M beta-2 integrin signaling	1941-05-01	0.052349	0.174245	0	0	2.64712	7.80855	FGR;YES1;FYN;PRKCZ;NFKB1
S phase	10/112	0.0538431	0.178703	0	0	1.87146	5.46781	PSMD8;PSMA5;POLA1;PSMB7;PSMB2;PSMC3;CCNH;ORC3;CDK2;SKP1
IGF1 pathway	2021-04-29	0.0546212	0.179226	0	0	3.04819	8.86211	PXN;RAF1;PRKCZ;YWHAZ
Reelin signaling pathway	2021-04-29	0.0546212	0.179226	0	0	3.04819	8.86211	ITGB1;CDK5;FYN;PAFAH1B1
S1P/S1P3 pathway	2021-04-29	0.0546212	0.179226	0	0	3.04819	8.86211	GNA13;PDGFRB;CXCR4;S1PR3
T cell receptor calcium pathway	2021-04-29	0.0546212	0.179226	0	0	3.04819	8.86211	RCAN2;NFATC3;CHP1;CALM3
Signaling by FGFR in disease	11/128	0.0559816	0.183169	0	0	1.79507	5.17471	STAT5A;YWHAB;CAMK4;STAT3;GAB1;FOXO4;ADCY1;RAF1;PRKACB;FOXO1;FGFR1
mTOR signaling pathway	10/113	0.0565529	0.184024	0	0	1.85319	5.32344	RRAGB;YWHAB;BNIP3;DDIT4;PXN;CDK2;CYCS;IGF1;RAF1;YWHAZ
Urokinase-type plasminogen activator (uPA) and uPAR-mediated signaling	1942-05-01	0.0570831	0.184024	0	0	2.57544	7.37414	ITGB1;PDGFRB;ITGB5;ITGA5;EGFR
Binding of RNA by insulin-like growth factor 2 mRNA binding proteins (IGF2BPs/IMPs/VICKZs)	2021-02-08	0.0572109	0.184024	0	0	6.34402	18.1503	ACTB;CD44
Cross-presentation of particulate exogenous antigens (phagosomes)	2021-02-08	0.0572109	0.184024	0	0	6.34402	18.1503	ITGB5;CYBA
Cytoskeletal remodeling regulation and cell spreading by IPP complex components	2021-02-08	0.0572109	0.184024	0	0	6.34402	18.1503	PXN;ARHGEF6
Support of platelet aggregation by Eph kinases and ephrins	2021-02-08	0.0572109	0.184024	0	0	6.34402	18.1503	ITGB1;FYN
Interleukin-5 regulation of apoptosis	12/144	0.0573582	0.184024	0	0	1.73611	4.96255	YES1;CCNH;LIMK2;CASP4;BCL2;MT1X;SCRIB;RAF1;ZFP36L2;NFKB1;IL17RB;CD44
CBL signaling regulation	2021-03-18	0.058047	0.185718	0	0	3.80843	10.8407	YES1;SYK;FYN
Cell junction organization	1984-08-01	0.0586414	0.187102	0	0	2.00806	5.6955	ITGB1;VASP;ITGB4;PARD3;PXN;CDH13;CDH8;ARHGEF6
Granule cell survival pathway	1999-09-01	0.0594808	0.189257	0	0	1.90817	5.38506	ADCYAP1;BCL2;PLCE1;CYCS;CYC1;ADCY1;PLCB1;PRKACB;MAP3K5
Long-term depression	1970-07-01	0.0600222	0.18978	0	0	2.11894	5.96067	GNA13;PPP2R1B;CRH;IGF1;PLCB1;RAF1;GRIA3
Pancreatic cancer	1970-07-01	0.0600222	0.18978	0	0	2.11894	5.96067	MAPK9;TGFB2;STAT3;RAF1;EGFR;NFKB1;ARHGEF6
Apoptosis intrinsic pathway	2021-04-30	0.0606311	0.18978	0	0	2.9308	8.21488	CASP7;YWHAB;BCL2;CYCS
Glutamate binding and activation of AMPA receptors and synaptic plasticity	2021-04-30	0.0606311	0.18978	0	0	2.9308	8.21488	AP2S1;CACNG3;AP2M1;GRIA3
Interferon-beta enhancer pathway	2021-04-30	0.0606311	0.18978	0	0	2.9308	8.21488	IRF7;ACTB;NFKB1;SMARCA4
Nuclear events mediated by MAP kinases	2021-04-30	0.0606311	0.18978	0	0	2.9308	8.21488	MAPK9;PPP2R1B;MAPKAPK2;ELK1
TGF-beta regulation of skeletal system development	1985-08-01	0.0620375	0.193189	0	0	1.98188	5.50966	TGFB2;PPP2R1B;ID4;ID3;INHBB;SMAD5;SKP1;BMPR1A
Type 1 diabetes mellitus	1943-05-01	0.0620545	0.193189	0	0	2.50754	6.97031	PTPRN2;GAD1;ICA1;GAD2;HLA-DRA
Melanoma	1971-07-01	0.063855	0.198259	0	0	2.08573	5.73812	PDGFRB;IGF1;RAF1;FGF13;FGF12;EGFR;FGFR1
Inositol phosphate metabolism	1957-06-01	0.064276	0.199032	0	0	2.24275	6.15538	ITPKB;TPI1;SYNJ1;INPPL1;PLCE1;PLCB1
Antigen-activated B-cell receptor generation of second messengers	16/211	0.0644519	0.199043	0	0	1.56806	4.29937	SYK;NFATC3;GAB1;ELK1;PRKCZ;FOXO1;NFKB1;LAT2;NFKBIA;MAPK9;BCL6;CHP1;HLA-DRA;CALM3;FYN;RAF1
Inhibition of T cell receptor signaling by activated Csk	2021-03-19	0.066458	0.202505	0	0	3.57021	9.6795	HLA-DRA;ADCY1;PRKACB
Ras activation upon calcium influx through NMDA receptor	2021-03-19	0.066458	0.202505	0	0	3.57021	9.6795	ACTN2;RASGRF1;CALM3
Alpha-6 beta-4 integrin signaling pathway	1931-04-01	0.0669758	0.202505	0	0	2.8221	7.62934	ITGB4;LAMB2;GAB1;LAMB1
CD28 co-stimulation	1931-04-01	0.0669758	0.202505	0	0	2.8221	7.62934	PAK1;YES1;FYN;PAK2
CD40/CD40L signaling	1931-04-01	0.0669758	0.202505	0	0	2.8221	7.62934	STAT5A;NFKBIA;MAPK9;NFKB1
Inwardly rectifying potassium channels	1931-04-01	0.0669758	0.202505	0	0	2.8221	7.62934	GABBR2;GNG3;KCNJ10;GNG12
NF-kappaB activation by non-typeable Hemophilus influenzae	1931-04-01	0.0669758	0.202505	0	0	2.8221	7.62934	NFKBIA;TGFB2;NFKB1;TLR2
Signal amplification	1931-04-01	0.0669758	0.202505	0	0	2.8221	7.62934	GNA13;GNG3;GNB5;GNG12
Gastrin pathway	1944-05-01	0.0672626	0.202842	0	0	2.44311	6.59433	ITGB1;BCL2;S100A6;NFKB1;CD44
Autodegradation of Cdh1 by Cdh1-APC/C	1958-06-01	0.0688094	0.206966	0	0	2.1995	5.88679	PSMD8;PSMA5;PSMB7;PSMB2;PSMC3;CDK2
AKT phosphorylation of nuclear targets	2021-02-09	0.0711733	0.210783	0	0	5.43745	14.3692	FOXO4;FOXO1
Axonogenesis regulation by p75 neurotrophin receptor	2021-02-09	0.0711733	0.210783	0	0	5.43745	14.3692	LINGO1;RTN4
Ketone body biosynthesis and degradation	2021-02-09	0.0711733	0.210783	0	0	5.43745	14.3692	BDH2;OXCT1
Rapid glucocorticoid receptor pathway	2021-02-09	0.0711733	0.210783	0	0	5.43745	14.3692	MAPK9;CRH
Sodium/calcium exchangers	2021-02-09	0.0711733	0.210783	0	0	5.43745	14.3692	SLC8A1;SLC8A2
cAMP receptor, G-protein-independent pathways inferred from amoeba model	2021-02-09	0.0711733	0.210783	0	0	5.43745	14.3692	STAT5A;STAT3
p53 activity regulation	10/118	0.0714329	0.21101	0	0	1.76693	4.66292	PIDD1;MAPK9;STEAP3;CDK2;BCL2;TNFRSF10B;CYCS;PIN1;IGF1;HIPK2
Degradation of beta-catenin by the destruction complex	1973-07-01	0.0719562	0.212014	0	0	2.02231	5.3221	PSMD8;PSMA5;PSMB7;PPP2R1B;PSMB2;PSMC3;SKP1
G alpha (z) signaling events	1945-05-01	0.0727059	0.212596	0	0	2.38191	6.24378	RGS4;GNG3;ADCY1;GNB5;GNG12
Integrin-linked kinase signaling	1945-05-01	0.0727059	0.212596	0	0	2.38191	6.24378	PARVG;PXN;IQGAP1;TNS1;ARHGEF6
RhoA signaling pathway	1945-05-01	0.0727059	0.212596	0	0	2.38191	6.24378	ITGB1;LIMK2;MSN;EZR;PRKCZ
DNA replication pre-Initiation	1988-08-01	0.0729501	0.212771	0	0	1.90726	4.99316	PSMD8;PSMA5;PSMB7;POLA1;PSMB2;PSMC3;ORC3;CDK2
Hypothetical network for drug addiction	1932-04-01	0.0736499	0.213197	0	0	2.72117	7.09799	CAMK4;TERF2IP;ADCY1;GRIA3
Serotonin HTR1 group and FOS pathway	1932-04-01	0.0736499	0.213197	0	0	2.72117	7.09799	RASGRF1;MAPKAPK2;ELK1;RASGRP1
Syndecan 4 pathway	1932-04-01	0.0736499	0.213197	0	0	2.72117	7.09799	ITGB1;CXCR4;ITGA5;FGFR1
4-1BB-dependent immune response	2021-03-20	0.0753894	0.217687	0	0	3.36002	8.68595	NFKBIA;NFKB1;MAP3K5
Mitotic G1-G1/S phases	11/135	0.0757682	0.218235	0	0	1.69311	4.36835	PSMD8;PSMA5;POLA1;PSMB7;PPP2R1B;PSMB2;PSMC3;CCNH;ORC3;CDK2;SKP1
E2F transcription factor network	1974-07-01	0.0762248	0.219004	0	0	1.99202	5.12759	UXT;POLA1;CASP7;CDK2;HBP1;WASF1;MCL1
Salivary secretion	1989-08-01	0.0768302	0.220196	0	0	1.88361	4.83365	PRKX;ATP2B2;CALM3;ADCY1;ATP2B1;PLCB1;PRKACB;VAMP2
Glucagon signaling in metabolic regulation	1933-04-01	0.0806471	0.230563	0	0	2.6272	6.61443	GNG3;ADCY1;GNG12;PRKACB
Adrenergic pathway	11/137	0.0821399	0.234251	0	0	1.66606	4.16403	RGS4;MAPK9;RGS1;PLCE1;ADCY1;RAF1;PLCB1;PRKACB;PRKCZ;EGFR;RGS7
Leptin signaling pathway	1961-06-01	0.0834891	0.236928	0	0	2.0792	5.16274	STAT3;FYN;RAF1;ELK1;FOXO1;NFKB1
Licensing factor removal from origins	1961-06-01	0.0834891	0.236928	0	0	2.0792	5.16274	PSMD8;PSMA5;PSMB7;PSMB2;PSMC3;ORC3
Delta Np63 pathway	1947-05-01	0.0842893	0.237449	0	0	2.26825	5.61051	YAP1;TCF7L1;CEBPD;FBXW7;HBP1
LKB1 signaling events	1947-05-01	0.0842893	0.237449	0	0	2.26825	5.61051	YWHAB;MAP2;PSEN2;EZR;YWHAZ
Regulation of transcription by NOTCH1 intracellular domain	1947-05-01	0.0842893	0.237449	0	0	2.26825	5.61051	FBXW7;HEY2;TBL1X;RBPJ;SKP1
E-cadherin keratinocyte pathway	2021-03-21	0.0848179	0.237778	0	0	3.17319	7.82904	VASP;FYN;EGFR
IGF1 signaling pathway	2021-03-21	0.0848179	0.237778	0	0	3.17319	7.82904	IGF1;RAF1;ELK1
Glycoprotein 1b-IX-V activation signaling	2021-02-10	0.0860969	0.23847	0	0	4.75752	11.6668	RAF1;YWHAZ
IKK complex recruitment by IRAK1	2021-02-10	0.0860969	0.23847	0	0	4.75752	11.6668	PELI1;UBE2N
Ran role in mitotic spindle regulation	2021-02-10	0.0860969	0.23847	0	0	4.75752	11.6668	NUMA1;RAN
TRAF6-mediated IRF7 activation in TLR7/8 or 9 signaling	2021-02-10	0.0860969	0.23847	0	0	4.75752	11.6668	IRF7;UBE2N
Taurine and hypotaurine metabolism	2021-02-10	0.0860969	0.23847	0	0	4.75752	11.6668	GAD1;GAD2
EGF receptor transactivation by GPCRs in cardiac hypertrophy	1934-04-01	0.08796	0.241316	0	0	2.53949	6.17318	NFKBIA;RAF1;EGFR;NFKB1
MAPK/TRK pathway	1934-04-01	0.08796	0.241316	0	0	2.53949	6.17318	CDK5;MAPKAPK2;RAF1;ELK1
Monoamine transport	1934-04-01	0.08796	0.241316	0	0	2.53949	6.17318	SPECC1L;TNFRSF11B;SYN1;STX1A
N-cadherin signaling events	1934-04-01	0.08796	0.241316	0	0	2.53949	6.17318	GJA1;GAP43;CALM3;FGFR1
Colorectal cancer	1962-06-01	0.0887388	0.242875	0	0	2.04197	4.94576	MAPK9;TCF7L1;TGFB2;BCL2;CYCS;RAF1
Mitochondrial pathway of apoptosis: caspases	1977-07-01	0.0898998	0.245163	0	0	1.90634	4.5925	CASP7;CASP6;CAPN2;HSPB1;CYCS;CYC1;PAK2
Chondroitin sulfate/dermatan sulfate metabolism	1948-05-01	0.0904238	0.245163	0	0	2.21538	5.3241	VCAN;DSE;BGN;IDS;CHST14
Diurnally regulated genes with circadian orthologs	1948-05-01	0.0904238	0.245163	0	0	2.21538	5.3241	SUMO1;RBPMS;TUBB3;TOB1;QKI
HES/HEY pathway	1948-05-01	0.0904238	0.245163	0	0	2.21538	5.3241	SPEN;HEY2;STAT3;TCF3;RBPJ
Fatty acid, triacylglycerol, and ketone body metabolism	13/173	0.0938127	0.253756	0	0	1.55091	3.67016	ABCA1;YAP1;WWTR1;ACSL6;RORA;LCLAT1;ACACB;RXRA;OXCT1;TBL1X;PPARA;TEAD1;TEAD2
CTLA4 inhibitory signaling	2021-03-22	0.094719	0.254368	0	0	3.00602	7.08471	YES1;PPP2R1B;FYN
Nephrin interactions	2021-03-22	0.094719	0.254368	0	0	3.00602	7.08471	ACTN2;FYN;IQGAP1
T cell receptor downstream signaling	2021-03-22	0.094719	0.254368	0	0	3.00602	7.08471	NFKBIA;UBE2N;NFKB1
EGF receptor (ErbB1) signaling pathway	1935-04-01	0.0955806	0.254368	0	0	2.45744	5.76955	PAK1;STAT3;GAB1;EGFR
Interleukin-2/PI3K pathway	1935-04-01	0.0955806	0.254368	0	0	2.45744	5.76955	BCL2;CALM3;PRKCZ;NFKB1
Interleukin-7 signaling pathway	1935-04-01	0.0955806	0.254368	0	0	2.45744	5.76955	STAT5A;STAT3;BCL2;FYN
MEF2D role in T cell apoptosis	1935-04-01	0.0955806	0.254368	0	0	2.45744	5.76955	CAPN2;HLA-DRA;FYN;CALM3
Glycosaminoglycan metabolism	9/110	0.0995876	0.264422	0	0	1.69936	3.91995	CHST6;VCAN;DSE;BGN;IDS;PRELP;CHST14;B4GALT6;CD44
Monocyte and its surface molecules	2021-02-11	0.101851	0.267967	0	0	4.22868	9.65934	ITGB1;CD44
Osteopontin signaling	2021-02-11	0.101851	0.267967	0	0	4.22868	9.65934	SPP1;NFKB1
Recruitment of NuMA to mitotic centrosomes	2021-02-11	0.101851	0.267967	0	0	4.22868	9.65934	NUMA1;TUBG2
Regulated proteolysis of p75 neurotrophin receptor	2021-02-11	0.101851	0.267967	0	0	4.22868	9.65934	PSEN2;NFKB1
Class B GPCRs (secretin family receptors)	1995-08-01	0.102651	0.268847	0	0	1.75315	3.99091	ADCYAP1;WNT10B;GNG3;SMO;CRH;GNB5;GNG12;VIP
Transport of inorganic cations/anions and amino acids/oligopeptides	1995-08-01	0.102651	0.268847	0	0	1.75315	3.99091	SLC12A4;SLC6A12;SLC15A3;SLC38A2;SLC8A1;SLC7A2;SLC26A6;SLC8A2
SNARE interactions in vesicular transport	1936-04-01	0.1035	0.269671	0	0	2.38052	5.39947	SNAP25;SNAP23;STX1A;VAMP2
Epidermal growth factor receptor (EGFR) pathway	9/111	0.103855	0.269671	0	0	1.68261	3.81071	MAPK9;GAB1;RAF1;PRKCZ;ACTB;FOXO1;RHOQ;EGFR;ACTG1
BAD phosphorylation mediated by IGF1R signaling	2021-03-23	0.105067	0.269671	0	0	2.85557	6.43405	ADCY1;RAF1;PRKACB
Collagen binding in corneal epithelia mediated by Erk and PI-3 Kinase	2021-03-23	0.105067	0.269671	0	0	2.85557	6.43405	ITGB1;FYN;RAF1
Interleukin-11 pathway	2021-03-23	0.105067	0.269671	0	0	2.85557	6.43405	MUC1;BCL2;SCG2
Modulation of interferon signaling by chaperones	2021-03-23	0.105067	0.269671	0	0	2.85557	6.43405	NFKBIA;NFKB1;TNFRSF1A
Progesterone-initiated oocyte maturation	2021-03-23	0.105067	0.269671	0	0	2.85557	6.43405	PIN1;ADCY1;PRKACB
Signaling events mediated by PRL	2021-03-23	0.105067	0.269671	0	0	2.85557	6.43405	ITGB1;PTP4A1;CDK2
Signaling events mediated by the hedgehog family	2021-03-23	0.105067	0.269671	0	0	2.85557	6.43405	TGFB2;SMO;BOC
Lipid metabolism regulation by peroxisome proliferator-activated receptor alpha (PPAR-alpha)	9/112	0.108225	0.277162	0	0	1.66619	3.70484	ABCA1;YAP1;WWTR1;RXRA;RORA;TBL1X;PPARA;TEAD1;TEAD2
Beta-1 integrin cell surface interactions	1966-06-01	0.111475	0.283566	0	0	1.90543	4.18043	ITGB1;LAMB2;ITGA10;SPP1;LAMB1;ITGA5
Destabilization of mRNA by AUF1 (hnRNP D0)	1966-06-01	0.111475	0.283566	0	0	1.90543	4.18043	PSMD8;PSMA5;PSMB7;PSMB2;PSMC3;HSPB1
ALK in cardiac myocytes	1937-04-01	0.111708	0.283566	0	0	2.30826	5.05941	TGFBR3;TGFB2;SMAD5;BMPR1A
Interleukin-23-mediated signaling events	1937-04-01	0.111708	0.283566	0	0	2.30826	5.05941	STAT5A;NFKBIA;STAT3;NFKB1
Interferon-gamma signaling pathway	1997-08-01	0.112213	0.284223	0	0	1.71357	3.7482	MT2A;SUMO1;PTGES2;STAT3;IRF7;HLA-DRA;CALM3;CD44
Regular glucocorticoid receptor pathway	1982-07-01	0.115537	0.28896	0	0	1.77878	3.83891	STAT5A;MAPK9;CDK5;PRKACB;NFKB1;FKBP5;SMARCA4
Endogenous Toll-like receptor signaling	2021-03-24	0.115834	0.28896	0	0	2.71944	5.86202	VCAN;BGN;TLR2
Inhibition of cellular proliferation by Gleevec	2021-03-24	0.115834	0.28896	0	0	2.71944	5.86202	STAT5A;BCL2;RAF1
NF-kappaB signaling pathway	2021-03-24	0.115834	0.28896	0	0	2.71944	5.86202	NFKBIA;NFKB1;TNFRSF1A
Plexin D1 signaling	2021-03-24	0.115834	0.28896	0	0	2.71944	5.86202	ITGB1;ITGA10;ITGA5
Proteasome complex	2021-03-24	0.115834	0.28896	0	0	2.71944	5.86202	PSMA5;PSMB7;PSMB2
Ras-independent pathway in NK cell-mediated cytotoxicity	2021-03-24	0.115834	0.28896	0	0	2.71944	5.86202	ITGB1;PAK1;SYK
Apoptotic execution phase	1952-05-01	0.117159	0.289521	0	0	2.02641	4.34508	CASP7;CASP6;DNM1L;PAK2;TJP2
Caspase-mediated cleavage of cytoskeletal proteins	2021-02-12	0.118315	0.289521	0	0	3.80561	8.12272	CASP7;CASP6
Gamma-aminobutyric acid receptor life cycle	2021-02-12	0.118315	0.289521	0	0	3.80561	8.12272	GABRA1;GPHN
Inhibition of replication initiation of damaged DNA by RB1/E2F1	2021-02-12	0.118315	0.289521	0	0	3.80561	8.12272	POLA1;PPP2R1B
NF-kappaB activation through FADD/RIP-1 pathway	2021-02-12	0.118315	0.289521	0	0	3.80561	8.12272	RNF135;MAVS
Parkin role in the ubiquitin-proteasomal pathway	2021-02-12	0.118315	0.289521	0	0	3.80561	8.12272	SUMO1;SNCA
Peptide hormone biosynthesis	2021-02-12	0.118315	0.289521	0	0	3.80561	8.12272	PCSK1;INHBB
Platelet endothelial cell adhesion molecule 1 (PECAM1) interactions	2021-02-12	0.118315	0.289521	0	0	3.80561	8.12272	YES1;FYN
Salmonella infection	2021-02-12	0.118315	0.289521	0	0	3.80561	8.12272	ARPC2;WASF1
BMAL1-CLOCK/NPAS2 activates circadian expression	1938-04-01	0.120195	0.291648	0	0	2.24026	4.7463	RXRA;RORA;TBL1X;PPARA
EGFR interaction with phospholipase C-gamma	1938-04-01	0.120195	0.291648	0	0	2.24026	4.7463	CAMK4;ADCY1;PRKACB;EGFR
ERBB4 signaling events	1938-04-01	0.120195	0.291648	0	0	2.24026	4.7463	YAP1;STAT5A;NEDD4;FYN
p38 alpha/beta MAPK downstream pathway	1938-04-01	0.120195	0.291648	0	0	2.24026	4.7463	GDI1;MAPKAPK2;HSPB1;HBP1
Amyotrophic lateral sclerosis (ALS)	1953-05-01	0.124368	0.301143	0	0	1.98409	4.13585	BCL2;CHP1;CYCS;MAP3K5;TNFRSF1A
G alpha (i) signaling events	14/199	0.125162	0.302432	0	0	1.44405	3.00095	GABBR2;CXCR4;ADCY1;SSTR1;GNG12;RGS4;GNG3;RGS1;SST;PNOC;ACKR3;S1PR3;GNB5;RGS7
Alpha-9 beta-1 integrin pathway	2021-03-25	0.126994	0.303682	0	0	2.5957	5.35651	ITGB1;PXN;SPP1
Glutathione conjugation	2021-03-25	0.126994	0.303682	0	0	2.5957	5.35651	GGCT;GSTA4;MGST3
IGF1 receptor signaling through beta-arrestin	2021-03-25	0.126994	0.303682	0	0	2.5957	5.35651	MAPK9;PPP2R2B;IGF1
Phosphoinositides and their downstream targets	2021-03-25	0.126994	0.303682	0	0	2.5957	5.35651	PRKCZ;PFKM;AP2M1
SHC1 events in ERBB2 signaling	2021-03-25	0.126994	0.303682	0	0	2.5957	5.35651	YWHAB;RAF1;EGFR
PPAR signaling pathway	1969-06-01	0.130283	0.310902	0	0	1.81441	3.69786	FABP3;RXRA;ACSL6;SORBS1;PPARA;SLC27A4
RANKL signaling pathway	1954-05-01	0.131777	0.31382	0	0	1.94349	3.93876	NFKBIA;MAPK9;SYK;TNFRSF11B;NFKB1
Melanogenesis	8/101	0.132724	0.315424	0	0	1.63952	3.311	WNT10B;TCF7L1;CALM3;PRKX;ADCY1;RAF1;PLCB1;PRKACB
Double stranded RNA-induced gene expression	2021-02-13	0.135379	0.315884	0	0	3.45946	6.91781	NFKBIA;NFKB1
Glucose-dependent insulinotropic polypeptide (GIP) biosynthesis, secretion, and inactivation	2021-02-13	0.135379	0.315884	0	0	3.45946	6.91781	PCSK1;SPCS1
Interleukin-22 soluble receptor signaling pathway	2021-02-13	0.135379	0.315884	0	0	3.45946	6.91781	STAT5A;STAT3
Lck and Fyn tyrosine kinases in initiation of T cell receptor activation	2021-02-13	0.135379	0.315884	0	0	3.45946	6.91781	HLA-DRA;FYN
MAP kinase downregulation by phosphorylation of MEK1 by Cdk5/p35	2021-02-13	0.135379	0.315884	0	0	3.45946	6.91781	CDK5;RAF1
Melanocyte development and pigmentation pathway	2021-02-13	0.135379	0.315884	0	0	3.45946	6.91781	BCL2;RAF1
Platelet adhesion to exposed collagen	2021-02-13	0.135379	0.315884	0	0	3.45946	6.91781	ITGB1;FYN
Purine salvage	2021-02-13	0.135379	0.315884	0	0	3.45946	6.91781	GMPR;HPRT1
p27 phosphorylation regulation during cell cycle progression	2021-02-13	0.135379	0.315884	0	0	3.45946	6.91781	CDK2;SKP1
G alpha q pathway	1970-06-01	0.136869	0.316802	0	0	1.78597	3.5518	RGS4;NFKBIA;RGS1;PRKCZ;NFKB1;RGS7
Hedgehog signaling pathway	1970-06-01	0.136869	0.316802	0	0	1.78597	3.5518	WNT10B;SMO;BOC;PRKX;SOX9;PRKACB
NCAM signaling for neurite out-growth	1970-06-01	0.136869	0.316802	0	0	1.78597	3.5518	CACNB1;PRNP;YWHAB;FYN;RAF1;FGFR1
Renal cell carcinoma	1970-06-01	0.136869	0.316802	0	0	1.78597	3.5518	FH;PAK1;TGFB2;GAB1;RAF1;PAK2
Progesterone-mediated oocyte maturation	1986-07-01	0.138501	0.31744	0	0	1.68836	3.33769	MAPK9;CDK2;PRKX;ADCY1;IGF1;RAF1;PRKACB
Fibroblast growth factor 1	2021-03-26	0.138519	0.31744	0	0	2.48271	4.90768	S1PR3;IGF1;TNPO1
Interleukin-27-mediated signaling events	2021-03-26	0.138519	0.31744	0	0	2.48271	4.90768	STAT5A;STAT3;IL6ST
Physiological and pathological hypertrophy of the heart	2021-03-26	0.138519	0.31744	0	0	2.48271	4.90768	STAT3;CALM3;IL6ST
TGF-beta signaling in development	2021-03-26	0.138519	0.31744	0	0	2.48271	4.90768	TGFB2;SMAD5;BMPR1A
TNF-alpha effects on cytokine activity, cell motility, and apoptosis	10/135	0.138886	0.31765	0	0	1.52525	3.01101	NFKBIA;TGFB2;ANGPT1;TNFRSF10B;ACKR3;ITGA5;CFLAR;SYNGR3;PPARA;CD44
Integrated breast cancer pathway	11/152	0.140153	0.319914	0	0	1.48763	2.92323	PAK1;GDI1;MYCBP2;CDK2;BCL2;FOXO1;NFKB1;EGFR;SMARCA4;BMPR1A;HIPK2
RIG-I-like receptor signaling pathway	1971-06-01	0.143609	0.326605	0	0	1.7584	3.41245	NFKBIA;MAPK9;MAVS;IRF7;PIN1;NFKB1
MHC class II antigen presentation	8/103	0.14365	0.326605	0	0	1.60484	3.11399	DYNC2LI1;AP2S1;HLA-DRA;CLTA;KIFAP3;KLC1;AP2M1;DYNC1I1
Mitotic G2-G2/M phases	1987-07-01	0.144565	0.328041	0	0	1.66717	3.22435	NUMA1;CCNH;TUBB;CDK2;TUBG2;TUBB4B;PAFAH1B1
G alpha s pathway	9/120	0.146769	0.332388	0	0	1.54545	2.96556	RGS4;MAPK9;RGS1;ADCY1;RAF1;PRKACB;RAPGEF3;MAP3K5;RGS7
ERBB1 internalization pathway	1941-04-01	0.147215	0.332746	0	0	2.05829	3.9434	SYNJ1;ITSN1;RAF1;EGFR
Interleukin-4 signaling pathway	8/104	0.149274	0.334923	0	0	1.58804	3.0204	STAT5A;NFKBIA;BCL6;STAT3;HLA-DRA;ELK1;NFKB1;IL13RA1
CTCF pathway	2021-03-27	0.150382	0.334923	0	0	2.37914	4.50746	TGFBR3;TGFB2;SMAD5
Control of gene expression by vitamin D receptor	2021-03-27	0.150382	0.334923	0	0	2.37914	4.50746	RXRA;ACTL6A;SMARCA4
FSH signaling pathway	2021-03-27	0.150382	0.334923	0	0	2.37914	4.50746	BDNF;RAF1;FOXO1
Oxidative stress	2021-03-27	0.150382	0.334923	0	0	2.37914	4.50746	MT1X;CYBA;NFKB1
Pentose phosphate pathway	2021-03-27	0.150382	0.334923	0	0	2.37914	4.50746	GPI;ALDOA;PFKM
TNF/stress-related signaling	2021-03-27	0.150382	0.334923	0	0	2.37914	4.50746	NFKBIA;NFKB1;TNFRSF1A
Costimulation by the CD28 family	1972-06-01	0.150498	0.334923	0	0	1.73166	3.27943	PAK1;YES1;PPP2R1B;HLA-DRA;FYN;PAK2
Notch signaling pathway	9/121	0.152018	0.335195	0	0	1.53157	2.8851	SPEN;FBXW7;HEY2;STAT3;PSEN2;CFLAR;RBPJ;NFKB1;SKP1
Activation of Rac	2021-02-14	0.152942	0.335195	0	0	3.17101	5.95419	PAK1;PAK2
Complement cascade regulation	2021-02-14	0.152942	0.335195	0	0	3.17101	5.95419	C4B;CFI
DCC-mediated attractive signaling	2021-02-14	0.152942	0.335195	0	0	3.17101	5.95419	ABLIM1;FYN
Interleukin-6 regulation of target genes	2021-02-14	0.152942	0.335195	0	0	3.17101	5.95419	ITGA5;SLC38A2
MAP kinase inactivation of SMRT corepressor	2021-02-14	0.152942	0.335195	0	0	3.17101	5.95419	RXRA;EGFR
Osteoblast signaling	2021-02-14	0.152942	0.335195	0	0	3.17101	5.95419	PDGFRB;TNFRSF11B
T cell receptor/Ras pathway	2021-02-14	0.152942	0.335195	0	0	3.17101	5.95419	RAF1;ELK1
Fibroblast growth factor receptor pathway	8/105	0.155004	0.338089	0	0	1.57158	2.92991	MAPK9;GAB1;RAF1;FGF13;PRKCZ;FGF12;FOXO1;FGFR1
Acute myeloid leukemia	1957-05-01	0.15514	0.338089	0	0	1.83108	3.41208	STAT5A;TCF7L1;STAT3;RAF1;NFKB1
Mechanism of gene regulation by peroxisome proliferators via PPAR-alpha	1957-05-01	0.15514	0.338089	0	0	1.83108	3.41208	STAT5A;NFKBIA;RXRA;PPARA;PRKACB
Signaling by NOTCH1	1973-06-01	0.157532	0.342654	0	0	1.70573	3.1524	FBXW7;HEY2;PSEN2;TBL1X;RBPJ;SKP1
G-protein activation	2021-03-28	0.162553	0.35225	0	0	2.28385	4.14918	GNG3;GNB5;GNG12
TRAIL signaling pathway	2021-03-28	0.162553	0.35225	0	0	2.28385	4.14918	TNFRSF10B;CFLAR;TNFRSF10D
Cell differentiation by G alpha (i/o) pathway inferred from mouse Neuro2A model	1943-04-01	0.16641	0.359931	0	0	1.95253	3.50147	STAT3;RAF1;RASGRP1;PRKACB
Arf6 vesicle-mediated transport	2021-02-15	0.170912	0.364885	0	0	2.92693	5.17074	KALRN;NME1
Biogenic amine biosynthesis	2021-02-15	0.170912	0.364885	0	0	2.92693	5.17074	GAD1;GAD2
Erythrocyte differentiation pathway	2021-02-15	0.170912	0.364885	0	0	2.92693	5.17074	TGFB2;IGF1
Glycosphingolipid biosynthesis: ganglio series	2021-02-15	0.170912	0.364885	0	0	2.92693	5.17074	ST8SIA5;ST6GALNAC5
HDL-mediated lipid transport	2021-02-15	0.170912	0.364885	0	0	2.92693	5.17074	ABCA1;LCAT
Prolactin receptor signaling pathway	2021-02-15	0.170912	0.364885	0	0	2.92693	5.17074	STAT5A;SKP1
Signaling to p38 via RIT and RIN	2021-02-15	0.170912	0.364885	0	0	2.92693	5.17074	YWHAB;RAF1
Factors involved in megakaryocyte development and platelet production	9/125	0.173914	0.370207	0	0	1.47844	2.58609	RAD51C;CDK5;CDK2;MAFF;IRF7;HMG20B;KIFAP3;KLC1;PRKACB
ADP-ribosylation factor	2021-03-29	0.175007	0.370207	0	0	2.1959	3.82729	CYTH2;CLTA;ARAP1
CDO in myogenesis	2021-03-29	0.175007	0.370207	0	0	2.1959	3.82729	SPAG9;BOC;TCF3
Inhibition of insulin secretion by adrenaline/noradrenaline	2021-03-29	0.175007	0.370207	0	0	2.1959	3.82729	GNG3;GNB5;GNG12
Sema4D in semaphorin signaling	2021-03-29	0.175007	0.370207	0	0	2.1959	3.82729	LIMK2;PLXNB1;MYL12B
Cytokine-cytokine receptor interaction	17/265	0.17615	0.370956	0	0	1.30765	2.27063	PDGFRB;TGFB2;IL15;CXCR4;TNFRSF10B;TNFRSF11B;INHBB;IL17RB;EGFR;EPOR;TNFRSF10D;TNFRSF1A;ACKR3;PLEKHO2;IL6ST;IL13RA1;BMPR1A
G-protein-mediated events	1944-04-01	0.176325	0.370956	0	0	1.90361	3.30359	CAMK4;ADCY1;PLCB1;PRKACB
PI3K events in ERBB2 signaling	1944-04-01	0.176325	0.370956	0	0	1.90361	3.30359	GAB1;FOXO4;EGFR;FOXO1
RIG-I/MDA5-mediated induction of interferon-alpha/beta pathways	1976-06-01	0.179458	0.376177	0	0	1.63237	2.8041	RNF135;NFKBIA;MAVS;IRF7;PIN1;NFKB1
VEGF signaling pathway	1976-06-01	0.179458	0.376177	0	0	1.63237	2.8041	MAPKAPK2;PXN;NFATC3;HSPB1;CHP1;RAF1
Leptin influence on immune response	8/110	0.185156	0.380714	0	0	1.49415	2.51996	ABCA1;IL15;BCL2;CXCR4;TNFRSF11B;SOCS4;NFKB1;SNCA
Signaling by FGFR mutants	1945-04-01	0.186434	0.380714	0	0	1.85709	3.11931	STAT5A;STAT3;GAB1;FGFR1
Transcriptional regulation of white adipocyte differentiation	1977-06-01	0.187026	0.380714	0	0	1.60929	2.69799	WNT10B;RXRA;CEBPD;TBL1X;PPARA;NFKB1
Activation of the pre-replicative complex	2021-03-30	0.187716	0.380714	0	0	2.11445	3.53712	POLA1;ORC3;CDK2
Gap junction trafficking and regulation	2021-03-30	0.187716	0.380714	0	0	2.11445	3.53712	GJA1;CLTA;AP2M1
Inflammatory response pathway	2021-03-30	0.187716	0.380714	0	0	2.11445	3.53712	LAMB2;LAMB1;TNFRSF1A
Interleukin-2/STAT5 pathway	2021-03-30	0.187716	0.380714	0	0	2.11445	3.53712	STAT5A;ELF1;BCL2
MicroRNAs in muscle cell differentiation	2021-03-30	0.187716	0.380714	0	0	2.11445	3.53712	PRKD3;PRKCZ;PRKACB
Signaling by FGFR1 mutants	2021-03-30	0.187716	0.380714	0	0	2.11445	3.53712	STAT5A;STAT3;FGFR1
TNFR1 signaling pathway	2021-03-30	0.187716	0.380714	0	0	2.11445	3.53712	PAK1;PAK2;TNFRSF1A
TRAF6-mediated IRF7 activation	2021-03-30	0.187716	0.380714	0	0	2.11445	3.53712	RNF135;MAVS;IRF7
Clathrin derived vesicle budding	1961-05-01	0.18869	0.380714	0	0	1.69993	2.83489	NECAP1;SNAP23;CLTA;TPD52L1;VAMP2
B cell survival pathway	2021-02-16	0.189203	0.380714	0	0	2.71772	4.52483	ITGB1;CASP7
CD40L signaling pathway	2021-02-16	0.189203	0.380714	0	0	2.71772	4.52483	NFKBIA;NFKB1
Control of cell cycle and breast tumor growth by estrogen-responsive protein Efp	2021-02-16	0.189203	0.380714	0	0	2.71772	4.52483	CDK5;CDK2
KIT signaling regulation	2021-02-16	0.189203	0.380714	0	0	2.71772	4.52483	YES1;FYN
PI3K subunit p85 role in regulation of actin organization and cell migration	2021-02-16	0.189203	0.380714	0	0	2.71772	4.52483	PAK1;ARPC2
Protein kinase A (PKA) at the centrosome	2021-02-16	0.189203	0.380714	0	0	2.71772	4.52483	MAP2;PRKACB
Rb tumor suppressor/checkpoint signaling in response to DNA damage	2021-02-16	0.189203	0.380714	0	0	2.71772	4.52483	RASGRF1;CDK2
SREBF and miR-33 in cholesterol and lipid homeostasis	2021-02-16	0.189203	0.380714	0	0	2.71772	4.52483	ABCA1;PPARA
Sonic Hedgehog (Shh) pathway	2021-02-16	0.189203	0.380714	0	0	2.71772	4.52483	SMO;PRKACB
TGF-beta receptor signaling in EMT (epithelial to mesenchymal transition)	2021-02-16	0.189203	0.380714	0	0	2.71772	4.52483	PARD3;PRKCZ
p75 neurotrophin receptor signaling via NF-kB	2021-02-16	0.189203	0.380714	0	0	2.71772	4.52483	NFKBIA;NFKB1
Cell surface interactions at the vascular wall	1994-07-01	0.190336	0.382327	0	0	1.53246	2.5423	ITGB1;ANGPT2;YES1;ANGPT1;FYN;ITGA5;MERTK
Phosphatidylinositol signaling system	1978-06-01	0.194716	0.390446	0	0	1.58685	2.59643	ITPKB;SYNJ1;INPPL1;PLCE1;CALM3;PLCB1
RhoA activity regulation	1946-04-01	0.196724	0.39379	0	0	1.81277	2.94749	ARHGEF10;DLC1;ARAP1;SRGAP1
Circadian rhythm	1962-05-01	0.197458	0.394573	0	0	1.67002	2.70915	RXRA;RORA;TBL1X;PPARA;SKP1
Amino acid transport across the plasma membrane	2021-03-31	0.200652	0.399574	0	0	2.03883	3.27474	SLC6A12;SLC38A2;SLC7A2
Keratan sulfate/keratin metabolism	2021-03-31	0.200652	0.399574	0	0	2.03883	3.27474	CHST6;PRELP;B4GALT6
Nucleotide-binding domain, leucine rich repeat containing receptor (NLR) signaling pathways	1947-04-01	0.207183	0.402583	0	0	1.77052	2.78707	CASP4;BCL2;UBE2N;TXN
Activation of BH3-only proteins	2021-02-17	0.20774	0.402583	0	0	2.53641	3.98588	YWHAB;BCL2
Apoptotic cleavage of cellular proteins	2021-02-17	0.20774	0.402583	0	0	2.53641	3.98588	CASP7;CASP6
Cell to cell adhesion signaling	2021-02-17	0.20774	0.402583	0	0	2.53641	3.98588	ACTN2;PXN
Chromatin remodeling by hSWI/SNF ATP-dependent complexes	2021-02-17	0.20774	0.402583	0	0	2.53641	3.98588	ACTB;SMARCA4
Destabilization of mRNA by KSRP	2021-02-17	0.20774	0.402583	0	0	2.53641	3.98588	EXOSC5;YWHAZ
Inflammasomes	2021-02-17	0.20774	0.402583	0	0	2.53641	3.98588	BCL2;TXN
Insulin-like growth factor (IGF) activity regulation by insulin-like growth factor binding proteins (IGFBPs)	2021-02-17	0.20774	0.402583	0	0	2.53641	3.98588	IGFBP5;IGF1
Integrin beta-5 pathway	2021-02-17	0.20774	0.402583	0	0	2.53641	3.98588	ITGB5;ITGB8
Osteoclast signaling	2021-02-17	0.20774	0.402583	0	0	2.53641	3.98588	SPP1;TNFRSF11B
Phenylalanine metabolism	2021-02-17	0.20774	0.402583	0	0	2.53641	3.98588	GOT1;GOT2
Platelet sensitization by LDL	2021-02-17	0.20774	0.402583	0	0	2.53641	3.98588	FGR;PPP2R1B
SHC-related events	2021-02-17	0.20774	0.402583	0	0	2.53641	3.98588	YWHAB;RAF1
SUMOylation by RanBP2 regulates transcriptional repression	2021-02-17	0.20774	0.402583	0	0	2.53641	3.98588	SUMO1;RAN
Syndecan 3 pathway	2021-02-17	0.20774	0.402583	0	0	2.53641	3.98588	FYN;EGFR
Unblocking of NMDA receptor, glutamate binding and activation	2021-02-17	0.20774	0.402583	0	0	2.53641	3.98588	ACTN2;GRIA3
Antigen presentation: folding, assembly, and peptide loading of class I MHC proteins	16/255	0.208481	0.403343	0	0	1.27639	2.00126	ITGB5;FBXW7;UBE2E3;CYBA;PSMD8;PSMA5;SEC61A2;TRIM9;PSMB7;PSMB2;PSMC3;NEDD4;UBE2V2;UBE2N;TRIM36;SKP1
Metabolism	88/1615	0.209197	0.404051	0	0	1.10412	1.72737	ARF3;PCSK1;GPI;TUSC3;GALNT15;COX4I1;INPPL1;ENO2;LCLAT1;GPHN;TM7SF2;SPR;DSE;IDS;PLCE1;ME3;ATP6V1E1;CHST6;ATP6V1G2;MECR;TPI1;ATP6V0E1;PGAM1;BGN;ACSL6;SDHB;COX6B1;NME1;ITPKB;BDH2;UQCRC1;ATP6V1B2;UQCRC2;HPRT1;PLCB1;ATP6V0D1;ALDOA;B4GALT6;GAPDH;ST6GALNAC5;CD44;PAFAH1B1;FH;ACSS3;MTMR3;NDUFB5;MGST3;GMPR;LCAT;IQGAP1;ADCY1;PDHB;ACACB;GNG3;OXCT1;HSD17B1;NEU1;ST8SIA5;ATP6V1H;KDSR;CYC1;CHST14;NDUFV2;ATP6V0E2…
ATM pathway	1948-04-01	0.217798	0.41702	0	0	1.73019	2.63714	NFKBIA;YWHAB;UBE2N;NFKB1
Energy metabolism	1948-04-01	0.217798	0.41702	0	0	1.73019	2.63714	RXRA;CAMK4;PPARA;FOXO1
Vascular smooth muscle contraction	8/116	0.224323	0.41702	0	0	1.41069	2.10852	GNA13;CALD1;CALM3;PRKX;ADCY1;RAF1;PLCB1;PRKACB
Glioma	1965-05-01	0.224551	0.41702	0	0	1.58626	2.36933	PDGFRB;CALM3;IGF1;RAF1;EGFR
Potassium channels	1999-07-01	0.226162	0.41702	0	0	1.44879	2.15364	KCNF1;GABBR2;GNG3;KCNJ10;KCNAB1;KCNN3;GNG12
Activation of RAS in B cells	2021-01-05	0.226239	0.41702	0	0	4.75375	7.06485	RASGRP1
Cycling of Ran in nucleocytoplasmic transport	2021-01-05	0.226239	0.41702	0	0	4.75375	7.06485	RAN
FOSB gene expression and drug abuse	2021-01-05	0.226239	0.41702	0	0	4.75375	7.06485	CDK5
G-protein signaling through tubby proteins	2021-01-05	0.226239	0.41702	0	0	4.75375	7.06485	PLCB1
G2 phase pathway	2021-01-05	0.226239	0.41702	0	0	4.75375	7.06485	CDK2
Ketone body metabolism	2021-01-05	0.226239	0.41702	0	0	4.75375	7.06485	OXCT1
Kit receptor transcriptional targets	2021-01-05	0.226239	0.41702	0	0	4.75375	7.06485	BNIP3
Neuroregulin receptor degredation protein-1 controls ErbB3 receptor recycling	2021-01-05	0.226239	0.41702	0	0	4.75375	7.06485	EGFR
PKA-mediated phosphorylation of key metabolic factors	2021-01-05	0.226239	0.41702	0	0	4.75375	7.06485	PRKACB
Bone remodeling	2021-02-18	0.226451	0.41702	0	0	2.37776	3.5315	NFKBIA;NFKB1
CDK regulation of DNA replication	2021-02-18	0.226451	0.41702	0	0	2.37776	3.5315	ORC3;CDK2
Corticosteroids and cardioprotection	2021-02-18	0.226451	0.41702	0	0	2.37776	3.5315	CALM3;NFKB1
Nucleotide di- and triphosphate biosynthesis and interconversion	2021-02-18	0.226451	0.41702	0	0	2.37776	3.5315	TXN;NME1
PKA activation in glucagon signaling	2021-02-18	0.226451	0.41702	0	0	2.37776	3.5315	ADCY1;PRKACB
Pertussis toxin-insensitive CCR5 signaling in macrophage	2021-02-18	0.226451	0.41702	0	0	2.37776	3.5315	CXCR4;CALM3
Pre-NOTCH processing in Golgi	2021-02-18	0.226451	0.41702	0	0	2.37776	3.5315	ATP2A2;RAB6A
Serotonin receptor 4/6/7 and NR3C signaling	2021-02-18	0.226451	0.41702	0	0	2.37776	3.5315	MAPKAPK2;ELK1
TNFR2 signaling pathway	2021-02-18	0.226451	0.41702	0	0	2.37776	3.5315	NFKBIA;NFKB1
Tie2 signaling	2021-02-18	0.226451	0.41702	0	0	2.37776	3.5315	ANGPT2;ANGPT1
Transcriptional activity regulation by PML	2021-02-18	0.226451	0.41702	0	0	2.37776	3.5315	SUMO1;TNFRSF1A
E2F-mediated regulation of DNA replication	1933-03-01	0.227104	0.41702	0	0	1.90271	2.82047	POLA1;PPP2R1B;ORC3
[truncated: 531 more rows]

## Sheet: GWAS & TF genes
		Top 1000 AD genes			ABLIM1			Top 1000 AD genes		AFF1
[truncated: 41 more rows]
