# Supplementary material for: Alzheimer’s disease large-scale gene expression portrait identifies exercise as the top theoretical treatment
Source: Sci Rep. 2022 Oct 13;12:17189. doi: 10.1038/s41598-022-22179-z (PMC9561721; doi:10.1038/s41598-022-22179-z)
Supplement: Supplementary file 3 — Supplementary Information 2. [file 41598_2022_22179_MOESM3_ESM.xlsx]

## Sheet: treatment datasets
Hill MA & Gammie SC. Alzheimer's Disease Large-scale Gene Expression Portrait Identifies Exercise as the Top Theoretical Treatment
		file name	GEO #	treatment	species	sex	source; notes
	1	t1	GSE28644	fluoxetine	mice	males	cortex; many strains
	2	t2	GSE84185	fluoxetine	mice	males	dentate gyrus
	3	t3	GSE84185	fluoxetine	mice	males	cingulate
	4	t4	GSE118670	fluoxetine	mice	males	dentate gyrus
	5	t5	GSE118670	fluoxetine	mice	males	pfc
	6	t6	GSE43261	fluoxetine	mice	males	dorsal dentate gyrus; responder and resistant together
	7	t7	GSE43261	fluoxetine	mice	males	ventral dentate gyrus
	8	t8	GSE84185	fluoxetine	mice	males	dentate gyrus; stress both groups
	9	t9	GSE84185	fluoxetine	mice	males	cingulate; stress both groups
	10	t10	GSE33137	curcumin	rats	males	hippocampus; 6 and 12 wk combined to get n=4 per treat
	11	t11	GSE33137	curcumin	rats	males	cortex; 6 and 12 wk combined to get n=4 per treat
	12	t12	GSE70255	resveratrol	primates	males	cortex; high fat diet with/without RES
	13	t13	GSE11291	resveratrol	mice	males	neocortex; resveratrol v control diet 30 month
	14	t14	GSE62194	resveratrol	Csbm mice	males	cerebellum; in diet
	15	t15	GSE62194	resveratrol	WT mice	males	cerebellum; in diet
	16	t16	GSE29075	exercise	young mice	males	hippocampus
	17	t17	GSE29075	exercise	old mice	males	hippocampus
	18	t18	GSE15129	enzymeQ10	mice.SAMP1	females	brain
	19	t19	GSE15129	enzymeQ10	mice.SAMP1	females	brain
	20	t20	GSE15129	QH2	mice.SAMP1	females	brain
	21	t21	GSE15129	QH2	mice.SAMP1	females	brain
	22	t22	GSE2547	olanzapine	rats	males	pfc
	23	t23	GSE126996	exercise	mice.c57	males	cerebellum
	24	t24	GSE126996	exercise	mice.b6.stau2	males	cerebellum
	25	t25	GSE39697	exercise	mice	males	outer layer hippo; 30 days
	26	t26	GSE39697	exercise	mice	males	inner layer hippocampus
	27	t27	GSE38465	exercise	SAMP8 mice	females	cortex; exercised v sedentary
	28	t28	GSE110298	exercise	humans	both	hippocampus; high v low exercise in elderly
	29	t29	GSE124353	celastrol	mice	males	hypothalamus; diet induced obesity
	30	t30	GSE124355	celastrol	mice	males	hypothalamus; db mice
	31	t31	GSE124356	celastrol	mice	males	hypothalamus; lean mice
	32	t32	GSE5140	creatine	mice	males	brain hemispheres
	33	t33	GSE10748	D-serine 5 mg	rats	males	brain
	34	t34	GSE10748	D-serine 20 mg	rats	males	brain
	35	t35	GSE10748	D-serine 50 mg	rats	males	brain
	36	t36	GSE47798	estradiol 24 hrs	mice	females	hypothalamus
	37	t37	GSE78281	estradiol 4 hrs	mice		primary neurons from striatum
	38	t38	GSE60013	estradiol	rats	females	dentate gyrus
	39	t39	GSE107725	estradiol	rats	females	dentate gyrus; both groups had seizures
	40	t40	GSE4083	diethylstilbestrol	rats		anterior pituitary
	41	t41	GSE78280	mophine chronic	mice	females	striatum
	42	t42	GSE30305	heroin 12d	mice	males	striatum
	43	t43	GSE30305	methamphetamine 12d	mice	males	striatum
	44	t44	GSE7762	morphine 5 days	mice.129	males	striatum
	45	t45	GSE7762	morphine 5 days	mice.c57	males	striatum
	46	t46	GSE7762	morphine 5 days	mice.dba	males	striatum
	47	t47	GSE7762	morphine 5 days	mice.swr	males	striatum
	48	t48	GSE117758	dexamethasone	mice		striatal neurons
	49	t51	GSE9798	corticosterone	rats	males	cortex; 14 day treat
	50	t52	GSE32536	pioglitazone	mice	females	hippocampus; 14 week in AZ model
	51	t53	GSE20219	pioglitazone	rats	males	hippocampus; young rats
	52	t54	GSE20219	pioglitazone	rats	males	hippocampus; old rats
	53	t55	GSE42789	LPS	mice	males	pfc
	54	t56	GSE42789	alcohol chronic	mice	males	pfc
	55	t57	GSE42789	alcohol chon. intermitant	mice	males	pfc
	56	t58	GSE32529	LPS; 72 hrs	mice	males	pfc
	57	t59	GSE12284	LPS; 24 hrs	mice	males	cortex
	58	t60	GSE12284	LPS; 24 hrs	mice	males	hippocampus
	59	t61	GSE134546	alcohol 1 yr	monkey	male	brodman
	60	t62	GSE50427	alcohol; 20 days	mice	male	cortex
	61	t63	GSE44456	alcoholic	humans	females	hippocampus
	62	t64	GSE44456	alcoholic	humans	male	hippocampus
	63	t65	GSE73799	ketamine	mice	males	striatium; 8 hrs after treatment
	64	t66	GSE73798	ketamine	mice	males	hippocampus; 8hrs after treatment
	65	t67	GSE81672	ketamine	mice	males	pfc, non responders
	66	t68	GSE81672	ketamine	mice	males	pfc, responder
	67	t69	GSE81672	ketamine	mice	males	hippocampus, non responder
	68	t70	GSE81672	ketamine	mice	males	hippocampus, responder
	69	t71	GSE81672	ketamine	mice	males	nucleus accumbens, non responder
	70	t72	GSE81672	ketamine	mice	males	nucleus accumbens, responder
	71	t73	GSE81672	ketamine	mice	males	amygdala, non responder
	72	t74	GSE81672	ketamine	mice	males	amygdala, responder
	73	t75	GSE68949	thyroid hormone	mice	neurons	neurons from neocortex; 24 hr exposure; gestat day 17
	74	t76	GSE73018	ethanol; 1 wk	mice		neurons; cytosolic
	75	t77	GSE73018	ethanol; 1 wk	mice	neurons	synaptosome
	76	t78	GSE84156	withaferin A	mice	males	hypothalamus; diet induced obesity
	77	t79	GSE47541	venlafaxine	rats dark agouti	males	frontal cortex
	78	t80	GSE47541	venlafaxine	rats dark agouti	males	hippocampus
	79	t81	GSE47541	venlafaxine	rats dark agouti	males	dorsal raphe
	80	t82	GSE48955	buproprion	c57 mice	males	striatium; 8 hrs after treatment
	81	t83	GSE48955	fluoxetine	c57 mice	males	striatium; 8 hrs after treatment
	82	t84	GSE48955	imipramine	c57 mice	males	striatium; 8 hrs after treatment
	83	t85	GSE48955	diazepam	c57 mice	males	striatium; 8 hrs after treatment
	84	t86	GSE26836	amitriptyline	3xTg mice	male	hippocampus; 4 month in water
	85	t87	GSE26836	amitriptyline	3xTg mice	male	cortex; 4 month in water
	86	t88	GSE81672	imipramine	mice	males	pfc, non responders
	87	t89	GSE81672	imipramine	mice	males	pfc, responder
	88	t90	GSE81672	imipramine	mice	males	hippocampus, non responder
	89	t91	GSE81672	imipramine	mice	males	hippocampus, responder
	90	t92	GSE81672	imipramine	mice	males	nucleus accumbens, non responder
	91	t93	GSE81672	imipramine	mice	males	nucleus accumbens, responder
	92	t94	GSE81672	imipramine	mice	males	amygdala, non responder
	93	t95	GSE81672	imipramine	mice	males	amygdala, responder
	94	t96	GSE44868	trichostatin A	mice	females	hippocampus, TSA + novely 1 hr
	95	t97	GSE44869	trichostatin A	cbp+ mice	females	hippocampus, TSA + novely 1 hr
	96	t98	GSE44868	trichostatin A	mice	females	hippocampus, TSA 30 min
	97	t99	GSE44869	trichostatin A	cbp+ mice	females	hippocampus, TSA 30 min
	98	t100	GSE18055	trichostatin A	rats	males	anterior cingulate; TSA plus cocaine
	99	t101	GSE18055	trichostatin A	rats	males	nucleus accumbens; TSA plus cocaine
	100	t102	GSE7955	permethrin	rats	males	cerebrocortex; 6 hrs after treatment; 1mg/kg
	101	t103	GSE7955	permethrin	rats	males	cerebrocortex; 6 hrs after treatment; 10mg/kg
	102	t104	GSE7955	permethrin	rats	males	cerebrocortex; 6 hrs after treatment; .3mg/kg
	103	t105	GSE7955	deltamethrin	rats	males	cerebrocortex; 6 hrs after treatment; 100mg/kg
	104	t106	GSE7955	deltamethrin	rats	males	cerebrocortex; 6 hrs after treatment; 1mg/kg
	105	t107	GSE7955	deltamethrin	rats	males	cerebrocortex; 6 hrs after treatment; 3mg/kg
	106	t108	GSE78281	aldosterone	mice		striatal neurons; 4 hrs treat
	107	t109	GSE78281	dexamethasone	mice		striatal neurons; 4 hrs treat
	108	t110	GSE78281	progesterone	mice		striatal neurons; 4 hrs treat
	109	t111	GSE16171	progesterone	rhesus monkey	females	dorsal raphe; 1 month treat v. ovx
	110	t112	GSE16171	estrogen	rhesus monkey	females	dorsal raphe; 1 month treat v. ovx
	111	t113	GSE8162	alpha tocopherol; vit. E	mice	male	neocortex; 30 month old
	112	t114	GSE8162	alpha tocopherol; vit. E; plus G toco	mice	male	neocortex; 30 month old
	113	t115	GSE74676	chlorpyrifos	rats	male	hippocampus; 21 d treatment; low dose 3 mg
	114	t116	GSE74677	chlorpyrifos	rats	male	hippocampus; 21 d treatment; low dose 10 mg
	115	t117	GSE9751	chlorpyrifos	rats	male	frontal cortex, 96 hrs; exp A multiple doses 1-10mg; other doses available; overall low p
	116	t118	GSE32536	pioglitazone	mice; 3xTg-ad model	females	hippocampus; in diet for 14 weeks
	117	t119	GSE20219	pioglitazone	rats	males	hippocampus; young rats; treat 4 months
	118	t120	GSE20219	pioglitazone	rats	males	hippocampus; old rats; treat 4 months
	119	t121	GSE130098	insulin intranasal	rats	males	hippocampus; young rats; 3 mo treatment
	120	t122	GSE130099	insulin intranasal	rats	males	hippocampus; old rats; 3 mo treatment
	121	t123	GSE83336	acetyl-L-carnitine	rats; flinders	males	hippocampus; 7 days in water
	122	t124	GSE67750	haloperidol	mice	males	striatum; chronic 30 pellets implanted
	123	t125	GSE67755	haloperidol	mice	males	whole brain
	124	t126	GSE66277	haloperidol	rats		frontal cortex; .25 mg 21 days
	125	t127	GSE66277	haloperidol	rats		hippocampus; .25 mg 21 days
	126	t128	GSE66277	haloperidol	rats		striatum; .25 mg 21 days
	127	t129	GSE48955	haloperidol	c57 mice	males	striatium; 8 hrs after treatment
	128	t130	GSE6512	haloperidol	c57 mice	males	half brain; oral 12 weeks
	129	t131	GSE87823	heroin	humans	males	nucleus accumbens; users v control
	130	t132	GSE15774	heroin	mice	males	striatum; 8 hrs
	131	t133	GSE15774	morphine	mice	males	striatum; 8 hrs
	132	t134	GSE15774	nicotine	mice	males	striatum; 8 hrs
	133	t135	GSE15774	ethanol	mice	males	striatum; 8 hrs
	134	t136	GSE109445	fluoxetine	rats		hippocampus; chronic stress; then 7 d treatment
	135	t137	GSE109445	albiflorin	rats		hippocampus; chronic stress; then 7 d treatment
	136	t138	GSE104338	safflower oil	rats	males	hypothalamus; in high fat diet 2 months compared with flaxseed oil
	137	t139	GSE61326	vitamin D	rats	males	hippocampus; in diet
	138	t140	GSE71527	desipramine	mouse; wt	males	striatum;
	139	t141	GSE71527	desipramine	mouse; transgenic	males	striatum
	140	t142	GSE27532	desipramine	mouse; low swim analgesia		hippocampus; 21 days ip
	141	t143	GSE27532	desipramine	mouse; high swim analgesia		hippocampus; 21 days ip
	142	t144	GSE84249	corticosterone	rats	males	hippocampus, after adrenal cort or no cort
	143	t145	GSE78281	testosterone	mice		primary neurons; 4 hours treatment
	144	t146	GSE87188	testosterone from intact testes	mice	males	hippocampus; with T relative to no T from orchi
	145	t147	GSE31430	zinc	rats	males	diencephalon; higher zinc relative to low zinc 10 days
	146	t148	GSE99349	cocaine dependence	humans	males	dl pfc
	147	t149	GSE99349	cocaine use disorder	humans	males	dl pfc
	148	t150	GSE42805	cocaine	mice	males	nucleus accumbens; 1 wk 20mg day;
	149	t151	GSE63748	cocaine	mice	males	nucleus accumbens
	150	t152	GSE85936	cocaine	mice		nucleus accumbens; gfp in both groups
	151	t153	GSE88736	cocaine	rats	males	nucleus accumbens; enrichment both groups
	152	t154	GSE88736	cocaine	rats	males	nucleus accumbens; no enrichment both groups
	153	t155	GSE48955	clozapine	mice	males	striatum; 8 hrs
	154	t156	GSE6512	clozapine	mice	males	brain; 4 wks
	155	t157	GSE6512	clozapine	mice	males	brain; 12 wks
	156	t158	GSE115614	sertraline	rats	males	hippocampus; both with tbi; 1 day treat
	157	t159	GSE33619	methylphenidate	mice		substantia nigra; 1 mg/kg
	158	t160	GSE33619	methylphenidate	mice		substantia nigra; 10 mg/kg
	159	t161	GSE102849	bisphenol a	mice	males	hippocampus; in diet
	160	t162	GSE43261	fluoxetine	mice	males	dorsal dentate gyrus; only responder with fluox
	161	t163	GSE43261	fluoxetine	mice	males	ventral dentate gyrus; only responder with fluox
	162	t164	GSE10748	D-serine 500 mg	rats	males	brain
	163	t165	GSE110298	exercise	humans	both	hippocampus; moderate v low activity in elderly
	164	t166	GSE110298	exercise	humans	both	hippocampus; high versus moderate activity in elderly
	165	t167	GSE48365	cocaine	mice	males	nucleus accumbens
	166	t168	GSE9058	alcohol abuse	humans		ventral tegmental area
	167	t169	GSE6388	nicotine	mice	males	cortex; d30; young; ip daily treat
	168	t170	GSE6388	nicotine	mice	males	hippocampus; d30; young; ip daily treat
	169	t171	GSE80638	nicotine	rats	males	cerebellum neuron cultures; 16 days
	170	t172	GSE103031	aminolevulinic	mice; transgenic		hippocampus
	171	t173	GSE77569	bexorotene	mice AD model	both	cortex
	172	t174	GSE34451	streptozocin	rats	males	hippocampus
	173	t175	GSE34451	streptozocin	rats	males	pfc
	174	t176	GSE34451	streptozocin	rats	males	striatum
	175	t177	GSE58484	cyclophosphamide	mice	male	cortex; both groups tbi
	176	t178	GSE47541	MDMA	rats	male	frontal cortex
	177	t179	GSE47541	MDMA	rats	male	hippocampus
	178	t180	GSE47541	MDMA	rats	male	dorsal raphe
	179	t183	GSE57823	THC	mice	male	hippocampus; older mice
	180	t184	GSE57823	THC	mice	male	hippocampus; younger mice
	181	t185	GSE109055	nicotinamide riboside	mice; AD model	both	cortex
	182	t186	GSE109055	nicotinamide riboside	mice normal	both	cortex
	183	t187	GSE62194	nicotinamide riboside	Csbm mice	males	cerebellum; injection of NR; older mice
	184	t188	GSE62194	nicotinamide riboside	WT mice	males	cerebellum; injection of NR; older mice
	185	t189	GSE62194	nicotinamide riboside	Csbm mice	males	cerebellum; injection of NR; younger mice
	186	t190	GSE62194	nicotinamide riboside	WT mice	males	cerebellum; injection of NR; younger mice
	187	t191	GSE111925	methamphetamine	mice	males	brain; tat+
	188	t192	GSE111925	methamphetamine	mice	males	brain; tat-
	189	t193	GSE46717	methamphetamine	rats	males	nucleus accumbens; 1 dose and then one later dose
	190	t194	GSE43748	amphetamine	rats	males	cortex; self admin
	191	t195	GSE43748	amphetamine	rats	males	striatum; self admin
	192	t196	GSE43748	methamphetamine	rats	males	cortex; self admin
	193	t197	GSE43748	methamphetamine	rats	males	striatum; self admin
	194	t198	GSE73627	alcohol	rats	males	nucleus accumbens; ethanol
	195	t199	GSE73627	alcohol	rats	males	nucleus accumbens; excess ethanol
	196	t200	GSE43748	methylphenidate	rats	males	cortex; self admin
	197	t201	GSE43748	methylphenidate	rats	males	striatum; self admin
	198	t202	GSE38223	methamphetamine	rats		dorsal striatum; self admin 8days
	199	t203	GSE15774	methamphetamine	mice	males	striatum; 8 hrs
	200	t204	GSE93918	clozapine	mice; wt	males	pfc; chronic
	201	t205	GSE93918	clozapine	mice; transgenic	males	pfc; chronic
	202	t206	GSE128660	elevated temperature	mice	females	hypothalamus; lactating females 37 C
	203	t208	GSE88726	levodopa	rats	males	striatum; both groups with 6-OHDA lesion; leva group includes both dyskinesia and no dyskinesia
	204	t209	GSE88726	levodopa	rats	males	substantia nigra; both groups with 6-OHDA lesion
	205	t210	GSE74382	levodopa	rats	males	dorsal striatum; both sham lesioned both saline conditioned
	206	t211	GSE74382	levodopa	rats	males	dorsal striatum; both sham lesioned; both ppx conditioned
	207	t212	GSE74382	levodopa	rats	males	dorsal striatum; both lesioned; both ppx conditioned
	208	t213	GSE74382	levodopa	rats	males	dorsal striatum; both lesioned; both saline conditioned
	209	t214	GSE48623	coral calcium hydride	rats	males	hippocampus
	210	t215	GSE43375	high frequency stimulation; subthalamic nucleus	rats	males	striatum; both groups 6-OHDA
	211	t216	GSE43375	high frequency stimulation; subthalamic nucleus	rats	males	striatum; both groups 6-OHDA and Ldopa
	212	t217	GSE43375	levodopa	rats	males	striatum; both groups 6-OHDA
	213	t218	GSE39980	zonisamide	rats	males	striatum; lesioned side; all with 6-OHDA; both with Ldopa
	214	t219	GSE39980	zonisamide & levodopa	rats	males	striatum; lesioned side; all with 6-OHDA
	215	t220	GSE36571	exercise	SAMP8 mice		hippocampus
	216	t221	GSE64607	exercise	mice	males	dentate gyrus; 7 days running
	217	t222	GSE64607	exercise	mice	males	dentate gyrus; 14 days running
	218	t223	GSE64607	exercise	mice	males	dentate gyrus; 28 days running
	219	t224	GSE64607	exercise	mice	males	lateral entorhinal cortex; 7 days running
	220	t225	GSE64607	exercise	mice	males	lateral entorhinal cortex; 14 days running
	221	t226	GSE64607	exercise	mice	males	lateral entorhinal cortex; 28 days running
	222	t227	GSE64607	AICAR	mice	males	lateral entorhinal cortex; 14 day treatment
	223	t228	GSE64607	AICAR	mice	males	dentate gyrus; 14 days treatment
	224	t229	GSE159609	dasatinib	human		glioblastoma stem-like cells; 72 hr treat
	225	t230	GSE41184	1,25-dihydroxyvitamin d3	mice		primary mixed neuron-glial cells culture
	226	t231	GSE25829	fasudil	mice		primary cell culture of astrocytes; 24 hr treat
	227	t232	GSE64702	rapamycin	mice		cerebellum; both groups infected with saline
	228	t233	GSE64702	rapamycin	mice		right hemisphere; both groups infected with saline
	229	t234	GSE41018	rapamycin	mice		brain; 25 month; control n=2
	230	t235	GSE17994	CCI-779	SCA3 mice		brain
	231	t236	GSE17994	CCI-779	mice		brain
	232	t237	GSE56780	valproic acid	MECP2 KO mice		half brain
	233	t238	GSE73799	memantine	mice		striatium; 8 hrs after treatment
	234	t239	GSE29419	SAHA	mice		frontal cortex
	235	t240	GSE63943	SAHA	mice		hippocampus; 20 months
	236	t241	GSE63943	SAHA	APP/PS1 mice		hippocampus; 10 months
	237	t242	GSE138802	ketamine	mice		hippocampus; 5 day treat
	238	t243		exercise composite			11 datasets
	239	t244		fluoxetine composite			13 datasets
	240	t245	GSE140162	lidocaine	rats		dorsal root ganglia neurons
	241	t246	GSE857	tacrine, moclobemide and creatine	mice		whole brain hemispheres
	242	t248	GSE66275	haloperidol	rats		hippo; 21 days treat
	243	t249	GSE66275	haloperidol	rats		striatum; 21 days treat
	244	t250	GSE6509	mifepristone	mice		brain; 4 hrs; contralateral to vehicle inj.
	245	t251	GSE66275	haloperidol	rats		cortex; 21 days treat
	246	t252	GSE48954	buspirone	mice		striatum; 8 hrs treat
	247	t253	GSE48954	risperidone	mice		striatum; 8 hrs treat
	248	t254	GSE67723	risperidone	mice		striatum; AJ strain; 3 days treat
	249	t255	GSE67723	risperidone	mice		striatum; DBA strain; 3 days treat
	250	t256	GSE66275	risperidone	rats		cortex; 21 days treat
	251	t257	GSE66275	risperidone	rats		hippo; 21 days treat
	252	t258	GSE66275	risperidone	rats		striatum; 21 days treat

## Sheet: AD port. v treatments
	ADp versus datasets
		file name	GEO #	treatment	species	source; notes	A	D	B	C	score	universe
	28	t28	GSE110298	exercise	humans	hippocampus; high v low exercise in elderly	0	1.14755e-14	73.9896	47.4662	121.456	17262
	238	t243		exercise portrait		11 datasets	4.32211e-09	1.43656e-12	33.8086	34.8941	68.7027	15554
	164	t166	GSE110298	exercise	humans	hippocampus; high versus moderate activity in elderly	5.75703e-14	0	47.4662	15.5833	63.0495	17262
	3	t3	GSE84185	fluoxetine	mice	cingulate	1.08756e-06	0.00369339	39.7969	11.0503	50.8434	15981
	11	t11	GSE33137	curcumin	rats	cortex; 6 and 12 wk combined to get n=4 per treat	1.14718e-07	1.9608e-06	20.9198	25.2538	46.1736	12572
	136	t138	GSE104338	safflower oil	rats	hypothalamus; in high fat diet 2 months compared with flaxseed oil	0.000129754	5.11094e-15	42.8567	7.22135e-05	42.8567	16011
	141	t143	GSE27532	desipramine	mouse; high swim analgesia	hippocampus; 21 days ip	0.000178666	0.0214868	24.8803	17.9548	42.8134	14241
	34	t34	GSE10748	D-serine 20 mg	rats	brain	4.44011e-07	0	38.9044	1.66169	40.5661	13175
	33	t33	GSE10748	D-serine 5 mg	rats	brain	9.72718e-08	1.35006e-15	38.3567	1.9154	40.2721	13175
	8	t8	GSE84185	fluoxetine	mice	dentate gyrus; stress both groups	0.000122152	0.00367809	21.241	11.7248	32.962	15978
	102	t104	GSE7955	permethrin	rats	cerebrocortex; 6 hrs after treatment; .3mg/kg	2.09928e-07	2.52364e-13	20.9084	10.3335	31.2419	13174
	9	t9	GSE84185	fluoxetine	mice	cingulate; stress both groups	0.00791105	0.0639466	22.1421	6.5466	28.6168	15978
	239	t244		fluoxetine portrait		13 datasets	0.375765	0.0582218	22.2944	5.276	27.1364	15357
	16	t16	GSE29075	exercise	young mice	hippocampus	6.40319e-05	0.0145756	12.487	14.3013	26.7737	15639
	146	t148	GSE99349	cocaine dependence	humans	dl pfc	0.00360955	0.0158312	25.5864	0.366075	25.933	16571
	150	t152	GSE85936	cocaine	mice	nucleus accumbens; gfp in both groups	0.00192221	2.04437e-14	5.021	20.1154	25.1345	15535
	221	t226	GSE64607	exercise	mice	lateral entorhinal cortex; 28 days running	1.20184e-12	0.787701	18.8988	6.84074	24.9518	7269
	191	t195	GSE43748	amphetamine	rats	striatum; self admin	0.0150147	2.29276e-05	11.9198	12.5823	24.487	13175
	114	t116	GSE74677	chlorpyrifos	rats	hippocampus; 21 d treatment; low dose 10 mg	1.90841e-08	7.07079e-05	16.1355	7.75066	23.8861	13175
	2	t2	GSE84185	fluoxetine	mice	dentate gyrus	0.000993275	0.352971	18.6417	3.9617	22.2494	15981
	152	t154	GSE88736	cocaine	rats	nucleus accumbens; no enrichment both groups	6.73565e-06	0.505931	21.2064	0.187466	20.8879	13392
	104	t106	GSE7955	deltamethrin	rats	cerebrocortex; 6 hrs after treatment; 1mg/kg	1.25831e-05	0.00276378	13.6038	7.22204	20.823	13174
	35	t35	GSE10748	D-serine 50 mg	rats	brain	0.000120136	8.41858e-13	11.5947	6.46691	18.0615	13175
	91	t93	GSE81672	imipramine	mice	nucleus accumbens, responder	3.34692e-05	0.00474051	16.687	0.773148	17.4554	15322
	140	t142	GSE27532	desipramine	mouse; low swim analgesia	hippocampus; 21 days ip	0.0059157	0.199825	11.7066	5.01818	16.5191	14241
	189	t193	GSE46717	methamphetamine	rats	nucleus accumbens; 1 dose and then one later dose	0.001803	0.0373025	13.1928	2.4222	15.5759	11604
	173	t175	GSE34451	streptozocin	rats	pfc	7.42866e-05	5.83418e-15	5.40254	9.77844	15.1809	12412
	123	t125	GSE67755	haloperidol	mice	whole brain	0.0254201	0.00309844	13.6302	1.53922	15.1409	15856
	49	t51	GSE9798	corticosterone	rats	cortex; 14 day treat	0.000777289	0.054249	9.68823	3.45475	13.0879	13155
	103	t105	GSE7955	deltamethrin	rats	cerebrocortex; 6 hrs after treatment; 100mg/kg	0.00801253	0.0342674	7.4832	4.43959	11.8805	13174
	193	t197	GSE43748	methamphetamine	rats	striatum; self admin	0.105053	3.56192e-06	4.44097	7.22386	11.5598	13175
	48	t48	GSE117758	dexamethasone	mice	striatal neurons	0.344094	8.62205e-13	1.39325	10.3075	11.3567	14347
	17	t17	GSE29075	exercise	old mice	hippocampus	0.000114831	0.0269132	6.62919	4.68504	11.2872	15639
	32	t32	GSE5140	creatine	mice	brain hemispheres	0.142956	0.000125917	8.20887	2.86492	10.9307	15393
	113	t115	GSE74676	chlorpyrifos	rats	hippocampus; 21 d treatment; low dose 3 mg	0.000120136	8.25676e-12	3.30038	7.48506	10.7853	13175
	121	t123	GSE83336	acetyl-L-carnitine	rats; flinders	hippocampus; 7 days in water	0.0110653	7.07079e-05	0.0859304	10.6443	10.7191	13175
	209	t214	GSE48623	coral calcium hydride	rats	hippocampus	0.00225101	9.64327e-17	3.68857	6.9439	10.6302	8436
	90	t92	GSE81672	imipramine	mice	nucleus accumbens, non responder	0.745863	2.1321e-10	10.4112	0.829868	10.4952	15248
	4	t4	GSE118670	fluoxetine	mice	dentate gyrus	0.384008	0.243605	7.08991	3.79604	10.2583	15393
	81	t83	GSE48955	fluoxetine	c57 mice	striatium; 8 hrs after treatment	0.24414	0.00145596	6.89475	3.25527	9.90442	15639
	212	t217	GSE43375	levodopa	rats	striatum; both groups 6-OHDA	0.0194792	0.000811788	4.95756	4.95756	9.89483	8206
	137	t139	GSE61326	vitamin D	rats	hippocampus; in diet	0.000400651	1.21104e-11	3.46988	6.37808	9.84756	12315
	61	t63	GSE44456	alcoholic	humans	hippocampus	0.0785842	6.97884e-12	0.0991309	9.65655	9.67709	17407
	27	t27	GSE38465	exercise	SAMP8 mice	cortex; exercised v sedentary	0.0419884	0.00684209	1.18928	8.31041	9.45087	14568
	43	t43	GSE30305	methamphetamine 12d	mice	striatum	0.38135	0.0455915	4.4438	5.11757	9.13443	15619
	77	t79	GSE47541	venlafaxine	rats dark agouti	frontal cortex	0.947582	0.806231	10.7029	0.0972452	9.04629	8151
	217	t222	GSE64607	exercise	mice	dentate gyrus; 14 days running	1.02484e-06	0.428485	6.36754	2.99965	8.9387	9837
	213	t218	GSE39980	zonisamide	rats	striatum; lesioned side; all with 6-OHDA; both with Ldopa	1.36156e-05	2.56029e-14	1.73335	7.03017	8.7635	14125
	163	t165	GSE110298	exercise	humans	hippocampus; moderate v low activity in elderly	2.15203e-09	1.58081e-06	1.25014	7.33153	8.58168	17262
	86	t88	GSE81672	imipramine	mice	pfc, non responders	0.376208	7.41375e-05	6.45596	2.17621	8.25588	15129
	204	t209	GSE88726	levodopa	rats	substantia nigra; both groups with 6-OHDA lesion	0.0846446	0.0194613	0.00176469	8.34999	8.24765	13345
	105	t107	GSE7955	deltamethrin	rats	cerebrocortex; 6 hrs after treatment; 3mg/kg	0.843794	3.32086e-09	4.43959	4.64619	8.242	13174
	101	t103	GSE7955	permethrin	rats	cerebrocortex; 6 hrs after treatment; 10mg/kg	1.81911e-06	0.0110471	4.85746	3.29922	8.14563	13174
	148	t150	GSE42805	cocaine	mice	nucleus accumbens; 1 wk 20mg day;	0.000171281	0.0551154	6.77868	1.26302	7.98642	15554
	7	t7	GSE43261	fluoxetine	mice	ventral dentate gyrus	0.980856	1.29366	7.36245	2.86492	7.95286	15393
	107	t109	GSE78281	dexamethasone	mice	striatal neurons; 4 hrs treat	1.52077	0.0138797	0.00499981	9.11724	7.58759	14364
	60	t62	GSE50427	alcohol; 20 days	mice	cortex	0.113421	8.00031	15.5643	0.0362914	7.48688	14221
	240	t245	GSE140162	lidocaine	rats	dorsal root ganglia neurons	7.70822	4.18762	0.0223471	19.2763	7.40281	13440
	12	t12	GSE70255	resveratrol	primates	cortex; high fat diet with/without RES	0.124949	6.49825	13.714	0.0358899	7.12667	17747
	182	t186	GSE109055	nicotinamide riboside	mice normal	cortex	0.00163989	0.00103622	1.89378	5.09044	6.98154	16008
	216	t221	GSE64607	exercise	mice	dentate gyrus; 7 days running	1.51783	1.7159	9.07235	0.73232	6.57094	7599
	42	t42	GSE30305	heroin 12d	mice	striatum	2.07574	0.0071457	2.22526	6.34248	6.48485	15619
	106	t108	GSE78281	aldosterone	mice	striatal neurons; 4 hrs treat	0.106267	0.0862816	0.0188432	6.37512	6.20141	14364
	129	t131	GSE87823	heroin	humans	nucleus accumbens; users v control	0.346484	0.932115	6.75243	0.627892	6.10172	12258
	154	t156	GSE6512	clozapine	mice	brain; 4 wks	0.291889	0.554175	6.50285	0.328114	5.9849	8074
	161	t163	GSE43261	fluoxetine	mice	ventral dentate gyrus; only responder with fluox	3.5992	0.799734	9.09788	1.18388	5.88282	15393
	223	t228	GSE64607	AICAR	mice	dentate gyrus; 14 days treatment	3.31611e-05	7.82852e-06	1.94783	3.91132	5.85911	8525
	67	t69	GSE81672	ketamine	mice	hippocampus, non responder	0.83026	0.00286546	0.0523343	6.62217	5.84138	15249
	110	t112	GSE16171	estrogen	rhesus monkey	dorsal raphe; 1 month treat v. ovx	0.0244687	0.000356731	0.0118817	5.31594	5.30299	8576
	26	t26	GSE39697	exercise	mice	inner layer hippocampus	0.0950034	1.2528	5.88209	0.666775	5.20107	8074
	5	t5	GSE118670	fluoxetine	mice	pfc	1.18388	0.243605	7.08764e-05	6.55938	5.13196	15393
	108	t110	GSE78281	progesterone	mice	striatal neurons; 4 hrs treat	0.00499981	0.186366	0.516596	4.52065	4.84588	14364
	127	t129	GSE48955	haloperidol	c57 mice	striatium; 8 hrs after treatment	0.806029	0.142746	3.8363	1.94466	4.83218	15639
	177	t179	GSE47541	MDMA	rats	hippocampus	0.0575758	3.29519	7.22868	0.875177	4.75109	8151
	233	t238	GSE73799	memantine	mice	striatium; 8 hrs after treatment	1.28431	0.305497	5.40949	0.918505	4.73819	11560
	175	t177	GSE58484	cyclophosphamide	mice	cortex; both groups tbi	0.717301	2.58957e-07	0.980856	4.41795	4.6815	15393
	160	t162	GSE43261	fluoxetine	mice	dorsal dentate gyrus; only responder with fluox	4.20544	0.501866	7.92196	1.18388	4.39854	15393
	149	t151	GSE63748	cocaine	mice	nucleus accumbens	0.25938	1.71942e-05	0.220374	4.4335	4.39448	15018
	226	t231	GSE25829	fasudil	mice	primary cell culture of astrocytes; 24 hr treat	4.8933	0.327123	6.50748	2.91227	4.19933	8628
	38	t38	GSE60013	estradiol	rats	dentate gyrus	0.0339935	0.156701	2.99245	1.35125	4.15301	10291
	198	t202	GSE38223	methamphetamine	rats	dorsal striatum; self admin 8days	1.03357	7.2868e-12	4.4581	0.714363	4.1389	11604
	159	t161	GSE102849	bisphenol a	mice	hippocampus; in diet	0.0353263	0.000221481	3.34098	0.780716	4.08615	15121
	134	t136	GSE109445	fluoxetine	rats	hippocampus; chronic stress; then 7 d treatment	0.0343068	3.09077	6.39619	0.755323	4.02643	12992
	85	t87	GSE26836	amitriptyline	3xTg mice	cortex; 4 month in water	0.526124	0.706098	5.20703	0.00708831	3.9819	9550
	6	t6	GSE43261	fluoxetine	mice	dorsal dentate gyrus; responder and resistant together	3.79604	0.717301	7.36245	0.980856	3.82997	15393
	73	t75	GSE68949	thyroid hormone	mice	neurons from neocortex; 24 hr exposure; gestat day 17	0.465122	0.227289	4.31714	0.110757	3.73549	14196
	145	t147	GSE31430	zinc	rats	diencephalon; higher zinc relative to low zinc 10 days	0.551978	2.10635e-07	0.433664	3.84928	3.73097	13175
	181	t185	GSE109055	nicotinamide riboside	mice; AD model	cortex	0.00163989	0.00567093	7.2755e-11	3.58367	3.57636	16008
	40	t40	GSE4083	diethylstilbestrol	rats	anterior pituitary	0.149227	0.918208	1.00741	3.63577	3.57574	13154
	131	t133	GSE15774	morphine	mice	striatum; 8 hrs	1.6868	0.186164	3.24811	2.09883	3.47397	15022
	162	t164	GSE10748	D-serine 500 mg	rats	brain	0.00572697	2.29276e-05	2.29276e-05	3.47856	3.47283	13175
	82	t84	GSE48955	imipramine	c57 mice	striatium; 8 hrs after treatment	0.0597524	0.172399	3.4436	0.142746	3.35419	15639
	116	t118	GSE32536	pioglitazone	mice; 3xTg-ad model	hippocampus; in diet for 14 weeks	0.00757703	2.37066	2.52999	3.04048	3.19223	15393
	98	t100	GSE18055	trichostatin A	rats	anterior cingulate; TSA plus cocaine	0.289088	7.07079e-05	0.0264242	3.30038	3.03764	13175
	50	t52	GSE32536	pioglitazone	mice	hippocampus; 14 week in AZ model	0.00507704	2.67624	2.51217	3.20079	3.03165	15370
	41	t41	GSE78280	mophine chronic	mice	striatum	0.142306	0.0463194	1.19264	1.94208	2.94609	15635
	55	t57	GSE42789	alcohol chon. intermitant	mice	pfc	0.175486	0.368708	0.932843	2.55355	2.9422	8012
	201	t205	GSE93918	clozapine	mice; transgenic	pfc; chronic	0.531009	0.409716	3.26775	0.224432	2.55146	15043
	117	t119	GSE20219	pioglitazone	rats	hippocampus; young rats; treat 4 months	0.0080263	8.09581e-09	0.844292	1.66169	2.49796	13175
	51	t53	GSE20219	pioglitazone	rats	hippocampus; young rats	0.00551474	7.48889e-09	0.833856	1.64567	2.47402	13154
	63	t65	GSE73799	ketamine	mice	striatium; 8 hrs after treatment	0.24414	0.286649	2.39494	0.572184	2.43633	15639
	176	t178	GSE47541	MDMA	rats	frontal cortex	0.51058	3.7556	5.73751	0.80415	2.27548	8149
	165	t167	GSE48365	cocaine	mice	nucleus accumbens	0.379446	0.00326618	0.0284088	2.56387	2.20957	12516
	132	t134	GSE15774	nicotine	mice	striatum; 8 hrs	1.21341	0.00923159	2.09883	1.32361	2.1998	15022
	214	t219	GSE39980	zonisamide & levodopa	rats	striatum; lesioned side; all with 6-OHDA	0.0022764	2.46712e-09	0.790382	1.26251	2.05061	14125
	236	t241	GSE63943	SAHA	APP/PS1 mice	hippocampus; 10 months	0.00533729	0.379247	1.38911	0.967201	1.97172	15142
	30	t30	GSE124355	celastrol	mice	hypothalamus; db mice	0.58211	4.64613e-12	0.58211	1.8365	1.8365	15914
	206	t211	GSE74382	levodopa	rats	dorsal striatum; both sham lesioned; both ppx conditioned	0.375713	4.46365e-06	0.941779	1.17653	1.74259	7897
	87	t89	GSE81672	imipramine	mice	pfc, responder	1.576	0.155436	1.27754e-08	3.4705	1.73907	15258
	37	t37	GSE78281	estradiol 4 hrs	mice	primary neurons from striatum	1.0744	0.0135557	0.0246369	2.79684	1.73353	14347
	120	t122	GSE130099	insulin intranasal	rats	hippocampus; old rats; 3 mo treatment	0.105774	2.54811e-05	1.23599	0.415044	1.54523	11885
	54	t56	GSE42789	alcohol chronic	mice	pfc	0.0430235	3.30834	4.46194	0.106438	1.21702	8473
	186	t190	GSE62194	nicotinamide riboside	WT mice	cerebellum; injection of NR; younger mice	2.08966	1.81562	4.16572	0.840733	1.10117	14241
	178	t180	GSE47541	MDMA	rats	dorsal raphe	0.564336	0.0204836	0.947582	0.678583	1.04135	8151
	205	t210	GSE74382	levodopa	rats	dorsal striatum; both sham lesioned both saline conditioned	0.425118	0.384317	1.14206	0.468664	0.801291	6789
	130	t132	GSE15774	heroin	mice	striatum; 8 hrs	0.915271	0.524769	1.21341	0.915271	0.688641	15022
	118	t120	GSE20219	pioglitazone	rats	hippocampus; old rats; treat 4 months	0.0695346	8.09581e-09	0.0343145	0.688679	0.653459	13175
	52	t54	GSE20219	pioglitazone	rats	hippocampus; old rats	0.0678063	7.48889e-09	0.0333361	0.679547	0.645076	13154
	36	t36	GSE47798	estradiol 24 hrs	mice	hypothalamus	3.77333	1.19267e-06	0.378731	3.97472	0.580112	15370
	197	t201	GSE43748	methylphenidate	rats	striatum; self admin	0.289088	1.11396	0.0556282	1.9154	0.567982	13175
	199	t203	GSE15774	methamphetamine	mice	striatum; 8 hrs	0.303607	0.743325	0.003024	1.56031	0.516398	15022
	184	t188	GSE62194	nicotinamide riboside	WT mice	cerebellum; injection of NR; older mice	2.23449	0.420899	3.03606	0.0607532	0.441433	14241
	248	t254	GSE67723	risperidone	mice	striatum; AJ strain; 3 days treat	0.831646	0.32523	0.0142745	1.54358	0.400976	9805
	84	t86	GSE26836	amitriptyline	3xTg mice	hippocampus; 4 month in water	0.44441	0.352699	0.311955	0.880258	0.395103	9773
	247	t253	GSE48954	risperidone	mice	striatum; 8 hrs treat	0.619778	3.00453	2.39386	1.61599	0.385546	11956
	142	t144	GSE84249	corticosterone	rats	hippocampus, after adrenal cort or no cort	2.64102	0.0559768	0.0442578	2.96389	0.311144	13180
	21	t21	GSE15129	QH2	mice.SAMP1	brain	0.791079	0.000208789	0.000939821	1.06911	0.278761	15370
	115	t117	GSE9751	chlorpyrifos	rats	frontal cortex, 96 hrs; exp A multiple doses 1-10mg; other doses available; overall low p	1.81855	5.42113e-06	2.63735e-05	2.05821	0.23968	9941
	196	t200	GSE43748	methylphenidate	rats	cortex; self admin	0.0343145	0.490562	0.0150147	0.617994	0.108132	13175
	23	t23	GSE126996	exercise	mice.c57	cerebellum	0.0949889	0.739363	0.117665	0.739363	0.0226762	16172
	225	t230	GSE41184	1,25-dihydroxyvitamin d3	mice	primary mixed neuron-glial cells culture	0.00879463	1.73934	0.0036913	1.73934	-0.00510333	8890
	232	t237	GSE56780	valproic acid	MECP2 KO mice	half brain	0.575065	0.015059	6.55561e-09	0.575065	-0.015059	10855
	169	t171	GSE80638	nicotine	rats	cerebellum neuron cultures; 16 days	0.0332465	0.0254732	0.00170311	0.0254732	-0.0315434	13533
	119	t121	GSE130098	insulin intranasal	rats	hippocampus; young rats; 3 mo treatment	0.0716073	8.18563e-06	2.56475e-05	0.0221922	-0.0493976	11887
	89	t91	GSE81672	imipramine	mice	hippocampus, responder	1.33548	0.0125742	0.00190679	1.11811	-0.228041	15256
	185	t189	GSE62194	nicotinamide riboside	Csbm mice	cerebellum; injection of NR; younger mice	1.44372	0.541173	1.44372	0.275275	-0.265897	14241
	183	t187	GSE62194	nicotinamide riboside	Csbm mice	cerebellum; injection of NR; older mice	1.02098	6.9543	4.37147	3.21174	-0.392062	14241
	174	t176	GSE34451	streptozocin	rats	striatum	0.565449	0.0952449	0.000202907	0.262898	-0.397592	12412
	39	t39	GSE107725	estradiol	rats	dentate gyrus; both groups had seizures	0.441772	0.736883	0.736883	0.0330403	-0.408731	10059
	80	t82	GSE48955	buproprion	c57 mice	striatium; 8 hrs after treatment	0.24414	2.39494	0.385844	1.80567	-0.447565	15639
	227	t232	GSE64702	rapamycin	mice	cerebellum; both groups infected with saline	0.774598	0.00257346	0.0144614	0.181313	-0.581397	13540
	111	t113	GSE8162	alpha tocopherol; vit. E	mice	neocortex; 30 month old	1.5298	0.0951173	0.0149265	0.980856	-0.629132	15393
	24	t24	GSE126996	exercise	mice.b6.stau2	cerebellum	0.451758	0.916356	3.35661e-07	0.65926	-0.708854	16172
	96	t98	GSE44868	trichostatin A	mice	hippocampus, TSA 30 min	1.97887	0.013714	9.28576e-05	1.21247	-0.780017	16146
	228	t233	GSE64702	rapamycin	mice	right hemisphere; both groups infected with saline	1.81672	0.0105934	6.77251e-08	1.03467	-0.792641	13540
	20	t20	GSE15129	QH2	mice.SAMP1	brain	1.5167	0.003439	6.79595e-09	0.709243	-0.810901	15370
	195	t199	GSE73627	alcohol	rats	nucleus accumbens; excess ethanol	0.012649	2.54859	0.130756	1.61307	-0.817418	12363
	18	t18	GSE15129	enzymeQ10	mice.SAMP1	brain	0.115053	0.970974	1.98651e-13	0.239782	-0.846245	15370
	44	t44	GSE7762	morphine 5 days	mice.129	striatum	2.51217	5.14506e-06	0.140375	1.5167	-0.855091	15370
	229	t234	GSE41018	rapamycin	mice	brain; 25 month; control n=2	1.05285	0.138473	0.0203186	0.278504	-0.892499	5173
	138	t140	GSE71527	desipramine	mouse; wt	striatum;	1.11185	0.0295678	0.0162517	0.124203	-1.00097	15463
	143	t145	GSE78281	testosterone	mice	primary neurons; 4 hours treatment	1.63142	0.450524	2.3485e-05	1.07389	-1.00803	14346
	78	t80	GSE47541	venlafaxine	rats dark agouti	hippocampus	0.0818394	1.26953	0.0017157	0.333544	-1.01611	8149
	45	t45	GSE7762	morphine 5 days	mice.c57	striatum	1.77363	0.140375	0.00148064	0.709243	-1.20329	15370
	99	t101	GSE18055	trichostatin A	rats	nucleus accumbens; TSA plus cocaine	1.54226	9.72718e-08	3.56192e-06	0.0695346	-1.47272	13175
	19	t19	GSE15129	enzymeQ10	mice.SAMP1	brain	1.91037	1.9727e-05	0.000353152	0.434623	-1.47541	15370
	188	t192	GSE111925	methamphetamine	mice	brain; tat-	0.115871	1.57316	2.18579e-08	0.141936	-1.54709	16152
	133	t135	GSE15774	ethanol	mice	striatum; 8 hrs	2.72362	0.186164	0.260107	1.00926	-1.64041	15022
	151	t153	GSE88736	cocaine	rats	nucleus accumbens; enrichment both groups	1.53639	0.427677	0.24433	0.00531773	-1.71441	13329
	220	t225	GSE64607	exercise	mice	lateral entorhinal cortex; 14 days running	0.202416	2.88205	0.549139	0.780853	-1.75447	7586
	74	t76	GSE73018	ethanol; 1 wk	mice	neurons; cytosolic	1.83673	0.00021957	5.01646e-10	0.0716659	-1.76528	14847
	172	t174	GSE34451	streptozocin	rats	hippocampus	2.16745	0.226435	0.000791914	0.347317	-2.04578	12412
	208	t213	GSE74382	levodopa	rats	dorsal striatum; both lesioned; both saline conditioned	0.402898	2.84382	1.16585	0.00102493	-2.07984	8331
	65	t67	GSE81672	ketamine	mice	pfc, non responders	2.41364	0.184284	7.64534e-06	0.460952	-2.13696	15242
	171	t173	GSE77569	bexorotene	mice AD model	cortex	0.94022	2.14067	0.850003	0.000910511	-2.22997	15080
	180	t184	GSE57823	THC	mice	hippocampus; younger mice	0.504907	4.91025	2.8948	0.0269132	-2.49344	15639
	46	t46	GSE7762	morphine 5 days	mice.dba	striatum	3.40764	0.00236359	0.332494	0.568436	-2.50908	15393
	210	t215	GSE43375	high frequency stimulation; subthalamic nucleus	rats	striatum; both groups 6-OHDA	2.05721	0.707484	0.103436	0.120116	-2.54115	6957
	168	t170	GSE6388	nicotine	mice	hippocampus; d30; young; ip daily treat	0.932138	2.06491	0.000607554	0.328114	-2.66833	8074
	109	t111	GSE16171	progesterone	rhesus monkey	dorsal raphe; 1 month treat v. ovx	2.66669	0.521026	0.00525202	0.379446	-2.80302	8576
	88	t90	GSE81672	imipramine	mice	hippocampus, non responder	2.04837	1.28225	0.0608201	0.438172	-2.83163	15155
	187	t191	GSE111925	methamphetamine	mice	brain; tat+	3.13601	0.000804947	0.171932	0.0258818	-2.939	16152
	79	t81	GSE47541	venlafaxine	rats dark agouti	dorsal raphe	1.45601	1.75855	0.00434239	0.263863	-2.94636	8151
	13	t13	GSE11291	resveratrol	mice	neocortex; resveratrol v control diet 30 month	1.5298	4.85842	3.40764	0.0273713	-2.9532	15393
	203	t208	GSE88726	levodopa	rats	striatum; both groups with 6-OHDA lesion; leva group includes both dyskinesia and no dyskinesia	5.32855	3.68583e-07	0.000480266	2.19903	-3.12904	13345
	153	t155	GSE48955	clozapine	mice	striatum; 8 hrs	0.442829	3.8363	0.286649	0.644749	-3.34773	15639
	249	t255	GSE67723	risperidone	mice	striatum; DBA strain; 3 days treat	3.23026	0.751548	0.116169	0.506876	-3.35877	9793
	100	t102	GSE7955	permethrin	rats	cerebrocortex; 6 hrs after treatment; 1mg/kg	0.0149911	7.4832	0.0263862	4.04048	-3.43132	13174
	156	t158	GSE115614	sertraline	rats	hippocampus; both with tbi; 1 day treat	1.99073	3.44134	0.17955	1.72491	-3.52761	14113
	222	t227	GSE64607	AICAR	mice	lateral entorhinal cortex; 14 day treatment	1.53383	3.89682	1.63417	0.256126	-3.54035	8202
	244	t250	GSE6509	mifepristone	mice	brain; 4 hrs; contralateral to vehicle inj.	2.32048	1.85265	0.000268095	0.610639	-3.56222	8206
	167	t169	GSE6388	nicotine	mice	cortex; d30; young; ip daily treat	1.95081	2.06491	0.291889	0.056187	-3.66765	8074
	179	t183	GSE57823	THC	mice	hippocampus; older mice	2.23931	2.08921	0.0465027	0.504907	-3.77711	15639
	1	t1	GSE28644	fluoxetine	mice	cortex; many strains	1.80387	4.01013	0.995384	0.901725	-3.91689	15206
	97	t99	GSE44869	trichostatin A	cbp+ mice	hippocampus, TSA 30 min	4.55356	1.33807e-07	2.6141e-12	0.577316	-3.97624	16146
	190	t194	GSE43748	amphetamine	rats	cortex; self admin	4.04179	0.289088	4.44011e-07	0.181023	-4.14985	13175
	251	t257	GSE66275	risperidone	rats	hippo; 21 days treat	3.01106	2.46645	1.18396	0.130469	-4.16308	8279
	15	t15	GSE62194	resveratrol	WT mice	cerebellum; in diet	0.928282	3.7691	0.235492	0.0159625	-4.44593	14241
	25	t25	GSE39697	exercise	mice	outer layer hippo; 30 days	4.38116	1.73343	1.53044	0.0950034	-4.48915	8074
	125	t127	GSE66277	haloperidol	rats	hippocampus; .25 mg 21 days	4.23902	0.433664	0.000519227	0.0439691	-4.6282	13175
	95	t97	GSE44869	trichostatin A	cbp+ mice	hippocampus, TSA + novely 1 hr	4.7551	6.63067e-06	6.832e-07	0.113389	-4.64172	16124
	94	t96	GSE44868	trichostatin A	mice	hippocampus, TSA + novely 1 hr	4.12016	1.10477	2.95911e-09	0.508779	-4.71614	16146
	71	t73	GSE81672	ketamine	mice	amygdala, non responder	0.0214314	5.85489	0.0987202	0.905003	-4.87259	15436
	243	t249	GSE66275	haloperidol	rats	striatum; 21 days treat	3.31577	1.7928	0.0124836	0.106616	-4.98947	5814
	207	t212	GSE74382	levodopa	rats	dorsal striatum; both lesioned; both ppx conditioned	5.05594	0.129634	8.04845e-09	0.0771236	-5.10845	9569
	122	t124	GSE67750	haloperidol	mice	striatum; chronic 30 pellets implanted	0.506957	4.76723	0.000798355	0.12322	-5.15016	14746
	126	t128	GSE66277	haloperidol	rats	striatum; .25 mg 21 days	2.79479	2.63597	0.105053	0.105053	-5.22065	13175
	93	t95	GSE81672	imipramine	mice	amygdala, responder	0.00256703	7.44099	1.2102	1.00422	-5.22914	15447
	75	t77	GSE73018	ethanol; 1 wk	mice	synaptosome	2.71916	2.55588	0.00984122	0.000914148	-5.26429	14821
	68	t70	GSE81672	ketamine	mice	hippocampus, responder	5.70302	0.545491	0.000319917	0.770919	-5.47727	15316
	241	t246	GSE857	tacrine, moclobemide and creatine	mice	whole brain hemispheres	0.643924	4.95659	3.78342e-06	0.122927	-5.47758	5286
	47	t47	GSE7762	morphine 5 days	mice.swr	striatum	5.05937	1.77363	0.000582969	0.632749	-6.19967	15370
	235	t240	GSE63943	SAHA	mice	hippocampus; 20 months	4.90054	1.57291	0.0181504	0.00461655	-6.45069	15043
	170	t172	GSE103031	aminolevulinic	mice; transgenic	hippocampus	6.61985	0.196034	0.00308116	0.264361	-6.54844	11828
	10	t10	GSE33137	curcumin	rats	hippocampus; 6 and 12 wk combined to get n=4 per treat	0.859847	6.13672	0.397385	0.00727708	-6.59191	12572
	242	t248	GSE66275	haloperidol	rats	hippo; 21 days treat	4.98223	1.64812	2.70686e-06	0.0242658	-6.60608	8275
	219	t224	GSE64607	exercise	mice	lateral entorhinal cortex; 7 days running	2.94981	5.03536	0.988388	0.368522	-6.62826	9808
	76	t78	GSE84156	withaferin A	mice	hypothalamus; diet induced obesity	0.0450154	6.76261	2.6141e-12	0.05816	-6.74947	16146
	124	t126	GSE66277	haloperidol	rats	frontal cortex; .25 mg 21 days	2.79479	4.04179	3.37515e-16	0.00276917	-6.8338	13175
	31	t31	GSE124356	celastrol	mice	hypothalamus; lean mice	6.99748	0.076572	0.000327607	0.0145752	-7.05915	15914
	192	t196	GSE43748	methamphetamine	rats	cortex; self admin	3.12701	4.44097	4.44011e-07	0.33304	-7.23494	13175
	234	t239	GSE29419	SAHA	mice	frontal cortex	0.0920381	7.35553	0	0.00175813	-7.44581	8950
	147	t149	GSE99349	cocaine use disorder	humans	dl pfc	3.61974	4.04139	3.43704e-05	0.00282844	-7.65826	17736
	200	t204	GSE93918	clozapine	mice; wt	pfc; chronic	2.37713	5.53114	0.0230114	3.04191e-05	-7.88524	14992
	211	t216	GSE43375	high frequency stimulation; subthalamic nucleus	rats	striatum; both groups 6-OHDA and Ldopa	0.583885	8.10315	3.56695e-08	0.257451	-8.42958	6899
	66	t68	GSE81672	ketamine	mice	pfc, responder	6.36116	2.26251	2.85148e-05	0.103629	-8.52002	15247
	57	t59	GSE12284	LPS; 24 hrs	mice	cortex	8.12411	0.619024	0.0996597	0.00481648	-8.63866	5328
	252	t258	GSE66275	risperidone	rats	striatum; 21 days treat	5.95926	3.4085	2.87811e-07	0.199195	-9.16856	8789
	70	t72	GSE81672	ketamine	mice	nucleus accumbens, responder	9.2797	0.0333976	0.00685063	0.0711745	-9.23507	15319
	224	t229	GSE159609	dasatinib	human	glioblastoma stem-like cells; 72 hr treat	8.24924	4.06619	0.37166	2.68688	-9.25689	17766
	155	t157	GSE6512	clozapine	mice	brain; 12 wks	2.08158	7.53782	0.014235	0.077125	-9.52804	11794
	218	t223	GSE64607	exercise	mice	dentate gyrus; 28 days running	1.66244	8.216	0.0310154	0.0960058	-9.75142	8284
	14	t14	GSE62194	resveratrol	Csbm mice	cerebellum; in diet	2.86548	7.75772	0.840733	0.00010462	-9.78236	14241
	158	t160	GSE33619	methylphenidate	mice	substantia nigra; 10 mg/kg	7.24616	3.04017	0.36295	0.0109736	-9.91241	14425
	29	t29	GSE124353	celastrol	mice	hypothalamus; diet induced obesity	10.2764	1.7999e-07	0.00142209	0.20932	-10.0657	15914
	194	t198	GSE73627	alcohol	rats	nucleus accumbens; ethanol	9.34743	0.837053	7.50933e-06	0.000847414	-10.1836	12997
	139	t141	GSE71527	desipramine	mouse; transgenic	striatum	9.18331	1.00335	6.61384e-07	0.000139245	-10.1865	15445
	69	t71	GSE81672	ketamine	mice	nucleus accumbens, non responder	9.96796	0.628866	0.00145217	0.0582784	-10.5371	15358
	59	t61	GSE134546	alcohol 1 yr	monkey	brodman	2.66832	10.7865	2.37026	0.150883	-10.9337	12334
	231	t236	GSE17994	CCI-779	mice	brain	0.781977	14.3908	3.95303	0.00873321	-11.211	10866
	144	t146	GSE87188	testosterone from intact testes	mice	hippocampus; with T relative to no T from orchi	8.71543	3.17621	1.83222e-15	0.248997	-11.6426	13533
	245	t251	GSE66275	haloperidol	rats	cortex; 21 days treat	5.17972	7.35641	0	0.000653509	-12.5355	9539
	246	t252	GSE48954	buspirone	mice	striatum; 8 hrs treat	0.219819	14.4307	1.98955	0.0051843	-12.6558	12229
	56	t58	GSE32529	LPS; 72 hrs	mice	pfc	12.3146	0.561534	0.000582969	0.0198435	-12.8558	15370
	250	t256	GSE66275	risperidone	rats	cortex; 21 days treat	1.71186	11.1773	6.41323e-06	0.00840123	-12.8808	8250
	83	t85	GSE48955	diazepam	c57 mice	striatium; 8 hrs after treatment	0.442829	13.9298	1.08909	0.116922	-13.1666	15639
	157	t159	GSE33619	methylphenidate	mice	substantia nigra; 1 mg/kg	10.146	3.58537	0.415862	0.112517	-13.2029	14425
	128	t130	GSE6512	haloperidol	c57 mice	half brain; oral 12 weeks	4.18632	11.1991	0.00405138	0.00405138	-15.3773	11794
	215	t220	GSE36571	exercise	SAMP8 mice	hippocampus	11.5925	4.70943	3.10008e-08	0.000106109	-16.3018	8833
	230	t235	GSE17994	CCI-779	SCA3 mice	brain	0.156698	23.3176	5.57868	0.0940683	-17.8015	10400
	64	t66	GSE73798	ketamine	mice	hippocampus; 8hrs after treatment	1.67226	17.022	0.0757081	0.0034113	-18.6151	15639
	53	t55	GSE42789	LPS	mice	pfc	13.3411	5.59283	0.00360665	4.47339e-08	-18.9303	8106
	92	t94	GSE81672	imipramine	mice	amygdala, non responder	3.76643	15.6052	1.09451e-14	1.17238e-06	-19.3716	15363
	202	t206	GSE128660	elevated temperature	mice	hypothalamus; lactating females 37 C	19.9823	6.20441e-06	4.96629e-15	0.00103082	-19.9813	15152
	237	t242	GSE138802	ketamine	mice	hippocampus; 5 day treat	1.73051	18.449	2.72841e-08	4.24739e-09	-20.1795	14887
	22	t22	GSE2547	olanzapine	rats	pfc	10.5988	10.9107	0.000310427	0.000777289	-21.5085	13155
	58	t60	GSE12284	LPS; 24 hrs	mice	hippocampus	18.0606	7.28618	3.3356e-05	0.000960868	-25.3458	5328
	135	t137	GSE109445	albiflorin	rats	hippocampus; chronic stress; then 7 d treatment	0.151359	26.4518	0.755797	5.12688e-08	-25.8473	12993
	112	t114	GSE8162	alpha tocopherol; vit. E; plus G toco	mice	neocortex; 30 month old	5.80041	30.1143	0.440425	0.005245	-35.469	15393
	72	t74	GSE81672	ketamine	mice	amygdala, responder	3.10472	32.4436	2.79076e-13	0.0506339	-35.4977	15467
	166	t168	GSE9058	alcohol abuse	humans	ventral tegmental area	30.4834	61.5489	0	0	-92.0323	5637
	62	t64	GSE44456	alcoholic	humans	hippocampus	81.6495	41.1619	0	2.63313e-11	-122.811	17407

## Sheet: female AD v treats
	ADf versus datasets
		file name	GEO #	treatment	species	source; notes	A	D	B	C	score	universe
	28	t28	GSE110298	exercise	humans	hippocampus; high v low exercise in elderly	9.64327e-17	9.64327e-17	71.9538	50.1755	122.129	17477
	164	t166	GSE110298	exercise	humans	hippocampus; high versus moderate activity in elderly	8.42547e-12	0	50.1755	20.2633	70.4388	17477
	238	t243		exercise portrait		11 datasets	1.12917e-06	8.25787e-11	36.9469	33.1108	70.0576	15665
	33	t33	GSE10748	D-serine 5 mg	rats	brain	6.83614e-07	1.45913e-11	47.0194	5.05376	52.0731	13309
	34	t34	GSE10748	D-serine 20 mg	rats	brain	3.28012e-07	0	49.43	2.02817	51.4581	13309
	141	t143	GSE27532	desipramine	mouse; high swim analgesia	hippocampus; 21 days ip	0.00824637	0.00271067	25.5928	21.0744	46.6563	14459
	136	t138	GSE104338	safflower oil	rats	hypothalamus; in high fat diet 2 months compared with flaxseed oil	0.00774485	4.33947e-16	40.7783	0.00234236	40.7729	16253
	3	t3	GSE84185	fluoxetine	mice	cingulate	0.000107029	0.00224802	28.0951	10.4647	38.5574	16224
	11	t11	GSE33137	curcumin	rats	cortex; 6 and 12 wk combined to get n=4 per treat	5.97984e-10	2.13196e-07	15.6135	20.2798	35.8933	12743
	102	t104	GSE7955	permethrin	rats	cerebrocortex; 6 hrs after treatment; .3mg/kg	3.06475e-08	1.35006e-13	22.648	10.6332	33.2811	13308
	239	t244		fluoxetine portrait		13 datasets	0.313989	0.00295132	24.185	7.29928	31.1673	15540
	8	t8	GSE84185	fluoxetine	mice	dentate gyrus; stress both groups	0.00341553	0.0788956	17.9332	13.2366	31.0874	16221
	16	t16	GSE29075	exercise	young mice	hippocampus	0.00213828	0.00213828	15.5963	12.2609	27.8529	15891
	146	t148	GSE99349	cocaine dependence	humans	dl pfc	0.0166309	0.0166309	23.1419	0.0166309	23.1253	16928
	35	t35	GSE10748	D-serine 50 mg	rats	brain	9.94931e-05	4.63842e-13	14.6693	6.69646	21.3657	13309
	9	t9	GSE84185	fluoxetine	mice	cingulate; stress both groups	0.0482819	0.403921	14.7328	5.5693	19.8499	16221
	191	t195	GSE43748	amphetamine	rats	striatum; self admin	0.0244259	9.98391e-06	7.2066	12.5788	19.761	13309
	2	t2	GSE84185	fluoxetine	mice	dentate gyrus	0.00342951	0.599531	15.9071	3.38427	18.6884	16224
	104	t106	GSE7955	deltamethrin	rats	cerebrocortex; 6 hrs after treatment; 1mg/kg	5.77832e-05	0.000441981	12.9146	5.49864	18.4128	13308
	114	t116	GSE74677	chlorpyrifos	rats	hippocampus; 21 d treatment; low dose 10 mg	5.30075e-06	0.00357379	11.2666	6.94929	18.2123	13309
	140	t142	GSE27532	desipramine	mouse; low swim analgesia	hippocampus; 21 days ip	0.00271067	0.140852	10.5273	7.30022	17.684	14459
	189	t193	GSE46717	methamphetamine	rats	nucleus accumbens; 1 dose and then one later dose	0.0133664	0.0177057	15.0599	1.67457	16.7034	11761
	152	t154	GSE88736	cocaine	rats	nucleus accumbens; no enrichment both groups	2.89863e-06	0.1287	16.4557	0.253593	16.5806	13555
	221	t226	GSE64607	exercise	mice	lateral entorhinal cortex; 28 days running	2.39071e-08	1.35251	9.53307	8.3204	16.501	7395
	49	t51	GSE9798	corticosterone	rats	cortex; 14 day treat	0.00157663	0.0178984	14.6156	1.87791	16.474	13289
	123	t125	GSE67755	haloperidol	mice	whole brain	0.0897325	0.00074369	11.6016	2.91499	14.4262	16102
	4	t4	GSE118670	fluoxetine	mice	dentate gyrus	0.136136	0.0251679	9.40191	4.40038	13.641	15578
	121	t123	GSE83336	acetyl-L-carnitine	rats; flinders	hippocampus; 7 days in water	0.0190046	7.28229e-07	0.682046	12.6281	13.2911	13329
	193	t197	GSE43748	methamphetamine	rats	striatum; self admin	0.0410567	0.000167181	2.77239	10.3261	13.0573	13309
	7	t7	GSE43261	fluoxetine	mice	ventral dentate gyrus	0.625405	0.164784	10.3502	3.02056	12.5805	15578
	161	t163	GSE43261	fluoxetine	mice	ventral dentate gyrus; only responder with fluox	2.19654	0.0716596	12.3696	1.63653	11.7379	15578
	103	t105	GSE7955	deltamethrin	rats	cerebrocortex; 6 hrs after treatment; 100mg/kg	0.00107959	0.00512256	8.00326	3.6379	11.635	13308
	32	t32	GSE5140	creatine	mice	brain hemispheres	0.321527	3.0652e-05	9.09509	2.67457	11.4481	15578
	113	t115	GSE74676	chlorpyrifos	rats	hippocampus; 21 d treatment; low dose 3 mg	0.00724195	1.52262e-12	3.27786	7.73456	11.0052	13309
	150	t152	GSE85936	cocaine	mice	nucleus accumbens; gfp in both groups	0.00170859	9.45041e-15	1.86952	9.05253	10.9203	15742
	160	t162	GSE43261	fluoxetine	mice	dorsal dentate gyrus; only responder with fluox	2.50974	0.0716596	11.3396	1.90543	10.6637	15578
	212	t217	GSE43375	levodopa	rats	striatum; both groups 6-OHDA	0.00469031	1.57596e-05	8.10458	2.41234	10.5122	8316
	77	t79	GSE47541	venlafaxine	rats dark agouti	frontal cortex	0.220685	0.997488	10.6693	0.92245	10.3736	8259
	91	t93	GSE81672	imipramine	mice	nucleus accumbens, responder	3.5905e-06	0.000276768	9.61957	0.47369	10.093	15522
	101	t103	GSE7955	permethrin	rats	cerebrocortex; 6 hrs after treatment; 10mg/kg	1.83107e-05	0.00107959	6.44644	3.6379	10.0832	13308
	173	t175	GSE34451	streptozocin	rats	pfc	2.08963e-05	1.14755e-14	4.14931	5.84738	9.99668	12540
	48	t48	GSE117758	dexamethasone	mice	striatal neurons	0.514389	3.99605e-09	0.986584	9.47716	9.94935	14561
	12	t12	GSE70255	resveratrol	primates	cortex; high fat diet with/without RES	0.688392	6.22218	16.5974	0.170673	9.85751	18255
	27	t27	GSE38465	exercise	SAMP8 mice	cortex; exercised v sedentary	0.0232235	0.00635591	0.724318	8.92885	9.62359	14759
	17	t17	GSE29075	exercise	old mice	hippocampus	0.000527068	0.026391	6.96661	2.58142	9.52112	15891
	105	t107	GSE7955	deltamethrin	rats	cerebrocortex; 6 hrs after treatment; 3mg/kg	0.173358	3.78016e-14	4.83611	4.83611	9.49885	13308
	5	t5	GSE118670	fluoxetine	mice	pfc	0.372223	0.234305	1.61121e-05	10.0295	9.42296	15578
	163	t165	GSE110298	exercise	humans	hippocampus; moderate v low activity in elderly	5.22569e-06	2.41336e-06	1.11231	8.18644	9.29875	17477
	137	t139	GSE61326	vitamin D	rats	hippocampus; in diet	0.000851031	2.20682e-11	3.11606	6.13867	9.25388	12442
	6	t6	GSE43261	fluoxetine	mice	dorsal dentate gyrus; responder and resistant together	2.67457	0.111244	9.71338	1.63653	8.5641	15578
	26	t26	GSE39697	exercise	mice	inner layer hippocampus	0.180623	0.51755	8.91271	0.301602	8.51614	8158
	90	t92	GSE81672	imipramine	mice	nucleus accumbens, non responder	0.395613	3.13789e-09	7.99782	0.734962	8.33717	15443
	61	t63	GSE44456	alcoholic	humans	hippocampus	0.0187722	2.10079e-13	0.0603703	8.18416	8.22575	17714
	81	t83	GSE48955	fluoxetine	c57 mice	striatium; 8 hrs after treatment	0.0940479	0.00137268	6.96661	1.20457	8.07576	15891
	213	t218	GSE39980	zonisamide	rats	striatum; lesioned side; all with 6-OHDA; both with Ldopa	2.25978e-05	2.49922e-10	1.16629	6.83374	8.00001	14330
	107	t109	GSE78281	dexamethasone	mice	striatal neurons; 4 hrs treat	2.20758	0.0048402	0.00221138	9.8166	7.60639	14579
	223	t228	GSE64607	AICAR	mice	dentate gyrus; 14 days treatment	3.70002e-06	2.71502e-05	1.41216	6.17478	7.5869	8657
	54	t56	GSE42789	alcohol chronic	mice	pfc	0.010904	0.670115	7.81696	0.407326	7.54327	8550
	148	t150	GSE42805	cocaine	mice	nucleus accumbens; 1 wk 20mg day;	0.00112334	8.15468e-05	6.01675	1.25416	7.26971	15763
	204	t209	GSE88726	levodopa	rats	substantia nigra; both groups with 6-OHDA lesion	0.067677	0.00110442	0.00250661	7.33108	7.26481	13526
	43	t43	GSE30305	methamphetamine 12d	mice	striatum	0.140074	0.241033	4.27293	3.27025	7.16208	15870
	217	t222	GSE64607	exercise	mice	dentate gyrus; 14 days running	6.54415e-07	0.361515	3.26149	4.10657	7.00655	9987
	216	t221	GSE64607	exercise	mice	dentate gyrus; 7 days running	2.04418	2.04418	10.4041	0.507989	6.82373	7712
	177	t179	GSE47541	MDMA	rats	hippocampus	0.0183444	1.24389	7.64584	0.319896	6.7035	8259
	233	t238	GSE73799	memantine	mice	striatium; 8 hrs after treatment	1.04221	0.414635	5.76236	2.16455	6.47006	11746
	154	t156	GSE6512	clozapine	mice	brain; 4 wks	0.23577	0.51755	5.96994	1.19514	6.41176	8158
	86	t88	GSE81672	imipramine	mice	pfc, non responders	0.0563766	9.21592e-06	3.72801	2.02118	5.69281	15324
	226	t231	GSE25829	fasudil	mice	primary cell culture of astrocytes; 24 hr treat	3.51871	0.122672	6.31584	2.91435	5.58881	8768
	127	t129	GSE48955	haloperidol	c57 mice	striatium; 8 hrs after treatment	0.444804	0.172127	2.92392	3.10342	5.41041	15891
	129	t131	GSE87823	heroin	humans	nucleus accumbens; users v control	0.658127	0.528644	5.25265	1.25445	5.32033	12323
	42	t42	GSE30305	heroin 12d	mice	striatum	1.54688	0.0190681	1.80989	4.93821	5.18214	15870
	67	t69	GSE81672	ketamine	mice	hippocampus, non responder	0.906631	0.0010562	0.0288323	5.85996	4.9811	15440
	85	t87	GSE26836	amitriptyline	3xTg mice	cortex; 4 month in water	0.428314	0.531284	5.87123	0.0329676	4.9446	9649
	159	t161	GSE102849	bisphenol a	mice	hippocampus; in diet	0.0558805	3.29761e-05	3.71916	1.04415	4.70739	15315
	209	t214	GSE48623	coral calcium hydride	rats	hippocampus	0.043433	0	2.75516	1.99325	4.70498	8552
	182	t186	GSE109055	nicotinamide riboside	mice normal	cortex	0.0077831	0.00358641	1.04819	3.60798	4.64479	16257
	60	t62	GSE50427	alcohol; 20 days	mice	cortex	0.04668	7.53671	12.1268	0.0927747	4.63623	14438
	106	t108	GSE78281	aldosterone	mice	striatal neurons; 4 hrs treat	0.156123	0.0859467	0.0544641	4.14759	3.95998	14579
	175	t177	GSE58484	cyclophosphamide	mice	cortex; both groups tbi	0.321527	0.000102133	0.234305	3.97968	3.89235	15578
	110	t112	GSE16171	estrogen	rhesus monkey	dorsal raphe; 1 month treat v. ovx	0.0080378	0.000196739	0.0889229	3.64654	3.72723	8617
	41	t41	GSE78280	mophine chronic	mice	striatum	0.574296	0.0194358	1.2027	3.10008	3.70905	15887
	131	t133	GSE15774	morphine	mice	striatum; 8 hrs	1.22254	0.0525447	3.09651	1.83419	3.65561	15253
	38	t38	GSE60013	estradiol	rats	dentate gyrus	0.0939149	1.07785	3.16703	1.07785	3.07312	10399
	198	t202	GSE38223	methamphetamine	rats	dorsal striatum; self admin 8days	1.34302	1.6613e-11	4.32621	0.0898431	3.07303	11761
	149	t151	GSE63748	cocaine	mice	nucleus accumbens	0.513795	1.69563e-06	0.294977	3.2363	3.01748	15207
	40	t40	GSE4083	diethylstilbestrol	rats	anterior pituitary	0.990053	0.664699	0.664699	3.99278	3.00273	13288
	162	t164	GSE10748	D-serine 500 mg	rats	brain	0.0521818	3.28012e-07	9.94931e-05	2.936	2.88392	13309
	108	t110	GSE78281	progesterone	mice	striatal neurons; 4 hrs treat	0.0544641	0.349822	0.349822	2.84062	2.78615	14579
	236	t241	GSE63943	SAHA	APP/PS1 mice	hippocampus; 10 months	0.00480219	0.164485	2.32455	0.274274	2.42954	15331
	116	t118	GSE32536	pioglitazone	mice; 3xTg-ad model	hippocampus; in diet for 14 weeks	0.0898445	3.97968	2.19654	4.18741	2.31443	15578
	87	t89	GSE81672	imipramine	mice	pfc, responder	0.519728	0.100512	3.26836e-09	2.91853	2.29829	15457
	73	t75	GSE68949	thyroid hormone	mice	neurons from neocortex; 24 hr exposure; gestat day 17	0.725664	0.257224	3.14872	0.128518	2.29435	14356
	197	t201	GSE43748	methylphenidate	rats	striatum; self admin	0.240151	0.204965	0.0997329	2.61368	2.2683	13309
	30	t30	GSE124355	celastrol	mice	hypothalamus; db mice	0.245632	2.71371e-12	0.337091	2.13437	2.22582	16158
	50	t52	GSE32536	pioglitazone	mice	hippocampus; 14 week in AZ model	0.0701718	3.95675	2.18048	3.95675	2.11031	15555
	82	t84	GSE48955	imipramine	c57 mice	striatium; 8 hrs after treatment	0.0750561	0.0591007	1.96313	0.116372	1.94534	15891
	184	t188	GSE62194	nicotinamide riboside	WT mice	cerebellum; injection of NR; older mice	1.13204	0.0763229	2.90015	0.237356	1.92915	14459
	214	t219	GSE39980	zonisamide & levodopa	rats	striatum; lesioned side; all with 6-OHDA	0.00217402	6.99672e-08	0.640629	1.27206	1.91051	14330
	55	t57	GSE42789	alcohol chon. intermitant	mice	pfc	0.0811489	0.457384	0.670519	1.74025	1.87223	8078
	195	t199	GSE73627	alcohol	rats	nucleus accumbens; excess ethanol	0.086404	0.37252	0.536953	1.60339	1.68142	12494
	199	t203	GSE15774	methamphetamine	mice	striatum; 8 hrs	0.921351	0.22087	0.000473622	2.74855	1.6068	15253
	37	t37	GSE78281	estradiol 4 hrs	mice	primary neurons from striatum	1.18557	0.127287	0.0675969	2.82436	1.5791	14561
	205	t210	GSE74382	levodopa	rats	dorsal striatum; both sham lesioned both saline conditioned	0.540394	0.262218	2.1504	0.181162	1.52895	6859
	165	t167	GSE48365	cocaine	mice	nucleus accumbens	0.386888	0.00915057	0.0124683	1.89823	1.51466	12697
	145	t147	GSE31430	zinc	rats	diencephalon; higher zinc relative to low zinc 10 days	1.40806	2.74644e-06	0.538286	2.31103	1.44126	13309
	84	t86	GSE26836	amitriptyline	3xTg mice	hippocampus; 4 month in water	0.158166	0.279435	0.618826	1.23251	1.41374	9883
	51	t53	GSE20219	pioglitazone	rats	hippocampus; young rats	0.00970842	2.0513e-09	0.415025	0.901436	1.30675	13288
	134	t136	GSE109445	fluoxetine	rats	hippocampus; chronic stress; then 7 d treatment	0.0141604	3.80256	3.9937	1.09203	1.26901	13138
	117	t119	GSE20219	pioglitazone	rats	hippocampus; young rats; treat 4 months	0.0137217	2.22037e-09	0.42148	0.827839	1.2356	13309
	196	t200	GSE43748	methylphenidate	rats	cortex; self admin	0.00357379	0.603576	0.00724195	1.76518	1.16527	13309
	132	t134	GSE15774	nicotine	mice	striatum; 8 hrs	2.91986	0.00288306	2.42206	1.57305	1.07238	15253
	181	t185	GSE109055	nicotinamide riboside	mice; AD model	cortex	0.0111122	0.00151201	4.69638e-10	1.04819	1.03556	16257
	206	t211	GSE74382	levodopa	rats	dorsal striatum; both sham lesioned; both ppx conditioned	0.627862	4.65671e-05	1.10997	0.341942	0.824002	7969
	176	t178	GSE47541	MDMA	rats	frontal cortex	0.0900371	4.56376	4.21429	1.24121	0.80171	8257
	133	t135	GSE15774	ethanol	mice	striatum; 8 hrs	2.26693	0.066874	0.066874	2.91986	0.652929	15253
	232	t237	GSE56780	valproic acid	MECP2 KO mice	half brain	0.214158	0.00453664	1.14711e-07	0.859546	0.640852	10984
	115	t117	GSE9751	chlorpyrifos	rats	frontal cortex, 96 hrs; exp A multiple doses 1-10mg; other doses available; overall low p	1.71179	1.5637e-06	1.25565e-07	2.32472	0.612926	10040
	120	t122	GSE130099	insulin intranasal	rats	hippocampus; old rats; 3 mo treatment	0.247432	0.000120242	0.597858	0.247432	0.597738	12049
	183	t187	GSE62194	nicotinamide riboside	Csbm mice	cerebellum; injection of NR; older mice	1.03291	3.62127	4.21542	1.03291	0.594142	14459
	178	t180	GSE47541	MDMA	rats	dorsal raphe	0.145232	0.124844	0.193035	0.657051	0.580011	8259
	225	t230	GSE41184	1,25-dihydroxyvitamin d3	mice	primary mixed neuron-glial cells culture	0.0176461	1.62371	0.00452123	2.19743	0.56059	9035
	142	t144	GSE84249	corticosterone	rats	hippocampus, after adrenal cort or no cort	1.5371	0.148682	0.0421938	2.18572	0.542132	13330
	248	t254	GSE67723	risperidone	mice	striatum; AJ strain; 3 days treat	0.838903	0.100447	0.00115037	1.45324	0.515036	9908
	21	t21	GSE15129	QH2	mice.SAMP1	brain	0.367154	0.000171602	2.92221e-05	0.86186	0.494563	15555
	63	t65	GSE73799	ketamine	mice	striatium; 8 hrs after treatment	0.72752	1.4348	1.5584	1.09794	0.494021	15891
	118	t120	GSE20219	pioglitazone	rats	hippocampus; old rats; treat 4 months	0.0318852	5.49682e-09	0.0100497	0.42148	0.399645	13309
	247	t253	GSE48954	risperidone	mice	striatum; 8 hrs treat	0.640192	3.58832	2.30843	2.30843	0.388341	12140
	52	t54	GSE20219	pioglitazone	rats	hippocampus; old rats	0.0399417	5.08738e-09	0.00970842	0.415025	0.384792	13288
	130	t132	GSE15774	heroin	mice	striatum; 8 hrs	0.921351	0.304027	0.527058	1.01629	0.317972	15253
	20	t20	GSE15129	QH2	mice.SAMP1	brain	0.86186	0.00938091	3.9084e-07	0.953981	0.0827411	15555
	23	t23	GSE126996	exercise	mice.c57	cerebellum	0.0935517	0.585234	0.172812	0.515609	0.00963396	16431
	169	t171	GSE80638	nicotine	rats	cerebellum neuron cultures; 16 days	0.00973926	0.0133733	0.000401479	0.0240407	0.00132962	13691
	119	t121	GSE130098	insulin intranasal	rats	hippocampus; young rats; 3 mo treatment	0.0292614	2.29097e-06	7.8986e-06	0.0225873	-0.00666846	12051
	36	t36	GSE47798	estradiol 24 hrs	mice	hypothalamus	2.82607	1.70508e-07	0.775217	2.03283	-0.0180265	15555
	98	t100	GSE18055	trichostatin A	rats	anterior cingulate; TSA plus cocaine	1.19487	2.74644e-06	0.0184451	1.09573	-0.0807038	13309
	44	t44	GSE7762	morphine 5 days	mice.129	striatum	1.89071	0.000490792	0.0245322	1.75414	-0.11253	15555
	174	t176	GSE34451	streptozocin	rats	striatum	0.339368	0.158927	8.95853e-07	0.339368	-0.158926	12540
	188	t192	GSE111925	methamphetamine	mice	brain; tat-	0.114083	0.334282	7.10596e-11	0.204182	-0.244183	16407
	19	t19	GSE15129	enzymeQ10	mice.SAMP1	brain	0.422259	5.41538e-05	0.00198252	0.161966	-0.258364	15555
	143	t145	GSE78281	testosterone	mice	primary neurons; 4 hours treatment	1.29244	0.183797	5.76887e-06	1.18504	-0.29119	14560
	89	t91	GSE81672	imipramine	mice	hippocampus, responder	0.821745	0.00107556	0.000670826	0.518041	-0.304109	15451
	229	t234	GSE41018	rapamycin	mice	brain; 25 month; control n=2	0.422029	0.142022	0.00271083	0.256098	-0.305242	5233
	240	t245	GSE140162	lidocaine	rats	dorsal root ganglia neurons	10.0216	5.02561	0.0115477	14.7023	-0.333439	13595
	201	t205	GSE93918	clozapine	mice; transgenic	pfc; chronic	1.69101	0.522426	1.69101	0.152891	-0.369536	15237
	185	t189	GSE62194	nicotinamide riboside	Csbm mice	cerebellum; injection of NR; younger mice	1.23643	0.546895	1.34609	0.0607835	-0.376448	14459
	65	t67	GSE81672	ketamine	mice	pfc, non responders	0.817932	0.011414	0.000659399	0.395145	-0.433541	15441
	227	t232	GSE64702	rapamycin	mice	cerebellum; both groups infected with saline	0.694895	0.00239469	0.000420157	0.247388	-0.449482	13712
	24	t24	GSE126996	exercise	mice.b6.stau2	cerebellum	0.585234	0.741107	2.63443e-07	0.82749	-0.498852	16431
	78	t80	GSE47541	venlafaxine	rats dark agouti	hippocampus	0.219843	1.15562	0.00657866	0.780866	-0.588023	8257
	186	t190	GSE62194	nicotinamide riboside	WT mice	cerebellum; injection of NR; younger mice	2.26159	2.26159	3.07275	0.766831	-0.683599	14459
	171	t173	GSE77569	bexorotene	mice AD model	cortex	0.105525	1.023	0.409367	0.0315876	-0.687574	15268
	80	t82	GSE48955	buproprion	c57 mice	striatium; 8 hrs after treatment	0.28721	2.10931	0.0940479	1.5584	-0.744072	15891
	18	t18	GSE15129	enzymeQ10	mice.SAMP1	brain	0.00301753	1.15479	1.7905e-11	0.367154	-0.790652	15555
	210	t215	GSE43375	high frequency stimulation; subthalamic nucleus	rats	striatum; both groups 6-OHDA	1.19148	0.403131	0.590847	0.100932	-0.902833	7049
	109	t111	GSE16171	progesterone	rhesus monkey	dorsal raphe; 1 month treat v. ovx	0.864455	1.09519	0.00247087	1.01465	-0.942524	8617
	100	t102	GSE7955	permethrin	rats	cerebrocortex; 6 hrs after treatment; 1mg/kg	0.00163844	4.62458	0.0243909	3.6379	-0.96393	13308
	138	t140	GSE71527	desipramine	mouse; wt	striatum;	1.10259	0.119781	0.00526793	0.249061	-0.968046	15669
	151	t153	GSE88736	cocaine	rats	nucleus accumbens; enrichment both groups	1.10038	0.239342	0.369528	0.000411637	-0.969784	13486
	74	t76	GSE73018	ethanol; 1 wk	mice	neurons; cytosolic	1.11008	0.00303818	1.03828e-10	0.0677765	-1.04534	15025
	228	t233	GSE64702	rapamycin	mice	right hemisphere; both groups infected with saline	1.95138	5.25642e-05	1.18769e-07	0.694895	-1.25654	13712
	39	t39	GSE107725	estradiol	rats	dentate gyrus; both groups had seizures	1.17029	0.839407	0.633366	0.115808	-1.26052	10201
	88	t90	GSE81672	imipramine	mice	hippocampus, non responder	1.38251	0.276657	0.0259069	0.235502	-1.39776	15344
	172	t174	GSE34451	streptozocin	rats	hippocampus	1.41278	0.0745672	3.6701e-05	0.0745672	-1.41274	12540
	153	t155	GSE48955	clozapine	mice	striatum; 8 hrs	0.206069	2.10931	0.334795	0.444804	-1.53578	15891
	1	t1	GSE28644	fluoxetine	mice	cortex; many strains	1.92415	2.36916	1.52866	1.0787	-1.68595	15391
	96	t98	GSE44868	trichostatin A	mice	hippocampus, TSA 30 min	3.3432	0.0568903	5.80164e-06	1.71028	-1.68981	16403
	203	t208	GSE88726	levodopa	rats	striatum; both groups with 6-OHDA lesion; leva group includes both dyskinesia and no dyskinesia	4.0983	6.52741e-07	5.78833e-05	2.36167	-1.73658	13526
	168	t170	GSE6388	nicotine	mice	hippocampus; d30; young; ip daily treat	0.685115	1.19514	0.00178626	0.135313	-1.74315	8158
	46	t46	GSE7762	morphine 5 days	mice.dba	striatum	2.84485	0.00312142	0.111244	0.870842	-1.86588	15578
	156	t158	GSE115614	sertraline	rats	hippocampus; both with tbi; 1 day treat	1.05916	3.66017	0.179247	2.60653	-1.93357	14317
	111	t113	GSE8162	alpha tocopherol; vit. E	mice	neocortex; 30 month old	2.50974	0.0563985	0.164784	0.427841	-1.97351	15578
	167	t169	GSE6388	nicotine	mice	cortex; d30; young; ip daily treat	2.34932	1.11179	1.37252	0.00245211	-2.08613	8158
	99	t101	GSE18055	trichostatin A	rats	nucleus accumbens; TSA plus cocaine	2.16712	8.69055e-10	0.000167181	0.0410567	-2.1259	13309
	220	t225	GSE64607	exercise	mice	lateral entorhinal cortex; 14 days running	0.134275	3.64684	0.72539	0.925671	-2.13005	7707
	45	t45	GSE7762	morphine 5 days	mice.c57	striatum	2.82607	0.316953	0.00449526	0.953981	-2.18455	15555
	79	t81	GSE47541	venlafaxine	rats dark agouti	dorsal raphe	0.782864	1.72658	0.00374087	0.193035	-2.31267	8259
	244	t250	GSE6509	mifepristone	mice	brain; 4 hrs; contralateral to vehicle inj.	1.89047	1.78101	5.06898e-06	1.28847	-2.38301	8292
	13	t13	GSE11291	resveratrol	mice	neocortex; resveratrol v control diet 30 month	1.06182	3.97968	2.50974	0.0716596	-2.4601	15578
	187	t191	GSE111925	methamphetamine	mice	brain; tat+	2.79684	0.000733859	0.204182	0.0132068	-2.58018	16407
	207	t212	GSE74382	levodopa	rats	dorsal striatum; both lesioned; both ppx conditioned	2.41228	0.265	7.09864e-07	0.0754093	-2.60187	9653
	190	t194	GSE43748	amphetamine	rats	cortex; self admin	2.61368	0.538286	4.80418e-12	0.173522	-2.97845	13309
	179	t183	GSE57823	THC	mice	hippocampus; older mice	2.10931	1.31685	0.0141877	0.387279	-3.02469	15891
	251	t257	GSE66275	risperidone	rats	hippo; 21 days treat	3.04797	1.11734	0.959526	0.0685768	-3.13721	8359
	97	t99	GSE44869	trichostatin A	cbp+ mice	hippocampus, TSA 30 min	3.7372	1.58253e-08	1.02649e-07	0.508506	-3.22869	16403
	122	t124	GSE67750	haloperidol	mice	striatum; chronic 30 pellets implanted	0.630307	2.80451	0.000148842	0.0610833	-3.37358	14920
	71	t73	GSE81672	ketamine	mice	amygdala, non responder	0.0463652	3.83339	0.0355457	0.442085	-3.40212	15636
	31	t31	GSE124356	celastrol	mice	hypothalamus; lean mice	3.5209	0.0455272	0.000168913	0.00469243	-3.56156	16158
	243	t249	GSE66275	haloperidol	rats	striatum; 21 days treat	2.48331	1.29639	0.0067394	0.0837263	-3.68924	5861
	126	t128	GSE66277	haloperidol	rats	striatum; .25 mg 21 days	2.45989	1.89419	0.0521818	0.0812762	-4.22062	13309
	224	t229	GSE159609	dasatinib	human	glioblastoma stem-like cells; 72 hr treat	5.71703	3.21463	0.406465	4.26553	-4.25966	18278
	252	t258	GSE66275	risperidone	rats	striatum; 21 days treat	2.55659	1.81965	2.05935e-08	0.0923507	-4.28388	8870
	93	t95	GSE81672	imipramine	mice	amygdala, responder	0.000203933	5.62757	0.993002	0.335667	-4.2991	15648
	47	t47	GSE7762	morphine 5 days	mice.swr	striatum	3.0011	1.89071	0.00127394	0.547671	-4.34286	15555
	222	t227	GSE64607	AICAR	mice	lateral entorhinal cortex; 14 day treatment	1.83275	4.39837	1.72508	0.0140199	-4.49202	8323
	192	t196	GSE43748	methamphetamine	rats	cortex; self admin	1.76518	3.63911	3.28012e-07	0.827839	-4.57645	13309
	208	t213	GSE74382	levodopa	rats	dorsal striatum; both lesioned; both saline conditioned	0.874264	4.13378	0.369773	0.0238752	-4.61439	8416
	241	t246	GSE857	tacrine, moclobemide and creatine	mice	whole brain hemispheres	0.227389	4.8144	1.47871e-06	0.313816	-4.72797	5343
	180	t184	GSE57823	THC	mice	hippocampus; younger mice	0.648768	6.69832	2.41848	0.0750561	-4.85356	15891
	249	t255	GSE67723	risperidone	mice	striatum; DBA strain; 3 days treat	4.65112	0.828799	0.0364374	0.409533	-5.03395	9895
	75	t77	GSE73018	ethanol; 1 wk	mice	synaptosome	2.53914	2.53914	0.0124764	1.63936e-05	-5.06579	14997
	15	t15	GSE62194	resveratrol	WT mice	cerebellum; in diet	0.688461	4.63652	0.0607835	0.0607835	-5.20341	14459
	25	t25	GSE39697	exercise	mice	outer layer hippo; 30 days	5.18294	2.34932	2.22627	0.0988949	-5.20709	8158
	95	t97	GSE44869	trichostatin A	cbp+ mice	hippocampus, TSA + novely 1 hr	5.26313	2.215e-05	1.22066e-06	0.0430008	-5.22015	16381
	94	t96	GSE44868	trichostatin A	mice	hippocampus, TSA + novely 1 hr	5.04966	0.386638	2.27624e-10	0.169546	-5.26675	16403
	200	t204	GSE93918	clozapine	mice; wt	pfc; chronic	1.92178	3.39378	0.0213494	2.44957e-05	-5.29419	15177
	158	t160	GSE33619	methylphenidate	mice	substantia nigra; 10 mg/kg	4.81315	1.10453	0.30761	0.30761	-5.30246	14603
	125	t127	GSE66277	haloperidol	rats	hippocampus; .25 mg 21 days	5.50017	0.369783	0.000699198	0.0655064	-5.80375	13309
	57	t59	GSE12284	LPS; 24 hrs	mice	cortex	5.29366	1.12777	0.102986	0.0562546	-6.26219	5393
	235	t240	GSE63943	SAHA	mice	hippocampus; 20 months	6.34219	0.348092	0.256675	0.0168322	-6.41677	15233
	124	t126	GSE66277	haloperidol	rats	frontal cortex; .25 mg 21 days	2.77239	3.82695	1.02219e-14	0.00164175	-6.5977	13309
	242	t248	GSE66275	haloperidol	rats	hippo; 21 days treat	5.62092	1.11366	7.73284e-05	0.0198312	-6.71467	8356
	68	t70	GSE81672	ketamine	mice	hippocampus, responder	6.45977	0.845174	8.98072e-05	0.263936	-7.04092	15512
	10	t10	GSE33137	curcumin	rats	hippocampus; 6 and 12 wk combined to get n=4 per treat	1.23948	5.96634	0.0780108	0.0237813	-7.10403	12743
	76	t78	GSE84156	withaferin A	mice	hypothalamus; diet induced obesity	0.0915022	7.09423	1.90937e-14	0.0726557	-7.11308	16403
	14	t14	GSE62194	resveratrol	Csbm mice	cerebellum; in diet	2.26159	6.77301	1.13204	0.0017989	-7.90077	14459
	66	t68	GSE81672	ketamine	mice	pfc, responder	6.89597	1.10399	3.00915e-06	0.02168	-7.97828	15446
	147	t149	GSE99349	cocaine use disorder	humans	dl pfc	4.67819	3.37307	1.93204e-05	0.00126606	-8.04998	18222
	211	t216	GSE43375	high frequency stimulation; subthalamic nucleus	rats	striatum; both groups 6-OHDA and Ldopa	0.836076	7.32958	2.55159e-06	0.044693	-8.12096	7008
	29	t29	GSE124353	celastrol	mice	hypothalamus; diet induced obesity	8.78081	1.37775e-07	0.00130456	0.65496	-8.12455	16158
	194	t198	GSE73627	alcohol	rats	nucleus accumbens; ethanol	7.6919	0.605466	1.89735e-07	0.00116662	-8.2962	13144
	144	t146	GSE87188	testosterone from intact testes	mice	hippocampus; with T relative to no T from orchi	4.72465	3.90919	0	0.121835	-8.512	13691
	219	t224	GSE64607	exercise	mice	lateral entorhinal cortex; 7 days running	5.00181	6.48266	1.96776	0.550952	-8.96575	9965
	250	t256	GSE66275	risperidone	rats	cortex; 21 days treat	1.52973	7.4535	7.65624e-07	0.00367949	-8.97955	8329
	70	t72	GSE81672	ketamine	mice	nucleus accumbens, responder	9.6112	0.0235079	0.00186924	0.0851854	-9.54765	15517
	218	t223	GSE64607	exercise	mice	dentate gyrus; 28 days running	1.02647	9.00827	0.129617	0.200129	-9.705	8418
	157	t159	GSE33619	methylphenidate	mice	substantia nigra; 1 mg/kg	6.22287	3.97197	0.355487	0.070548	-9.7688	14603
	170	t172	GSE103031	aminolevulinic	mice; transgenic	hippocampus	9.8773	0.196549	0.00426523	0.141271	-9.92831	11974
	83	t85	GSE48955	diazepam	c57 mice	striatium; 8 hrs after treatment	0.72752	10.894	1.20457	0.387279	-10.0296	15891
	56	t58	GSE32529	LPS; 72 hrs	mice	pfc	9.05799	1.26352	0.00301753	0.0427604	-10.2757	15555
	155	t157	GSE6512	clozapine	mice	brain; 12 wks	3.12152	8.61719	0.0100731	1.26225	-10.4664	11920
	139	t141	GSE71527	desipramine	mouse; transgenic	striatum	9.83568	0.899613	1.09212e-06	0.000117488	-10.7352	15651
	234	t239	GSE29419	SAHA	mice	frontal cortex	0.051557	10.76	0	0.051557	-10.76	9108
	69	t71	GSE81672	ketamine	mice	nucleus accumbens, non responder	10.6418	0.27222	0.00303539	0.134117	-10.7769	15559
	245	t251	GSE66275	haloperidol	rats	cortex; 21 days treat	3.57514	8.64478	0	0.00504004	-12.2149	9635
	246	t252	GSE48954	buspirone	mice	striatum; 8 hrs treat	0.633972	16.8373	3.43	0.0636808	-13.9776	12419
	59	t61	GSE134546	alcohol 1 yr	monkey	brodman	3.4962	11.7626	1.06193	0.0113396	-14.1856	12470
	215	t220	GSE36571	exercise	SAMP8 mice	hippocampus	9.57046	4.81932	1.89099e-05	4.09209e-06	-14.3898	8945
	230	t235	GSE17994	CCI-779	SCA3 mice	brain	0.572139	21.4317	6.51017	0.0643364	-15.4293	10515
	231	t236	GSE17994	CCI-779	mice	brain	2.24839	18.4677	4.55743	0.033037	-16.1256	10994
	237	t242	GSE138802	ketamine	mice	hippocampus; 5 day treat	1.03444	15.3411	1.91723e-08	1.91723e-08	-16.3755	15077
	92	t94	GSE81672	imipramine	mice	amygdala, non responder	4.60223	11.9934	4.96629e-15	0.000174194	-16.5955	15563
	53	t55	GSE42789	LPS	mice	pfc	10.8081	6.86882	0.0047452	7.83354e-07	-17.6722	8173
	64	t66	GSE73798	ketamine	mice	hippocampus; 8hrs after treatment	2.41848	15.5963	0.0940479	0.00707883	-17.9136	15891
	58	t60	GSE12284	LPS; 24 hrs	mice	hippocampus	11.2878	6.77168	3.00132e-06	0.0231685	-18.0363	5393
	128	t130	GSE6512	haloperidol	c57 mice	half brain; oral 12 weeks	4.19196	19.3566	4.88497e-05	0.157287	-23.3912	11920
	202	t206	GSE128660	elevated temperature	mice	hypothalamus; lactating females 37 C	24.0655	6.30074e-05	9.83614e-15	3.44024e-05	-24.0655	15335
	22	t22	GSE2547	olanzapine	rats	pfc	12.1961	12.1961	0.000423373	1.73761e-05	-24.3918	13289
	135	t137	GSE109445	albiflorin	rats	hippocampus; chronic stress; then 7 d treatment	0.280956	26.0931	0.371312	0.000183875	-26.0026	13141
	72	t74	GSE81672	ketamine	mice	amygdala, responder	2.91945	26.4703	2.89298e-16	0.00152607	-29.3883	15669
	112	t114	GSE8162	alpha tocopherol; vit. E; plus G toco	mice	neocortex; 30 month old	5.0704	30.1996	0.372223	0.0437631	-34.854	15578
	166	t168	GSE9058	alcohol abuse	humans	ventral tegmental area	33.3715	67.4151	0	0	-100.787	5686
	62	t64	GSE44456	alcoholic	humans	hippocampus	67.0479	37.3987	0	1.77658e-08	-104.447	17714

## Sheet: male AD v treats
	ADm versus datasets
		file name	GEO #	treatment	species	source; notes	A	D	B	C	score	universe
	28	t28	GSE110298	exercise	humans	hippocampus; high v low exercise in elderly	3.95374e-15	1.05546e-13	52.1193	29.5117	81.631	17470
	11	t11	GSE33137	curcumin	rats	cortex; 6 and 12 wk combined to get n=4 per treat	4.48333e-08	4.35444e-07	24.555	31.158	55.713	12738
	238	t243		exercise portrait		11 datasets	3.93076e-08	5.91602e-09	27.4411	22.2263	49.6674	15665
	164	t166	GSE110298	exercise	humans	hippocampus; high versus moderate activity in elderly	3.54929e-09	3.95374e-15	34.393	6.46389	40.8569	17470
	150	t152	GSE85936	cocaine	mice	nucleus accumbens; gfp in both groups	0.000405531	4.16589e-14	4.13887	33.3523	37.4907	15737
	3	t3	GSE84185	fluoxetine	mice	cingulate	3.70483e-07	0.00505054	30.6347	6.58228	37.2119	16214
	141	t143	GSE27532	desipramine	mouse; high swim analgesia	hippocampus; 21 days ip	0.000165211	0.168039	22.8121	13.1918	35.8357	14451
	33	t33	GSE10748	D-serine 5 mg	rats	brain	0.000696161	3.7657e-14	23.5252	2.02647	25.5509	13307
	114	t116	GSE74677	chlorpyrifos	rats	hippocampus; 21 d treatment; low dose 10 mg	3.05402e-08	9.92748e-06	13.6008	10.0167	23.6175	13307
	34	t34	GSE10748	D-serine 20 mg	rats	brain	0.00163514	0	22.2097	0.826871	23.0349	13307
	136	t138	GSE104338	safflower oil	rats	hypothalamus; in high fat diet 2 months compared with flaxseed oil	8.4991e-06	1.28215e-11	22.3653	0.00230946	22.3676	16243
	239	t244		fluoxetine portrait		13 datasets	0.94526	0.131489	20.1128	2.98336	22.0194	15534
	8	t8	GSE84185	fluoxetine	mice	dentate gyrus; stress both groups	0.000185386	0.00735208	15.8799	4.62009	20.4924	16211
	104	t106	GSE7955	deltamethrin	rats	cerebrocortex; 6 hrs after treatment; 1mg/kg	1.82102e-05	1.82102e-05	12.9096	7.20123	20.1108	13306
	102	t104	GSE7955	permethrin	rats	cerebrocortex; 6 hrs after treatment; .3mg/kg	3.24825e-07	6.26813e-16	11.2597	8.27433	19.534	13306
	146	t148	GSE99349	cocaine dependence	humans	dl pfc	0.0306267	0.0867425	18.1903	0.501936	18.5749	16917
	9	t9	GSE84185	fluoxetine	mice	cingulate; stress both groups	0.0203404	0.179102	15.8799	2.82352	18.504	16211
	16	t16	GSE29075	exercise	young mice	hippocampus	0.00321065	0.115455	8.07432	9.58416	17.5398	15881
	221	t226	GSE64607	exercise	mice	lateral entorhinal cortex; 28 days running	1.12369e-11	2.1595	13.3253	6.12118	17.287	7390
	140	t142	GSE27532	desipramine	mouse; low swim analgesia	hippocampus; 21 days ip	0.000733142	0.0757084	12.4961	4.20617	16.6258	14451
	152	t154	GSE88736	cocaine	rats	nucleus accumbens; no enrichment both groups	0.000180361	1.04285	16.8391	0.0262581	15.8223	13555
	123	t125	GSE67755	haloperidol	mice	whole brain	0.0128512	0.000729596	13.3531	2.24215	15.5817	16090
	213	t218	GSE39980	zonisamide	rats	striatum; lesioned side; all with 6-OHDA; both with Ldopa	6.18036e-06	2.18613e-13	0.967085	13.9678	14.9349	14323
	48	t48	GSE117758	dexamethasone	mice	striatal neurons	0.126274	6.31949e-11	1.64129	13.4174	14.9325	14552
	91	t93	GSE81672	imipramine	mice	nucleus accumbens, responder	9.08705e-05	0.0411818	13.6817	0.761813	14.4023	15518
	2	t2	GSE84185	fluoxetine	mice	dentate gyrus	0.00505054	0.121489	11.7993	2.17082	13.8436	16214
	121	t123	GSE83336	acetyl-L-carnitine	rats; flinders	hippocampus; 7 days in water	0.00112804	0.000463371	0.0141573	13.3102	13.3228	13329
	101	t103	GSE7955	permethrin	rats	cerebrocortex; 6 hrs after treatment; 10mg/kg	1.51688e-07	9.89937e-06	7.72897	5.49557	13.2245	13306
	240	t245	GSE140162	lidocaine	rats	dorsal root ganglia neurons	6.92917	3.06881	0.00126685	23.1816	13.1849	13594
	209	t214	GSE48623	coral calcium hydride	rats	hippocampus	0.0282781	0	5.4307	6.67682	12.0792	8549
	35	t35	GSE10748	D-serine 50 mg	rats	brain	0.00511341	1.44695e-11	6.44476	5.49711	11.9368	13307
	191	t195	GSE43748	amphetamine	rats	striatum; self admin	0.024356	9.89965e-05	4.41641	7.20302	11.595	13307
	32	t32	GSE5140	creatine	mice	brain hemispheres	0.164046	0.000177152	9.39204	2.19235	11.4202	15572
	189	t193	GSE46717	methamphetamine	rats	nucleus accumbens; 1 dose and then one later dose	0.00053317	0.0731144	10.1937	1.14118	11.2613	11756
	217	t222	GSE64607	exercise	mice	dentate gyrus; 14 days running	1.76435e-07	0.358451	6.07806	5.44102	11.1606	9980
	103	t105	GSE7955	deltamethrin	rats	cerebrocortex; 6 hrs after treatment; 100mg/kg	0.0100004	0.00720484	6.94403	3.82323	10.7501	13306
	107	t109	GSE78281	dexamethasone	mice	striatal neurons; 4 hrs treat	0.730891	0.00217793	0.0851983	11.3974	10.7495	14570
	27	t27	GSE38465	exercise	SAMP8 mice	cortex; exercised v sedentary	0.0399742	0.0306085	2.50063	7.22391	9.65396	14754
	113	t115	GSE74676	chlorpyrifos	rats	hippocampus; 21 d treatment; low dose 3 mg	0.00107733	3.05402e-08	1.89256	7.73083	9.62231	13307
	223	t228	GSE64607	AICAR	mice	dentate gyrus; 14 days treatment	0.000232012	2.62697e-05	3.56687	5.94697	9.51358	8651
	81	t83	GSE48955	fluoxetine	c57 mice	striatium; 8 hrs after treatment	0.242774	0.045436	8.36675	1.42958	9.50812	15881
	134	t136	GSE109445	fluoxetine	rats	hippocampus; chronic stress; then 7 d treatment	0.00374751	1.88465	9.65153	1.51535	9.27848	13138
	193	t197	GSE43748	methamphetamine	rats	striatum; self admin	0.120861	6.91471e-08	2.93388	6.44476	9.25778	13307
	42	t42	GSE30305	heroin 12d	mice	striatum	0.717094	0.073045	3.64601	6.39529	9.25116	15860
	163	t165	GSE110298	exercise	humans	hippocampus; moderate v low activity in elderly	2.81605e-08	8.0904e-05	4.2531	4.94077	9.19379	17470
	162	t164	GSE10748	D-serine 500 mg	rats	brain	0.0520519	1.52195e-07	0.000166374	9.12711	9.07523	13307
	43	t43	GSE30305	methamphetamine 12d	mice	striatum	0.281701	0.437319	4.26283	5.39613	8.93994	15860
	212	t217	GSE43375	levodopa	rats	striatum; both groups 6-OHDA	0.103185	0.00186357	3.24082	5.48986	8.62562	8315
	233	t238	GSE73799	memantine	mice	striatium; 8 hrs after treatment	0.789294	0.036672	6.91686	2.15597	8.24686	11738
	106	t108	GSE78281	aldosterone	mice	striatal neurons; 4 hrs treat	0.257919	0.00968546	0.154944	7.75129	7.63863	14570
	173	t175	GSE34451	streptozocin	rats	pfc	0.00488909	1.14755e-14	2.58974	4.96233	7.54719	12540
	175	t177	GSE58484	cyclophosphamide	mice	cortex; both groups tbi	0.32033	7.51802e-08	0.426381	7.34492	7.45097	15572
	49	t51	GSE9798	corticosterone	rats	cortex; 14 day treat	0.0096924	0.0792628	5.69579	1.74804	7.35487	13287
	137	t139	GSE61326	vitamin D	rats	hippocampus; in diet	0.00786437	2.43337e-06	1.67817	5.67558	7.34588	12441
	17	t17	GSE29075	exercise	old mice	hippocampus	7.98014e-06	0.115455	3.66537	3.66537	7.21528	15881
	86	t88	GSE81672	imipramine	mice	pfc, non responders	0.422145	9.133e-06	5.70807	1.87769	7.16361	15320
	105	t107	GSE7955	deltamethrin	rats	cerebrocortex; 6 hrs after treatment; 3mg/kg	1.76284	4.57718e-13	5.27016	3.45256	6.95989	13306
	82	t84	GSE48955	imipramine	c57 mice	striatium; 8 hrs after treatment	0.0585604	0.00698782	6.6852	0.0261108	6.64577	15881
	4	t4	GSE118670	fluoxetine	mice	dentate gyrus	0.868495	0.426381	6.53975	1.38676	6.63164	15572
	108	t110	GSE78281	progesterone	mice	striatal neurons; 4 hrs treat	0.00686252	0.0245288	0.898968	5.22079	6.08836	14570
	61	t63	GSE44456	alcoholic	humans	hippocampus	0.417165	4.6539e-08	0.0456902	6.4448	6.07333	17698
	7	t7	GSE43261	fluoxetine	mice	ventral dentate gyrus	1.05916	1.27199	6.02761	2.0442	5.74067	15572
	127	t129	GSE48955	haloperidol	c57 mice	striatium; 8 hrs after treatment	0.242774	0.115455	2.41129	3.46985	5.52292	15881
	38	t38	GSE60013	estradiol	rats	dentate gyrus	0.041977	0.0776689	3.83095	1.78849	5.49979	10397
	5	t5	GSE118670	fluoxetine	mice	pfc	2.83995	0.699769	0.00460426	8.78347	5.24835	15572
	142	t144	GSE84249	corticosterone	rats	hippocampus, after adrenal cort or no cort	2.63449	0.0832299	0.682471	6.98614	4.95088	13330
	154	t156	GSE6512	clozapine	mice	brain; 4 wks	0.180623	0.51755	4.99503	0.625962	4.92281	8158
	177	t179	GSE47541	MDMA	rats	hippocampus	0.166887	1.61805	5.6948	0.993989	4.90385	8256
	36	t36	GSE47798	estradiol 24 hrs	mice	hypothalamus	2.02882	0.000290677	0.0876091	6.77186	4.83036	15549
	54	t56	GSE42789	alcohol chronic	mice	pfc	0.125366	0.731927	5.4307	0.076048	4.64946	8549
	216	t221	GSE64607	exercise	mice	dentate gyrus; 7 days running	2.03608	0.789967	6.79478	0.504628	4.47336	7708
	148	t150	GSE42805	cocaine	mice	nucleus accumbens; 1 wk 20mg day;	0.0402546	0.850571	4.59156	0.764178	4.46491	15758
	182	t186	GSE109055	nicotinamide riboside	mice normal	cortex	0.0153647	0.000339358	1.04365	3.40301	4.43096	16246
	198	t202	GSE38223	methamphetamine	rats	dorsal striatum; self admin 8days	0.589865	2.02469e-08	4.51415	0.245435	4.16972	11756
	51	t53	GSE20219	pioglitazone	rats	hippocampus; young rats	0.0178174	3.04303e-07	2.14681	2.00866	4.13766	13286
	40	t40	GSE4083	diethylstilbestrol	rats	anterior pituitary	0.529937	0.11825	1.08243	3.61143	4.04567	13286
	117	t119	GSE20219	pioglitazone	rats	hippocampus; young rats; treat 4 months	0.0183899	3.25884e-07	2.16535	1.89256	4.03952	13307
	204	t209	GSE88726	levodopa	rats	substantia nigra; both groups with 6-OHDA lesion	0.246718	0.042206	0.0327656	4.29356	4.0374	13522
	226	t231	GSE25829	fasudil	mice	primary cell culture of astrocytes; 24 hr treat	1.55897	1.1824	4.00163	2.62717	3.88743	8764
	73	t75	GSE68949	thyroid hormone	mice	neurons from neocortex; 24 hr exposure; gestat day 17	0.805843	0.068593	4.50971	0.105364	3.74063	14355
	67	t69	GSE81672	ketamine	mice	hippocampus, non responder	0.999876	0.098805	0.098805	4.68454	3.68467	15437
	181	t185	GSE109055	nicotinamide riboside	mice; AD model	cortex	0.000197021	0.0211185	1.45917e-10	3.59828	3.57696	16246
	55	t57	GSE42789	alcohol chon. intermitant	mice	pfc	0.0159668	0.06797	1.34616	2.31003	3.57225	8077
	159	t161	GSE102849	bisphenol a	mice	hippocampus; in diet	0.0885663	0.000187	2.62971	0.769435	3.31039	15312
	201	t205	GSE93918	clozapine	mice; transgenic	pfc; chronic	0.300468	0.21804	2.56829	1.21351	3.26329	15235
	116	t118	GSE32536	pioglitazone	mice; 3xTg-ad model	hippocampus; in diet for 14 weeks	0.0560758	1.50711	1.90159	2.83995	3.17835	15572
	50	t52	GSE32536	pioglitazone	mice	hippocampus; 14 week in AZ model	0.0548507	1.49436	1.88687	2.82118	3.15884	15549
	90	t92	GSE81672	imipramine	mice	nucleus accumbens, non responder	1.20629	6.51594e-07	4.04503	0.148206	2.98695	15439
	149	t151	GSE63748	cocaine	mice	nucleus accumbens	0.45093	0.000433388	0.00175396	3.41931	2.9697	15204
	161	t163	GSE43261	fluoxetine	mice	ventral dentate gyrus; only responder with fluox	3.38274	1.16279	6.80325	0.623517	2.88123	15572
	165	t167	GSE48365	cocaine	mice	nucleus accumbens	0.0368091	0.00903643	0.0368091	2.59772	2.58868	12690
	132	t134	GSE15774	nicotine	mice	striatum; 8 hrs	2.10946	0.00283486	1.21702	3.45531	2.56004	15242
	214	t219	GSE39980	zonisamide & levodopa	rats	striatum; lesioned side; all with 6-OHDA	0.00468335	2.9122e-08	0.712693	1.74277	2.45077	14323
	30	t30	GSE124355	celastrol	mice	hypothalamus; db mice	0.65159	2.15786e-08	0.38783	2.60437	2.34061	16147
	205	t210	GSE74382	levodopa	rats	dorsal striatum; both sham lesioned both saline conditioned	0.0304411	0.645102	2.26491	0.591277	2.18064	6859
	24	t24	GSE126996	exercise	mice.b6.stau2	cerebellum	0.171407	0.115118	5.99618e-06	2.46679	2.18027	16419
	145	t147	GSE31430	zinc	rats	diencephalon; higher zinc relative to low zinc 10 days	2.45798	1.82604e-05	0.145349	4.41641	2.10376	13307
	183	t187	GSE62194	nicotinamide riboside	Csbm mice	cerebellum; injection of NR; older mice	0.846875	4.41397	3.24255	4.00336	1.98506	14451
	98	t100	GSE18055	trichostatin A	rats	anterior cingulate; TSA plus cocaine	0.476944	0.000273705	3.28132e-05	2.45798	1.9808	13307
	37	t37	GSE78281	estradiol 4 hrs	mice	primary neurons from striatum	0.804877	0.00464059	0.103394	2.49097	1.78485	14552
	63	t65	GSE73799	ketamine	mice	striatium; 8 hrs after treatment	0.242774	0.285426	2.1027	0.170897	1.74539	15881
	77	t79	GSE47541	venlafaxine	rats dark agouti	frontal cortex	0.596697	1.72167	3.87661	0.144302	1.70255	8256
	120	t122	GSE130099	insulin intranasal	rats	hippocampus; old rats; 3 mo treatment	0.0466785	1.15505e-06	1.06091	0.661217	1.67545	12042
	23	t23	GSE126996	exercise	mice.c57	cerebellum	0.0185731	0.0736313	0.737221	1.01262	1.65763	16419
	60	t62	GSE50427	alcohol; 20 days	mice	cortex	0.41721	7.52372	9.53926	0.00110909	1.59943	14430
	220	t225	GSE64607	exercise	mice	lateral entorhinal cortex; 14 days running	0.0329506	1.32223	0.995188	1.80885	1.44886	7704
	160	t162	GSE43261	fluoxetine	mice	dorsal dentate gyrus; only responder with fluox	3.38274	1.50711	5.77902	0.55259	1.44176	15572
	225	t230	GSE41184	1,25-dihydroxyvitamin d3	mice	primary mixed neuron-glial cells culture	0.00444472	0.900324	0.00444472	2.18923	1.28891	9030
	248	t254	GSE67723	risperidone	mice	striatum; AJ strain; 3 days treat	0.838123	0.252793	0.00232891	2.26503	1.17644	9907
	52	t54	GSE20219	pioglitazone	rats	hippocampus; old rats	0.235398	3.00733e-10	0.0308935	1.28417	1.07966	13286
	21	t21	GSE15129	QH2	mice.SAMP1	brain	0.54594	0.000485691	0.00016968	1.61964	1.07338	15549
	110	t112	GSE16171	estrogen	rhesus monkey	dorsal raphe; 1 month treat v. ovx	0.0746429	0.0135639	0.00608782	1.09519	1.01307	8617
	118	t120	GSE20219	pioglitazone	rats	hippocampus; old rats; treat 4 months	0.239736	3.26703e-10	0.0409495	1.19365	0.994862	13307
	208	t213	GSE74382	levodopa	rats	dorsal striatum; both lesioned; both saline conditioned	0.150097	1.02417	1.9914	0.0367888	0.853926	8416
	45	t45	GSE7762	morphine 5 days	mice.c57	striatum	0.859523	0.0548507	0.0180004	1.61964	0.723262	15549
	6	t6	GSE43261	fluoxetine	mice	dorsal dentate gyrus; responder and resistant together	2.50519	1.63303	4.18125	0.623517	0.66654	15572
	206	t211	GSE74382	levodopa	rats	dorsal striatum; both sham lesioned; both ppx conditioned	0.118245	0.00635267	0.269534	0.469419	0.614356	7967
	41	t41	GSE78280	mophine chronic	mice	striatum	1.09178	0.11509	0.806699	0.991151	0.590983	15877
	170	t172	GSE103031	aminolevulinic	mice; transgenic	hippocampus	3.18698	0.347664	0.00592202	4.07805	0.549325	11970
	176	t178	GSE47541	MDMA	rats	frontal cortex	0.248675	3.09814	2.95442	0.777873	0.385481	8254
	186	t190	GSE62194	nicotinamide riboside	WT mice	cerebellum; injection of NR; younger mice	2.40678	1.70141	2.56357	1.83196	0.287342	14451
	196	t200	GSE43748	methylphenidate	rats	cortex; self admin	0.278787	0.826871	0.0409495	1.29769	0.232979	13307
	130	t132	GSE15774	heroin	mice	striatum; 8 hrs	0.591911	0.665154	1.21702	0.258264	0.21822	15242
	85	t87	GSE26836	amitriptyline	3xTg mice	cortex; 4 month in water	1.09111	1.27002	2.54003	8.16658e-05	0.178974	9648
	203	t208	GSE88726	levodopa	rats	striatum; both groups with 6-OHDA lesion; leva group includes both dyskinesia and no dyskinesia	2.50936	5.11827e-06	0.000705871	2.66567	0.157006	13522
	236	t241	GSE63943	SAHA	APP/PS1 mice	hippocampus; 10 months	0.00138527	1.37445	0.775751	0.69498	0.0948915	15329
	80	t82	GSE48955	buproprion	c57 mice	striatium; 8 hrs after treatment	0.242774	2.91586	0.808146	2.41129	0.0607996	15881
	119	t121	GSE130098	insulin intranasal	rats	hippocampus; young rats; 3 mo treatment	0.0289292	0.0011232	4.2218e-05	0.0169942	-0.013016	12044
	169	t171	GSE80638	nicotine	rats	cerebellum neuron cultures; 16 days	0.00696345	0.0518884	0.00490076	0.0406841	-0.013267	13690
	247	t253	GSE48954	risperidone	mice	striatum; 8 hrs treat	0.859639	2.16314	1.65406	1.32132	-0.0473949	12134
	78	t80	GSE47541	venlafaxine	rats dark agouti	hippocampus	0.0752728	0.355739	0.0110574	0.355739	-0.0642155	8254
	138	t140	GSE71527	desipramine	mouse; wt	striatum;	0.391727	0.0612227	0.248402	0.0477063	-0.156841	15665
	111	t113	GSE8162	alpha tocopherol; vit. E	mice	neocortex; 30 month old	1.38676	0.0332409	0.0560758	1.16279	-0.201132	15572
	44	t44	GSE7762	morphine 5 days	mice.129	striatum	1.75047	2.88591e-05	0.365838	1.15197	-0.232697	15549
	65	t67	GSE81672	ketamine	mice	pfc, non responders	0.999876	0.098805	0.00105098	0.816408	-0.281222	15437
	178	t180	GSE47541	MDMA	rats	dorsal raphe	1.07239	0.0431843	0.089821	0.71542	-0.310332	8256
	131	t133	GSE15774	morphine	mice	striatum; 8 hrs	2.10946	0.591911	0.916742	1.44457	-0.340058	15242
	26	t26	GSE39697	exercise	mice	inner layer hippocampus	0.0988949	3.77947	3.16393	0.338761	-0.375678	8158
	184	t188	GSE62194	nicotinamide riboside	WT mice	cerebellum; injection of NR; older mice	2.10887	0.54431	2.25521	0.0113855	-0.386588	14451
	87	t89	GSE81672	imipramine	mice	pfc, responder	1.82586	0.25374	1.30828e-07	1.69223	-0.387369	15453
	99	t101	GSE18055	trichostatin A	rats	nucleus accumbens; TSA plus cocaine	0.672712	1.37933e-06	0.000440984	0.278787	-0.393485	13307
	129	t131	GSE87823	heroin	humans	nucleus accumbens; users v control	0.886012	2.50497	2.81153	0.176417	-0.403034	12323
	188	t192	GSE111925	methamphetamine	mice	brain; tat-	0.033099	0.57557	5.74482e-09	0.0909945	-0.517675	16396
	185	t189	GSE62194	nicotinamide riboside	Csbm mice	cerebellum; injection of NR; younger mice	1.70141	1.02898	1.83196	0.235912	-0.662523	14451
	244	t250	GSE6509	mifepristone	mice	brain; 4 hrs; contralateral to vehicle inj.	0.421957	1.28847	0.15571	0.886072	-0.668647	8292
	227	t232	GSE64702	rapamycin	mice	cerebellum; both groups infected with saline	0.769768	0.149017	0.00504546	0.210123	-0.703617	13707
	100	t102	GSE7955	permethrin	rats	cerebrocortex; 6 hrs after treatment; 1mg/kg	0.00243048	4.62181	0.204409	3.63549	-0.784341	13306
	199	t203	GSE15774	methamphetamine	mice	striatum; 8 hrs	1.11147	0.460952	0.00615494	0.74367	-0.822596	15242
	187	t191	GSE111925	methamphetamine	mice	brain; tat+	1.00349	0.000721464	0.0722317	0.0722317	-0.859745	16396
	122	t124	GSE67750	haloperidol	mice	striatum; chronic 30 pellets implanted	0.241758	1.26834	0.00256906	0.559791	-0.947741	14919
	232	t237	GSE56780	valproic acid	MECP2 KO mice	half brain	1.20167	0.0625518	4.41513e-07	0.246328	-1.01789	10980
	174	t176	GSE34451	streptozocin	rats	striatum	1.30588	0.187753	6.31099e-05	0.339368	-1.1542	12540
	197	t201	GSE43748	methylphenidate	rats	striatum; self admin	1.19365	1.29769	0.0100168	1.29769	-1.18363	13307
	39	t39	GSE107725	estradiol	rats	dentate gyrus; both groups had seizures	0.834948	0.834948	0.282815	0.0539876	-1.33309	10195
	18	t18	GSE15129	enzymeQ10	mice.SAMP1	brain	0.229711	1.37466	5.75451e-11	0.161236	-1.44314	15549
	143	t145	GSE78281	testosterone	mice	primary neurons; 4 hours treatment	1.51759	0.450525	0.00210869	0.511324	-1.45468	14551
	228	t233	GSE64702	rapamycin	mice	right hemisphere; both groups infected with saline	1.94742	0.149017	2.23258e-08	0.62078	-1.47566	13707
	229	t234	GSE41018	rapamycin	mice	brain; 25 month; control n=2	1.44689	0.158947	0.00706702	0.0932089	-1.50556	5230
	115	t117	GSE9751	chlorpyrifos	rats	frontal cortex, 96 hrs; exp A multiple doses 1-10mg; other doses available; overall low p	2.1925	0.000162653	2.79293e-06	0.595207	-1.59745	10039
	84	t86	GSE26836	amitriptyline	3xTg mice	hippocampus; 4 month in water	1.85985	0.317104	0.317104	0.244241	-1.61561	9882
	179	t183	GSE57823	THC	mice	hippocampus; older mice	2.2542	0.808146	0.332807	0.992804	-1.73674	15881
	93	t95	GSE81672	imipramine	mice	amygdala, responder	0.000927068	4.47031	1.80875	0.896837	-1.76565	15644
	94	t96	GSE44868	trichostatin A	mice	hippocampus, TSA + novely 1 hr	1.44644	1.00151	2.70172e-06	0.648407	-1.79954	16391
	96	t98	GSE44868	trichostatin A	mice	hippocampus, TSA 30 min	3.14487	0.0434022	0.000430557	1.32653	-1.86131	16391
	151	t153	GSE88736	cocaine	rats	nucleus accumbens; enrichment both groups	2.18033	0.144622	0.421498	0.023855	-1.8796	13486
	74	t76	GSE73018	ethanol; 1 wk	mice	neurons; cytosolic	2.24773	0.00448102	4.03948e-08	0.351911	-1.9003	15023
	133	t135	GSE15774	ethanol	mice	striatum; 8 hrs	2.91043	0.153494	0.126542	1.01138	-1.926	15242
	243	t249	GSE66275	haloperidol	rats	striatum; 21 days treat	1.83224	0.533211	0.00523609	0.298604	-2.06161	5860
	251	t257	GSE66275	risperidone	rats	hippo; 21 days treat	1.47332	2.36588	0.883828	0.747422	-2.20795	8357
	210	t215	GSE43375	high frequency stimulation; subthalamic nucleus	rats	striatum; both groups 6-OHDA	1.94333	0.490249	0.117053	0.0236223	-2.29291	7048
	222	t227	GSE64607	AICAR	mice	lateral entorhinal cortex; 14 day treatment	0.439293	4.56121	2.29056	0.394704	-2.31524	8318
	234	t239	GSE29419	SAHA	mice	frontal cortex	0.0508474	2.30832	0	0.0335	-2.32567	9102
	89	t91	GSE81672	imipramine	mice	hippocampus, responder	2.73996	0.0497395	0.00386195	0.454716	-2.33112	15449
	15	t15	GSE62194	resveratrol	WT mice	cerebellum; in diet	0.168039	2.40678	0.00814961	0.0473627	-2.51931	14451
	156	t158	GSE115614	sertraline	rats	hippocampus; both with tbi; 1 day treat	0.871332	3.46452	0.0175336	1.73379	-2.58453	14310
	249	t255	GSE67723	risperidone	mice	striatum; DBA strain; 3 days treat	2.11994	0.828799	0.055673	0.283926	-2.60914	9895
	168	t170	GSE6388	nicotine	mice	hippocampus; d30; young; ip daily treat	0.882875	1.77042	0.00245211	0.0209573	-2.62989	8158
	207	t212	GSE74382	levodopa	rats	dorsal striatum; both lesioned; both ppx conditioned	2.68623	0.0621774	0.000201248	0.107568	-2.64064	9652
	97	t99	GSE44869	trichostatin A	cbp+ mice	hippocampus, TSA 30 min	3.52713	2.70172e-06	1.53519e-08	0.648407	-2.87873	16391
	20	t20	GSE15129	QH2	mice.SAMP1	brain	3.74918	0.00445729	7.0751e-08	0.859523	-2.89412	15549
	71	t73	GSE81672	ketamine	mice	amygdala, non responder	0.00222971	3.82951	0.332406	0.570122	-2.92921	15632
	25	t25	GSE39697	exercise	mice	outer layer hippo; 30 days	1.99108	1.66553	0.51755	0.0485641	-3.0905	8158
	109	t111	GSE16171	progesterone	rhesus monkey	dorsal raphe; 1 month treat v. ovx	1.98651	1.26727	0.0135639	0.14408	-3.09614	8617
	125	t127	GSE66277	haloperidol	rats	hippocampus; .25 mg 21 days	3.10231	0.204594	9.89965e-05	0.0810917	-3.22571	13307
	241	t246	GSE857	tacrine, moclobemide and creatine	mice	whole brain hemispheres	0.313816	3.18778	2.30841e-06	0.254077	-3.24752	5343
	126	t128	GSE66277	haloperidol	rats	striatum; .25 mg 21 days	1.19365	2.45798	0.145349	0.239736	-3.26655	13307
	95	t97	GSE44869	trichostatin A	cbp+ mice	hippocampus, TSA + novely 1 hr	3.70702	1.0986e-05	0.00112316	0.165631	-3.54028	16369
	171	t173	GSE77569	bexorotene	mice AD model	cortex	3.10717	1.34026	0.836547	0.0412239	-3.56966	15265
	1	t1	GSE28644	fluoxetine	mice	cortex; many strains	3.03355	1.78303	0.977414	0.242271	-3.5969	15385
	167	t169	GSE6388	nicotine	mice	cortex; d30; young; ip daily treat	0.882875	3.01908	0.0586736	0.156796	-3.68649	8158
	79	t81	GSE47541	venlafaxine	rats dark agouti	dorsal raphe	2.05443	1.72167	0.00010446	0.0756501	-3.70034	8256
	19	t19	GSE15129	enzymeQ10	mice.SAMP1	brain	3.95077	0.00445729	0.00016968	0.193377	-3.76169	15549
	224	t229	GSE159609	dasatinib	human	glioblastoma stem-like cells; 72 hr treat	5.18676	2.81925	0.774123	3.39445	-3.83744	18252
	192	t196	GSE43748	methamphetamine	rats	cortex; self admin	2.02647	2.6117	9.89965e-05	0.747388	-3.89069	13307
	172	t174	GSE34451	streptozocin	rats	hippocampus	3.40958	0.620536	0.00343237	0.133394	-3.89329	12540
	76	t78	GSE84156	withaferin A	mice	hypothalamus; diet induced obesity	0.331263	3.72654	6.80243e-10	0.0434022	-4.0144	16391
	219	t224	GSE64607	exercise	mice	lateral entorhinal cortex; 7 days running	1.95989	3.70281	1.4076	0.236914	-4.01819	9959
	68	t70	GSE81672	ketamine	mice	hippocampus, responder	3.70964	0.758208	0.00420477	0.35691	-4.10673	15508
	46	t46	GSE7762	morphine 5 days	mice.dba	striatum	4.83519	0.0332409	0.196589	0.426381	-4.24546	15572
	250	t256	GSE66275	risperidone	rats	cortex; 21 days treat	1.24815	3.27149	0.00651597	0.0285168	-4.48461	8328
	218	t223	GSE64607	exercise	mice	dentate gyrus; 28 days running	1.18462	4.83569	0.735679	0.735679	-4.54895	8413
	242	t248	GSE66275	haloperidol	rats	hippo; 21 days treat	3.96981	0.810867	1.27047e-08	0.0379807	-4.7427	8354
	147	t149	GSE99349	cocaine use disorder	humans	dl pfc	3.35528	1.6648	0.00122709	0.0071909	-5.01166	18197
	70	t72	GSE81672	ketamine	mice	nucleus accumbens, responder	4.99576	0.188412	0.0529705	0.0409717	-5.09023	15513
	195	t199	GSE73627	alcohol	rats	nucleus accumbens; excess ethanol	0.151272	5.31963	0.0274581	0.326089	-5.11735	12494
	66	t68	GSE81672	ketamine	mice	pfc, responder	3.84451	1.81891	0.0056178	0.395379	-5.26242	15442
	252	t258	GSE66275	risperidone	rats	striatum; 21 days treat	3.91666	2.16925	7.57321e-06	0.689421	-5.39648	8869
	124	t126	GSE66277	haloperidol	rats	frontal cortex; .25 mg 21 days	2.45798	3.2756	1.34427e-13	0.0995168	-5.63406	13307
	190	t194	GSE43748	amphetamine	rats	cortex; self admin	5.72716	0.672712	1.82604e-05	0.537558	-5.8623	13307
	230	t235	GSE17994	CCI-779	SCA3 mice	brain	0.212146	13.1057	7.20313	0.244645	-5.87008	10510
	59	t61	GSE134546	alcohol 1 yr	monkey	brodman	1.35796	6.66294	1.95055	0.0432376	-6.0271	12466
	88	t90	GSE81672	imipramine	mice	hippocampus, non responder	5.49318	1.05592	0.057322	0.198292	-6.29349	15341
	47	t47	GSE7762	morphine 5 days	mice.swr	striatum	3.17628	3.74918	8.54114e-07	0.365838	-6.55963	15549
	10	t10	GSE33137	curcumin	rats	hippocampus; 6 and 12 wk combined to get n=4 per treat	0.952035	5.95775	0.164829	0.0178907	-6.72707	12738
	139	t141	GSE71527	desipramine	mouse; transgenic	striatum	4.47244	2.72825	3.52536e-05	1.86181e-05	-7.20063	15646
	155	t157	GSE6512	clozapine	mice	brain; 12 wks	2.21214	5.8633	0.132135	0.481229	-7.46207	11918
	180	t184	GSE57823	THC	mice	hippocampus; younger mice	1.31191	10.2211	3.27975	0.0140217	-8.23926	15881
	194	t198	GSE73627	alcohol	rats	nucleus accumbens; ethanol	5.47229	2.92496	6.19301e-06	0.000302453	-8.39695	13144
	153	t155	GSE48955	clozapine	mice	striatum; 8 hrs	1.9568	6.95319	0.00478686	0.385078	-8.52013	15881
	200	t204	GSE93918	clozapine	mice; wt	pfc; chronic	1.92044	6.78044	0.00107199	0.000671491	-8.69914	15175
	245	t251	GSE66275	haloperidol	rats	cortex; 21 days treat	2.38113	6.48076	2.89298e-16	0.0396163	-8.82228	9633
	231	t236	GSE17994	CCI-779	mice	brain	0.648277	13.1679	4.74676	0.0776815	-8.99175	10990
	29	t29	GSE124353	celastrol	mice	hypothalamus; diet induced obesity	9.06959	8.16628e-09	0.00974779	0.0343406	-9.0255	16147
	69	t71	GSE81672	ketamine	mice	nucleus accumbens, non responder	7.88068	1.62313	0.00938091	0.0245322	-9.4699	15555
	246	t252	GSE48954	buspirone	mice	striatum; 8 hrs treat	0.138518	13.254	3.7836	0.11554	-9.49335	12414
	75	t77	GSE73018	ethanol; 1 wk	mice	synaptosome	3.59812	6.02206	1.63563e-05	9.9845e-05	-9.62006	14996
	12	t12	GSE70255	resveratrol	primates	cortex; high fat diet with/without RES	0.602852	14.5308	4.92659	0.244986	-9.9621	18234
	144	t146	GSE87188	testosterone from intact testes	mice	hippocampus; with T relative to no T from orchi	7.89225	2.66916	3.85731e-15	0.485507	-10.0759	13690
	31	t31	GSE124356	celastrol	mice	hypothalamus; lean mice	10.0138	0.115425	0.00201273	0.000798633	-10.1265	16147
	211	t216	GSE43375	high frequency stimulation; subthalamic nucleus	rats	striatum; both groups 6-OHDA and Ldopa	1.19943	9.40176	5.74997e-05	0.0245474	-10.5766	7006
	157	t159	GSE33619	methylphenidate	mice	substantia nigra; 1 mg/kg	6.9851	4.16909	0.0434238	0.0555781	-11.0552	14598
	128	t130	GSE6512	haloperidol	c57 mice	half brain; oral 12 weeks	2.79837	8.6125	0.00263984	0.110308	-11.2979	11918
	158	t160	GSE33619	methylphenidate	mice	substantia nigra; 10 mg/kg	8.94397	2.69109	0.0701922	0.131508	-11.4334	14598
	83	t85	GSE48955	diazepam	c57 mice	striatium; 8 hrs after treatment	0.504843	12.595	0.724149	0.045436	-12.3303	15881
	13	t13	GSE11291	resveratrol	mice	neocortex; resveratrol v control diet 30 month	3.19642	10.6648	0.961066	0.00671102	-12.8935	15572
	92	t94	GSE81672	imipramine	mice	amygdala, non responder	4.16789	8.7629	7.26461e-08	0.000172894	-12.9306	15559
	57	t59	GSE12284	LPS; 24 hrs	mice	cortex	12.3202	0.985413	0.0559475	0.00132845	-13.2483	5392
	235	t240	GSE63943	SAHA	mice	hippocampus; 20 months	7.67653	5.59577	5.08236e-05	0.000159918	-13.2721	15231
	14	t14	GSE62194	resveratrol	Csbm mice	cerebellum; in diet	2.72556	11.4844	0.935326	1.05507e-06	-13.2746	14451
	135	t137	GSE109445	albiflorin	rats	hippocampus; chronic stress; then 7 d treatment	0.00259094	18.3496	3.61984	6.1383e-06	-14.7324	13141
	237	t242	GSE138802	ketamine	mice	hippocampus; 5 day treat	0.762863	14.2094	2.83043e-09	1.21911e-10	-14.9723	15074
	64	t66	GSE73798	ketamine	mice	hippocampus; 8hrs after treatment	1.6819	13.6797	0.0193055	0.0347216	-15.3076	15881
	215	t220	GSE36571	exercise	SAMP8 mice	hippocampus	14.5421	3.43062	2.10717e-10	0.000116752	-17.9726	8942
	22	t22	GSE2547	olanzapine	rats	pfc	12.1913	7.16722	0.000421455	0.0096924	-19.3484	13287
	53	t55	GSE42789	LPS	mice	pfc	14.3197	5.03868	0.00472624	5.68558e-09	-19.3537	8172
	202	t206	GSE128660	elevated temperature	mice	hypothalamus; lactating females 37 C	21.3331	0.0338707	2.12152e-15	0.0720431	-21.295	15332
	56	t58	GSE32529	LPS; 72 hrs	mice	pfc	20.1511	1.15197	1.51393e-05	0.00196427	-21.3011	15549
	58	t60	GSE12284	LPS; 24 hrs	mice	hippocampus	16.9451	4.61985	2.95768e-07	0.00132845	-21.5637	5392
	72	t74	GSE81672	ketamine	mice	amygdala, responder	1.43553	21.326	2.55487e-10	0.209749	-22.5518	15664
	112	t114	GSE8162	alpha tocopherol; vit. E; plus G toco	mice	neocortex; 30 month old	5.77902	28.1521	0.0712694	0.000177152	-33.8597	15572
	166	t168	GSE9058	alcohol abuse	humans	ventral tegmental area	33.3715	49.77	0	0	-83.1414	5686
	62	t64	GSE44456	alcoholic	humans	hippocampus	72.1881	29.5915	0	1.71451e-08	-101.78	17698

## Sheet: exercise genes and AD
	exercise composite (t243; 11 datasets)						AD genes affected by exercise composite (t243)						AD genes affected by exercise (human; hippocampus; t28)						AD genes affected by exercise (young mice; hippocampus; t16)
	Gene.symbol	sign1					genes reversed		genes same direction				genes reversed		genes same direction				genes reversed		genes same direction
	SDHC	6.77755					B	C	A	D			B	C	A	D			B	C	A	D
	RBM3	6.67768					YWHAZ	ITPKB	EMP3	RIMS1			SVOP	ITGB5	SREK1	ATP2A2			NRN1	TNS1	CALD1	CIRBP
	STX6	6.64444					BCL11A	ITGB5	SSPN	GAPDH			RNFT2	TNS1	TMEM47	POP4			BABAM2	HBP1	SASH1	ATP2B2
	AMER2	-5.88911					PCYOX1L	PALLD	SREK1	IMMT			YWHAZ	HBP1	RNF130	MEF2D			NRXN3	ANTXR1	SREK1	VIP
	LSM8	5.78888					NRXN3	TNS1	RELL1	SYT1			NAP1L5	ERBIN	ELK1	LZTS1			TPI1	DDIT4L	SERPINA3	GNG3
	PHF3	-5.778					MRPS25	HBP1	MXI1	FKBP3			NRXN3	SYTL4	TRAK1	PRKAR1A			GABRB3	PLCE1	ZHX3	ACSL6
	HIP1	-5.778		key:			PTPRN2	PPFIA1	PAK2	CHP1			IDS	CALD1	SEPHS1	ARV1			CALM3	ZFP36L1	PAK2	KALRN
	LIFR	-5.778		B: down AD; up exercise			GABRB3	IL13RA1	ACKR3	ARPP21			CA10	RREB1	SDC2	DNM3			MRPL15	SLC38A2	CAPN2	IMMT
	TMEM70	5.77667		C: up AD; down exercise			CALM3	PLCE1	PAGR1	PARM1			TSPAN7	LRRC1	PAPOLA	SMYD2			SV2B	AHNAK	PXN	ANKRD39
	ZDHHC3	5.68978		A: up in both			NSG2	ZFP36L1	BMP2K	DNM1			PTPRN2	IQGAP1		NRG1			SORCS3	VEZF1	ZNF652	PHF24
	ARPC5L	5.68878		D: down in both			MYL12B	SYTL4	UHRF1	CELF4			GABRB3	TGIF1		UTP14A			ROBO2	IQGAP1	STAG1	NREP
	MRPS10	5.68778					FIBP	CALD1	HSD17B1	NRIP3			NSG2	ABCA1		ACSL4			ACTB	TGIF1	LCAT	CCDC184
	BLVRA	5.67892					SORCS3	ITPRID2	ROM1	SLC6A17			SLC16A14	NIPBL		C12orf76			BDNF	PLEKHA7	FKBP5	MRPL30
	HMGCR	5.67889					SNCA	BGN	SUN2	RAB40C			UBE2N	SRGAP1					JPT1	INPPL1	UHRF1	GAD1
	ARHGAP20	5.67756					BEX4	RREB1	CD59	CPLX1			SNCA	TOB2					STX12	PLSCR4	OTOS	MGST3
	NDUFS3	5.6679					ROBO2	RFX4	RPS27L	NRG1			ROBO2	ATP6V0E1					NPTX2	TOB2	CLEC5A	GET1
	ESD	5.6678					NDUFB5	VEZF1	GPC4	GNAS			TUBB2A	HMBOX1					HECTD2	SPAG9	EEF1D	HAPLN1
	UGGT1	-5.667					MDH2	LRRC1	LTBP1	UBQLN2			MDH2	AFF1					MARCHF4	PDLIM4	RNF19A	NRXN1
	DHRS7	5.66654					MECR	IQGAP1	COL1A2	CAPNS1			KRT222	ZNF395					PFN2	FXYD5	DNAJB6	SARS1
	NKIRAS1	5.65567					EIPR1	TGIF1	ZIC1	C12orf76			GDAP1	KLF15					MANBAL	SELENOP	WFS1	COX6B1
	GNG10	5.57779					BEX1	ABCA1	AKR1C1				ME3	SPAG9					ARF5	TBC1D2B	HEBP2	MEG3
	SLC12A7	-5.56788					BDNF	PLSCR4	H2AJ				EIPR1	WWC3					PLK2	IGDCC4	TBC1D14	TCEA2
	PAPSS2	-5.56777					NDUFA9	NIPBL	AQP1				PPFIA2	TCF3					AGAP2	ITPRIP	FAM107B	ARPP21
	RBP4	5.56679					SEZ6L2	TOB2	EBI3				BEX1	ZNF621					ENSA	MCL1	STARD8	PARM1
	ACTN4	-5.5667					LIN7B	HMBOX1	CDKN1A				TUBB3	ZFHX3					DCLK1	GJA1	GPC4	SLC25A27
	DDO	5.56634					JPT1	PARD3	TAGLN2				CISD1	KHNYN					HSPB3	KHNYN	LTBP1	QPCT
	OGN	-5.56555					GPHN	SPAG9	PGAM2				LIN7B	ARHGEF10					SLC30A3	PTBP1	RHOJ	C12orf43
	RAPGEF3	-5.56456					TRAPPC2L	SELENOP					BEX3	KTN1					TUSC2	RFTN2	COL1A2	EMC9
	DECR1	5.5569					FABP3	ASXL1					GPM6A	ARAP1					ARHGEF9	RBM6	MORC4	STXBP1
	SERF2	5.55667					STX12	PBXIP1					BEX5	PAWR					SCN2A	GPR4	FBXL7	SLC6A17
	SPG21	-5.55646					ZNHIT3	KHNYN					GRIK2	FANCC					MAPK9	SLC25A18	BBX	SLC4A8
	C15orf40	5.55645					ITFG1	LIMK2					SST	CD163					ADD2	RAPGEF3	PHF21A	MBTPS2
	SRP14	5.55557					ACTG1	KTN1					SYN2	DDIT4					RIMBP2	YBX3	CDKN1A	APEH
	EFS	-5.55543					TXN	SPEN					JPT1	STAT3					ARPC5L	SMTN	SAMD1	SGSM1
	CRYBG3	-5.55468					UBE2V2	RBM6					MAGED1	LILRA2					SLC8A1	SNRNP48	HNRNPH3	SMARCA2
	CCDC127	5.54544					PFN2	NIBAN2					PTPN3	NIBAN2					GRIA3	PTPN21	ARRDC4	HECW2
	KPNA1	5.54445					ATP5F1C	FGR					SUB1	FGR					ATP2B1	KAT6A	PGAM2	SPATA7
	CACNA2D1	5.54443					MANBAL	RAPGEF3					GABARAPL1	CALCOCO2					PDHB	SWAP70	JDP2	TOX
	GAS2L1	-5.45689					ZCCHC17	HDGF					ITFG1	RAPGEF3					ENC1	NFATC3	PHYKPL	VEZT
	NABP1	-5.45535					RBFOX1	PXDC1					TXN	ANGPT2					ATP6V0D1	PDLIM5		GNAS
	HBB	5.43333					PLK2	YBX3					UBE2V2	QKI					AP2M1	SYNM		SLC6A1
	SLCO3A1	-5.31222					NME1	SNRNP48					MARCHF4	LRP4					ANK3	TNXB		ACP2
	ATP5PO	4.88999					DCLK1	HIF3A					MANBAL	PXDC1					SEZ6L	FBLN1		ARMC9
	TUBA4A	4.77779					NREP	OGFRL1					ZCCHC17	SMTN					CAMKK2	WDR6		DUSP28
	RUVBL1	4.77777					SLC30A3	KANK1					PPP2R2B	RIN2					TAFA1	SERTAD3		CKMT1A
	GOSR2	4.77777					UCHL1	SWAP70					RPL15	GAB1					ARMCX5	SOX9		GRIA2
	H2AJ	4.76689					IMP4	RUFY1					RBFOX1	KANK1					COPS8	CYBA		UBQLN2
	CUX1	-4.67889					ATP5MG	KIF1C					MAL2	FYCO1					TOR1A	NPFF		MINDY3
	EFCAB14	-4.678					ARHGEF9	SORBS1					OPA1	ZNF652					RASGRP1	SYNE2		SNCB
	MRPS17	4.67799					SYT13	EPOR					ARF5	RUFY1					COPS4	MIER1		PRDM2
	SPIN1	4.67778					CITED1	NFATC3					ATP8A2	KIF1C					ARHGAP20	UBXN2A		RFC3
	GNB5	4.67767					GAP43	SYNM					GPRASP1	FOXO4					SLC39A10	TRABD
	RBMS2	-4.67556					MAPK9	SMG5					SKP1	EPOR					RASGRF1	FOXN3
	HIGD1A	4.6699					ATP5IF1	HEY2					C5orf22	TBX3					MRPS23	NFKB1
	GNL3L	-4.66801					DLG3	MKNK2					DCLK1	SMG5					RAB6A	TCEAL9
	C8orf33	4.66667					MAST3	SAV1					NREP	MKNK2					NPTXR	EFHD1
	KIF1B	-4.66667					HIGD1A	FBLN1					TSPYL5	ARHGAP45					VKORC1L1	IGFBP5
	SNX9	-4.66654					ADD2	SPG21					MEAF6	SAV1					TMEM17	NUAK2
	VDAC3	4.66557					RIMBP2	BOC					MLF2	TNXB					DENR	ECHDC2
	ADGRL3	4.66533					ARPC5L	TLR2					TBC1D9	SPG21					FBLN7	PSD2
	TRABD	-4.66456					FH	WDR6					BEX2	FKBP5					RNMT	TRIOBP
	GPR182	4.66433					ATP2B1	FKBP5					TMEM59L	ITGA10					SLC8A2	IRF2BP2
	CLK4	-4.66432					MFSD4A	SYNE2					IMP4	SYNE2					GNB5	MAP3K3
	BEX1	4.6578					ENC1	MIER1					SGIP1	SNX33					MLLT11	SLCO4A1
	OTUD7B	-4.65446					AP2M1	UBXN2A					TUBB4B	LAT2					MYCBP2	BTG1
	LIN7B	4.59011					SEZ6L	TRABD					CDH13	SPP1					NECAP1	SRPX2
	PPP2CA	4.59001					ARMCX5	NFKB1					MEIS3	RBM17					KCNAB1	RGL2
	PSMB3	4.589					NHP2	RBPJ					PPP1R2	MAVS					DLGAP1	PNISR
	DCTPP1	4.579					COPS8	EFHD1					SYT13	DLC1					GSKIP	FAT1
	JKAMP	4.57889					TOR1A	IGFBP5					CITED1	RBPJ					MKKS	DDB2
	ENTPD4	4.57878					RASGRP1	SOX2					GAP43	ENTR1					OCIAD2	TCIRG1
	TRHR	-4.57777					PSMB7	NUAK2					NRXN1	EFHD1					LRRC20	ROM1
	CHD2	-4.568					NTPCR	FGFR1					MAPK9	ITGA5					LINGO1	ABCC9
	ABCA9	-4.568					ARHGAP20	TRIOBP					MAP2	SPECC1L					SDHB	ENTPD2
	USP53	-4.568					RAN	IRF2BP2					ATP5IF1	FGFR1					SEC61A2	RNASET2
	BAHCC1	-4.568					GOT2	MAP3K3					UCHL5	IL15					CDC42	RAB23
	TIMM10B	4.56788					PSEN2	RGL2					HIGD1A	SLC12A4					LCMT1	C1R
	SH3GL2	4.56778					SLC39A10	TCIRG1					TERF2IP	MTMR3					PRMT6	ANKRD9
	DAGLB	4.56778					SMARCA4	ADIPOR2					RUNDC1	HIPK2					MRPS30	CHKB
	LLPH	4.56679					TOMM70	KIAA0930					FH	IRF2BP2					KCNIP3	RNASE4
	HMCES	4.56678					CHCHD6	SOAT1					MFSD4A	MAP3K3					KCNK1	LPIN1
	IMP4	4.56678					MRPS23	MGAT1					SSTR1	SLCO4A1					TCEAL5	PLEC
	PLK2	4.56678					TUBB	CBFB					ATP5MC1	MFNG					CYRIA	MS4A7
	DCTN3	4.56668					WBP11	RNASET2					AP2M1	B4GALT1					ACTR3B	ZDHHC2
	AMY1A	-4.56665					TMEM17	RHBDF1					FAM131A	ADIPOR2					TPGS2	CLK1
	WDR74	4.56567					DENR	C2CD2					ARMCX5	TUT7					GRIA1	CP
	RASSF2	-4.56544					ADAM23	ELF4					LAMB1	SUN2					KCNQ3	BNC2
	TOR1AIP1	-4.55811					GNB5	NKTR					LGALSL	OLMALINC					PRKCB	TNFAIP8
	TMEM97	4.558					ZNRD2	C1R					COPS8	KIAA0930					CAMLG	AGO3
	NVL	-4.55788					MLLT11	NFASC					TOR1A	FAM107B					KCNV1	NFATC1
	PDZD11	4.55767					MYCBP2	MYO10					RASGRP1	KANSL1L					HCCS	MLKL
	TM2D3	4.55699					NECAP1	DOCK6					MPC2	MGAT1					INPP4A	LEF1
	MFSD4A	4.55678					KCNAB1	SLC44A1					DDX25	CBFB					GALNT17	PBX3
	GAB2	-4.55677					LRRC49	LPIN1					ASTN1	ABL1					YWHAG	TGM2
	USP47	-4.55667					LSM4	RIN3					ARHGAP20	RNASET2					FHL2	CCDC88B
	ATXN7L3B	4.55666					DLGAP1	PLEC					MANEAL	C2CD2					PPP2R2C	ROCK1
	DUSP19	4.55654					SUMO1	TRIM8					GLOD4	APOLD1					MAGEH1	AIFM3
	POLR3K	4.55654					WDR54	GSN					PSEN2	ELF4					GPR22	SMC3
	UCK2	4.55578					GSKIP	EPS8					SLC39A10	EPHB4					SCRN3	SEMA3F
	TNS1	-4.55567					OXCT1	ZDHHC2					ACAD9	ALPG					CUL2	RELA
	CTSL	4.55557					PSMC3	LIFR					TOMM70	NFASC					LDHA	OGN
	LTF	4.55554					MKKS	GKAP1					MRPS23	MYOT					CBX6	INSR
	C1orf50	4.55546					PSMA5	FOXC1					TUBB	FMO4					PDPK1	POGK
	GTF3C4	4.55544					C17orf58	CPM					RAB3B	DOCK6					PPP2CA	WEE1
	CCNQ	4.55535					SLC30A9	HS1BP3					VAMP2	SRRM2					DUSP4	NECAP2
	GEMIN2	4.55535					CNRIP1	CLK1					KLHDC9	SLC44A1					HCN1	ST6GALNAC3
	CHURC1	4.55533					SDHB	ZNF397					WBP11	RIN3					GAS7	LMNA
	UCHL3	4.55533					CDC42	CP					TMEM17	PKN2					NUP93	KLF6
	ISG15	4.5548					LCMT1	DNAJC1					DENR	TRIM8					TTPAL	SALL3
	LGALS1	4.55457					MRPS30	CLEC7A					ADAM23	GSN					DNAJC18	HEPH
	NGRN	4.55453					MRTO4	TTN					GNB5	ZBTB40					KYAT3	PADI2
	PEX19	4.55444					SELENOH	ANKRD40					TCEA2	LIFR					SPRN	NPAS3
	RPL36	4.55443					RITA1	NDE1					ATP6V1D	MAX					DDX1	ZCCHC24
	SEPTIN2	-4.55436					EMC3	NFATC1					MLLT11	CPM					EPM2AIP1	DPYSL3
	CYRIA	4.5541					KCNK1	SHROOM1					NECAP1	MAF					NOL4	ZC3H10
	EFCAB2	-4.55356					RBM3	TLE4					RTN3	KLF2					EPHA4	USP53
	MRPS5	4.54556					FGF14	EHMT1					FAM3C	HS1BP3					PPP3CB	CBS
	ORC2	4.54544					CYRIA	RASSF4					RAB2A	CLK1					FOXRED1	MTMR11
	RDH16	4.54457					PLPPR5	CLK3					DPP10	ZNF397					TMEM70	TTC17
	HNRNPDL	4.54456					ACTR3B	POGZ					LRRC49	RIPOR3					CNTNAP2	TP53I13
	NREP	4.54445					STMN3	LZTS2					SCG2	ZNF609					EXOC6	NPC1
	PLEC	-4.54444					CMAS	LAIR1					LSM4	DNAJC1					TTC19	BIRC2
	RBPJ	-4.54433					NFS1	LEF1					DDX10	GPR146					COPS5	ANKRD10
	DLG3	4.54422					TPGS2	MECOM					DLGAP1	TTN					NKIRAS1	IFNAR2
	ZNF664	-4.54366					APBA2	GLTP					SUMO1	ANKRD40						AMER2
	SOX2	-4.54321					LDB2	TAF3					KCNIP4	KIF5B						NHLRC2
	SIRT6	-4.53356					CAMLG	FBXO32					WDR54	PI16						SALL2
	SLMAP	4.52111					COPG1	ARRDC2					GSKIP	NDE1						SDC4
	PCDH9	-4.478					KCNV1	ROCK1					PTPRR	NFATC1						CAB39L
	MRPL24	4.47788					HCCS	LZIC					MARK1	SHROOM1
	ICOSLG	-4.47778					INPP4A	SMC3					TUSC3	TAZ
	AP2M1	4.46557					STMN1	NFE2L2					FAXC	DHRS3
	CRYL1	4.45789					TCERG1	ADGRL4					CNRIP1	GPSM3
	FABP3	4.45778					SLC25A14	SLC11A1					REEP1	RASSF4
	ZCCHC24	-4.4569					APEX1	SEMA3F					LNPK	DCAF1
	COMMD1	4.45668					MRPS21	COBL					DGUOK	CLK3
	SNRPG	4.45667					HNRNPD	OGN					EID2B	POGZ
	ZBTB16	-4.45667					YWHAG	SMARCC1					CDC42	ATL3
	SRRT	-4.45579					PSMB4	INSR					TRAPPC13	LZTS2
	DYNLL1	4.45568					DCTPP1	EVA1B					YWHAH	LILRB3
	NET1	4.45568					DDT	POGK					PAK3	ARHGEF40
	SNCA	4.45554					BABAM1	WEE1					MCAT	LAIR1
	PTPRE	-4.45544					B9D1	NOTCH1					MRPS30	LEF1
	SRRD	4.45533					PSMG3	FLCN					UTP11	PLCG1
	PHACTR4	-4.45478					ERH	BNIP2					C12orf43	MECOM
	DLGAP1	4.45411					PRKAG1	SHMT1					CCND2	GLTP
	TIMM17A	4.45233					NAPA	CTBP2					RTL8C	CSF1
	SIK2	-4.44689					PPP2CA	ANLN					SELENOH	LAMA5
	FABP5	4.44677					EOLA1	LRIG1					RITA1	TAF3
	ZYG11B	4.44665					CCDC113	DOCK5					SYNCRIP	ARRDC2
	CPM	-4.4459					DNAJC18	SALL3					APLP2	DOK1
	SH2D6	-4.44589					PLAA	PHF2					AAGAB	ROCK1
	AOX1	4.44578					PSMD4	FZD7					FGF14	ADAM33
	SDHAF1	4.44577					WDR77	NPAS3					CYRIA	NFE2L2
	PCLD	-4.44557					TUBA4A	TRAM1					PLPPR5	STK38
	GLCE	4.44556					DDX1	ZCCHC24					ATRNL1	KIF7
	ANLN	-4.44556					NDUFS3	ATOH8					NFS1	PHB
	NDUFAF4	4.44556					GRIA2	DCLRE1C					FRMPD4	SLC11A1
	PRG2	-4.44556					COG1	USP53					C2orf80	SEMA3F
	CAVIN3	4.44546					GRIN2A	ACBD5					ABRACL	COBL
	ANKRD12	-4.44478					RNF187	ZMPSTE24					TPGS2	SMARCC1
	GNG2	4.44467					HAGH	CLDN15					KCNQ3	INSR
	SPOPL	-4.44466					PEX19	RRBP1					NPTN	EVA1B
	INSIG2	-4.44466					ATP5F1D	TTC17					KCNV1	BBX
	H3-3A	4.44457					TMEM70	NPC1					HCCS	CNKSR3
	VPS26B	4.44457					SLC41A3	BIRC2					INPP4A	PREX1
	WNK1	-4.44456					EXOC6	ANKRD10					FARSB	NOTCH1
	PVR	-4.44456					RAB3C	MYO9B					TCERG1	FLCN
	MAP3K3	-4.44452					DCTN3	CERS2					RTN4IP1	RNF213
	SLC2A3	-4.44433					LSM3	AMER2					SLC25A14	ANLN
	PLAA	4.44432					COX5A	TGFBR2					ANXA7	RGL3
	SREK1IP1	4.44423					CLSTN3	NHLRC2					MRPS21	DOCK5
	TMEM183A	4.44423						POLDIP3					HNRNPD	KLF6
	CHD3	4.44422						PTMA					CDK7	MALAT1
	BTBD3	-4.44344											NEGR1	KANSL1
	ITFG1	4.44332											AP3M2	ZCCHC24
	MINDY1	-4.44332											BABAM1	ATOH8
	FLNB	-4.44323											C1QTNF4	QDPR
	HMGCS1	4.44322											ERH	DCLRE1C
	DMRTC1B	4.44322											JAZF1	USP53
	H1-2	4.44243											AKAP6	MAP3K8
	BEX4	4.43543											RASAL2	SSH2
	MAP3K13	4.43533											SMARCA2	CLDN15
	HMBOX1	-4.4343											AKAP11	RRBP1
	LRATD1	4.43357											CX3CL1	TTC7A
	MATN2	-4.43355											PPP2CA
	NUP210	-4.43355											C14orf132
	PSMA7	4.43346											VEZT
	UBR3	4.43323											PDE2A
	ZNF254	-4.43232											CCDC113
	SGCB	4.43211											CRY2
	SLC7A11	-4.43211											ARMC9
	ACER3	-4.42244											PLAA
	CIDEA	4.42222											CCDC85A
	TMPO	4.42101											HOOK1
	TMEM17	4.421											DUSP28
	CHST2	-4.35667											TUBA4A
	NDUFB6	4.35558											NOL4
	ZNF706	4.35522											NDUFS3
	NCBP2	4.34667											FIG4
	INPP4A	4.34554											COG1
	PXK	-4.34554											GRIN2A
	TAF11	4.34447											RNF187
	FGF1	-4.34435											KLHL42
	ITPKB	-4.33466											ELAPOR1
	YWHAG	4.33445											NAP1L3
	SMC3	-4.33343											LRRC7
	COL1A2	4.33336											BTBD10
	PRKCSH	-4.33335											RTF1
	DNAJC12	4.33309											MORN4
	VMP1	4.33233											PEX19
	ADAM28	-4.33222											UBQLN2
	MRGPRX1	4.332											C1orf115
	FRYL	-4.33111											DHX36
	NAPEPLD	-4.32367											PPP1R14C
	ARHGDIA	-4.32222											C2CD2L
	MRTFB	4.32201											ERICH3
	DST	-4.31144											SLC41A3
	ERC2	4.30021											UBL5
	ECHS1	4.24556											COX7B
	TUBB2B	4.24411											EXOC6
	EMC10	-4.23444											GABRA2
	KRIT1	-4.23356											P4HTM
	RITA1	4.23312											MAPK8
	NRXN3	4.22223
	PYGO2	-4.22222
	SRP54	-4.22199
	AQR	4.22133
	KMT5A	-4.21889
	APP	-4.2011
	ACOT9	3.79011
	NFS1	3.77899
	POLR1D	3.68
	ROCK1	-3.6789
	PSMD13	3.67889
	TRIM8	-3.67811
	TRA2A	-3.678
	COQ7	3.67789
	C17orf80	3.66866
	SPAG9	-3.66811
	TRAPPC2L	3.6679
	TMEM14C	3.66789
	SEMA6A	-3.66789
	DCLRE1C	-3.6671
	LRRC1	-3.6669
	WASF2	-3.66668
	SH3BGRL3	3.66667
	ITGB1BP1	3.66666
	MRPL16	3.66553
	MLLT11	3.58112
	RICTOR	-3.58022
	GGCX	3.57779
	PPDPF	3.57779
	NAPA	3.57778
	KITLG	-3.57767
	CBFB	-3.57756
	MRTO4	3.57556
	NDUFA8	3.5689
	PRDM2	-3.568
	ANKRD40	-3.56778
	EPHB1	3.56767
	TMEM223	3.56766
	YPEL2	-3.56689
	HTRA1	-3.56678
	XPO1	-3.56677
	LRRC49	3.56668
	LSM3	3.56658
	MAGEF1	3.56656
	PLGRKT	3.56656
	RPAIN	3.56646
	OXCT1	3.56578
	GPC4	3.56556
	ACIN1	-3.56446
	RNF34	3.56444
	COPZ1	3.55801
	MIEN1	3.55689
	CCT6A	3.55678
	CFAP20	3.55677
	ZIK1	-3.55677
	JPT1	3.55668
	KCNK1	3.55667
	SLC25A14	3.55667
	UBE2K	3.55667
	HEY1	3.55667
	HSP90B1	-3.55656
	NEXN	-3.556
	BPNT1	3.55578
	DBP	3.55578
	GOT2	3.55567
	NT5DC2	-3.55559
	SWAP70	-3.55557
	CDC42SE2	3.55544
	ITPKA	3.55543
	RRP1B	-3.55542
	SNAP47	3.55478
	WDR27	-3.55467
	KCNJ9	3.55466
	ZMIZ2	-3.55456
	CNIH2	-3.55445
	SMIM14	3.55444
	SLC48A1	-3.55442
	HBA1	3.54557
	SEC62	3.54557
	LAMTOR3	3.54543
	COX11	3.54533
	SH3KBP1	-3.54478
	UBXN2A	-3.54478
	OLIG2	-3.54467
	CACNB2	3.54456
	CCNG2	3.54456
	PSMB1	3.54454
	DCTN5	3.54453
	PPIE	3.54445
	ID2	3.54444
	RNGTT	-3.54444
	SMC4	-3.54444
	ZCCHC17	3.54422
	RNF8	3.5432
	SLCO1A2	-3.53243
	AUH	3.4779
	FBXO45	3.47766
	PSMB9	3.47657
	ATP6V1G1	3.46901
	ELMOD2	-3.46811
	MRPL20	3.46778
	MYL12B	3.46778
	CDKN2D	3.46678
	NIT2	3.46666
	CCDC58	3.46666
	RHBDD2	3.46634
	MANBAL	3.46623
	NRCAM	3.46444
	POGK	-3.45801
	MTDH	-3.45777
	ADAM23	3.45775
	NFASC	-3.457
	IGFBPL1	3.45668
	NDUFA9	3.45667
	IQGAP1	-3.45667
	SLC25A25	3.45667
	FOXF1	-3.45657
	MFSD3	3.45656
	RIOK3	-3.45654
	TPM4	-3.45646
	IKBIP	-3.45645
	NCBP3	-3.45589
	FAM53B	-3.45588
	CITED1	3.45588
	MRPL36	3.45579
	CLMN	-3.45578
	PLSCR4	-3.45578
	PAFAH2	-3.45575
	ERG28	3.45568
	PDK4	-3.45567
	HMGB3	3.45564
	SATB1	-3.45557
	MATR3	-3.45556
	AP1S1	3.45554
	EXOC7	3.45554
	IGFBP6	3.45554
	MED9	3.45544
	POLE4	3.45543
	TRMT6	3.45536
	C18orf21	3.45533
	SUMO1	3.45533
	POLK	-3.45533
	ACTR3B	3.45523
	NAA35	3.45457
	EZH1	-3.45444
	FNBP1	-3.45444
	NOCT	3.45434
	EIF4A3	3.45434
	SLC6A2	-3.45433
	PIGQ	3.45333
	STX4	3.45333
	SMOX	-3.448
	LSM4	3.44689
	CDC42BPA	-3.44689
	TAF3	-3.44688
	SFPQ	-3.44678
	PDYN	3.44678
	TRIAP1	3.44667
	PDE6D	3.44656
	ZFAND2B	3.44656
	SDHB	3.44654
	ASPHD2	3.44645
	SUSD2	-3.44601
	THOC3	3.44567
	MCM5	3.44558
	CLASRP	-3.44554
	BDNF	3.44546
	PHYH	3.44546
	TUBB	3.44546
	MPEG1	3.44544
	HS3ST1	3.44544
	ZRANB3	3.44543
	WNK4	3.44523
	DUSP14	3.44522
	ARMCX5	3.44521
	BABAM1	3.44489
	CDH19	-3.44489
	LRIG3	-3.44478
	COBLL1	-3.44477
	KHNYN	-3.44468
	ARL4C	-3.44467
	GLP1R	-3.44467
	CDK13	-3.44466
	RASSF4	-3.44466
	SAV1	-3.44457
	ABHD14A	3.44457
	BCAT2	-3.44456
	FBXO3	3.44456
	PNP	3.44456
	FBLN1	-3.44454
	ARRDC2	-3.44454
	RPL34	3.44453
	BSN	3.44446
	PSEN2	3.44446
	AP2A2	3.44445
	DENR	3.44444
	PAIP2B	-3.44444
	PKD2	-3.44444
	RBMX	3.44444
	PLOD3	-3.44443
	CALM3	3.44442
	LYPLAL1	3.44436
	PTDSS1	3.44436
	DCLK1	3.44434
	DTWD1	3.44433
	RMND5B	3.44433
	GTF2H5	3.44433
	IFT43	3.44433
	PAN2	-3.44432
	IL18RAP	-3.44432
	YWHAZ	3.44422
	PTPMT1	3.44422
	CDC42EP3	3.44421
	LRRC40	3.4442
	BRINP1	3.44411
	MRPS23	3.4441
	HEATR5B	-3.44356
	BPGM	3.44355
	SCNN1A	-3.44353
	SSX2IP	3.44346
	RAET1E	-3.44345
	TRIOBP	-3.44343
	MPV17	3.44333
	IPO4	-3.44332
	XBP1	-3.44321
	ACKR3	3.4432
	PELI3	3.44311
	MKKS	3.44311
	NKAPD1	3.44311
	ADGRB3	3.4431
	SYNJ2BP	3.44245
	RELL1	3.44234
	BUD31	3.44199
	PAFAH1B3	3.43668
	PPAT	3.4357
	IGFBP5	-3.43489
	ESYT2	-3.43479
	LZTS2	-3.43466
	KCNAB1	3.43446
	COA3	3.43445
	SLC12A9	-3.43444
	NACC1	-3.43357
	EEF1B2	3.43356
	ZDHHC20	-3.43356
	SYT4	3.43353
	UBE3A	3.43343
	ARHGAP23	-3.43343
	NUTF2	3.43334
	NID1	-3.43333
	RFX1	-3.43333
	CD93	3.43332
	TRPM4	3.43322
	IL1RAP	-3.43322
	RASGRP1	3.43321
	DLL3	3.43312
	ATP2B1	3.43311
	RPS27A	3.433
	LDLRAD4	-3.43247
	MSH6	-3.43244
	TGIF1	-3.43223
	KIF1C	-3.43222
	MAPK14	3.43221
	CPNE1	3.43221
	DCTN2	-3.43221
	SMARCC1	-3.43212
	OBI1	3.43211
	CLK1	-3.4321
	DHFR	-3.43111
	KDM6B	-3.42344
	SEPTIN9	-3.42344
	SLC38A10	-3.42322
	KANK1	-3.42256
	APBA2	3.42244
	PTH1R	-3.42229
	PGRMC2	3.42223
	FKBP5	-3.42222
	EMCN	-3.42211
	FOXP1	-3.42123
	PLXNB3	-3.41244
	EFHD1	-3.41
	NDUFA11	3.36677
	PPP3R1	3.36666
	GALC	-3.36543
	SYNM	-3.35911
	UQCC2	3.359
	NCF1	-3.35787
	LSM7	3.35779
	AKTIP	3.35779
	RBM6	-3.35678
	SLC19A3	-3.35578
	RPA2	3.35566
	EMG1	3.35557
	EMC6	3.35546
	FLYWCH2	3.35534
	ATPAF2	3.35532
	FABP7	3.35454
	MCFD2	3.35446
	NOP56	-3.35445
	RAB14	3.35444
	ZNHIT3	3.35443
	FMNL1	-3.35442
	EDIL3	-3.35442
	SEC23IP	3.35433
	POU2AF1	-3.35422
	SUPT4H1	3.348
	AIDA	-3.34602
	RMDN1	-3.34578
	REST	-3.34567
	MAST3	3.34565
	RPS17	3.34556
	TMEM205	3.34556
	IGSF11	-3.34556
	MTRES1	3.34555
	VPS26A	-3.34554
	PGAM2	3.34546
	HP1BP3	-3.34544
	MYBL1	-3.34544
	KCNJ5	-3.34542
	MMD	3.34533
	DPPA3	3.34479
	UBR7	3.34478
	USHBP1	-3.34478
	KCNJ16	-3.34468
	HBP1	-3.34467
	PBX2	-3.34457
	DNPH1	3.34457
	AMBRA1	-3.34456
	B4GALNT1	3.34456
	MKNK2	-3.34456
	GNAS	-3.34455
	CD302	-3.34454
	PSMD11	3.34446
	EBP	3.34446
	ATP5F1E	3.34444
	OVCA2	3.34443
	SCAMP1	3.34436
	ZNF781	-3.34435
	PRAMEF1	3.34433
	TCEAL8	3.34423
	EMC3	3.34422
	ERH	3.34411
	BCOR	-3.34368
	RAP2C	-3.34355
	PRCC	3.34346
	PPIL2	-3.34335
	SLC25A23	-3.34333
	LRBA	3.34332
	PTEN	-3.34323
	AS3MT	3.34322
	RAVER2	3.34321
	EXOSC6	3.343
	VN1R5	3.343
	SMARCA1	3.34299
	PNN	-3.34234
	RPN1	3.34232
	MTARC2	3.34212
	CAPZA2	-3.34211
	LGR5	-3.3421
	FGF18	-3.34011
	FGF14	3.33657
	ELF2	-3.33579
	RPRM	3.33567
	MRPL54	3.33567
	YBX3	-3.33567
	RPL37A	3.33556
	DDX3Y	-3.33556
	SNIP1	3.33555
	ANKRD11	-3.33554
	CORO1C	3.33543
	UBTD2	3.33523
	CNRIP1	3.33523
	CD38	-3.33522
	CACNG7	-3.33478
	HAMP	3.33468
	IDH3A	3.33467
	RAD18	-3.33467
	RAB10	-3.33467
	IFFO2	-3.33466
	COX18	3.33457
	NR1H3	3.33457
	FER	3.33446
	ARL10	-3.33445
	SEC22B	3.33444
	CAMLG	3.33437
	MRPL53	3.33436
	COPS8	3.33435
	SLC4A7	-3.33433
	OGFOD2	3.33433
	NUDT16L1	3.33433
	NEK7	-3.33432
	GAS5	-3.33431
	NENF	3.33422
	MORN2	3.33421
	FAM204A	3.334
	SERINC5	-3.33367
	PSMC3	3.33366
	NAT8	3.33357
	ZBTB26	-3.33357
	PPP2R3C	-3.33357
	CCDC6	3.33357
	TOMM7	3.33356
	TRPM7	-3.33356
	CPOX	-3.33356
	GATAD1	-3.33356
	SELENBP1	3.33354
	VPS26C	3.33354
	DNAH1	-3.33354
	INHA	-3.33347
	KRT5	3.33345
	IRS1	3.33344
	DPYSL2	-3.33344
	POLR1A	-3.33344
	COL13A1	3.33344
	RAVER1	-3.33344
	INVS	-3.33343
	TTLL11	-3.33343
	NOTCH1	-3.33343
	NF2	-3.33341
	FKBP1A	3.33335
	SORL1	3.33335
	RPS3	3.33333
	AKIRIN2	3.33333
	EGR3	3.33333
	MEF2A	-3.33333
	PAXBP1	-3.33333
	BRD4	-3.33332
	NIFK	3.33331
	SHMT1	-3.33331
	RGL1	-3.33331
	NFKB1	-3.33323
	RNFT1	3.33323
	DDT	3.33322
	H2BC14	3.33322
	LUC7L2	-3.33322
	SOX10	-3.33321
	GALNT10	-3.33321
	ATP5F1C	3.33311
	SLC39A10	3.33311
	LENG9	3.333
	HS3ST6	3.3329
	TMED2	-3.33246
	AHCYL1	-3.33246
	SPTSSB	-3.33244
	SLC25A19	3.33234
	LPIN1	-3.33234
	CCL25	3.33232
	SCRG1	-3.33232
	SUV39H2	3.33232
	NDUFB5	3.33224
	SLC23A3	3.33222
	SNX12	3.33222
	HDAC5	-3.33222
	NAA60	-3.33221
	PRRT3	3.33212
	CCN1	3.33211
	SORCS3	3.33201
	EXOC6	3.33201
	ZNF658	3.33201
	CSTA	3.332
	MRPS30	3.332
	DIP2A	-3.33133
	ECE1	-3.33124
	DICER1	-3.33112
	PIGR	3.33111
	ACAA2	-3.33099
	TMEM41B	-3.33099
	IFT81	3.33099
	ETV5	3.33089
	RBFOX1	3.33089
	EMP3	3.33088
	EPOR	-3.33078
	API5	3.32554
	XRCC4	-3.32466
	KRT14	3.32433
	TPCN2	3.32421
	SLC15A2	-3.324
	POLN	-3.32356
	CINP	3.32346
	EFHD2	3.32345
	ZNF316	-3.32345
	ANKS1A	-3.32344
	WEE1	-3.32334
	CDKL2	3.32333
	RAB21	3.32333
	SLC23A2	3.32322
	BLVRB	3.32311
	ATP2B4	3.32289
	HECW1	3.32289
	CFAP69	-3.32255
	TBC1D5	-3.32246
	MXRA7	-3.32245
	RUFY3	-3.32241
	MRPL50	3.32237
	H1-0	3.32235
	RBBP9	3.32232
	SEPTIN4	-3.32232
	CYB5D1	-3.32222
	CMBL	3.32222
	DHX40	-3.32222
	KLF13	-3.32221
	KRT10	3.32213
	RNPEPL1	-3.32212
	HRK	-3.32212
	PLS3	-3.32211
	TBPL1	3.32211
	GAPDH	-3.32211
	CLSTN3	3.3221
	RPL29	3.3221
	GJA3	-3.32209
	IL2RB	3.32202
	TCTEX1D2	3.32201
	TMEM143	3.322
	SLC6A6	-3.32198
	OLIG1	-3.32133
	ACBD5	-3.32132
	PROM2	-3.32132
	ZNF445	-3.32122
	MIDN	3.32121
	MTMR1	3.32112
	PENK	3.32112
	FRAT2	3.32111
	CDKN1A	3.32101
	PLA2G4A	-3.321
	RIOK1	-3.321
	IMMT	-3.32088
	SLAMF9	3.32078
	LSM5	3.32076
	KDR	-3.32001
	ATXN7L3	-3.31889
	FAAP100	-3.31356
	PIGK	3.31211
	TOMM70	3.31145
	CD59	3.31112
	TAGLN2	3.31108
	C1RL	-3.30133
	BTF3	3.30011
	BIRC2	-3.2991
	NOS1	-3.29
	ACVR1C	3.25422
	TIA1	-3.24556
	OSBPL1A	-3.24554
	POLR1H	3.24545
	CELF4	-3.24446
	PTPRS	3.24445
	GSKIP	3.24411
	MRPL48	3.24346
	ADCY8	3.24334
	ADIPOR2	-3.23666
	SHMT2	3.2358
	NHP2	3.23567
	SGPP1	3.23556
	SLC44A1	-3.23555
	KY	3.23533
	PSMD4	3.23466
	LEF1	-3.23454
	SEPTIN11	3.23447
	SPTBN1	-3.23443
	NIBAN2	-3.23356
	COX5A	3.23356
	GPC5	-3.23356
	HPCAL1	3.23344
	CCDC115	3.23344
	TXNDC17	3.23343
	PIGZ	3.23334
	TRAM1	-3.23332
	TNFAIP1	-3.23332
	SP100	-3.23332
	ATMIN	3.23323
	UBQLN2	-3.23309
	LYNX1	3.23289
	TCF12	-3.23256
	FOXQ1	-3.23255
	SUGT1	-3.23232
	ERBB3	-3.23221
	MYRF	-3.23211
	ZDHHC14	-3.23211
	TCEAL3	3.232
	CEP57	3.2319
	PPP4R4	3.23167
	GLRX5	3.22556
	GABRB3	3.22456
	CRCP	3.22445
	MESP1	3.22434
	RPL30	3.22433
	SETMAR	3.22421
	TOB2	-3.22368
	POGZ	-3.22367
	MIS18A	3.22356
	BRIX1	3.22345
	KPNB1	3.22343
	TMEM50B	-3.22343
	PRPF38A	3.22333
	TLCD4	3.22333
	SEMA3F	-3.22331
	ACVR2B	-3.22321
	ZIC1	3.22311
	ZNRD2	3.22258
	TMEM198B	-3.22257
	RAB40C	-3.22254
	ANK2	-3.22246
	DIS3L2	-3.22246
	MKRN1	3.22236
	PFKFB2	-3.22232
	ING1	3.22232
	CCS	3.22222
	CCL17	-3.22221
	MFN1	-3.22221
	CCDC181	3.22211
	BCL7B	-3.2221
	KCNC1	-3.22209
	FRMD5	-3.22199
	ALDH3B1	3.22198
	ZEB1-AS1	3.22189
	C5	-3.22133
	ACACA	-3.22132
	INSR	-3.2212
	XPO7	-3.22112
	RNASET2	-3.221
	VAMP1	-3.22088
	TAF9B	3.22078
	FAM184A	3.22077
	FLCN	-3.21889
	GOLGA2	-3.21243
	ELF4	-3.21222
	GID8	3.212
	ZUP1	3.212
	PPP6R1	-3.21144
	SSR4	3.21134
	H1-6	3.21112
	H2BC4	-3.21112
	SLC25A36	-3.21112
	ARPP21	-3.21111
	SLC11A2	-3.21111
	MARCHF5	3.21102
	CSNK1D	-3.21099
	TRIM24	3.21089
	COQ10B	3.21089
	C3orf33	3.2108
	NIPAL3	-3.21022
	RHBDD3	-3.21011
	MITF	-3.21002
	DGCR2	-3.20999
	TAX1BP1	-3.20989
	CNOT6L	3.20988
	LASP1	-3.20978
	GRHL1	3.20977
	POU3F3	-3.20889
	SEMA7A	-3.20888
	SFTPC	-3.20878
	LMF1	-3.20221
	TCP10L	-3.20109
	HAUS1	3.20101
	CAPNS1	-3.201
	PDE7A	-3.201
	ATP11A	-3.20011
	RMDN3	-3.13344
	MXI1	3.13333
	HEXIM1	-3.12356
	TXN	3.12345
	GTPBP4	3.12322
	CTTN	-3.12322
	NFYA	-3.12234
	PIAS3	3.12212
	RNF10	-3.1221
	MIS12	-3.12133
	HSPA13	3.1209
	PARM1	-3.1201
	C4orf33	-3.11356
	MICAL3	-3.11244
	HMG20A	-3.11243
	PSMB7	3.11233
	METTL5	3.11222
	MS4A4A	-3.1121
	SHROOM1	-3.11144
	TMEM74	-3.11133
	COX20	-3.11131
	SEPTIN8	-3.11122
	PRKD1	3.11112
	CLDND1	-3.11112
	DUSP16	-3.111
	NUDT7	3.11078
	TOP2B	-3.1099
	FCRL1	3.10977
	SOBP	-3.10911
	TACO1	3.10867
	HNRNPD	3.10211
	MASP1	-3.10211
	GALNT18	3.10078
	NCK1	3.10022
	TNIP1	-3.09999
	APBB2	-3.09967
	EPHA6	3.09889
	PTN	3.00001
	EIF5	-2.9989
	MLLT3	2.99889
	MYEF2	-2.99866
	PRSS23	-2.95556
	PAK2	2.88899
	PLCE1	-2.78922
	MRPL49	2.77778
	NPAS3	-2.77689
	UACA	-2.67689
	SRA1	2.66901
	PRKAG1	2.66779
	CCAR1	-2.66765
	FBL	2.66666
	HAP1	-2.66656
	ATG5	2.66556
	KLF12	-2.66346
	CELSR1	-2.65544
	ROMO1	2.59001
	MRPL12	2.59
	PSMA5	2.57788
	CLEC11A	2.57778
	SORBS1	-2.57777
	FEN1	2.57767
	GPATCH3	2.57754
	IAH1	2.57746
	POLR2E	2.5689
	SMCHD1	-2.56812
	PSMB4	2.56778
	RUFY2	-2.56689
	MAPK12	2.56689
	CLEC7A	-2.56688
	MRPS25	2.56678
	ATP5IF1	2.56667
	MNAT1	2.56654
	SDHAF4	2.56647
	IRAG2	2.56567
	TMTC2	-2.56566
	NFATC3	-2.56556
	MICOS10	2.56544
	CLDN10	2.56533
	TPGS1	2.56467
	NDUFA1	2.56433
	SLC7A3	2.55778
	ACOT8	2.55692
	GRPEL1	2.5569
	MRPL14	2.5569
	DEPTOR	-2.55688
	PCSK2	2.55679
	SLC29A3	-2.55678
	GPHN	2.55667
	GOLT1B	2.55667
	GAP43	2.55666
	GABRD	2.55657
	ZNF420	2.55657
	PSMC2	2.55653
	AKAP13	-2.55578
	PCYOX1L	2.55556
	MRPL51	2.55546
	NIT1	-2.55544
	KCND3	2.55543
	CHN1	2.55522
	SUN1	2.55454
	NMD3	2.55444
	RPL7	-2.55444
	C15orf39	-2.55443
	ANKMY2	2.55411
	AKR1C1	2.54458
	WASHC3	2.54445
	CCND1	2.54444
	PPP4R3A	-2.54368
	TJAP1	-2.54344
	SFT2D1	-2.54333
	NPC1	-2.53333
	TCERG1	2.47779
	APBB1IP	-2.47767
	RIF1	-2.468
	MRPS28	2.46778
	MYO1E	-2.46777
	RANGRF	2.46768
	ZC3H4	-2.467
	PSMG3	2.46668
	MTRF1L	-2.46665
	CYP2J2	-2.46654
	UCHL1	2.46568
	KLF7	-2.46558
	ZNF208	-2.46556
	RAE1	2.46478
	UGT2B10	2.45889
	RAN	2.458
	SCAND1	2.4579
	ZNF277	2.45778
	BAG5	2.45767
	MRPS18B	2.45746
	MIER1	-2.45701
	FBXL15	2.4568
	PRDX5	2.45679
	HSD17B1	2.45679
	NOP10	2.45676
	ACSM3	2.45667
	FAU	2.45666
	SPEN	-2.45666
	ANKRD46	2.45657
	SMIM8	2.45644
	RAB3C	2.45641
	PDCD5	2.45633
	SNRNP48	-2.45579
	FRMPD3	-2.45577
	ACTG1	2.45569
	FRMD4B	-2.45569
	MYCBP2	2.45568
	DPH5	2.45568
	NT5E	2.45567
	DDHD1	2.45567
	SEZ6L	2.45567
	SMARCE1	2.45556
	MAP2K5	2.45553
	SMARCA4	2.45546
	UBE2V2	2.45545
	ADD2	2.45544
	YTHDF1	2.45543
	NCEH1	2.45536
	LRP12	2.45534
	CFAP92	-2.45467
	CD180	-2.45463
	NSUN6	-2.45458
	PFN2	2.45458
	COPS6	2.45455
	DPM1	2.45448
	HDGF	-2.45445
	PWP1	2.45444
	HIF3A	-2.45433
	KRAS	2.45433
	SALL3	-2.45433
	SMN1	-2.45433
	KNSTRN	2.45421
	TMEM9	2.45421
	VPS45	2.45346
	MORF4L2	2.45343
	DAPP1	-2.44811
	FLAD1	2.44767
	COPG1	2.44765
	ZNF397	-2.44701
	ZC3HC1	2.44679
	ARFIP2	2.44678
	SARAF	2.44678
	RPS19	2.44589
	COBL	-2.44588
	NFE2L2	-2.44578
	CTBP2	-2.44567
	NME4	2.44567
	VCP	2.44557
	NR2C2AP	2.44556
	DERL2	2.44556
	GART	2.44556
	SSPN	2.44555
	MMP14	-2.44545
	TALDO1	2.44545
	KHK	2.44544
	TMEM245	2.44544
	LRIF1	2.44543
	BLOC1S6	2.44532
	STMN3	2.4448
	IRF2BP2	-2.44478
	CFAP97	-2.44477
	SUPT20H	-2.44469
	SELENOP	-2.44467
	ATP5F1D	2.44467
	TIMM10	2.44466
	BICRA	-2.44466
	ANKRD13A	-2.44465
	APOF	2.44457
	ATP5MG	2.44457
	LRRC45	-2.44456
	PDIA4	-2.44456
	STMP1	2.44456
	LEFTY1	2.44455
	FGD2	-2.44455
	PSPC1	2.44446
	FCHO1	-2.44445
	KRT17	2.44445
	CAMSAP1	2.44445
	BOLA2	2.44443
	IL33	-2.44443
	CTDP1	-2.44443
	ANAPC5	-2.44442
	AIMP1	2.44433
	SPOCK2	-2.44433
	LNX1	2.44433
	PHAX	2.44432
	TTC7B	2.44432
	NDUFB4	2.44423
	SMIM6	-2.44422
	PDSS1	2.44422
	RPUSD1	2.44413
	PRKG1	2.44411
	FBXO32	-2.44378
	C21orf91	-2.44356
	CDK5RAP2	-2.44356
	ZNF107	-2.44356
	TGFBR2	-2.44345
	WDR82	2.44345
	APCDD1	2.44344
	PHF5A	2.44334
	RPL6	2.44333
	THY1	2.44333
	FCF1	2.44333
	WDR54	2.44322
	ZADH2	2.44299
	TMEM167B	2.44288
	ATXN3	-2.44256
	PIK3R1	-2.44244
	ITPRID2	-2.44234
	SLC25A28	-2.44232
	ZFP1	2.44212
	ACOX1	2.43566
	TOR1A	2.43523
	EEF2K	2.43445
	THUMPD3-AS1	2.43444
	ACVR1B	-2.43444
	MAP2K7	-2.43444
	MAN2A1	-2.43431
	MYLIP	-2.43378
	BANF1	2.43367
	GOLM2	-2.43367
	TTN	-2.43365
	CEP104	-2.43354
	CALD1	-2.43346
	TLE4	-2.43346
	ZNF317	-2.43343
	TARDBP	-2.43334
	MDM4	-2.43334
	TBCA	2.43333
	RNF115	2.43333
	PIK3CA	2.4333
	EPHA3	-2.43321
	CATSPERZ	2.43311
	TMEM267	2.43311
	EOLA1	2.43311
	SYT13	2.4331
	PFKFB4	-2.43236
	ADRA1A	-2.43225
	TOM1L1	2.43223
	PDE1C	-2.43222
	BCL2L13	-2.43222
	PLPP6	2.431
	TPCN1	-2.42478
	GKAP1	-2.42444
	HEATR3	-2.42243
	STS	-2.42221
	NAA25	2.422
	GSTT2	2.42123
	PTPN9	2.42112
	BMP2K	2.42101
	EIF3M	-2.41111
	CHCHD6	2.37901
	TMEM200A	2.37756
	NANS	2.37688
	LEPROT	2.36766
	ITIH4	2.36678
	DHRS7B	2.36678
	TLE1	2.36678
	PTER	2.36667
	RPL22L1	2.36645
	GSK3A	-2.36543
	NME1	2.35889
	GSTO2	2.35778
	MZT2A	2.35778
	OSCP1	2.35754
	EXOG	-2.3569
	SLC6A11	-2.3569
	ZNF3	-2.35689
	RTP1	-2.35687
	AIMP2	2.35679
	DERL3	-2.35678
	HNRNPUL2	2.35677
	SELENOH	2.35668
	MDH2	2.35667
	ANKRD10	-2.35666
	COX6A1	2.35654
	BCL11A	2.35642
	HECTD1	-2.3559
	HEY2	-2.3559
	MAP1LC3A	2.35578
	WHRN	-2.35578
	ADGRL4	-2.35577
	BNIP2	-2.35577
	PTPRD	-2.35568
	PACRG	2.35567
	PARP8	2.35567
	ZNRF2	-2.35565
	PKIG	2.35559
	DDB1	2.35557
	NFIC	-2.35556
	DGKA	-2.35556
	SLC30A9	2.35556
	DPCD	2.35555
	AGAP1	-2.35554
	PGP	2.35554
	CSTF1	2.35554
	RBM4	2.35546
	SRI	2.35546
	SLC30A3	2.35545
	CKAP5	2.35544
	ZNF160	-2.35544
	CNBP	2.35542
	ZBTB8A	2.35532
	CHD9	-2.35467
	IRAK3	-2.35467
	GVINP1	-2.35456
	CDH9	2.35447
	NECTIN3	2.35444
	TMEFF2	2.35443
	MRPS31	2.35433
	SLAIN2	2.35423
	PRKAA2	2.35411
	SPON1	2.35411
	DOLPP1	2.35344
	AVPI1	2.34779
	NECAP1	2.34768
	RNF125	-2.34691
	SYNE2	-2.34689
	SWT1	-2.34689
	MYL3	2.3468
	PTPRN2	2.34678
	VEZF1	-2.34678
	PDCD2L	2.34677
	DHX8	2.34668
	MRPL13	2.34667
	PSMB10	2.34662
	COPRS	2.34657
	GPC3	-2.34656
	CTBP1	2.34655
	SNRPD2	2.34644
	TEX9	-2.34644
	TSTD1	2.34643
	FADD	2.346
	SNN	2.346
	RBM28	-2.34591
	DBT	2.34579
	EHMT1	-2.34578
	ERAP1	-2.34578
	RIN3	-2.34578
	B9D1	2.34577
	BCLAF1	2.34568
	FLT1	-2.34568
	BSX	2.34567
	EIPR1	2.34567
	MECR	2.34567
	FBXO9	2.34567
	GHITM	2.34566
	RPAP1	2.34557
	NEUROD1	2.34557
	NPDC1	2.34557
	MAP7	-2.34557
	PDRG1	2.34557
	TMEM11	2.34556
	CDH10	2.34556
	F12	2.34554
	LTBP1	2.34554
	TSC22D3	-2.34547
	SNAPC3	-2.34546
	SOAT2	2.34546
	TSPAN6	2.34545
	NT5DC3	2.34544
	RPS5	2.34544
	SH2D1B	2.34543
	DNAH9	2.34543
	MAP2K6	-2.34543
	SCAMP3	2.34535
	ROBO2	2.34534
	SLC25A46	2.34533
	DHX33	2.34533
	NELL1	2.34533
	PTGES3L	2.34533
	BAG4	2.34523
	PLPPR5	2.34523
	CCDC177	2.34511
	TDRD1	2.3451
	LAIR1	-2.34481
	DIPK1B	2.34478
	KDM5C	-2.34478
	MPP5	-2.34478
	DNAJA3	2.3447
	IKBKG	2.34468
	SIK3	-2.34468
	ERMN	-2.34468
	TMEM184A	-2.34467
	APEX1	2.34467
	ATOH8	-2.34467
	SFT2D2	-2.34467
	SLC6A17	-2.34466
	BCL2L1	-2.34466
	MCM6	2.34466
	RFX4	-2.34466
	B3GALNT1	2.34458
	DCX	2.34458
	OXLD1	2.34458
	UHRF1	2.34457
	NDE1	-2.34457
	EXOSC4	2.34456
	ELAVL1	2.34456
	ADAMTS19	-2.34456
	ABCA1	-2.34455
	KCNMB3	-2.34455
	EHD1	2.34454
	GLTP	-2.34454
	HCCS	2.34446
	PDIA6	-2.34445
	CIAO1	2.34445
	FAM9A	-2.34445
	ITGA2	-2.34445
	SNCAIP	-2.34445
	GRB2	2.34444
	EXOSC7	2.34444
	HNRNPM	-2.34444
	EBI3	2.34444
	CLTB	2.34444
	NR1D1	2.34443
	TRAM2	-2.34443
	PSEN1	-2.34443
	CLN6	-2.34443
	TTC14	-2.34442
	PFN1	2.34436
	WDR25	2.34434
	C8G	2.34434
	LCMT1	2.34434
	GRIN2A	2.34433
	NRBP2	-2.34433
	WFDC3	2.34424
	LRP11	2.34423
	GUCY1B1	2.34422
	ARHGAP36	2.34422
	HES7	2.34422
	ZNF382	2.34412
	NRDE2	2.34411
	RIMBP2	2.34411
	SPRY3	-2.34358
	RAB8A	2.34356
	TMEM184C	-2.34353
	ADRA1D	-2.34346
	TPGS2	2.34345
	MAPK9	2.34344
	SIAH1	2.34344
	SERPING1	-2.34344
	CMAS	2.34344
	QRICH1	2.34343
	ERCC2	-2.34342
	UBAC1	2.34336
	DYNC1I2	-2.34336
	CXCR5	2.34333
	SOX5	-2.34333
	NIPBL	-2.34333
	AKAP17A	-2.34332
	CBX5	2.34332
	POLDIP3	-2.34332
	ZNF717	2.34323
	BCL2L11	-2.34323
	SLC41A3	2.34322
	KIAA0930	-2.3432
	ABHD17C	2.34311
	DMAC2L	2.343
	MEA1	2.34237
	MGAT1	-2.34222
	CDC42	2.34222
	CHORDC1	-2.34222
	FOXD4	-2.34219
	MMP28	2.34212
	ENO1	-2.34113
	HAGH	2.33689
	BLMH	2.33677
	OGA	2.33667
	STK19	2.33667
	TFPI	-2.33656
	KIF13B	-2.33579
	GRPEL2	2.33566
	MORC3	-2.33566
	TCF19	2.33557
	RBKS	2.33557
	PIGX	2.33556
	MRPL35	2.33556
	C9orf40	2.33556
	KIF1A	-2.33555
	KIAA0319	2.33546
	CNFN	2.33545
	FCGR2B	-2.33545
	PNKP	2.33544
	STMN1	2.33543
	KCTD7	2.33534
	ZNF250	2.33534
	SPESP1	2.33533
	ZBTB38	-2.3349
	UHRF2	-2.3348
	ZFYVE9	-2.33478
	MARF1	-2.33477
	TTLL7	-2.33467
	OGFRL1	-2.33467
	HOOK3	-2.33467
	SKP2	-2.33466
	ZBTB7A	-2.33463
	KANK3	2.33458
	USP33	2.33457
	CTDSPL	-2.33457
	SPTAN1	2.33456
	AKT3	-2.33456
	G3BP2	2.33455
	VAMP5	2.33454
	TSSC4	2.33448
	NSG2	2.33447
	CES1	2.33446
	FIBP	2.33446
	MEP1B	2.33446
	PAGR1	2.33444
	PEG10	2.33443
	MPV17L	2.33443
	ELL2	-2.33441
	PGAP4	2.33437
	HSBP1	2.33435
	IGFBP4	2.33434
	ENC1	2.33434
	PSMD5	-2.33434
	CLK3	-2.33433
	SEZ6L2	2.33433
	LRIG1	-2.33433
	RBM39	-2.33433
	RHOT1	2.33432
	ARFRP1	2.33423
	PFDN2	2.33422
	SAP130	2.33422
	SCAMP5	2.33422
	ARHGAP21	-2.33422
	PALB2	2.3342
	NEFH	-2.33419
	TMEM158	2.33411
	SPP2	2.33411
	THAP3	2.3341
	TRPM2	-2.33377
	CCP110	-2.33368
	CFAP410	-2.33368
	REEP3	-2.33368
	PTMA	-2.33368
	CASTOR2	-2.33367
	GCN1	-2.33367
	CTRC	-2.33367
	TCHP	-2.33366
	TECPR2	-2.33366
	CNEP1R1	-2.33365
	MLLT6	-2.33365
	RAB11FIP1	-2.33358
	MRPS21	2.33357
	SHANK3	-2.33357
	SLC35D2	-2.33357
	LOC728392	2.33357
	PRPSAP2	2.33357
	GPR45	-2.33356
	CACFD1	-2.33356
	ARL4D	2.33356
	USP54	-2.33356
	MYO9B	-2.33356
	VARS2	-2.33354
	NUFIP1	2.33346
	TMA16	-2.33346
	PLAAT3	-2.33346
	CHIC2	-2.33345
	NME2	2.33345
	IDE	2.33345
	OTUB2	-2.33345
	ZDHHC2	-2.33345
	PLIN4	-2.33345
	BOC	-2.33344
	EDNRA	-2.33344
	NAA15	-2.33344
	RNF38	2.33344
	TMCC3	-2.33344
	FOXH1	2.33343
	CCNC	2.33343
	DPY30	2.33343
	KLHDC4	2.33343
	TRPC6	2.33342
	HCFC1	-2.33342
	SELENOK	2.33337
	MYD88	2.33336
	NUDCD2	2.33336
	POU2F2	-2.33334
	NAA30	2.33334
	ALKBH5	2.33334
	CEND1	2.33334
	DLST	-2.33334
	GBA	2.33334
	GSG1	2.33333
	ESF1	-2.33333
	SRSF1	-2.33333
	CACNA1E	2.33333
	FGFR1	-2.33333
	NAV1	-2.33333
	CRISP2	2.33332
	PPTC7	2.33332
	TMEM119	-2.33332
	SETD6	2.33332
	TRMT1	-2.33332
	NUCB1	-2.33331
	RREB1	-2.33324
	TCOF1	-2.33324
	FAM102B	2.33322
	RHBDL3	-2.33321
	P2RY13	2.33321
	RAB3IP	-2.33321
	RAP1B	2.33321
	RAB5B	-2.33321
	KLK8	2.33321
	OR2L13	2.33321
	SNX6	-2.33321
	UNC45A	-2.3332
	WDR6	-2.3332
	ARL16	2.33312
	CLPTM1L	2.33312
	XKR7	2.3331
	SUN2	2.3331
	DISP2	2.3331
	PHYHIP	2.3331
	SLC17A2	2.33309
	BCCIP	2.33309
	EMC7	2.33301
	KBTBD6	2.33301
	ARL11	2.33299
	LZIC	-2.33255
	PLEKHG1	-2.33247
	CTNNA3	-2.33246
	SULF1	-2.33244
	DYNC1LI2	-2.33244
	PPP1R13B	-2.33234
	RRBP1	-2.33233
	ANGPTL2	2.33232
	MZF1	-2.33232
	MSH3	-2.33232
	CXXC1	-2.33222
	IMMP1L	2.33222
	RETREG1	-2.33222
	HIVEP3	-2.33222
	C6orf62	2.33221
	CUL7	-2.33221
	LARP1	2.33221
	SRSF9	2.3322
	CHAD	-2.3322
	TBP	2.33212
	ARHGAP39	-2.33212
	ERI3	2.33212
	HM13	-2.33212
	ZFAND5	2.33211
	HSD17B11	-2.3321
	TPH2	2.3321
	CA2	-2.3321
	CLSPN	2.33201
	CELSR3	2.33201
	UBE2O	-2.33201
	SEC22A	2.332
	UBE2E2	2.332
	CLUAP1	2.33199
	FILIP1	2.33199
	EQTN	-2.3319
	LIMS2	2.33189
	TCEANC2	2.33188
	CLEC1A	-2.33133
	GMFG	2.33133
	RBM48	-2.33133
	EN1	-2.33132
	PPP2R5C	2.33122
	BTG3	-2.33122
	CERS2	-2.33122
	DNER	-2.33122
	MAST1	-2.33121
	SEC61A1	2.33114
	SYT1	-2.33112
	CASP8	-2.33111
	DCP1B	2.331
	CCDC113	2.33099
	RWDD2A	2.33089
	DDX1	2.32566
	MRPL40	2.32557
	TOMM6	2.32543
	SPPL2A	-2.32467
	PTBP3	-2.32458
	RPS27L	2.32457
	TK1	2.32446
	SEMA4F	2.32444
	SOWAHA	-2.32435
	ENDOV	-2.32368
	MINDY2	-2.32367
	HGH1	-2.32348
	EIF4G1	-2.32347
	NRG3	2.32345
	NPM3	2.32344
	ADGRE1	2.32343
	DBF4	2.32335
	RPS18	2.32334
	CHD4	-2.32334
	C3orf38	2.32333
	PLXND1	-2.32332
	RGL2	-2.32332
	ROM1	2.32331
	CANX	2.32331
	WBP11	2.32323
	DCUN1D5	2.32323
	GGA2	2.32322
	BSG	-2.32313
	CIBAR1	2.32311
	C15orf61	2.32311
	TDP1	2.3231
	CDPF1	2.323
	DNAJC18	2.32288
	SNX29	-2.32256
	PCDHB1	-2.32256
	RIMS1	-2.32245
	CEP290	-2.32244
	TANC1	2.32244
	FAM214A	-2.32244
	FAR1	-2.32243
	UBE3B	-2.32243
	FRZB	-2.32237
	SNX4	2.32236
	MTFR1L	2.32233
	NRP2	-2.32233
	MAP2K4	-2.32232
	NPRL3	-2.32232
	IL4	2.32232
	RUBCN	-2.32232
	PA2G4	-2.32231
	IGFBP3	2.32231
	FH	2.32226
	BGN	-2.32223
	IL17D	2.32222
	RBBP7	2.32222
	TFAP2A	-2.32222
	PEX3	2.32222
	ZNF300	-2.32222
	LMO7	2.32221
	IRF3	-2.3222
	GPX2	-2.3222
	SRSF2	-2.3222
	SPAST	2.32212
	BBS9	-2.32211
	COG1	2.32211
	RNF139	2.32211
	C9orf85	2.32211
	IGF2BP3	2.32211
	RGP1	2.32211
	RNF187	2.3221
	H1-8	2.3221
	KRT6B	-2.3221
	WAC	2.32201
	NOL3	2.322
	SLC12A8	2.322
	SUN5	2.322
	GPM6B	2.322
	C17orf58	2.322
	ZNF414	2.322
	NARS2	2.32199
	CBX7	-2.32199
	DCAF5	2.32199
	ARHGEF9	2.3219
	ANXA11	2.32189
	NME8	2.32188
	DPEP2	-2.32145
	AQP1	2.32123
	APOC2	2.32123
	EML3	-2.32123
	SMG5	-2.32122
	SLC22A1	2.3212
	EBPL	2.32112
	CARM1	-2.32112
	LDB2	2.32111
	GRIA2	2.3211
	ZDHHC9	-2.3211
	TRIM61	2.32109
	KCNV1	2.32101
	GCLM	2.321
	P4HA1	2.321
	FGFR3	-2.321
	PARD3	-2.32099
	ACER1	2.32091
	DGKQ	2.3209
	SOAT1	-2.32077
	NPFFR1	2.32077
	SLC16A11	-2.32033
	CHP1	-2.32032
	SOCS1	-2.32013
	MCTP2	-2.32012
	UBE2D1	2.31978
	ARTN	2.31921
	ASAH1	-2.3191
	PSCA	-2.3189
	VPREB1	2.31334
	POMT2	-2.31256
	GPATCH2L	-2.31254
	CYGB	-2.31242
	MKRN2	2.31234
	CUL3	2.31233
	SLC35A1	2.31223
	EVA1B	-2.31144
	GPN3	2.31123
	CHTOP	2.31121
	ZFP36L1	-2.31113
	HLA-DQA1	2.31112
	ARPP19	-2.31112
	COX17	2.31111
	FKTN	-2.31111
	HDHD5	2.31103
	ARSJ	2.31101
	CMPK2	2.31099
	SREK1	2.31089
	AVL9	2.31089
	GPR85	2.31067
	PCYT1B	-2.3101
	TCF20	-2.31
	SLC1A4	2.30999
	TPD52	-2.30989
	HNRNPUL1	2.30968
	DAZAP1	-2.3021
	DPP9	-2.30022
	JAK2	-2.29878
	KRTAP4-11	2.29868
	MARCKSL1	-2.28768
	ECH1	2.26779
	WDR77	2.26658
	COX16	2.26657
	RARS1	2.26556
	ATOH7	2.26
	TC2N	-2.25689
	U2AF1L4	2.25679
	BATF3	2.25668
	KIAA1191	2.25668
	POLR2G	2.25668
	NUAK2	-2.25667
	THEG	2.25667
	TOR1AIP2	2.25658
	CKB	2.25657
	ASPA	-2.25579
	ACYP1	2.25567
	KRR1	2.25553
	BID	2.25547
	BAIAP2L2	-2.25464
	STX12	2.25436
	GLS2	2.25412
	ZFP90	2.249
	KLK7	2.24867
	MRPS16	2.248
	MICALL1	-2.24689
	HOXA9	2.24678
	MCRS1	2.24675
	EIF2AK4	2.2467
	NTPCR	2.24667
	SMURF1	-2.24602
	TRNAU1AP	-2.24578
	DPYD	-2.24578
	TSSK2	2.24576
	COMMD4	2.2457
	TSPYL4	2.24568
	PLXNA1	2.24567
	GLYAT	2.24567
	AGFG1	2.24567
	PIGS	2.24566
	PAX4	-2.24565
	CHRM1	2.24559
	COIL	2.24558
	EMD	2.24558
	MAT2B	2.24557
	TPI1	2.24556
	EIF6	2.24556
	TMEM165	-2.24555
	ARL8B	2.24555
	CPSF2	2.24554
	CASK	2.24545
	PGLS	2.24543
	HVCN1	2.24534
	ASXL1	-2.24533
	PDHX	2.24532
	TSPYL5	2.24522
	PRDM10	2.2452
	STARD13	-2.2448
	DOCK6	-2.24479
	PRC1	2.24477
	HSPB7	-2.24477
	SSX1	-2.24467
	CTNS	-2.24466
	SPRED1	-2.24465
	ARL5A	-2.24456
	CAPZA1	-2.24456
	CCDC88A	-2.24456
	PIN1	2.24456
	VPS29	2.24455
	MASP2	2.24454
	PC	2.24447
	PACRGL	2.24447
	CDC123	2.24446
	MLF2	2.24445
	SPRR2A	2.24445
	ATAD1	2.24445
	CIRBP	2.24445
	SELENOW	2.24444
	PRKCI	2.24444
	ARFGEF1	2.24443
	TOP3A	-2.24443
	CD1D	2.24442
	ACP3	-2.24436
	ADNP2	2.24434
	NMT2	2.24433
	ZC4H2	2.24433
	MPPED2	2.24433
	UTP11	2.24433
	C6orf226	2.24431
	GLYCTK	2.2443
	DRG2	2.24421
	NRG1	-2.24367
	PLEKHA6	-2.24356
	ZFP28	-2.24356
	MEX3A	-2.24354
	RAB11A	2.24335
	GPALPP1	2.24334
	LAT2	2.24333
	MME	-2.24331
	TMTC1	2.24301
	AUTS2	-2.24233
	PHTF2	2.24209
	PTPRF	-2.24101
	ZNF821	2.23779
	TMED1	2.23656
	LIMK2	-2.23654
	ASPN	-2.23602
	IL1RAPL2	-2.2359
	GRK4	-2.23579
	MRPL52	2.23568
	PTS	2.23568
	FYB1	-2.23566
	HSD17B10	2.23557
	ACY1	2.23556
	CDO1	2.23556
	DLL1	-2.23556
	LSS	-2.23556
	SNTB2	-2.23554
	TGFA	-2.23554
	NPY5R	2.23546
	VPS37D	2.23546
	TCIRG1	-2.23544
	SAT2	2.23543
	LRP5	-2.23543
	PITRM1	2.23534
	SLC31A2	-2.23478
	SRP9	2.23468
	PHF2	-2.23467
	PRUNE2	-2.23467
	RPL5	2.23467
	SV2C	-2.23467
	SCARF1	-2.23467
	HHIP	-2.23457
	PNPT1	-2.23457
	TMED10	-2.23457
	SGPL1	-2.23456
	CA10	2.23456
	LDHB	2.23456
	TMEM203	2.23456
	EIF3F	-2.23455
	HAVCR2	-2.23454
	ARNTL	2.23448
	CENPX	2.23446
	CRYGS	2.23446
	NPTN	2.23446
	FRG1	2.23445
	CP	-2.23445
	RANGAP1	2.23445
	TMEM38A	2.23444
	ZMYND11	-2.23444
	MOBP	-2.23444
	SF3B1	-2.23444
	YIPF6	-2.23443
	PODXL	-2.23443
	TTC17	-2.23442
	SERBP1	2.23442
	BOLA1	2.23435
	RPL7A	2.23435
	MAP3K4	2.23434
	SYTL4	-2.23434
	MAU2	-2.23433
	HPRT1	2.23433
	SCN3A	2.23432
	PNRC2	-2.23432
	FOXA3	2.23431
	BDKRB2	2.23425
	AREL1	2.23423
	CARMIL1	2.23423
	CAAP1	2.23422
	USP46	2.23422
	GMPR	2.23422
	HSDL1	2.23422
	INSYN1	2.23411
	INO80C	2.23411
	EPHX1	2.23402
	FIBIN	2.234
	JRKL	-2.23389
	HEATR5A	-2.23367
	ZNF182	-2.23366
	TBX1	-2.23366
	PPFIA1	-2.23366
	DTX4	-2.23365
	MYOM2	2.23358
	SLC40A1	-2.23358
	ATG9B	-2.23356
	ATP6V1B2	2.23355
	SMIM11A	2.23355
	PXDC1	-2.23354
	ADGRA1	-2.23354
	TGFBR1	-2.23352
	PXMP2	2.23348
	CDK12	-2.23347
	ATXN1L	-2.23346
	COX7A2	2.23346
	DHX30	2.23346
	SMOC1	-2.23345
	TMEM63A	-2.23345
	TMEM114	-2.23345
	BMP10	2.23345
	FBXW2	2.23345
	ALDH1A2	-2.23345
	N4BP1	2.23344
	KMT5C	2.23343
	PLEKHM1	-2.23343
	JADE2	-2.23342
	CDS2	2.23341
	CAB39	2.23341
	VAMP2	2.23336
	ATF1	2.23336
	SAMM50	2.23335
	ATP5MC2	2.23335
	MAPRE3	-2.23335
	PAM16	2.23334
	PSME2	2.23334
	CSTF3	2.23333
	MDFIC	2.23333
	PTPN12	-2.23333
	ZCCHC10	2.23333
	RUFY1	-2.23333
	TAMM41	-2.23333
	MCEE	2.23333
	NEUROD2	-2.23332
	EXOC2	2.23332
	MPRIP	-2.23332
	TMPRSS2	-2.2333
	EPS8	-2.2333
	DNAJC17	2.23326
	MRPL58	2.23324
	KIF22	2.23324
	IER2	2.23324
	TMEM59L	2.23323
	ITPR1	-2.23323
	DDX39B	2.23323
	ARRDC4	2.23322
	LINGO1	2.23322
	SIT1	-2.23322
	CHMP2A	2.23322
	HTATIP2	2.23322
	SLC20A1	2.23322
	ABHD13	2.23322
	PDE2A	2.23321
	PKLR	-2.23321
	MTHFD1	2.2332
	TNS2	-2.23319
	EIF4B	2.23319
	BORA	2.23312
	SENP5	2.23312
	ABT1	2.23311
	NPB	2.23311
	PRM3	-2.2331
	ATP8A2	2.2331
	KLHL40	2.2331
	NOL6	2.2331
	IFNGR2	-2.2331
	IFNW1	2.2331
	CD151	2.23309
	FZD7	-2.23309
	LHFPL4	2.23301
	C14orf180	2.23301
	STUM	2.233
	KCNG3	2.23299
[truncated: 13,892 more rows]

## Sheet: exerc. enrich 1
ToppCluster enrichment of AD genes reversed by exercise (human; hippocampus)
Category	ID	Title	log Pvalues	Gene list
GO: Molecular Function	GO:0050839	cell adhesion molecule binding	5.4545	ADAM23 ANLN ANXA7 B4GALT1 CALD1 CDH13 CX3CL1 FGFR1 GLOD4 GRIN2A IQGAP1 ITGA10 ITGA5 ITGB5 KIF5B KTN1 LAMA5 LAMB1 MYOT NFASC NIBAN2 NPTN NRXN1 NRXN3 PKN2 RPL15 SPP1 STK38 TNXB YWHAZ
GO: Molecular Function	GO:0019904	protein domain specific binding	4.4724	ABL1 AP2M1 CDC42 CITED1 DLC1 DLGAP1 FGFR1 GRIK2 INSR IQGAP1 LAT2 LEF1 LIN7B LSM4 MAVS NDE1 NFASC NFE2L2 NIPBL PAK3 PAWR PDE2A PPP1R2 PPP2CA QKI RAPGEF3 RUFY1 SGIP1 SKP1 SNCA SRRM2 TCF3 TUBB WBP11 YWHAH YWHAZ
GO: Molecular Function	GO:0008092	cytoskeletal protein binding	4.4272	ABL1 ANLN ARHGEF10 B4GALT1 CALD1 COBL DLC1 GABARAPL1 GSN HOOK1 IQGAP1 KIF1C KIF5B KIF7 KTN1 MAP2 MAPK8 MARK1 MYOT NDE1 OPA1 PAWR PPP2CA PTPN3 RAB3B REEP1 RITA1 ROCK1 SGIP1 SHROOM1 SMTN SNCA SPAG9 SSH2 SUN2 SYNE2 TNS1 TOR1A TTN VAMP2 VEZT YWHAH
GO: Biological Process	GO:0051272	positive regulation of cellular component movement	10	ABL1 ATOH8 CDH13 CSF1 CX3CL1 DOCK5 FGFR1 FGR FOXO4 GAB1 GPSM3 INSR IQGAP1 ITGA5 LAMB1 LEF1 MALAT1 MAP2 MAP3K3 MAPK8 NFE2L2 NIPBL NOTCH1 PAK3 PAWR PLAA PLCG1 PREX1 RAPGEF3 RIN2 RREB1 SEMA3F SPAG9 SSH2 STAT3 SUN2 SYNE2 ZNF609
GO: Biological Process	GO:1901950	dense core granule transport	10	EIPR1 KIF1C KIF5B MAP2 MAPK8 PPFIA2
GO: Biological Process	GO:0048514	blood vessel morphogenesis	10	ABL1 ADIPOR2 ANGPT2 APOLD1 ATP5IF1 B4GALT1 CALD1 CDC42 CDH13 CITED1 CX3CL1 EPHB4 EPOR FGFR1 FLCN FOXO4 GAB1 HIPK2 ITGA5 KLF2 LEF1 MAP3K3 NFE2L2 NIBAN2 NOTCH1 NRXN1 NRXN3 PLCG1 QKI RAPGEF3 RBPJ RIN2 RNF213 ROCK1 SCG2 STAT3 YWHAZ
GO: Biological Process	GO:0051130	positive regulation of cellular component organization	10	ABCA1 ABL1 ANLN AP2M1 ARAP1 ARHGEF10 ATL3 ATP5IF1 ATP5MC1 ATP8A2 CALCOCO2 CDC42 COBL CX3CL1 DHX36 ELAPOR1 ENTR1 EPOR FGFR1 FIG4 FRMPD4 FYCO1 GPM6A GSN HMBOX1 HNRNPD INSR IQGAP1 KIF5B LNPK LRP4 LRRC7 MAPK8 MAPK9 MLLT11 NEGR1 NFE2L2 NIPBL NPTN NRXN1 OPA1 PAK3 PLPPR5 QKI RAPGEF3 ROBO2 ROCK1 RREB1 RTF1 SGIP1 SNCA SUMO1 TOR1A UBE2N UBE2V2 YWHAH YWHAZ
GO: Biological Process	GO:0072359	circulatory system development	10	ABL1 ADIPOR2 AKAP6 ANGPT2 APOLD1 ATP5IF1 B4GALT1 CALD1 CDC42 CDH13 CITED1 CX3CL1 DHRS3 DHX36 DLC1 EPHB4 EPOR FGFR1 FLCN FOXO4 GAB1 HIPK2 INSR ITGA5 KIF7 KLF2 LEF1 MAP3K3 MECOM NFATC1 NFE2L2 NIBAN2 NIPBL NOTCH1 NRXN1 NRXN3 PDE2A PI16 PLCG1 QKI RAPGEF3 RBPJ RIN2 RNF213 ROBO2 ROCK1 SAV1 SCG2 SMARCA2 STAT3 TAFAZZIN TBX3 TOMM70 TTN YWHAZ
GO: Biological Process	GO:0035295	tube development	10	ABL1 ADIPOR2 ANGPT2 APOLD1 ATOH8 ATP5IF1 B4GALT1 CALD1 CDC42 CDH13 CITED1 COBL CSF1 CX3CL1 DLC1 EPHB4 EPOR FGFR1 FLCN FOXO4 GAB1 HIPK2 ITGA5 KLF2 LAMA5 LEF1 LZTS2 MAGED1 MAP3K3 MECOM NFATC1 NFE2L2 NIBAN2 NIPBL NOTCH1 NRXN1 NRXN3 OPA1 PLCG1 PSEN2 QKI RAPGEF3 RBPJ RIN2 RNF213 ROBO2 ROCK1 SAV1 SCG2 SPECC1L SPP1 STAT3 TBX3 TGIF1 YWHAZ
GO: Biological Process	GO:0120035	regulation of plasma membrane bounded cell projection organization	10	ANLN ARAP1 ATP5MC1 ATP8A2 CDC42 COBL CX3CL1 DGUOK DHX36 ENTR1 EPOR FGFR1 FIG4 GAP43 GPM6A IQGAP1 KANK1 LRP4 LRRC7 MAP2 MARK1 NEGR1 NFE2L2 NPTN NRXN1 OPA1 PAK3 PLPPR5 PPFIA2 PREX1 QKI RBPJ ROBO2 RREB1 RTN4IP1 SEMA3F SPP1 SYNE2 UBE2V2 YWHAH
GO: Biological Process	GO:0000902	cell morphogenesis	10	ABL1 ANXA7 ARAP1 ATP5MC1 ATP8A2 ATRNL1 CDC42 COBL DCLK1 DHX36 DLC1 DOCK5 DOK1 EPHB4 FGR GAB1 GAP43 GPM6A IQGAP1 KANK1 KIF5B KLF2 LAMA5 LAMB1 LEF1 LIFR LRP4 MAP2 MAPK8 MAPK9 MYOT NFASC NIBAN2 NOTCH1 NPTN NRXN1 NRXN3 OPA1 PAK3 PLAA PLCG1 PPFIA2 PREX1 ROBO2 ROCK1 RREB1 SEMA3F SHROOM1 SPAG9 SPP1 TUBB3 YWHAH
GO: Biological Process	GO:0031589	cell-substrate adhesion	10	ABL1 ANGPT2 ATRNL1 B4GALT1 CDC42 CDH13 CSF1 CX3CL1 DLC1 DOCK5 IQGAP1 ITGA10 ITGA5 ITGB5 KANK1 LAMA5 LAMB1 NOTCH1 PPFIA2 PREX1 RIN2 ROCK1 RREB1 SPP1 TNXB
GO: Biological Process	GO:0032990	cell part morphogenesis	10	ABL1 ATP5MC1 ATP8A2 CDC42 COBL DCLK1 DHX36 DOK1 EPHB4 GAB1 GAP43 GPM6A IQGAP1 KANK1 KIF5B LAMA5 LIFR LRP4 MAP2 MAPK8 MYOT NFASC NIBAN2 NOTCH1 NPTN NRXN1 NRXN3 OPA1 PAK3 PLAA PLCG1 PPFIA2 ROBO2 ROCK1 RREB1 SEMA3F SPAG9 SPP1 TUBB3 YWHAH
GO: Biological Process	GO:0007169	transmembrane receptor protein tyrosine kinase signaling pathway	10	ABL1 ANGPT2 AP2M1 ARAP1 ATP6V0E1 ATP6V1D CDC42 CDH13 CSF1 DDIT4 DOK1 EPHB4 ERBIN FGF14 FGFR1 FGR FOXO4 GAB1 INSR IQGAP1 ITGA5 KANK1 NIBAN2 NOTCH1 NPTN NRXN1 OPA1 PAK3 PLCG1 PSEN2 PTPN3 PTPRR RBPJ ROCK1 SMARCC1 SNCA STAT3 WDR54
GO: Biological Process	GO:0048858	cell projection morphogenesis	10	ABL1 ATP5MC1 ATP8A2 CDC42 COBL DCLK1 DHX36 DOK1 EPHB4 GAB1 GAP43 GPM6A IQGAP1 KANK1 KIF5B LAMA5 LIFR LRP4 MAP2 MAPK8 MYOT NFASC NIBAN2 NOTCH1 NPTN NRXN1 NRXN3 OPA1 PAK3 PLAA PLCG1 PPFIA2 ROBO2 ROCK1 RREB1 SEMA3F SPAG9 SPP1 TUBB3 YWHAH
GO: Biological Process	GO:0051270	regulation of cellular component movement	10	ABL1 ADIPOR2 AKAP6 ANGPT2 ARAP1 ATOH8 B4GALT1 CDH13 CSF1 CX3CL1 DLC1 DOCK5 FGFR1 FGR FLCN FOXO4 GAB1 GPSM3 INSR IQGAP1 ITGA5 KANK1 LAMA5 LAMB1 LEF1 MALAT1 MAP2 MAP3K3 MAPK8 NFE2L2 NIPBL NOTCH1 PAK3 PAWR PKN2 PLAA PLCG1 PREX1 PTPRR RAPGEF3 RBPJ RIN2 RIN3 ROCK1 RREB1 SEMA3F SPAG9 SRGAP1 SSH2 SST STAT3 SUMO1 SUN2 SYNE2 ZNF609
GO: Biological Process	GO:0030335	positive regulation of cell migration	10	ABL1 ATOH8 CDH13 CSF1 CX3CL1 DOCK5 FGFR1 FGR FOXO4 GAB1 GPSM3 INSR IQGAP1 ITGA5 LAMB1 LEF1 MAP3K3 MAPK8 NFE2L2 NIPBL NOTCH1 PAK3 PAWR PLAA PLCG1 PREX1 RAPGEF3 RIN2 RREB1 SEMA3F SPAG9 SSH2 STAT3 SUN2 SYNE2 ZNF609
GO: Biological Process	GO:0001944	vasculature development	10	ABL1 ADIPOR2 ANGPT2 APOLD1 ATP5IF1 B4GALT1 CALD1 CDC42 CDH13 CITED1 CX3CL1 EPHB4 EPOR FGFR1 FLCN FOXO4 GAB1 HIPK2 ITGA5 KIF7 KLF2 LEF1 MAP3K3 NFATC1 NFE2L2 NIBAN2 NOTCH1 NRXN1 NRXN3 PDE2A PLCG1 QKI RAPGEF3 RBPJ RIN2 RNF213 ROBO2 ROCK1 SCG2 SMARCA2 STAT3 TBX3 YWHAZ
GO: Biological Process	GO:0030334	regulation of cell migration	10	ABL1 ADIPOR2 ANGPT2 ATOH8 CDH13 CSF1 CX3CL1 DLC1 DOCK5 FGFR1 FGR FLCN FOXO4 GAB1 GPSM3 INSR IQGAP1 ITGA5 KANK1 LAMA5 LAMB1 LEF1 MAP3K3 MAPK8 NFE2L2 NIPBL NOTCH1 PAK3 PAWR PLAA PLCG1 PREX1 PTPRR RAPGEF3 RBPJ RIN2 RIN3 ROCK1 RREB1 SEMA3F SPAG9 SRGAP1 SSH2 SST STAT3 SUN2 SYNE2 ZNF609
GO: Biological Process	GO:0035239	tube morphogenesis	10	ABL1 ADIPOR2 ANGPT2 APOLD1 ATOH8 ATP5IF1 B4GALT1 CALD1 CDC42 CDH13 CITED1 COBL CSF1 CX3CL1 DLC1 EPHB4 EPOR FGFR1 FLCN FOXO4 GAB1 HIPK2 ITGA5 KLF2 LAMA5 LEF1 LZTS2 MAGED1 MAP3K3 MECOM NFATC1 NFE2L2 NIBAN2 NIPBL NOTCH1 NRXN1 NRXN3 OPA1 PLCG1 QKI RAPGEF3 RBPJ RIN2 RNF213 ROCK1 SCG2 SPECC1L STAT3 TBX3 TGIF1 YWHAZ
GO: Biological Process	GO:0032253	dense core granule localization	10	EIPR1 KIF1C KIF5B MAP2 MAPK8 PPFIA2
GO: Biological Process	GO:0001568	blood vessel development	10	ABL1 ADIPOR2 ANGPT2 APOLD1 ATP5IF1 B4GALT1 CALD1 CDC42 CDH13 CITED1 CX3CL1 EPHB4 EPOR FGFR1 FLCN FOXO4 GAB1 HIPK2 ITGA5 KIF7 KLF2 LEF1 MAP3K3 NFE2L2 NIBAN2 NOTCH1 NRXN1 NRXN3 PDE2A PLCG1 QKI RAPGEF3 RBPJ RIN2 RNF213 ROBO2 ROCK1 SCG2 STAT3 TBX3 YWHAZ
GO: Biological Process	GO:0048666	neuron development	10	ABL1 ATP5MC1 ATP8A2 CDC42 COBL CX3CL1 DCLK1 DGUOK DHX36 DOK1 EFHD1 EPHB4 EPOR FGFR1 FIG4 GAB1 GABRB3 GAP43 GPM6A IQGAP1 KANK1 KIF5B LAMA5 LAMB1 LIFR LRP4 LRRC7 MAP2 MAPK8 MAPK9 MARK1 MYOT NEGR1 NFASC NFE2L2 NIBAN2 NOTCH1 NPTN NREP NRXN1 NRXN3 OPA1 PAK3 PLAA PLCG1 PLPPR5 PPFIA2 PREX1 QKI RBPJ ROBO2 ROCK1 RTN4IP1 SEMA3F SPAG9 SPP1 TOR1A TUBB3 UBE2V2 YWHAH YWHAZ
GO: Biological Process	GO:0031175	neuron projection development	10	ABL1 ATP5MC1 ATP8A2 CDC42 COBL CX3CL1 DCLK1 DGUOK DHX36 DOK1 EFHD1 EPHB4 EPOR FGFR1 FIG4 GAB1 GAP43 GPM6A IQGAP1 KANK1 KIF5B LAMA5 LAMB1 LIFR LRP4 LRRC7 MAP2 MAPK8 MAPK9 MARK1 MYOT NEGR1 NFASC NFE2L2 NIBAN2 NOTCH1 NPTN NREP NRXN1 NRXN3 OPA1 PAK3 PLAA PLCG1 PLPPR5 PPFIA2 PREX1 QKI RBPJ ROBO2 ROCK1 RTN4IP1 SEMA3F SPAG9 SPP1 TOR1A TUBB3 UBE2V2 YWHAH
GO: Biological Process	GO:0031344	regulation of cell projection organization	10	ANLN ARAP1 ATP5MC1 ATP8A2 CDC42 COBL CX3CL1 DGUOK DHX36 ENTR1 EPOR FGFR1 FIG4 GAP43 GPM6A IQGAP1 KANK1 LRP4 LRRC7 MAP2 MARK1 NEGR1 NFE2L2 NPTN NRXN1 OPA1 PAK3 PLPPR5 PPFIA2 PREX1 QKI RBPJ ROBO2 RREB1 RTN4IP1 SEMA3F SPP1 SYNE2 UBE2V2 YWHAH
GO: Biological Process	GO:0032252	secretory granule localization	10	EIPR1 KIF1C KIF5B MAP2 MAPK8 PPFIA2 RASGRP1
GO: Biological Process	GO:0040017	positive regulation of locomotion	10	ABL1 ATOH8 CDH13 CSF1 CX3CL1 DOCK5 FGFR1 FGR FOXO4 GAB1 GPSM3 INSR IQGAP1 ITGA5 LAMB1 LEF1 MALAT1 MAP3K3 MAPK8 NFE2L2 NIPBL NOTCH1 PAK3 PAWR PLAA PLCG1 PREX1 RAPGEF3 RIN2 RREB1 SCG2 SEMA3F SPAG9 SSH2 STAT3 SUN2 SYNE2 ZNF609
GO: Biological Process	GO:0000904	cell morphogenesis involved in differentiation	10	ABL1 ATP5MC1 ATP8A2 ATRNL1 CDC42 COBL DCLK1 DHX36 DOCK5 DOK1 EPHB4 GAB1 GAP43 KANK1 KIF5B LAMA5 LAMB1 LEF1 LRP4 MAP2 MAPK8 MAPK9 MYOT NFASC NIBAN2 NOTCH1 NPTN NRXN1 NRXN3 OPA1 PAK3 PLCG1 PPFIA2 PREX1 ROBO2 ROCK1 RREB1 SEMA3F SPP1 TUBB3 YWHAH
GO: Biological Process	GO:0010975	regulation of neuron projection development	10	ATP5MC1 ATP8A2 COBL CX3CL1 DGUOK DHX36 EPOR FGFR1 FIG4 IQGAP1 KANK1 LRP4 LRRC7 MAP2 MARK1 NEGR1 NFE2L2 NPTN OPA1 PAK3 PLPPR5 PPFIA2 PREX1 QKI RBPJ ROBO2 RTN4IP1 SEMA3F SPP1 UBE2V2 YWHAH
GO: Biological Process	GO:2000145	regulation of cell motility	10	ABL1 ADIPOR2 ANGPT2 ATOH8 CDH13 CSF1 CX3CL1 DLC1 DOCK5 FGFR1 FGR FLCN FOXO4 GAB1 GPSM3 INSR IQGAP1 ITGA5 KANK1 LAMA5 LAMB1 LEF1 MALAT1 MAP3K3 MAPK8 NFE2L2 NIPBL NOTCH1 PAK3 PAWR PKN2 PLAA PLCG1 PREX1 PTPRR RAPGEF3 RBPJ RIN2 RIN3 ROCK1 RREB1 SEMA3F SPAG9 SRGAP1 SSH2 SST STAT3 SUN2 SYNE2 ZNF609
GO: Biological Process	GO:0120039	plasma membrane bounded cell projection morphogenesis	10	ABL1 ATP5MC1 ATP8A2 CDC42 COBL DCLK1 DHX36 DOK1 EPHB4 GAB1 GAP43 GPM6A IQGAP1 KANK1 KIF5B LAMA5 LIFR LRP4 MAP2 MAPK8 MYOT NFASC NIBAN2 NOTCH1 NPTN NRXN1 NRXN3 OPA1 PAK3 PLAA PLCG1 PPFIA2 ROBO2 ROCK1 RREB1 SEMA3F SPAG9 SPP1 TUBB3 YWHAH
GO: Biological Process	GO:0048812	neuron projection morphogenesis	10	ABL1 ATP5MC1 ATP8A2 CDC42 COBL DCLK1 DHX36 DOK1 EPHB4 GAB1 GAP43 GPM6A IQGAP1 KIF5B LAMA5 LIFR LRP4 MAP2 MAPK8 MYOT NFASC NIBAN2 NOTCH1 NPTN NRXN1 NRXN3 OPA1 PAK3 PLAA PLCG1 PPFIA2 ROBO2 ROCK1 SEMA3F SPAG9 SPP1 TUBB3 YWHAH
GO: Biological Process	GO:0034330	cell junction organization	10	ABL1 CBFB CDC42 CDH13 CLDN15 CX3CL1 DHX36 DLC1 FLCN FRMPD4 GABRA2 GABRB3 GAP43 GPM6A GRIN2A INSR IQGAP1 ITGA5 LRP4 MALAT1 MYOT NEGR1 NFASC NPTN NRXN1 NRXN3 OPA1 PAK3 PKN2 PPFIA2 ROBO2 ROCK1 SEMA3F SNCA SPECC1L TNS1 TUBB UBE2V2 YWHAZ
GO: Biological Process	GO:2000147	positive regulation of cell motility	10	ABL1 ATOH8 CDH13 CSF1 CX3CL1 DOCK5 FGFR1 FGR FOXO4 GAB1 GPSM3 INSR IQGAP1 ITGA5 LAMB1 LEF1 MALAT1 MAP3K3 MAPK8 NFE2L2 NIPBL NOTCH1 PAK3 PAWR PLAA PLCG1 PREX1 RAPGEF3 RIN2 RREB1 SEMA3F SPAG9 SSH2 STAT3 SUN2 SYNE2 ZNF609
GO: Biological Process	GO:0032989	cellular component morphogenesis	10	ABL1 ATP5MC1 ATP8A2 CDC42 COBL DCLK1 DHX36 DOK1 EPHB4 FIG4 GAB1 GAP43 GPM6A IQGAP1 KANK1 KIF5B LAMA5 LIFR LRP4 MAP2 MAPK8 MYOT NFASC NIBAN2 NOTCH1 NPTN NRXN1 NRXN3 OPA1 PAK3 PLAA PLCG1 PPFIA2 ROBO2 ROCK1 RREB1 SEMA3F SPAG9 SPP1 TTN TUBB3 YWHAH
GO: Biological Process	GO:0040012	regulation of locomotion	10	ABL1 ADIPOR2 ANGPT2 ATOH8 CDH13 CSF1 CX3CL1 DLC1 DOCK5 FGFR1 FGR FLCN FOXO4 GAB1 GPSM3 INSR IQGAP1 ITGA5 KANK1 LAMA5 LAMB1 LEF1 MALAT1 MAP3K3 MAPK8 NFE2L2 NIPBL NOTCH1 PAK3 PAWR PKN2 PLAA PLCG1 PREX1 PTPRR RAPGEF3 RBPJ RIN2 RIN3 ROBO2 ROCK1 RREB1 SCG2 SEMA3F SNCA SPAG9 SRGAP1 SSH2 SST STAT3 SUN2 SYNE2 ZNF609
GO: Biological Process	GO:0001525	angiogenesis	5.9645	ABL1 ADIPOR2 ANGPT2 APOLD1 ATP5IF1 B4GALT1 CALD1 CDC42 CDH13 CX3CL1 EPHB4 FGFR1 FLCN FOXO4 GAB1 HIPK2 ITGA5 KLF2 LEF1 MAP3K3 NFE2L2 NIBAN2 NOTCH1 NRXN1 NRXN3 PLCG1 RAPGEF3 RBPJ RNF213 ROCK1 SCG2 STAT3 YWHAZ
GO: Biological Process	GO:0007167	enzyme linked receptor protein signaling pathway	5.8811	ABL1 ANGPT2 AP2M1 ARAP1 ATOH8 ATP6V0E1 ATP6V1D CDC42 CDH13 CITED1 CSF1 DDIT4 DOK1 EPHB4 ERBIN FGF14 FGFR1 FGR FLCN FOXO4 GAB1 HIPK2 INSR IQGAP1 ITGA5 ITGB5 KANK1 LEF1 LIFR NIBAN2 NOTCH1 NPTN NREP NRXN1 OPA1 PAK3 PLCG1 PSEN2 PTPN3 PTPRR RBPJ ROCK1 SMARCC1 SNCA STAT3 SUB1 TGIF1 WDR54
GO: Biological Process	GO:0072384	organelle transport along microtubule	5.7398	AP3M2 CDC42 FYCO1 KIF1C KIF5B MAP2 NDE1 OPA1 RASGRP1 SUN2 SYNE2
GO: Biological Process	GO:0050808	synapse organization	5.6933	ABL1 CDC42 CX3CL1 DHX36 FRMPD4 GABRA2 GABRB3 GAP43 GPM6A GRIN2A INSR LRP4 MALAT1 MYOT NEGR1 NFASC NPTN NRXN1 NRXN3 OPA1 PAK3 PPFIA2 ROBO2 SEMA3F SNCA TUBB UBE2V2 YWHAZ
GO: Biological Process	GO:0010976	positive regulation of neuron projection development	5.6496	ATP8A2 COBL CX3CL1 DHX36 EPOR FGFR1 FIG4 IQGAP1 LRRC7 NEGR1 NFE2L2 NPTN OPA1 PAK3 PLPPR5 QKI UBE2V2
GO: Biological Process	GO:0010562	positive regulation of phosphorus metabolic process	5.6344	ABL1 ADIPOR2 AKAP11 AKAP6 BTBD10 CCND2 CDC42 COPS8 CSF1 CX3CL1 DLC1 EPHB4 FGFR1 FGR FLCN GAB1 GAP43 HIGD1A HIPK2 IL15 INSR IQGAP1 ITGA5 LRP4 MAGED1 MAP3K3 MAP3K8 MAPK9 MAVS NPTN NRXN1 PAK3 PAWR PHB PPP2CA RAPGEF3 RASGRP1 SLC11A1 SLC39A10 SNCA SPAG9 STAT3 TAFAZZIN TERF2IP TXN UBE2N
GO: Biological Process	GO:0045937	positive regulation of phosphate metabolic process	5.6344	ABL1 ADIPOR2 AKAP11 AKAP6 BTBD10 CCND2 CDC42 COPS8 CSF1 CX3CL1 DLC1 EPHB4 FGFR1 FGR FLCN GAB1 GAP43 HIGD1A HIPK2 IL15 INSR IQGAP1 ITGA5 LRP4 MAGED1 MAP3K3 MAP3K8 MAPK9 MAVS NPTN NRXN1 PAK3 PAWR PHB PPP2CA RAPGEF3 RASGRP1 SLC11A1 SLC39A10 SNCA SPAG9 STAT3 TAFAZZIN TERF2IP TXN UBE2N
GO: Biological Process	GO:0038127	ERBB signaling pathway	5.5851	ABL1 ARAP1 CDC42 CDH13 DOK1 ERBIN GAB1 IQGAP1 PLCG1 PSEN2 PTPN3 PTPRR RBPJ WDR54
GO: Biological Process	GO:0033043	regulation of organelle organization	5.477	ABL1 ARAP1 ARHGEF10 ATL3 ATP5IF1 CALCOCO2 CDC42 CX3CL1 CYRIA DHX36 DLC1 ELAPOR1 ENTR1 FGR FLCN FYCO1 GAP43 GSN HIGD1A HMBOX1 HNRNPD INSR IQGAP1 KANK1 KIF5B LNPK MAP2 MAPK8 MAPK9 MAVS MLLT11 MTMR3 NIPBL NRXN1 OPA1 PAK3 PDE2A PREX1 RAPGEF3 ROCK1 RTF1 SMG5 SNCA SPECC1L SSH2 SYNE2 TERF2IP UBE2N UBQLN2 YWHAH YWHAZ
GO: Biological Process	GO:0048646	anatomical structure formation involved in morphogenesis	5.4369	ABL1 ADIPOR2 ANGPT2 APOLD1 ATOH8 ATP5IF1 ATP8A2 B4GALT1 C12orf43 CALD1 CDC42 CDH13 COBL CX3CL1 DLC1 EPHB4 FGFR1 FIG4 FLCN FOXO4 GAB1 HIPK2 ITGA5 ITGB5 KLF2 LAMB1 LEF1 MAP3K3 MFNG NFASC NFATC1 NFE2L2 NIBAN2 NOTCH1 NRXN1 NRXN3 OPA1 PLCG1 PSEN2 RAPGEF3 RBPJ RNF213 ROBO2 ROCK1 RTF1 SCG2 SPECC1L STAT3 TBX3 TCF3 TGIF1 TTN YWHAZ
GO: Biological Process	GO:0031346	positive regulation of cell projection organization	5.4242	ANLN ARAP1 ATP5MC1 ATP8A2 CDC42 COBL CX3CL1 DHX36 ENTR1 EPOR FGFR1 FIG4 GPM6A IQGAP1 LRRC7 NEGR1 NFE2L2 NPTN OPA1 PAK3 PLPPR5 QKI ROBO2 RREB1 UBE2V2
GO: Biological Process	GO:1903421	regulation of synaptic vesicle recycling	5.4174	AP2M1 FGF14 PLAA ROCK1 SNCA TOR1A VAMP2
GO: Biological Process	GO:0051050	positive regulation of transport	5.317	ABCA1 ABL1 ADIPOR2 AKAP6 AP2M1 ATP5IF1 ATP8A2 C2CD2L CDC42 CNKSR3 CX3CL1 EIPR1 FGF14 FGFR1 FGR HBP1 IL15 INSR KIF5B KLF15 LILRA2 MAP2 MAPK8 MAPK9 MAVS MPC2 NFE2L2 PLAA PLCG1 RAB3B RAPGEF3 SGIP1 SLC11A1 SNCA SPP1 SUMO1 SYTL4 TOMM70 TOR1A TTN UBL5 VAMP2 YWHAH YWHAZ
GO: Biological Process	GO:0022603	regulation of anatomical structure morphogenesis	5.2425	ABL1 ANGPT2 ANXA7 AP2M1 ARAP1 ATP5MC1 CDC42 CSF1 CX3CL1 DHX36 DLC1 DOCK5 EPHB4 FGFR1 FGR FLCN FOXO4 GAB1 HIPK2 ITGA5 KANK1 KLF2 LRP4 MAGED1 MAP2 MAPK9 NFE2L2 NIBAN2 NOTCH1 OPA1 PAK3 PLAA PLCG1 PPFIA2 PREX1 RAPGEF3 RBPJ ROBO2 ROCK1 RREB1 SEMA3F SPAG9 SPP1 STAT3 TGIF1 YWHAH
GO: Biological Process	GO:0007264	small GTPase mediated signal transduction	5.2173	ABCA1 ABL1 ARAP1 ARHGAP20 ARHGAP45 ARHGEF10 ARHGEF40 CDC42 CDH13 CSF1 DLC1 DOCK5 DOCK6 DOK1 EPOR ERBIN FLCN KANK1 NOTCH1 PREX1 RAPGEF3 RASGRP1 RGL3 RIN2 ROCK1 RREB1 RUFY1 SRGAP1
GO: Biological Process	GO:0010811	positive regulation of cell-substrate adhesion	5.1926	ABL1 CDC42 CDH13 CSF1 CX3CL1 DOCK5 IQGAP1 ITGA5 PREX1 RIN2 ROCK1 RREB1 SPP1
GO: Biological Process	GO:0050807	regulation of synapse organization	5.188	ABL1 CDC42 DHX36 FRMPD4 GPM6A LRP4 MALAT1 NEGR1 NRXN1 OPA1 PAK3 PPFIA2 ROBO2 SEMA3F SNCA TUBB UBE2V2 YWHAZ
GO: Biological Process	GO:0042327	positive regulation of phosphorylation	5.0832	ABL1 ADIPOR2 AKAP11 AKAP6 BTBD10 CCND2 CDC42 COPS8 CSF1 CX3CL1 EPHB4 FGFR1 FGR FLCN GAB1 GAP43 HIGD1A HIPK2 IL15 INSR IQGAP1 ITGA5 LRP4 MAGED1 MAP3K3 MAP3K8 MAPK9 MAVS NPTN NRXN1 PAK3 PHB PPP2CA RAPGEF3 RASGRP1 SLC11A1 SNCA SPAG9 STAT3 TERF2IP TXN UBE2N
GO: Biological Process	GO:0030155	regulation of cell adhesion	5.0543	ABL1 ANGPT2 CBFB CDC42 CDH13 CSF1 CX3CL1 DLC1 DOCK5 EPHB4 FLCN GSN IL15 IQGAP1 ITGA5 KANK1 LAMA5 LAMB1 LEF1 MAP3K8 NOTCH1 PAK3 PAWR PPP2CA PREX1 PTPRR RASGRP1 RBPJ RIN2 ROCK1 RREB1 SPECC1L SPP1 TNXB ZFHX3 ZNF609
GO: Biological Process	GO:0010810	regulation of cell-substrate adhesion	5.0518	ABL1 ANGPT2 CDC42 CDH13 CSF1 CX3CL1 DLC1 DOCK5 IQGAP1 ITGA5 KANK1 NOTCH1 PREX1 RIN2 ROCK1 RREB1 SPP1
GO: Cellular Component	GO:0030425	dendrite	10	ABL1 ACAD9 CALD1 CDC42 COBL DHX36 FRMPD4 GABARAPL1 GABRA2 GAP43 GPM6A GRIK2 GRIN2A INSR KCNIP4 KCNQ3 KIF1C KIF5B LRP4 LRRC7 MAL2 MALAT1 MAP2 MAPK8 MARK1 MAX NEGR1 NFASC NPTN NSG2 OPA1 PDE2A PPFIA2 PPP1R2 PREX1 PSEN2 RIN3 SAV1 SUMO1 TUBB3 YWHAZ
GO: Cellular Component	GO:0030424	axon	10	ABL1 AP3M2 ATP5MC1 COBL DHX36 EXOC6 GABRA2 GABRB3 GAP43 GPM6A GRIK2 GRIN2A INSR IQGAP1 KCNQ3 KIF1C KIF5B LRRC7 MAL2 MAP2 MAPK8 MYOT NFASC NPTN NRXN1 OPA1 PAWR PDE2A PPFIA2 PPP1R2 PPP2CA PREX1 PSEN2 PTPRN2 RAPGEF3 RIN3 ROBO2 SNCA SYT13 TOR1A TUBB3 YWHAZ
GO: Cellular Component	GO:0097447	dendritic tree	10	ABL1 ACAD9 CALD1 CDC42 COBL DHX36 FRMPD4 GABARAPL1 GABRA2 GAP43 GPM6A GRIK2 GRIN2A INSR KCNIP4 KCNQ3 KIF1C KIF5B LRP4 LRRC7 MAL2 MALAT1 MAP2 MAPK8 MARK1 MAX NEGR1 NFASC NPTN NSG2 OPA1 PDE2A PPFIA2 PPP1R2 PREX1 PSEN2 RIN3 SAV1 SUMO1 TUBB3 YWHAZ
GO: Cellular Component	GO:0036477	somatodendritic compartment	10	ABL1 ACAD9 ASTN1 ATP5MC1 CALD1 CDC42 COBL CX3CL1 DHX36 FRMPD4 GABARAPL1 GABRA2 GAP43 GPM6A GRIK2 GRIN2A INSR KCNIP4 KCNQ3 KIF1C KIF5B LRP4 LRRC7 MAL2 MALAT1 MAP2 MAPK8 MAPK9 MARK1 MAX MYOT NEGR1 NFASC NPTN NRXN1 NSG2 OPA1 PAWR PDE2A PPFIA2 PPP1R2 PREX1 PSEN2 RAB2A RAPGEF3 RIN3 SAV1 SNCA SST SUMO1 TUBB3 YWHAZ
GO: Cellular Component	GO:0150034	distal axon	4.9353	ABL1 ATP5MC1 COBL EXOC6 GABRB3 GAP43 GPM6A GRIK2 GRIN2A IQGAP1 KIF5B MAL2 MAP2 NRXN1 PPP1R2 PPP2CA PREX1 PSEN2 PTPRN2 RAPGEF3 SNCA TOR1A TUBB3 YWHAZ
GO: Cellular Component	GO:0030426	growth cone	4.7332	ABL1 COBL EXOC6 GAP43 GPM6A IQGAP1 KIF5B MAP2 NRXN1 PPP1R2 PREX1 PSEN2 RAPGEF3 SNCA TOR1A TUBB3
GO: Cellular Component	GO:0031252	cell leading edge	4.6263	ABL1 ARHGAP45 CDC42 COBL DLC1 FGR GABARAPL1 GABRA2 GSN INSR IQGAP1 ITGA5 ITGB5 KANK1 MAP2 PKN2 PLCG1 RAPGEF3 ROBO2 ROCK1 SYNE2 TUBB3 VEZT YWHAZ
GO: Cellular Component	GO:0030427	site of polarized growth	4.5761	ABL1 COBL EXOC6 GAP43 GPM6A IQGAP1 KIF5B MAP2 NRXN1 PPP1R2 PREX1 PSEN2 RAPGEF3 SNCA TOR1A TUBB3
GO: Cellular Component	GO:0016604	nuclear body	4.366	AAGAB ABL1 ATOH8 BABAM1 CALCOCO2 CLK3 CRY2 CSF1 DHX36 ELF4 EPOR ERBIN FOXO4 HBP1 HIPK2 HMBOX1 IL15 KLF15 MALAT1 MAX MECOM MKNK2 NDUFS3 NFATC1 PKN2 RREB1 RUFY1 SRRM2 SUMO1 TCERG1 TERF2IP TRIM8 WBP11 ZFHX3 ZNF395
GO: Cellular Component	GO:0031967	organelle envelope	4.1979	ABL1 ACAD9 AKAP6 ANXA7 ATP5MC1 C12orf43 CCND2 CISD1 COX7B DNAJC1 EFHD1 ERBIN FGR GDAP1 HCCS HIGD1A INPP4A INSR JPT1 MAVS MDH2 MPC2 MRPS21 MRPS23 MRPS30 NDUFS3 NRXN1 OPA1 PDE2A PHB PPP2R2B PSEN2 REEP1 RNASET2 RTN4IP1 SLC25A14 SLC44A1 SNCA STAT3 SUMO1 SUN2 SYNE2 TAF3 TAFAZZIN TOMM70 TOR1A TUBB
GO: Cellular Component	GO:0031975	envelope	4.1979	ABL1 ACAD9 AKAP6 ANXA7 ATP5MC1 C12orf43 CCND2 CISD1 COX7B DNAJC1 EFHD1 ERBIN FGR GDAP1 HCCS HIGD1A INPP4A INSR JPT1 MAVS MDH2 MPC2 MRPS21 MRPS23 MRPS30 NDUFS3 NRXN1 OPA1 PDE2A PHB PPP2R2B PSEN2 REEP1 RNASET2 RTN4IP1 SLC25A14 SLC44A1 SNCA STAT3 SUMO1 SUN2 SYNE2 TAF3 TAFAZZIN TOMM70 TOR1A TUBB
Human Phenotype	HP:0002539	Cortical dysplasia	5.3052	DOCK6 FGFR1 GRIN2A NOTCH1 RBPJ TUBB TUBB2A TUBB3
Domain	IPR007623	BEX	5.9885	BEX1 BEX2 BEX3 BEX5
Pathway	M186	PDGFR-beta signaling pathway	10	ABL1 ARAP1 DOK1 FGR GAB1 IQGAP1 MAPK8 MAPK9 PLCG1 PPP2CA PPP2R2B STAT3 YWHAH YWHAZ
Pathway	M266	N-cadherin signaling events	10	CDC42 FGFR1 GAP43 GSN KIF5B MAPK8 PLCG1 ROCK1
Pathway	83103	Pathogenic Escherichia coli infection	5.7713	ABL1 CDC42 ROCK1 TUBA4A TUBB TUBB2A TUBB3 TUBB4B YWHAZ
Pathway	M39613	Pathogenic Escherichia coli infection	5.7713	ABL1 CDC42 ROCK1 TUBA4A TUBB TUBB2A TUBB3 TUBB4B YWHAZ
Pathway	M2333	Pathogenic Escherichia coli infection	5.7031	ABL1 CDC42 ROCK1 TUBA4A TUBB TUBB2A TUBB3 TUBB4B YWHAZ
Pathway	137919	N-cadherin signaling events	5.3908	FGFR1 GAP43 GSN KIF5B MAPK8 PLCG1 ROCK1
Pathway	868085	Ras signaling pathway	5.298	ABL1 ANGPT2 CDC42 CSF1 FGF14 FGFR1 FOXO4 GAB1 GNB5 GRIN2A INSR MAPK8 MAPK9 PAK3 PLCG1 RASAL2 RASGRP1
Pathway	692234	PI3K-Akt signaling pathway	5.0435	ANGPT2 CCND2 CSF1 DDIT4 EPOR FGF14 FGFR1 GNB5 INSR ITGA10 ITGA5 ITGB5 LAMA5 LAMB1 PKN2 PPP2CA PPP2R2B SPP1 TNXB YWHAH YWHAZ
Pubmed	19615732	Defining the human deubiquitinating enzyme interaction landscape.	10	ACAD9 ARHGEF10 BABAM1 COPS8 DCAF1 DDX10 FKBP5 GPRASP1 IQGAP1 KIAA0930 KIF5B KIF7 KLHL42 KTN1 LSM4 MARK1 MRPS21 NIBAN2 PHB PKN2 QKI SKP1 SMARCA2 SRRM2 SUN2 SYTL4 UBE2N UCHL5 USP53 YWHAH
Pubmed	25241761	Using an in situ proximity ligation assay to systematically profile endogenous protein-protein interactions in a pathway network.	10	CCND2 CDC42 FGFR1 GAB1 GNB5 LAMA5 MAP3K3 MAPK8 MAPK9 MAX MKNK2 PLCG1 PTPRR SKP1 SNCA SPP1 STAT3
Pubmed	27880917	Phenotypic and Interaction Profiling of the Human Phosphatases Identifies Diverse Mitotic Regulators.	10	APLP2 ATP5IF1 BABAM1 DUSP28 ENTR1 ERBIN FKBP5 GAB1 ITGA5 KIF7 LRRC1 LZTS2 MAPK8 MAPK9 MLF2 MLLT11 MTMR3 NIBAN2 NOTCH1 OPA1 PEX19 PPP1R2 PPP2CA PTPN3 PTPRN2 PTPRR RNF213 ROCK1 SKP1 SLC12A4 SLC39A10 SPAG9 SRRM2 SSH2 SUB1 SUN2 SYNE2 TNS1 TOMM70 TUBB2A UCHL5 VAMP2 VEZT WBP11 YWHAH YWHAZ ZNF609
Pubmed	11544199	Construction of long-transcript enriched cDNA libraries from submicrogram amounts of total RNAs by a universal PCR amplification method.	10	ACAD9 AFF1 AKAP6 ANKRD40 ANLN ATRNL1 C14orf132 CCND2 CDC42 DCLK1 ERBIN FARSB HIPK2 LNPK MAP3K3 MARK1 MLF2 PLAA PLCG1 PTPRR RAB2A RBPJ ROCK1 RPL15 RTN4IP1 SLC39A10 SLC44A1 SMARCC1 SMTN TGIF1 TNS1 TTN TUT7 YWHAZ ZBTB40 ZNF652
Pubmed	28298427	Systematic protein-protein interaction mapping for clinically relevant human GPCRs.	10	AP2M1 CBFB CCND2 CRY2 GLOD4 GPR146 IDS IMP4 ITGA5 KIAA0930 MAGED1 MFSD4A MORN4 NPTN NRXN3 P4HTM QDPR RTN3 SLC41A3 SLCO4A1 SNCA SPG21 SPP1 SUMO1 SVOP SYN2 TERF2IP TSPAN7
Pubmed	28515276	Assembly of the U5 snRNP component PRPF8 is controlled by the HSP90/R2TP chaperones.	10	AP2M1 DHX36 FARSB GLOD4 GSN HCCS HIGD1A HNRNPD IQGAP1 KIF1C KIF5B KTN1 LSM4 MDH2 MRPS21 MRPS23 NDUFS3 NIPBL OPA1 PHB PKN2 PPP2CA RPL15 RRBP1 RTF1 SKP1 SMARCC1 SRRM2 STAT3 SUB1 SYNCRIP SYNE2 TCERG1 TUBA4A TUBB TUBB2A TUBB4B TXN UBE2N WBP11 YWHAH YWHAZ
Pubmed	17360745	Requirement for an intact T-cell actin and tubulin cytoskeleton for efficient assembly and spread of human immunodeficiency virus type 1.	10	TUBA4A TUBB TUBB2A TUBB3 TUBB4B
Pubmed	31040226	Hdac4 Interactions in Huntington's Disease Viewed Through the Prism of Multiomics.	10	ATP5IF1 BTBD10 DENR FARSB GABARAPL1 GRIK2 INPP4A IQGAP1 KANSL1 MAGED1 MDH2 PPP2CA SKP1 SMG5 SNX33 SYNCRIP TCERG1 YWHAH YWHAZ
Pubmed	10191277	Association of polo-like kinase with alpha-, beta- and gamma-tubulins in a stable complex.	10	TUBA4A TUBB TUBB2A TUBB3
Pubmed	16452087	Comprehensive identification of phosphorylation sites in postsynaptic density preparations.	10	C2CD2L DCLK1 GAP43 GRIN2A HNRNPD LRRC7 MAP2 MARK1 PPFIA2 QKI RTN3 SGIP1 SRRM2
Pubmed	15345747	Phosphoproteomic analysis of the developing mouse brain.	10	COBL DCLK1 DLGAP1 GAP43 LNPK MAP2 MAPK8 PPP1R2 REEP1 SRRM2 SSH2 TERF2IP TUBA4A UBQLN2
Pubmed	9110174	Large-scale concatenation cDNA sequencing.	10	ADAM23 ARRDC2 BBX C12orf43 C14orf132 C5orf22 CYRIA DCLK1 DOK1 HIPK2 IMP4 KCNV1 KIAA0930 MARCHF4 MEAF6 MLF2 MRPS21 NFASC NPTN PAK3 PLPPR5 RAB2A RAPGEF3 RITA1 RPL15 RTL8C SPP1 SUN2 TBC1D9 TUBB YWHAH
Pubmed	23443559	LGALS3BP regulates centriole biogenesis and centrosome hypertrophy in cancer cells.	10	ANKRD40 CCND2 DCAF1 ENTR1 FGFR1 IQGAP1 KIF5B LZTS2 MAGED1 MRPS21 MRPS23 NDE1 PPP2CA RPL15 RRBP1 SKP1 SMARCC1 SRRM2 TCERG1 TTN TUBA4A TUBB TUBB2A TUBB3 TUBB4B
Pubmed	27173435	An organelle-specific protein landscape identifies novel diseases and molecular mechanisms.	10	ACAD9 AP2M1 APLP2 BBX CISD1 COPS8 DCAF1 DCLK1 DOCK5 EIPR1 EXOC6 GSN HCCS HMBOX1 HOOK1 IQGAP1 KIAA0930 KIF1C KIF7 KTN1 LNPK LSM4 MAP3K3 MAX MPC2 NDE1 NRXN1 OPA1 PHB PPP1R2 RAB2A RASAL2 RBFOX1 RREB1 SAV1 SKP1 SNX33 SPAG9 SUB1 SYNCRIP UBE2N UBE2V2 WBP11 ZNF609
Pubmed	21900206	A directed protein interaction network for investigating intracellular signal transduction.	10	ANGPT2 ANXA7 ARAP1 ATP5IF1 BEX1 BTBD10 CCDC85A CDC42 CDH13 DDIT4 ERH GLOD4 GNB5 GPM6A HNRNPD ITFG1 KIF5B MAP3K3 MAPK8 MAPK9 MGAT1 NOL4 NPTN NREP NSG2 PKN2 RAB2A RBPJ RIN3 ROBO2 SLC41A3 SLC44A1 SNCA SPAG9 SYNE2 TGIF1 TNS1 TUBB2A TUBB3 YWHAZ
Pubmed	20360068	Systematic analysis of human protein complexes identifies chromosome segregation proteins.	10	ALPG ANLN AP2M1 ARAP1 B4GALT1 CALD1 CPM CRY2 DCAF1 ERH FAM107B FANCC HNRNPD INSR IQGAP1 KANK1 KANSL1 KIF1C KLHL42 LAMB1 LSM4 NDE1 NIBAN2 NIPBL PAWR PHB PLAA POGZ PPP1R2 PPP2CA RBM17 RRBP1 SKP1 SMARCA2 SMARCC1 SMTN SPAG9 STK38 SUB1 SUMO1 SYNCRIP SYTL4 TOB2 TTN TUBB TUBB4B ZNF609
Pubmed	27129302	HEY1 functions are regulated by its phosphorylation at Ser-68.	10	HNRNPD RPL15 STK38 SYNE2 TTN TUBA4A TUBB TUBB2A TUBB3 TUBB4B
Pubmed	30550785	Irisin Mediates Effects on Bone and Fat via ?V Integrin Receptors.	10	ACAD9 ARF5 ATL3 ATP5IF1 CISD1 DHRS3 FAM3C IQGAP1 ITGB5 LAMA5 LAMB1 MAVS MAX MDH2 ME3 MGAT1 MPC2 MRPS23 NDUFS3 NFS1 NPTN PEX19 PHB RAB2A RNF213 RPL15 RRBP1 RTN3 SEMA3F SLC39A10 SMARCC1 SNX33 SPP1 SUB1 SYNCRIP TCERG1 TTN TUBB4B TUSC3 YWHAZ
Pubmed	22681889	The mRNA-bound proteome and its global occupancy profile on protein-coding transcripts.	10	ANXA7 CLK3 DDX10 DHX36 ERH HNRNPD KIF1C LSM4 MCAT MDH2 MRPS21 MRPS23 QKI RPL15 RRBP1 SELENOH SRRM2 SUB1 SYNCRIP TCERG1 TUT7 TXN UBE2N UTP11 WBP11 ZCCHC17 ZCCHC24
Pubmed	27609421	TNIP2 is a Hub Protein in the NF-?B Network with Both Protein and RNA Mediated Interactions.	10	ATP5IF1 CLK3 DENR DGUOK ENTR1 ERH FYCO1 GSKIP HIGD1A KTN1 LEF1 LZTS2 MAGED1 MARK1 MECOM NAP1L3 NDUFS3 PHB SKP1 SMARCC1 SPAG9 SRRM2 SUB1 SYNCRIP TBC1D9 TUBB TUBB3 WBP11
Pubmed	28706196	Synaptic GAP and GEF Complexes Cluster Proteins Essential for GTP Signaling.	10	AKAP11 ARF5 CDC42 CNRIP1 DCLK1 DLGAP1 GRIN2A GSN IQGAP1 LRRC7 NPTN OPA1 PKN2 PPFIA2 RAB2A RASAL2 SPECC1L YWHAH YWHAZ
Pubmed	16381901	The LIFEdb database in 2006.	10	AAGAB APOLD1 ARMC9 ATP5MC1 BABAM1 CCDC113 CDK7 CYRIA DDIT4 FAM107B FKBP5 GABARAPL1 GAP43 GNB5 HIGD1A KANSL1 LGALSL MAP3K3 MORN4 MPC2 PHB POGZ QDPR SGIP1 SPP1 STAT3 SUN2 SYT13 TAFAZZIN TUT7
Pubmed	27507650	Long-term potentiation modulates synaptic phosphorylation networks and reshapes the structure of the postsynaptic interactome.	10	ARF5 CNRIP1 DCLK1 DLGAP1 ERBIN GPM6A GRIK2 GRIN2A GSN LRRC7 NFASC NRXN1 PDE2A RAB2A RAB3B RASAL2 UBE2N YWHAH YWHAZ
Pubmed	28443643	FAF1 phosphorylation by AKT accumulates TGF-? type II receptor and drives breast cancer metastasis.	10	BABAM1 MDH2 MLF2 PHB PLAA STK38 SYNCRIP TUBB TUBB2A TUBB4B UBQLN2 YWHAH YWHAZ
Pubmed	15840001	Characterization of an exchangeable gene trap using pU-17 carrying a stop codon-beta geo cassette.	10	ADIPOR2 BBX DENR ERBIN FGFR1 HMBOX1 JPT1 KANK1 KANSL1 MEAF6 MLLT11 NIPBL RBPJ STAT3 SUN2 SYNCRIP TCF3 UBE2N VEZT ZCCHC17 ZFHX3
Pubmed	29229926	Cell cycle-dependent phosphorylation regulates RECQL4 pathway choice and ubiquitination in DNA double-strand break repair.	10	ACAD9 ARHGAP20 C5orf22 CDC42 COPS8 DCAF1 DENR DHX36 ENTR1 FARSB FKBP5 HNRNPD IQGAP1 LRRC1 LSM4 MAGED1 MCAT MDH2 MRPS21 MRPS23 MRPS30 MTMR3 NDUFS3 NECAP1 OPA1 PHB PPP2CA RPL15 RRBP1 SKP1 SPECC1L SUN2 SYNCRIP TERF2IP TUBB TUBB2A TUBB3 TUBB4B TXN UCHL5 YWHAH YWHAZ
Pubmed	22863883	A high-throughput approach for measuring temporal changes in the interactome.	10	ANKRD40 ARHGEF10 ARMC9 BABAM1 CALD1 CDC42 COPS8 DENR FARSB FH FKBP5 HNRNPD IQGAP1 IRF2BP2 KIF5B KTN1 LAMB1 MAP2 MLF2 NAP1L5 NIBAN2 PAWR PLAA PLCG1 PPP1R2 PPP2CA ROCK1 RPL15 RTF1 RUFY1 SNCA SPAG9 STAT3 SUMO1 SYNCRIP TERF2IP TUBA4A TUBB TUBB2A TUBB3 TUBB4B TXN UBQLN2 UCHL5 YWHAH YWHAZ
Pubmed	28302793	Anticancer sulfonamides target splicing by inducing RBM39 degradation via recruitment to DCAF15.	10	CDC42 CLK1 CLK3 DHX36 ERH GSN HNRNPD MAGED1 MDH2 NDUFS3 PHB RAB2A RBFOX1 RPL15 SAV1 SRRM2 STK38 SYNCRIP TUBA4A TUBB TUBB2A TUBB3 TUBB4B TXN WBP11 YWHAZ
Pubmed	15328020	A screen for downstream effectors of Neurogenin2 in the embryonic neocortex.	10	DHX36 GRIK2 MAP2 NEGR1 NIPBL QKI SST TUBB3 UBQLN2
Pubmed	16041367	Prohibitin is required for Ras-induced Raf-MEK-ERK activation and epithelial cell migration.	10	PHB PPP2CA PPP2R2B YWHAH YWHAZ
Pubmed	21565611	Mapping the NPHP-JBTS-MKS protein network reveals ciliopathy disease genes and pathways.	10	ANGPT2 CALCOCO2 CALD1 FH FYCO1 GSN MAP2 PPP2CA QDPR RRBP1 SKP1 SMTN SYN2 TTN TUBA4A TUBB TUBB2A TUBB3 TUBB4B VAMP2 YWHAZ
Pubmed	12693553	Prediction of the coding sequences of mouse homologues of KIAA gene: II. The complete nucleotide sequences of 400 mouse KIAA-homologous cDNAs identified by screening of terminal sequences of cDNA clones randomly sampled from size-fractionated libraries.	10	C2CD2L COBL DCAF1 ERBIN FRMPD4 KANK1 KANSL1 KHNYN LRRC7 MARCHF4 MTMR3 NEGR1 OPA1 POGZ SLC39A10 SRRM2 TOB2 TOMM70
Pubmed	17353931	Large-scale mapping of human protein-protein interactions by mass spectrometry.	10	AKAP11 BABAM1 CDC42 CLK3 DHX36 EFHD1 EIPR1 ENTR1 ERH FANCC GSKIP GSN HIGD1A HOOK1 IQGAP1 KCNIP4 KIAA0930 KIF5B LNPK LRRC7 LSM4 MAGED1 MAX MLF2 NAP1L5 OPA1 PPP1R2 PREX1 PTPN3 RASAL2 RASGRP1 RRBP1 RTF1 SKP1 SMARCC1 SPAG9 SRRM2 SUMO1 SUN2 SYNCRIP TGIF1 TOR1A TSPAN7 TTN TXN YWHAZ
Pubmed	21516116	Next-generation sequencing to generate interactome datasets.	10	ATP5MC1 BEX3 CALCOCO2 CLK3 DENR ENTR1 ERH FAM3C GABARAPL1 GLTP GPSM3 IMP4 KANSL1 LZTS2 MAGED1 MAL2 MAPK9 MAVS NAP1L3 QKI RAB2A RBM17 RITA1 RTN4IP1 SCG2 SKP1 SLC41A3 SPG21 STAT3 SUMO1 TBX3 TCEA2 TGIF1 TNXB TSPAN7 TUBB UBL5 UCHL5 ZCCHC17 ZNF397
Pubmed	15226823	Genomic analysis of mouse retinal development.	10	ABL1 ADIPOR2 ATP6V0E1 C1QTNF4 CCND2 CLK1 DCLK1 DDIT4 EIPR1 ERBIN FAM3C FANCC FGFR1 GABRB3 HBP1 KCNQ3 LGALSL LRRC49 MAP2 MGAT1 MKNK2 NFATC1 NOTCH1 NREP PAK3 PTPRR RBPJ RNF187 RPL15 RTF1 SCG2 SEMA3F SLCO4A1 STAT3 TCF3 TMEM59L TUBB
Pubmed	30948266	Gain of Additional BIRC3 Protein Functions through 3'-UTR-Mediated Protein Complex Formation.	10	ACAD9 AP2M1 APLP2 CALCOCO2 CDC42 DDX10 DHX36 FARSB FH GLOD4 HNRNPD IQGAP1 KIF5B KTN1 MDH2 NDUFS3 NIPBL OPA1 PHB PLCG1 POGZ PPP2CA RAB2A RASAL2 RBPJ RPL15 RRBP1 RTN3 SMARCC1 SRRM2 SUMO1 SYNCRIP TCERG1 TOMM70 TTN TXN UCHL5
Pubmed	29656893	DNA Repair Network Analysis Reveals Shieldin as a Key Regulator of NHEJ and PARP Inhibitor Sensitivity.	10	ANLN ANXA7 BABAM1 CDH13 FANCC HIGD1A HMBOX1 HNRNPD LSM4 MLLT11 NPTN SMARCC1 SMTN SPECC1L SUMO1 TERF2IP TRAPPC13 TUBA4A ZNF609
Pubmed	28611215	Genome-wide CRISPR screen identifies HNRNPL as a prostate cancer dependency regulating RNA splicing.	10	AFF1 ANXA7 ARAP1 B4GALT1 C2CD2 CALD1 COBL DHRS3 DOCK5 DOCK6 EFHD1 EIPR1 ERBIN FKBP5 GRIK2 HIPK2 HMBOX1 INPP4A INSR ITFG1 ITGB5 LRRC1 LRRC7 LZTS2 MAF MAP2 MEIS3 NDUFS3 NFASC NFATC1 PAK3 PLCG1 PPFIA2 PTPRN2 PTPRR RIN2 RNF213 RRBP1 RTN3 SLC16A14 SLC41A3 SMARCA2 TCF3 TERF2IP TUSC3 USP53 VEZT ZFHX3 ZNF609
Pubmed	27684187	Genetic and Proteomic Interrogation of Lower Confidence Candidate Genes Reveals Signaling Networks in ?-Catenin-Active Cancers.	10	AFF1 AP2M1 CALCOCO2 CBFB CDC42 DHX36 ERBIN ERH FARSB FH FKBP5 GSKIP HMBOX1 INSR IQGAP1 KANK1 KIF5B KTN1 LAMB1 LEF1 LZTS2 MDH2 NDUFS3 OPA1 PAWR PPP1R2 PPP2CA RAB2A RBM17 RPL15 RRBP1 SKP1 SMARCA2 SMARCC1 SPECC1L SRRM2 SUMO1 SUN2 SYNCRIP TBX3 TUBA4A TUBB TUBB2A TUBB3 TUBB4B TXN UBE2N UBL5 WWC3 YWHAH YWHAZ ZNF609
Pubmed	15489336	From ORFeome to biology: a functional genomics pipeline.	10	AAGAB APOLD1 ARMC9 ATP5MC1 BABAM1 CCDC113 CDK7 CYRIA DDIT4 FAM107B FKBP5 GABARAPL1 GAP43 GNB5 HIGD1A KANSL1 LGALSL MAP3K3 MORN4 MPC2 PHB POGZ QDPR SGIP1 SPP1 STAT3 SUN2 SYT13 TAFAZZIN TUT7
Pubmed	23602568	The protein interaction landscape of the human CMGC kinase group.	10	ABL1 AFF1 AKAP11 CCND2 CDK7 CLK1 CLK3 FGFR1 FKBP5 GABARAPL1 GSKIP INSR IQGAP1 LRRC1 LZTS2 MAPK8 MAPK9 MKNK2 PPP1R2 ROCK1 RTF1 SKP1 SRRM2 SUB1 TTN
Pubmed	32877691	A High-Density Human Mitochondrial Proximity Interaction Network.	10	ACAD9 AKAP11 ATP5IF1 BABAM1 C2CD2L CISD1 DHX36 DNAJC1 HCCS HNRNPD IMP4 KTN1 LNPK LRRC49 MAVS MDH2 MLF2 MPC2 MRPS21 MRPS23 MRPS30 MTMR3 NDUFS3 NFS1 OPA1 PEX19 PHB QKI RAB3B RNF213 RRBP1 RTN3 RTN4IP1 SELENOH SKP1 SPAG9 SRRM2 SUN2 SYNCRIP SYNE2 TOMM70 TTN TUT7 UBQLN2 UTP11 VEZT YWHAH YWHAZ ZCCHC17
Pubmed	12391307	JLP: A scaffolding protein that tethers JNK/p38MAPK signaling modules and transcription factors.	10	MAP3K3 MAPK8 MAX SPAG9
Pubmed	25609649	Proteomic analyses reveal distinct chromatin-associated and soluble transcription factor complexes.	10	BBX FARSB FOXO4 KANSL1 KIF5B KIF7 KTN1 MAP3K8 MAPK9 MAX MEAF6 MECOM MRPS30 NFATC1 NOTCH1 POGZ RBPJ RITA1 RRBP1 SKP1 SMARCC1 SMG5 SNX33 SPAG9 STAT3 TCERG1 TOMM70 TRAPPC13 TUBB TUBB2A ZBTB40
Pubmed	20412781	Resolution of cell fate decisions revealed by single-cell gene expression analysis from zygote to blastocyst.	10	BBX CALD1 CITED1 HBP1 HMBOX1 JAZF1 KLF15 KLF2 KLF6 KLHL42 LEF1 MAX NFATC1 NFE2L2 PLCG1 POGZ RBPJ SKP1 SMARCA2 SMARCC1 STAT3 TBX3 TGIF1 TUT7 ZFHX3 ZNF397 ZNF609
Pubmed	31515488	Extensive disruption of protein interactions by genetic variants across the allele frequency spectrum in human populations.	10	ANKRD40 AP2M1 ATP5MC1 BABAM1 BEX5 CALCOCO2 CCND2 CDC42 CLK3 FAM3C GABARAPL1 GLTP HMBOX1 HOOK1 KANSL1 KLF15 LZTS2 MAGED1 MAL2 MAPK9 MAX MORN4 NFE2L2 PEX19 POGZ RAB2A RBM17 RITA1 RTN3 RTN4IP1 RUFY1 SKP1 SPG21 STAT3 SUMO1 SYTL4 TCEA2 UCHL5 ZNF397
Pubmed	31527615	The RNA-mediated estrogen receptor ? interactome of hormone-dependent human breast cancer cell nuclei.	10	ACAD9 ANLN APLP2 BABAM1 BBX C12orf43 C2CD2L CDC42 CDK7 CLK3 DCLK1 DDX10 DNAJC1 EFHD1 ELAPOR1 ERBIN FARSB IMP4 IQGAP1 KTN1 LAMA5 LZTS2 MAGED1 MCAT MGAT1 MRPS23 NDE1 NDUFS3 NIPBL PPP2CA PREX1 SKP1 SMARCA2 SPECC1L SUMO1 SUN2 TCERG1 TERF2IP TOMM70 TXN ZFHX3 ZNF652
Pubmed	26673895	A deep proteomics perspective on CRM1-mediated nuclear export and nucleocytoplasmic partitioning.	10	AAGAB AP2M1 AP3M2 C12orf43 CRY2 DENR DOCK6 ENTR1 ERBIN FYCO1 GABARAPL1 KHNYN LSM4 LZTS2 MAP3K3 MAP3K8 MAX MLF2 NDE1 PEX19 POGZ RBM17 RBPJ RTN3 SHROOM1 SSH2 TCF3 TOB2 TUBA4A TUBB3 TUBB4B WDR54
Pubmed	21150319	Proteomic profiling of Myc-associated proteins.	10	AKAP6 CBFB ERBIN MAX NRXN3 OPA1 RBPJ RIN3 ROBO2 SMTN TUBA4A TXN
Pubmed	33060197	Comparative host-coronavirus protein interaction networks reveal pan-viral disease mechanisms.	10	ACAD9 AP2M1 ATL3 DDX10 DNAJC1 DOCK6 FYCO1 GSN HOOK1 IMP4 MARK1 MTMR3 PEX19 PLAA RAB2A SAV1 SLC39A10 STAT3 SUN2 TCF3 TOMM70 TOR1A TUT7 UTP11 ZNF609
Pubmed	30562941	Proteomic Analysis of the Spinophilin Interactome in Rodent Striatum Following Psychostimulant Sensitization.	10	AP2M1 ATP6V1D CDC42 DCLK1 DLGAP1 GPM6A MAP2 MDH2 NPTN OPA1 PHB PPP2CA RTN3 SNCA SYN2 TOMM70 TUBB TUBB2A TUBB3 TUBB4B YWHAH YWHAZ
Pubmed	24332808	PRP19 transforms into a sensor of RPA-ssDNA after DNA damage and drives ATR activation via a ubiquitin-mediated circuitry.	10	BBX CALD1 CDK7 COBL DHX36 HNRNPD IQGAP1 NIPBL PPP2CA RAB2A RPL15 SYNCRIP TCERG1 TUBA4A TUBB TUBB4B
Pubmed	31536960	Rewiring of the Human Mitochondrial Interactome during Neuronal Reprogramming Reveals Regulators of the Respirasome and Neurogenesis.	10	ATL3 CDC42 COX7B DGUOK ERH EVA1B FH GAP43 GLOD4 HCCS HNRNPD IQGAP1 ITGA5 ITGB5 JPT1 KTN1 LRP4 MDH2 MLLT11 MRPS23 MRPS30 NDUFS3 NPTN PHB RAB2A RRBP1 SUMO1 TOMM70 TUBB2A TUT7 TXN UBE2N UBE2V2 WBP11 YWHAH YWHAZ
Pubmed	29298432	Characterizing ZC3H18, a Multi-domain Protein at the Interface of RNA Production and Destruction Decisions.	10	AP2M1 CDC42 CLK3 DDX10 ERH FARSB HIGD1A HNRNPD IQGAP1 LSM4 MDH2 MEAF6 MRPS23 PHB RBM17 RPL15 SKP1 SRRM2 SUB1 SYNCRIP TCERG1 TUBB UBL5 WBP11 YWHAZ
Pubmed	10718198	Prediction of the coding sequences of unidentified human genes. XVI. The complete sequences of 150 new cDNA clones from brain which code for large proteins in vitro.	10	ARHGAP20 COG1 DOCK6 ELAPOR1 KLHL42 LRRC7 MARCHF4 PREX1 RRBP1 SRGAP1 SYT13 USP53
Pubmed	14621295	Prediction of the coding sequences of mouse homologues of KIAA gene: III. the complete nucleotide sequences of 500 mouse KIAA-homologous cDNAs identified by screening of terminal sequences of cDNA clones randomly sampled from size-fractionated libraries.	10	AKAP11 AKAP6 ARAP1 ARHGAP20 DHX36 DOCK6 IQGAP1 KLHL42 LAMA5 LRP4 LZTS2 NFASC NRXN3 POGZ ROBO2 RRBP1 SMG5 SYT13 USP53 ZNF609
Pubmed	30575818	Loss of ER retention motif of AGR2 can impact mTORC signaling and promote cancer metastasis.	10	AP2M1 ARF5 BEX5 CDC42 ELAPOR1 ERH FH FYCO1 GSN HNRNPD IQGAP1 KTN1 MDH2 NIBAN2 PHB RAB2A RPL15 RRBP1 RTN3 SYNCRIP TOMM70 TTN TUBB TUBB2A TUBB3 TUBB4B TXN YWHAH YWHAZ ZFHX3
Pubmed	15958283	Characterization of the Bex gene family in humans, mice, and rats.	10	BEX1 BEX2 BEX3 BEX5
Pubmed	19056867	Large-scale proteomics and phosphoproteomics of urinary exosomes.	10	ANXA7 AP2M1 ARMC9 ATP6V1D B4GALT1 CDC42 COPS8 FKBP5 GPM6A GSN IQGAP1 LAMA5 MAL2 MDH2 NIBAN2 NIPBL PPFIA2 QDPR RAB2A RAB3B RAPGEF3 ROBO2 RREB1 SLC44A1 SPAG9 TTN TUBB2A TXN YWHAH YWHAZ
Pubmed	32694731	Systematic mapping of genetic interactions for de novo fatty acid synthesis identifies C12orf49 as a regulator of lipid metabolism.	10	ACAD9 APLP2 BABAM1 C1orf115 CDC42 DHX36 DUSP28 EIPR1 FLCN GNB5 GRIK2 HCCS IMP4 INPP4A ITGB5 MAX MEAF6 MECOM MEIS3 MRPS21 NIPBL PLCG1 PPP2CA PTPRN2 RAB2A RNF187 RTF1 RUFY1 RUNDC1 SAV1 SLC12A4 SLC44A1 SLCO4A1 SMARCC1 SSH2 SUB1 TAF3 TAFAZZIN TGIF1 TRAPPC13 UBE2V2 ZBTB40 ZNF609
Pubmed	22457635	Physiological notch signaling maintains bone homeostasis via RBPjk and Hey upstream of NFATc1.	10	CSF1 NFATC1 NOTCH1 RBPJ SPP1
Pubmed	10512203	Exchangeable gene trap using the Cre/mutated lox system.	10	ADIPOR2 BBX DENR ERBIN FGFR1 HMBOX1 JPT1 KANK1 KANSL1 MEAF6 MLLT11 NIPBL RBPJ STAT3 SUN2 SYNCRIP TCF3 UBE2N VEZT ZCCHC17 ZFHX3
Pubmed	29180619	The STUbL RNF4 regulates protein group SUMOylation by targeting the SUMO conjugation machinery.	10	ARF5 ATL3 B4GALT1 CDC42 CLK1 DCAF1 DNAJC1 FAM3C HNRNPD ITFG1 ITGA5 ITGB5 KTN1 LNPK MAF MAGED1 MCAT MGAT1 NFASC NPTN P4HTM PHB POGZ RAB2A RPL15 RTN3 SLC39A10 SMARCC1 SRRM2 STAT3 SUMO1 SUN2 TUSC3 ZNF609 ZNF652
Pubmed	20467437	Direct interaction between hnRNP-M and CDC5L/PLRG1 proteins affects alternative splice site choice.	10	ANLN ARAP1 ARF5 BABAM1 DOCK5 HNRNPD IQGAP1 KANSL1 LRRC1 NIBAN2 NIPBL PKN2 RBM17 SMARCA2 SRRM2 SUMO1 SYNCRIP TUBA4A TUBB TUBB3 TUBB4B UBE2N UCHL5
Pubmed	32786267	Identification of SUMO Binding Proteins Enriched after Covalent Photo-Cross-Linking.	10	ANLN FARSB IQGAP1 KIF5B NIBAN2 NIPBL PKN2 RNF213 RREB1 SRRM2 SUMO1 SYNCRIP TCERG1 TUBA4A TUBB TUBB4B
Pubmed	20936779	A human MAP kinase interactome.	10	ANXA7 APLP2 CDC42 COBL DLGAP1 ERBIN GAB1 HIPK2 KANSL1 KIF5B KTN1 LAMB1 MAP3K3 MAPK9 MAX MKNK2 NAP1L5 PAK3 POGZ PTPN3 SPECC1L TBX3 TCERG1 TNS1 USP53 YWHAH YWHAZ
Pubmed	30833792	A protein-interaction network of interferon-stimulated genes extends the innate immune system landscape.	10	ACAD9 ANXA7 AP2M1 ATP5IF1 CALD1 COBL COG1 DNAJC1 ERBIN ERH FARSB FKBP5 GSN HIGD1A HNRNPD IQGAP1 IRF2BP2 KTN1 LAMB1 LIFR LNPK LRP4 MAGED1 MDH2 MEAF6 MLLT11 MRPS21 MRPS23 PAWR PEX19 PHB RBM17 RNF213 SKP1 SMTN SPECC1L STAT3 SUB1 SUN2 SYNCRIP SYNE2 TOMM70 TTN TUBB2A TUBB3 YWHAH YWHAZ
Pubmed	23246003	Mutations in the ?-tubulin gene TUBB5 cause microcephaly with structural brain abnormalities.	10	TUBB TUBB2A TUBB3 TUBB4B
Pubmed	11076863	DNA cloning using in vitro site-specific recombination.	10	AAGAB APOLD1 ARMC9 ATP5MC1 BABAM1 CCDC113 CDK7 CYRIA DDIT4 FAM107B FKBP5 GABARAPL1 GAP43 GNB5 HIGD1A KANSL1 LGALSL MAP3K3 MORN4 MPC2 PHB POGZ QDPR SGIP1 SPP1 STAT3 SUN2 SYT13 TAFAZZIN TUT7
Pubmed	25737280	Control of a neuronal morphology program by an RNA-binding zinc finger protein, Unkempt.	10	ARF5 ATP5IF1 CDC42 COX7B DHX36 JPT1 OPA1 PKN2 PLAA PPP2CA SRRM2 SUB1 TOMM70 TUBB TUBB3 TXN YWHAZ
Pubmed	15342556	Sequence comparison of human and mouse genes reveals a homologous block structure in the promoter regions.	10	AKAP6 ARMCX5 ATP5IF1 BABAM1 C12orf43 CITED1 CX3CL1 DCAF1 DLC1 ERBIN FOXO4 FYCO1 GDAP1 GPRASP1 HIGD1A KANK1 KIF5B KLF6 KLHDC9 LIFR LILRA2 MAP3K8 MDH2 MGAT1 NDE1 NFE2L2 PHB PPP2R2B RITA1 RREB1 RUFY1 SPG21 SYT13 SYTL4 TNXB TUBA4A TUBB2A UBL5 ZCCHC17
Pubmed	15302935	Large-scale characterization of HeLa cell nuclear phosphoproteins.	10	AFF1 ANLN ERBIN FKBP5 HNRNPD IQGAP1 IRF2BP2 KANSL1 MAPK8 NIBAN2 NIPBL PKN2 POGZ PPP1R2 RRBP1 RREB1 SLC41A3 SLCO4A1 SMARCA2 SMARCC1 SMTN SNX33 SPAG9 SRRM2 SUB1 TAF3 TBC1D9 TERF2IP ZBTB40
Pubmed	32098917	Interactome of vertebrate GAF/ThPOK reveals its diverse functions in gene regulation and DNA repair.	10	AP2M1 CBFB KIF7 KTN1 LEF1 NFATC1 RBFOX1 RBPJ SKP1 STK38 SYNCRIP SYTL4 TBX3 TTN TUBB2A
Pubmed	14651853	Integrated analysis of protein composition, tissue diversity, and gene regulation in mouse mitochondria.	10	ACAD9 AP2M1 ATP5IF1 ATP5MC1 CISD1 COX7B DGUOK FH HCCS MDH2 MPC2 MRPS21 NDUFS3 NFS1 OPA1 PHB RNASET2 RTN4IP1 SLC25A14 TOMM70 TUBB3 TUSC3 YWHAZ ZFHX3
Pubmed	32203420	Systems analysis of RhoGEF and RhoGAP regulatory proteins reveals spatially organized RAC1 signalling from integrin adhesions.	10	AP2M1 ARAP1 ARHGAP20 ARHGEF10 ARHGEF40 ATP5IF1 CALD1 CDC42 CNKSR3 COBL DLC1 DOCK5 DOCK6 GLOD4 GSN HIGD1A LSM4 MAGED1 MAX MCAT MLF2 MLLT11 MRPS23 PPP2CA PREX1 SELENOH SKP1 SMARCC1 SRGAP1 SUB1 TCERG1 UTP11 WBP11
Pubmed	30639242	The Functional Proximal Proteome of Oncogenic Ras Includes mTORC2.	10	ANXA7 AP2M1 APLP2 COBL DOCK5 ERBIN GAB1 NIBAN2 NOTCH1 NPTN PKN2 PTPN3 RASAL2 ROCK1 SLC12A4 SLC39A10 SLCO4A1 SYTL4 TTN USP53 VAMP2
Pubmed	23956138	Characterization of the EGFR interactome reveals associated protein complex networks and intracellular receptor dynamics.	10	AP2M1 COG1 EXOC6 PEX19 PLAA RNF213 STAT3 TUBA4A TUBB TUBB2A TUBB3 TUBB4B YWHAZ
Pubmed	27432908	Defining the Protein-Protein Interaction Network of the Human Protein Tyrosine Phosphatase Family.	10	ACAD9 AP2M1 APOLD1 ARF5 ATP5IF1 BABAM1 COPS8 DENR DUSP28 FKBP5 GDAP1 HIGD1A LZTS2 MAPK8 MAPK9 MRPS21 MRPS23 MTMR3 NDUFS3 PEX19 PHB PPP2CA PPP2R2B PTPN3 PTPRR QKI RNF187 SAV1 SKP1 SUB1 TNS1 TXN WDR54 YWHAH YWHAZ
Pubmed	25900982	BioID-based Identification of Skp Cullin F-box (SCF)?-TrCP1/2 E3 Ligase Substrates.	10	ERBIN FLCN HNRNPD LRRC49 MAGED1 MRPS23 NFE2L2 SKP1 SMG5 SUN2 SYNCRIP YWHAZ ZNF395
Pubmed	11230166	Toward a catalog of human genes and proteins: sequencing and analysis of 500 novel complete protein coding human cDNAs.	10	AAGAB APOLD1 ARMC9 ATP5MC1 BABAM1 BBX CA10 CCDC113 CYRIA DDIT4 FAM107B FKBP5 GABARAPL1 GNB5 HIGD1A KANSL1 MAP3K3 MORN4 MPC2 MRPS30 POGZ PREX1 RIN2 SGIP1 SUN2 SYNE2 SYT13 TUT7
Pubmed	14594945	MARK4 is a novel microtubule-associated proteins/microtubule affinity-regulating kinase that binds to the cellular microtubule network and to centrosomes.	10	MAP2 MARK1 TUBA4A TUBB TUBB2A TUBB4B
Pubmed	17114649	Qualitative and quantitative analyses of protein phosphorylation in naive and stimulated mouse synaptosomal preparations.	10	C2CD2L DCLK1 DLGAP1 GAP43 GRIN2A LNPK LRRC7 MAP2 MLF2 PPFIA2 RTN3 SGIP1 SRRM2 SYN2 UBQLN2 VAMP2
Pubmed	23533145	In-depth proteomic analyses of exosomes isolated from expressed prostatic secretions in urine.	10	ANXA7 ARF5 B4GALT1 CDC42 CDH13 CPM EPHB4 FAM3C GLOD4 GSN IQGAP1 ITFG1 ITGB5 LAMA5 LIFR MDH2 MGAT1 NIBAN2 QDPR RAB2A RAB3B RNASET2 SPP1 TNXB TUBB TUBB3 TUBB4B TXN UBE2N UBE2V2 YWHAZ
Pubmed	11256614	Systematic subcellular localization of novel proteins identified by large-scale cDNA sequencing.	10	AAGAB ACAD9 ATP5MC1 CCDC113 CYRIA DDIT4 GABARAPL1 GAP43 GNB5 HIGD1A IDS KANSL1 LGALSL MAP3K3 MPC2 NFS1 PHB QDPR SGIP1 SYT13
Pubmed	29845934	The HIV-1 Tat protein recruits a ubiquitin ligase to reorganize the 7SK snRNP for transcriptional activation.	10	AAGAB AFF1 AP2M1 DHX36 ERH FARSB FGFR1 FGR FKBP5 HNRNPD KIF5B KRT222 LSM4 MDH2 MRPS21 MRPS23 MRPS30 NDUFS3 PHB PPP2CA RAB3B RPL15 SKP1 SMARCC1 STK38 SYNCRIP TTN TUBA4A TUBB TUBB2A TUBB3 TUBB4B TXN UBE2N YWHAH YWHAZ
Pubmed	15146197	Transcriptome characterization elucidates signaling networks that control human ES cell growth and differentiation.	10	ADAM23 ARF5 ARHGAP45 ARHGEF10 CALD1 CDH13 DDIT4 DENR DGUOK ELF4 HIPK2 IDS LZTS2 MAP3K3 MECOM MGAT1 NIBAN2 NIPBL NOTCH1 NPTN NREP OPA1 PAWR RAPGEF3 RBM17 RIPOR3 SPECC1L SUN2 TBC1D9 TGIF1 TUT7 YWHAZ ZCCHC17 ZNF652
Pubmed	30804502	H4K20me0 recognition by BRCA1-BARD1 directs homologous recombination to sister chromatids.	10	BABAM1 BBX C12orf43 DNAJC1 DOCK5 ELF4 ERH HIGD1A HMBOX1 HNRNPD JAZF1 KANSL1 KTN1 LSM4 MAX MEAF6 MECOM NFE2L2 NIPBL PHB POGZ RBM17 RBPJ RPL15 RRBP1 RREB1 SKP1 SMARCC1 SRRM2 SUB1 SUMO1 SUN2 SYNCRIP TBX3 TCERG1 TCF3 TERF2IP TTN TUBB2A TUBB4B UCHL5 ZNF395 ZNF609
Pubmed	24255178	Protein interaction network of the mammalian Hippo pathway reveals mechanisms of kinase-phosphatase interactions.	10	ATP5IF1 CALD1 DOCK6 ENTR1 KIAA0930 KIF1C KIF7 LZTS2 MAGED1 MARK1 MTMR3 NOTCH1 RASAL2 RASSF4 SAV1 SKP1 TUBB2A YWHAH YWHAZ
Pubmed	26760575	High-throughput analyses of hnRNP H1 dissects its multi-functional aspect.	10	AAGAB ADIPOR2 ARF5 ARHGAP45 ARHGEF10 BEX3 CDC42 CLDN15 DDIT4 ENTR1 ERH FAM131A FKBP5 GABARAPL1 HIPK2 HNRNPD KIF1C KIF7 MALAT1 MAX MECOM NIBAN2 OLMALINC PAWR PPP1R14C RBPJ RRBP1 SELENOH SLC12A4 SNCA SUN2 SYNCRIP TCEA2 TGIF1 TTC7A UBE2N ZCCHC17 ZNF609
Pubmed	26439863	Cell Surface Proteomic Map of HIV Infection Reveals Antagonism of Amino Acid Metabolism by Vpu and Nef.	10	CSF1 FGFR1 LAIR1 LRP4 NOTCH1 NRXN3 ROCK1 SLC39A10 SLCO4A1 SUB1 TSPAN7
Pubmed	30463901	BAP1 regulation of the key adaptor protein NCoR1 is critical for ?-globin gene repression.	10	AP2M1 ARF5 ATL3 DDX10 DHX36 FARSB FH FKBP5 HNRNPD IMP4 MLF2 NDUFS3 NIPBL OPA1 PHB PPP2CA RAB2A RPL15 RRBP1 RREB1 SMARCA2 SMARCC1 SRRM2 STAT3 SUB1 SYNCRIP TAF3 TCERG1 TUBA4A TUBB TUBB4B UBE2N UBL5 YWHAZ ZCCHC17
Pubmed	31753913	Systematic bromodomain protein screens identify homologous recombination and R-loop suppression pathways involved in genome integrity.	10	ARHGEF40 C12orf43 C2CD2L C5orf22 DCAF1 ENTR1 JAZF1 KIF7 LAMB1 LRP4 LZTS2 MAX MEAF6 MECOM NOL4 OPA1 POGZ RNF213 RREB1 SKP1 SMARCA2 SMARCC1 SRRM2 SUN2 TAF3 TBX3 TMEM59L TTC7A VEZT YWHAH ZFHX3 ZNF609
Pubmed	9205841	Prediction of the coding sequences of unidentified human genes. VII. The complete sequences of 100 new cDNA clones from brain which can code for large proteins in vitro.	10	AKAP6 ARHGEF10 DCLK1 FRMPD4 KHNYN MTMR3 PTPRN2 SPECC1L SRRM2 ZNF609
Pubmed	8619474	A "double adaptor" method for improved shotgun library construction.	10	ADAM23 ARRDC2 BBX C12orf43 C14orf132 C5orf22 CYRIA DCLK1 DOK1 HIPK2 IMP4 KCNV1 KIAA0930 MARCHF4 MEAF6 MLF2 MRPS21 NFASC NPTN PAK3 PLPPR5 RAB2A RAPGEF3 RITA1 RTL8C SPP1 SUN2 TBC1D9 TUBB YWHAH
Pubmed	28675297	A Human Tyrosine Phosphatase Interactome Mapped by Proteomic Profiling.	10	ACAD9 AP2M1 APLP2 ATL3 BABAM1 C5orf22 DCAF1 DUSP28 FARSB FKBP5 GSN KIF7 LAMB1 LRRC1 LZTS2 MAPK8 MAPK9 MTMR3 NAP1L5 OPA1 PEX19 PLCG1 PPP2CA PTPN3 PTPRN2 PTPRR QKI SPAG9 SRRM2 SYNCRIP TOMM70 TTN YWHAH YWHAZ
Pubmed	31073040	LMBR1L regulates lymphopoiesis through Wnt/?-catenin signaling.	10	ACAD9 APLP2 ARHGEF40 COG1 DDX10 EPHB4 EXOC6 FARSB HOOK1 IQGAP1 KIF5B KTN1 LNPK MAGED1 MGAT1 MLF2 NDUFS3 NPTN OPA1 PHB PLAA QKI RTN3 TOMM70 TUBB2A TUT7 UBQLN2 UCHL5 VEZT YWHAH
Pubmed	24658140	The mammalian-membrane two-hybrid assay (MaMTH) for probing membrane-protein interactions in human cells.	10	ABL1 DOK1 FGR GAB1 MAP3K3 MAPK8 MAPK9 SNCA STAT3 TXN YWHAZ
Pubmed	12168954	Construction of expression-ready cDNA clones for KIAA genes: manual curation of 330 KIAA cDNA clones.	10	AKAP11 AKAP6 ARAP1 ARHGEF10 C2CD2L ERBIN NFASC NRXN1 PREX1 RRBP1 RTF1 SMG5 SPAG9 SYNE2 TTC7A ZBTB40
Pubmed	17620599	Functional specialization of beta-arrestin interactions revealed by proteomic analysis.	10	CALD1 CDK7 ERH GSN HNRNPD KTN1 LRP4 ROCK1 RPL15 SRRM2 STK38 TTN TUBA4A TUBB TUBB2A TUBB3 TUBB4B YWHAH YWHAZ
Pubmed	29467282	Proteomic profiling of VCP substrates links VCP to K6-linked ubiquitylation and c-Myc function.	10	ANLN AP2M1 ARHGEF40 ATL3 DCAF1 DDX10 DHX36 ERBIN ERH FARSB HNRNPD IQGAP1 KANSL1 KIF5B KTN1 MAX MRPS23 NDUFS3 NIPBL PHB PKN2 PLAA PLCG1 POGZ RASAL2 RPL15 RRBP1 SKP1 SMARCA2 SMARCC1 SMTN SNX33 SRRM2 SYNCRIP TCERG1 TUBA4A TUBB TUBB3 TUBB4B TUT7 TXN YWHAZ
Pubmed	22974441	SRC Homology 2 Domain Binding Sites in Insulin, IGF-1 and FGF receptor mediated signaling networks reveal an extensive potential interactome.	10	ABL1 DOK1 FGFR1 FGR INSR PLCG1
Pubmed	7744867	Golgi retention mechanism of beta-1,4-galactosyltransferase. Membrane-spanning domain-dependent homodimerization and association with alpha- and beta-tubulins.	10	B4GALT1 TUBA4A TUBB TUBB2A
Pubmed	30713523	Plasticity in the Glucagon Interactome Reveals Novel Proteins That Regulate Glucagon Secretion in ?-TC1-6 Cells.	10	HNRNPD MAP2 MDH2 PHB PPFIA2 RAB2A SCG2 TTN TUBB TUBB2A TUBB3 TUBB4B YWHAZ
Pubmed	16221301	Mammalian BEX, WEX and GASP genes: coding and non-coding chimaerism sustained by gene conversion events.	10	ARMCX5 BEX1 BEX2 BEX3 BEX5 GPRASP1
Pubmed	28671696	Spatiotemporal profile of postsynaptic interactomes integrates components of complex brain disorders.	10	ARF5 CNKSR3 CNRIP1 DCLK1 DLGAP1 ERBIN ERH FARSB FYCO1 GPM6A GPRASP1 GRIK2 GRIN2A GSN HOOK1 IQGAP1 KIF5B KIF7 KTN1 LRRC7 MAGED1 NFASC NIPBL NPTN NRXN1 OPA1 PAK3 PDE2A PTPRN2 RAB2A RAB3B RASAL2 ROCK1 SGIP1 SKP1 SMARCC1 SPECC1L SSH2 SYNE2 TNS1 UBE2N UBE2V2 WBP11 YWHAH YWHAZ
Pubmed	16987237	Reduced expression of neuropeptide genes in a genome-wide screen of a secretion-deficient mouse.	10	DLGAP1 GABRA2 GRIK2 GRIN2A NRXN1 NRXN3 SST SSTR1
Pubmed	3782288	The mammalian beta-tubulin repertoire: hematopoietic expression of a novel, heterologous beta-tubulin isotype.	10	TUBB TUBB2A TUBB3 TUBB4B
Pubmed	25468996	E-cadherin interactome complexity and robustness resolved by quantitative proteomics.	10	ANLN CALD1 ERBIN GAB1 GLOD4 IQGAP1 JPT1 KIF5B KTN1 LRRC7 LZTS2 MAVS NIBAN2 NOTCH1 PKN2 RPL15 STK38 TTC7A TTN TUBB TUBB4B YWHAZ
Interaction	int:AKT1	AKT1 interactions	10	APLP2 BABAM1 BEX1 BTBD10 CCND2 DLC1 FGFR1 FKBP5 FOXO4 GRIN2A INSR IQGAP1 KANK1 MAP3K8 MAPK8 MAPK9 NFE2L2 NOL4 NOTCH1 PKN2 PLCG1 PPP2CA PPP2R2B PREX1 PTPN3 SMARCC1 SNCA TERF2IP TUBB YWHAZ
Interaction	int:CBL	CBL interactions	10	ABL1 CDC42 CSF1 EPOR ERBIN FGR HNRNPD INSR IQGAP1 ITGA5 LAT2 MAPK8 NFATC1 NOTCH1 PLCG1 STAT3 TCF3 TRAPPC13 TRIM8 TUBB TUBB4B UBE2N YWHAH YWHAZ
Interaction	int:MAPT	MAPT interactions	10	ABL1 AP2M1 ARHGEF40 CDC42 CNRIP1 DCLK1 DENR DGUOK FKBP5 GNB5 GPM6A HNRNPD IQGAP1 MAP2 MAPK8 MAPK9 MARK1 PDE2A PHB PLCG1 PPP2CA SGIP1 SNCA SYNCRIP TUBA4A TUBB TUBB3 YWHAH YWHAZ
Interaction	int:CRK	CRK interactions	5.913	ABL1 ANLN AP2M1 ARAP1 BEX5 DOCK5 DOK1 FGFR1 GAB1 INSR KLF15 MAPK8 RIN3 STK38 TERF2IP TUBB TUBB2A TUBB3 TUBB4B USP53 YWHAH YWHAZ
Interaction	int:COPE	COPE interactions	5.7687	ANLN CCND2 CDC42 FH ITFG1 KIF5B MECOM PHB PPP2CA RNF213 SUN2 TMEM17 TUBA4A TUBB TUBB3 YWHAZ
Interaction	int:ARRB1	ARRB1 interactions	5.7496	CALD1 CDC42 FGR GSN KTN1 LRP4 MAPK9 NOTCH1 ROCK1 RPL15 RTF1 SNCA SRRM2 STK38 TTN TUBA4A TUBB TUBB2A YWHAH YWHAZ
Interaction	int:RAC1	RAC1 interactions	5.3265	ARAP1 ARHGAP20 ARHGEF10 CDC42 DLGAP1 FARSB HIGD1A IQGAP1 KTN1 LZTS2 MAVS PAK3 PHB PPP2CA PPP2R2B PREX1 RAB2A SLC39A10 SRGAP1 STAT3 TUBA4A TUBB TUBB3 YWHAZ
Interaction	int:CTNNB1	CTNNB1 interactions	5.3151	ABL1 AP2M1 CBFB CITED1 COPS8 COX7B DLGAP1 ERBIN FANCC FGFR1 FOXO4 GRIK2 HMBOX1 IQGAP1 ITFG1 KIF5B LEF1 LZTS2 MAPK8 MAPK9 NOTCH1 PSEN2 RBM17 SKP1 SPECC1L SRRM2 SYNCRIP TBX3 TCF3 TUBB TUBB4B TXN UBE2N UCHL5 USP53 VEZT YWHAZ
Interaction	int:VAV1	VAV1 interactions	5.3083	ABL1 APLP2 CDC42 DNAJC1 DOK1 EPOR FGFR1 GAB1 INSR NOTCH1 PLCG1 SPECC1L SRGAP1 TUBA4A TUBB TUBB3 TUBB4B
Interaction	int:PLCG1	PLCG1 interactions	5.2972	ABL1 COPS8 DOK1 EPOR FGFR1 GAB1 GRIN2A GSN INSR LAT2 LIFR LZTS2 PKN2 PLCG1 SYNCRIP UCHL5
Transcription Factor Binding Site	M40703	PHF2 TARGET GENES	10	AFF1 ANKRD40 AP3M2 ATP5MC1 C12orf43 CDK7 DHX36 DUSP28 ENTR1 FAM107B FGFR1 FH HMBOX1 HNRNPD IMP4 IRF2BP2 JPT1 KANSL1 KHNYN MAP3K8 MCAT MLF2 MPC2 NIBAN2 NREP OPA1 PLAA PLCG1 PPP1R2 PSEN2 RIN3 RRBP1 SKP1 SLC12A4 SLC41A3 SMARCA2 SMARCC1 SNCA SPAG9 SPG21 SRGAP1 SSH2 SUB1 SUN2 TAFAZZIN TCEA2 TPGS2 TUBA4A UBE2N YWHAZ
Transcription Factor Binding Site	TTANTCA UNKNOWN	TTANTCA UNKNOWN	10	ABL1 ADAM33 ATRNL1 DCLK1 DLC1 DNAJC1 ERBIN FGFR1 GAP43 GPM6A GRIN2A HBP1 JAZF1 KCNIP4 LIFR MAL2 MAP2 MAPK8 MAPK9 NOTCH1 NSG2 PAK3 PPP2R2B PTPRR RBFOX1 RRBP1 RTN3 SKP1 SMARCA2 SPAG9 SSTR1 TXN UCHL5
Transcription Factor Binding Site	GGGTGGRR V$PAX4 03	GGGTGGRR V$PAX4 03	10	ANXA7 ARF5 ATOH8 C2CD2L CA10 CBFB CCND2 CITED1 DDIT4 FGFR1 FOXO4 GAP43 HBP1 INPP4A IQGAP1 ITGA10 ITGA5 KIF1C KIF5B LNPK LZTS2 MAGED1 MAX MKNK2 NEGR1 NOL4 POGZ PPFIA2 PPP2R2B RAPGEF3 RASAL2 ROCK1 RTN3 SLC12A4 SMARCA2 SPAG9 STAT3 SYNCRIP TAFAZZIN TBX3 TCEA2 TNXB TOB2 TRIM8 TTN YWHAZ
Transcription Factor Binding Site	TGGAAA V$NFAT Q4 01	TGGAAA V$NFAT Q4 01	10	ABL1 APLP2 ARHGAP20 ATP5MC1 ATRNL1 BEX3 C2CD2L CALD1 CLDN15 DCLK1 DHRS3 DLC1 EFHD1 ELF4 FGF14 FOXO4 GABRB3 GAP43 GDAP1 GSN HNRNPD LGALSL MAP3K8 MECOM NAP1L5 NFATC1 NOL4 NSG2 PAK3 POGZ PPFIA2 PPP2CA RASAL2 RBFOX1 RIN2 RRBP1 RREB1 RUNDC1 SCG2 SMARCA2 SPAG9 SPP1 STAT3 SYNCRIP SYNE2 SYTL4 TAFAZZIN TBX3 TNXB TOB2 TRIM8
Transcription Factor Binding Site	GCANCTGNY V$MYOD Q6	GCANCTGNY V$MYOD Q6	10	ATOH8 BEX2 C2CD2L CCND2 CDH13 CLDN15 COBL DCAF1 DDIT4 EPOR FGFR1 FGR FIG4 GRIN2A JPT1 KANSL1L LAMA5 LEF1 MAGED1 MFNG NEGR1 NOL4 NOTCH1 NRXN3 NSG2 PPP1R14C RBFOX1 ROCK1 RUFY1 RUNDC1 SKP1 SPG21 TAFAZZIN TRAPPC13 YWHAZ ZFHX3
Transcription Factor Binding Site	CTGCAGY UNKNOWN	CTGCAGY UNKNOWN	10	ANGPT2 BBX BEX1 BEX3 CDH13 CITED1 DCLK1 DLC1 DLGAP1 ELF4 FGF14 FGFR1 GPM6A GRIK2 GRIN2A KCNIP4 MAF MAGED1 MAX MECOM MLF2 NOL4 NRXN1 NRXN3 POGZ PPP2R2B SPAG9 TNXB
Transcription Factor Binding Site	CAGCTG V$AP4 Q5	CAGCTG V$AP4 Q5	10	ABL1 ATOH8 ATP6V1D BEX2 CCND2 CDH13 CLDN15 DDIT4 DENR DHRS3 DLC1 DLGAP1 DNAJC1 DOCK6 ELF4 ERH FGF14 FGR FOXO4 GAP43 HOOK1 INSR JPT1 LAMA5 LEF1 LZTS2 MAF MAGED1 MAP3K3 MAP3K8 MFNG NAP1L5 NOL4 NOTCH1 NSG2 PAK3 RBFOX1 ROCK1 RUFY1 RUNDC1 SMARCA2 SPG21 STAT3 TAFAZZIN TBX3 TMEM17 TRIM8 TXN YWHAZ
Transcription Factor Binding Site	TGACCTY V$ERR1 Q2	TGACCTY V$ERR1 Q2	10	ABL1 ALPG AP2M1 ATP5MC1 CDH13 COX7B CX3CL1 ELF4 FH GABARAPL1 HIPK2 INSR KIF1C KIF5B LIFR ME3 MECOM MRPS21 NRXN1 PHB PPP2CA RBFOX1 RIN2 RRBP1 RREB1 RTN3 SEMA3F SPAG9 TAFAZZIN TCERG1 TNXB TOMM70 VAMP2 YWHAH
Transcription Factor Binding Site	TGANTCA V$AP1 C	TGANTCA V$AP1 C	10	ANXA7 AP2M1 C2CD2L CLDN15 COBL DCLK1 DHRS3 DOK1 FKBP5 GABARAPL1 GPM6A HNRNPD IDS JAZF1 LGALSL MAGED1 MAP2 MARK1 MECOM MRPS23 NRXN1 NRXN3 PAWR PPP2CA PPP2R2B PTPRR RBPJ RIN2 RTN3 SLC11A1 SMARCA2 SMTN SPAG9 SSH2 TNXB TRIM8 VAMP2 YWHAZ
Transcription Factor Binding Site	MGGAAGTG V$GABP B	MGGAAGTG V$GABP B	10	ARAP1 ATL3 ATP6V1D C2CD2L CBFB DGUOK EIPR1 ELF4 ENTR1 ERH KIF5B MAGED1 MARK1 MFNG MLF2 NDUFS3 POGZ PPP1R14C PREX1 SLC12A4 SSH2 SUMO1 SYNCRIP TUSC3 UBE2N UBE2V2
Transcription Factor Binding Site	RTAAACA V$FREAC2 01	RTAAACA V$FREAC2 01	10	ABCA1 CALD1 DDIT4 DHRS3 DLC1 DOCK5 DPP10 FGF14 FOXO4 GPM6A GRIK2 HBP1 INSR LGALSL LIFR LNPK LRRC1 LZTS2 MAF MAP3K8 MECOM MFNG NAP1L5 NSG2 PPP2R2B RBFOX1 RREB1 SMARCA2 SUMO1 TAFAZZIN TRIM8
Transcription Factor Binding Site	V$SMAD4 Q6	V$SMAD4 Q6	5.6884	ABCA1 AP2M1 CALD1 CDH13 DHRS3 DOK1 MAF PAK3 PPP2R2B RASAL2 RTN3 SLC25A14 SST TRIM8
Transcription Factor Binding Site	M30207	TFEB TARGET GENES	5.6655	ABRACL ACAD9 AP3M2 APOLD1 ARAP1 ATP6V0E1 ATP6V1D BBX CALD1 CNRIP1 DLC1 DOCK5 ERBIN FLCN GPM6A HBP1 HNRNPD HS1BP3 IRF2BP2 ITGA5 KANSL1L KLF6 LNPK MALAT1 MARK1 MAX MFNG NPTN NREP PAWR QKI RAPGEF3 RBPJ RITA1 STAT3 SUB1 SYNCRIP TBC1D9 TMEM17 TNS1 TUBB TUBB4B UTP11 ZBTB40
Transcription Factor Binding Site	M30366	ZNF618 TARGET GENES	5.5267	ANKRD40 AP3M2 ATP5MC1 BBX BEX1 BEX3 C14orf132 C2CD2L CBFB CLK3 ERICH3 FYCO1 GPRASP1 HNRNPD IDS LRRC49 MAP2 MAP3K3 MFNG MPC2 MRPS30 NAP1L3 NFASC NFE2L2 NOL4 POGZ PPP2R2B PSEN2 ROBO2 RTL8C SELENOH SGIP1 SLC44A1 SPECC1L SUB1 SYTL4 TCERG1 TOB2 TPGS2 TTC7A UBE2N UCHL5 VEZT YWHAZ ZNF621
Transcription Factor Binding Site	SMTTTTGT UNKNOWN	SMTTTTGT UNKNOWN	5.4344	CALD1 CLK1 COX7B DHRS3 FKBP5 GABRA2 GPM6A JPT1 KANSL1L LGALSL MAGED1 NRXN1 PPP2R2B PREX1 QKI RBFOX1 SRGAP1 TRIM8
Transcription Factor Binding Site	M40811	ZSCAN4 TARGET GENES	5.322	APOLD1 ARAP1 BBX CITED1 CSF1 DCAF1 EID2B FAM107B FANCC FAXC FGR GNB5 GPM6A HOOK1 MAX MECOM MEIS3 MGAT1 MLLT11 NECAP1 NREP PAK3 RUFY1 SKP1 SLC44A1 SMARCA2 SPECC1L SPG21 SSH2 TCF3 TNS1 TOR1A ZCCHC24 ZFHX3 ZNF395
Transcription Factor Binding Site	CACGTG V$MYC Q2	CACGTG V$MYC Q2	5.3205	ABCA1 ANGPT2 ARHGAP20 ATOH8 ATP5MC1 BEX1 BEX2 BEX3 C2CD2L DLC1 FGF14 FKBP5 GRIN2A HBP1 HNRNPD KANSL1L LEF1 LNPK LZTS2 MAX NOTCH1 NRXN1 PPP2R2B PSEN2 SEMA3F SPG21 STAT3 SYNCRIP TCERG1 TNXB
Transcription Factor Binding Site	WGTTNNNNNAAA UNKNOWN	WGTTNNNNNAAA UNKNOWN	5.3157	ANLN ATOH8 C2CD2L CA10 CALD1 DHRS3 FGFR1 GNB5 ITGA10 MAF MARK1 MECOM NAP1L5 NRXN3 PPP2R2B RIN2 RREB1 SSTR1 STK38 SYNE2 UBL5
Transcription Factor Binding Site	V$AP4 Q5	V$AP4 Q5	5.2753	ATOH8 ATRNL1 DDIT4 DHRS3 ELF4 EPOR FOXO4 HBP1 INSR LZTS2 MAF MAP3K3 SMARCA2 SRGAP1
Transcription Factor Binding Site	V$NMYC 01	V$NMYC 01	5.2295	ABCA1 ANGPT2 ARHGAP20 ATP5MC1 DLC1 FKBP5 GRIN2A HBP1 KANSL1L MAX NRXN1 PSEN2 SEMA3F STAT3
Transcription Factor Binding Site	M30063	MEF2D TARGET GENES	5.1693	ADIPOR2 ANKRD40 AP3M2 ATL3 ATP8A2 DHRS3 DOCK6 ERBIN ERH EVA1B FAM131A GDAP1 HNRNPD ITGB5 KLF6 KLHDC9 MCAT MEAF6 MECOM POGZ RIN3 RTF1 TCERG1 TOR1A UTP11 YWHAH
Transcription Factor Binding Site	V$LYF1 01	V$LYF1 01	5.1617	B4GALT1 CALD1 CDH13 COX7B FOXO4 GPM6A LZTS2 PDE2A PPFIA2 RBFOX1 ROCK1 RTN3 SPAG9 SYNE2
Transcription Factor Binding Site	V$TCF11MAFG 01	V$TCF11MAFG 01	4.9967	BEX2 CA10 GAP43 GRIK2 JAZF1 PPP2CA RBFOX1 RTN3 SKP1 SLC11A1 TOMM70 TUBB
Transcription Factor Binding Site	YTAAYNGCT UNKNOWN	YTAAYNGCT UNKNOWN	4.9472	CCND2 CDH13 CITED1 EFHD1 KCNIP4 MAPK8 NRXN1 PPP2R2B TRIM8 ZFHX3
Transcription Factor Binding Site	YTATTTTNR V$MEF2 02	YTATTTTNR V$MEF2 02	4.8847	ADAM23 ANGPT2 ATL3 C2CD2L ELF4 GRIK2 HBP1 ITGA10 JAZF1 KLF15 KTN1 LIFR LZTS2 MAL2 MARK1 MAX NOL4 NRXN3 PPFIA2 RASAL2 RBFOX1 SMARCA2 TTN
Transcription Factor Binding Site	V$AP1 Q6 01	V$AP1 Q6 01	4.6845	ANXA7 DCLK1 GABARAPL1 IDS MAGED1 MAP2 PPP2CA PTPRR RBPJ SLC11A1 SMARCA2 TNXB TRIM8
Transcription Factor Binding Site	TGTYNNNNNRGCARM UNKNOWN	TGTYNNNNNRGCARM UNKNOWN	4.6657	ARAP1 C2CD2L CITED1 FOXO4 MAX PPP2R2B SPAG9
Transcription Factor Binding Site	V$TCF11 01	V$TCF11 01	4.5594	CCND2 EFHD1 ELAPOR1 KIF1C LNPK MAGED1 MAP2 PI16 RBFOX1 SMARCA2 SPAG9 STAT3
Transcription Factor Binding Site	V$AP1 01	V$AP1 01	4.5373	ANXA7 DHRS3 GABARAPL1 GPSM3 IDS MAP2 MARK1 PPP2CA PTPRR SLC11A1 SMARCA2 SSH2 TNXB
Transcription Factor Binding Site	V$MYCMAX 02	V$MYCMAX 02	4.5167	ANGPT2 ATOH8 CITED1 FGF14 FKBP5 LEF1 LZTS2 MAX NOTCH1 PPP2R2B SLC12A4 STAT3 SYNCRIP
Transcription Factor Binding Site	M29972	FOXJ2 TARGET GENES	4.4942	BABAM1 C2CD2L CSF1 ELAPOR1 FGR GABARAPL1 HBP1 HMBOX1 IDS KLF2 MPC2 MRPS21 OPA1 RASSF4 SLC25A14 SLC44A1 SUN2 SYNE2 TCEA2 TGIF1 TOR1A TUBB4B ZNF395
Transcription Factor Binding Site	V$ATF1 Q6	V$ATF1 Q6	4.4917	CALD1 CDC42 DGUOK DOK1 MAF NOL4 NRXN1 SCG2 SST SYT13 TSPYL5 YWHAZ
Transcription Factor Binding Site	V$CP2 02	V$CP2 02	4.4695	BEX3 CALD1 CITED1 DDIT4 GLTP KIF1C LZTS2 NOL4 NRXN3 PPFIA2 SLC25A14 TRIM8
Transcription Factor Binding Site	V$P300 01	V$P300 01	4.4474	ARAP1 ATP8A2 DDIT4 ERBIN FGFR1 GSN NFATC1 PREX1 SLC12A4 SYNCRIP TUSC3 ZNF395
Transcription Factor Binding Site	M29980	GLI4 TARGET GENES	4.4085	ANKRD40 ARF5 ARHGAP45 C12orf43 EPOR IL15 KANSL1 KLHDC9 LIFR LRRC49 MALAT1 MAP3K3 NDUFS3 NFE2L2 NOTCH1 OPA1 PLAA RPL15 SELENOH SLC44A1 SMG5 STAT3 TAFAZZIN TCF3 TGIF1 TOB2 TRAPPC13 ZBTB40 ZNF609
Transcription Factor Binding Site	V$MYOD Q6 01	V$MYOD Q6 01	4.4036	DCAF1 DCLRE1C DOCK6 JAZF1 JPT1 KIF5B LEF1 PPP2R2B SCG2 SEMA3F SPAG9 TAFAZZIN
Transcription Factor Binding Site	M29952	E2F5 TARGET GENES	4.3786	ACAD9 AP2M1 BABAM1 COX7B DUSP28 EXOC6 FANCC FGFR1 FYCO1 GDAP1 HNRNPD IMP4 IRF2BP2 LGALSL LIFR MALAT1 MANEAL MARCHF4 MAX NFASC NFE2L2 P4HTM PHB PI16 PTPRN2 RIN3 RNF213 RUFY1 SAV1 SCG2 SLC44A1 STAT3 SVOP SYNCRIP TCEA2 TOR1A TSPAN7 UTP11
Transcription Factor Binding Site	M30273	ZNF2 TARGET GENES	4.3285	ABL1 AP3M2 ARAP1 ARRDC2 ATP5MC1 BBX CLK3 EIPR1 ERBIN FAM107B FANCC GLOD4 GNB5 GRIN2A HOOK1 ITGA5 MARK1 MAX MFSD4A MGAT1 NFE2L2 PAWR RAB2A RAPGEF3 RPL15 SELENOH SLC44A1 SMARCC1 SMG5 SRRM2 SVOP SYNCRIP TCF3 TUBA4A VEZT ZCCHC24
Transcription Factor Binding Site	V$MYOD Q6	V$MYOD Q6	4.2967	BEX2 C2CD2L FIG4 JAZF1 JPT1 NOL4 NSG2 PAK3 RBPJ SCG2 SSH2 TTN
Gene Family	1217	Brain expressed X-linked family	10	BEX1 BEX2 BEX3 BEX5
Gene Family	778	Tubulins	4.5221	TUBA4A TUBB TUBB2A TUBB3 TUBB4B

## Sheet: exerc. enrich 2
ToppCluster enrichment of AD genes reversed by exercise portrait
Category	ID	Title (or Source)	log Pvalues	Gene list
GO: Molecular Function	GO:0140297	DNA-binding transcription factor binding	10	APEX1 ASXL1 ATOH8 BEX1 CTBP2 HEY2 LDB2 LEF1 LPIN1 MECR MIER1 MKKS NFATC1 NFE2L2 PTMA RBPJ SLC30A9 SMARCA4 SOX2 SPEN TCERG1 TLE4 TOB2 ZNHIT3
GO: Molecular Function	GO:0008092	cytoskeletal protein binding	10	ACTR3B ADD2 ANLN ARPC5L BEX4 CALD1 CALM3 COBL ENC1 EPS8 FABP3 GPHN GRIA2 GSN HDGF IQGAP1 ITPRID2 KIF1C KTN1 MYL12B MYO10 MYO9B NDE1 NFKB1 NME1 PALLD PFN2 PLEC PPP2CA RAB3C RITA1 ROCK1 SHROOM1 SMC3 SNCA SORBS1 SPAG9 STMN1 STMN3 SYNE2 SYNM TNS1 TOR1A TRIOBP TTN
GO: Molecular Function	GO:0008134	transcription factor binding	10	APEX1 ASXL1 ATOH8 BEX1 CTBP2 EHMT1 FOXC1 HDGF HEY2 HNRNPD LDB2 LEF1 LPIN1 MAPK9 MECR MIER1 MKKS NFATC1 NFATC3 NFE2L2 NFKB1 PSMD4 PTMA RBPJ SLC30A9 SMARCA4 SORBS1 SOX2 SPEN SUMO1 TCERG1 TLE4 TOB2 YWHAZ ZNHIT3
GO: Molecular Function	GO:0003779	actin binding	5.7075	ACTR3B ADD2 ANLN ARPC5L CALD1 COBL ENC1 EPS8 GSN HDGF IQGAP1 ITPRID2 MYO10 MYO9B PALLD PFN2 PLEC SHROOM1 SNCA SORBS1 SYNE2 TNS1 TRIOBP TTN
GO: Molecular Function	GO:0003712	transcription coregulator activity	5.5736	APEX1 ASXL1 BCL11A BIRC2 CBFB CITED1 CTBP2 DDX1 HDGF IRF2BP2 LDB2 LPIN1 MIER1 NIBAN2 NOTCH1 PBXIP1 PHF2 SLC30A9 SMARCA4 SMARCC1 SPEN TCERG1 TLE4 TOB2 TRIM8 WDR77
GO: Molecular Function	GO:0061629	RNA polymerase II-specific DNA-binding transcription factor binding	4.9495	APEX1 ASXL1 BEX1 CTBP2 HEY2 LDB2 LEF1 MECR MIER1 MKKS NFE2L2 RBPJ SLC30A9 SMARCA4 SOX2 TCERG1 TOB2 ZNHIT3
GO: Molecular Function	GO:0019904	protein domain specific binding	4.8228	AP2M1 ATP2B1 CALM3 CDC42 CITED1 DLG3 DLGAP1 EHMT1 FGFR1 FZD7 GRIA2 INSR IQGAP1 KCNAB1 LDB2 LEF1 LIN7B LSM4 NDE1 NFASC NFE2L2 NIPBL PLSCR4 PPP2CA RAN RAPGEF3 RUFY1 SNCA STMN3 TUBB WBP11 YWHAG YWHAZ
GO: Molecular Function	GO:0003713	transcription coactivator activity	4.3204	APEX1 ASXL1 BIRC2 CBFB CITED1 CTBP2 LPIN1 NIBAN2 NOTCH1 PHF2 SLC30A9 SMARCA4 SMARCC1 TCERG1 TRIM8 WDR77
GO: Biological Process	GO:0007015	actin filament organization	10	ACTG1 ACTR3B ADD2 ARPC5L CALD1 CDC42 COBL CYRIA EPS8 GSN ITGB5 KANK1 MKKS PFN2 PPFIA1 RAPGEF3 ROCK1 SHROOM1 SORBS1 STMN1 SWAP70 TLR2 TRIOBP TTC17 TTN
GO: Biological Process	GO:0031333	negative regulation of protein-containing complex assembly	10	ADD2 BIRC2 CDC42 EPS8 GSN KANK1 LCMT1 MKKS PFN2 PSEN2 SNCA STMN1 TLR2 TRIOBP
GO: Biological Process	GO:0050808	synapse organization	10	ACTG1 ADD2 ARHGEF9 BDNF CDC42 CLSTN3 CTBP2 GABRB3 GAP43 GPHN GRIN2A INSR NFASC NRXN3 PALLD PFN2 PPFIA1 ROBO2 SEMA3F SEZ6L SEZ6L2 SNCA SORBS1 TLR2 TUBB UBE2V2 YWHAZ ZDHHC2
GO: Biological Process	GO:0051017	actin filament bundle assembly	10	ACTG1 ADD2 CALD1 CDC42 EPS8 ITGB5 MKKS PFN2 PPFIA1 RAPGEF3 ROCK1 SHROOM1 SORBS1 STMN1 SWAP70 TRIOBP
GO: Biological Process	GO:0034622	cellular protein-containing complex assembly	10	ACTR3B ADD2 ANLN AP2M1 ARPC5L ATP5F1D COBL COPS8 CYRIA DDX1 DENR EPS8 GSN HCCS HEY2 HIGD1A HMBOX1 KANK1 LRRC49 LSM4 MKKS MRTO4 NAPA NDE1 NDUFA9 NDUFB5 NDUFS3 NHP2 NSG2 PFN2 POGZ PSMC3 PSMD4 PSMG3 SMARCA4 SMG5 SNCA STMN1 TLR2 TMEM70 TRIOBP TTC17 TTN WDR77 ZNHIT3
GO: Biological Process	GO:0044087	regulation of cellular component biogenesis	10	ABCA1 ACTG1 ACTR3B ADD2 ANLN ARHGEF9 ARPC5L BDNF BIRC2 CBFB CDC42 CLEC7A CLSTN3 COBL CYRIA EPS8 GAP43 GSN IQGAP1 KANK1 LCMT1 LDB2 LIMK2 MAPK9 MKKS MYO10 NAPA NOTCH1 PALLD PFN2 PHF2 PLCE1 PLK2 PLPPR5 PPFIA1 PSEN2 PSMC3 RAPGEF3 ROBO2 ROCK1 SNCA STMN1 SUMO1 SWAP70 SYNE2 TLR2 TRIOBP UBE2V2
GO: Biological Process	GO:0030036	actin cytoskeleton organization	10	ACTG1 ACTR3B ADD2 ANLN ARPC5L CALD1 CDC42 COBL CYRIA EPS8 FGR GSN IQGAP1 ITGB5 KANK1 LIMK2 LPIN1 MKKS NUAK2 PALLD PFN2 PPFIA1 RAN RAPGEF3 ROCK1 SHROOM1 SORBS1 STMN1 SWAP70 TLR2 TRIOBP TTC17 TTN
GO: Biological Process	GO:0030111	regulation of Wnt signaling pathway	10	AMER2 CBFB CITED1 FZD7 GSKIP KANK1 LEF1 LZTS2 NFATC1 NFKB1 NOTCH1 PPP2CA PSMA5 PSMB4 PSMB7 PSMC3 PSMD4 RBPJ SMARCA4 SOX2 TLE4 TLR2
GO: Biological Process	GO:0061418	regulation of transcription from RNA polymerase II promoter in response to hypoxia	10	HIF3A HIGD1A NFE2L2 NOTCH1 PSMA5 PSMB4 PSMB7 PSMC3 PSMD4 RBPJ
GO: Biological Process	GO:0061572	actin filament bundle organization	10	ACTG1 ADD2 CALD1 CDC42 EPS8 ITGB5 MKKS PFN2 PPFIA1 RAPGEF3 ROCK1 SHROOM1 SORBS1 STMN1 SWAP70 TRIOBP
GO: Biological Process	GO:0034330	cell junction organization	10	ACTG1 ADD2 ARHGEF9 BDNF CBFB CDC42 CLDN15 CLSTN3 CTBP2 FLCN GABRB3 GAP43 GPHN GRIN2A INSR IQGAP1 NFASC NRXN3 PALLD PARD3 PFN2 PLEC PPFIA1 ROBO2 ROCK1 SEMA3F SEZ6L SEZ6L2 SNCA SORBS1 TLR2 TNS1 TUBB UBE2V2 YWHAZ ZDHHC2
GO: Biological Process	GO:0051099	positive regulation of binding	10	ADD2 BDNF CALD1 CALM3 CTBP2 FOXC1 HMBOX1 NIBAN2 NME1 PLK2 PPP2CA RAN RAPGEF3 SMARCA4 STMN1 TXN
GO: Biological Process	GO:0007420	brain development	10	ATP2B1 CALM3 CDC42 CITED1 DCLK1 EPOR FGFR1 FOXC1 GABRB3 GRIN2A HNRNPD KCNAB1 LEF1 MECOM MKKS NAPA NDE1 NDUFS3 NIPBL NME1 NOTCH1 OXCT1 PSEN2 RBPJ RFX4 ROBO2 SALL3 SELENOP SEZ6L SEZ6L2 SMARCA4 SOX2 STMN1 SYNE2 TGFBR2 TTN
GO: Biological Process	GO:0030029	actin filament-based process	10	ACTG1 ACTR3B ADD2 ANLN ARPC5L CALD1 CDC42 COBL CYRIA EPS8 FGR GSN IQGAP1 ITGB5 KANK1 LIMK2 LPIN1 MKKS MYO9B NUAK2 PALLD PARD3 PFN2 PPFIA1 RAN RAPGEF3 ROCK1 SHROOM1 SORBS1 STMN1 SUMO1 SWAP70 SYNE2 TLR2 TRIOBP TTC17 TTN
GO: Biological Process	GO:0051093	negative regulation of developmental process	10	ABCA1 ASXL1 BCL11A BDNF CBFB CERS2 CITED1 FBLN1 FGFR1 FLCN FOXC1 FZD7 HBP1 HEY2 IGFBP5 ITPKB KANK1 LEF1 MAP3K3 NFATC1 NFATC3 NFE2L2 NIBAN2 NME1 NOTCH1 PLK2 PPP2CA RAPGEF3 RBPJ ROBO2 ROCK1 SAV1 SEMA3F SOX2 SPAG9 TGFBR2 TLR2 TOB2 TOMM70 WDR77 YBX3 ZFP36L1
GO: Biological Process	GO:0060322	head development	10	ATP2B1 CALM3 CDC42 CITED1 DCLK1 EPOR FGFR1 FOXC1 GABRB3 GRIN2A HNRNPD KCNAB1 LEF1 LIMK2 MECOM MKKS NAPA NDE1 NDUFS3 NIPBL NME1 NOTCH1 OXCT1 PSEN2 RBPJ RFX4 ROBO2 SALL3 SELENOP SEZ6L SEZ6L2 SMARCA4 SOX2 STMN1 SYNE2 TGFBR2 TTN
GO: Biological Process	GO:0051098	regulation of binding	10	ADD2 BDNF CALD1 CALM3 CDC42 CTBP2 FOXC1 HEY2 HMBOX1 LEF1 NIBAN2 NME1 PBXIP1 PEX19 PLK2 PPP2CA PSEN2 RAN RAPGEF3 ROCK1 SMARCA4 STMN1 SUMO1 TXN ZMPSTE24
GO: Biological Process	GO:1903421	regulation of synaptic vesicle recycling	5.8933	AP2M1 CALM3 FGF14 PLAA ROCK1 SNCA TOR1A
GO: Biological Process	GO:0051130	positive regulation of cellular component organization	5.8494	ABCA1 ACTR3B ANLN AP2M1 ARPC5L ATP5IF1 BCL11A BDNF CDC42 CLEC7A CLSTN3 COBL ENC1 EPOR EPS8 FGFR1 GSN HMBOX1 HNRNPD INSR IQGAP1 LPIN1 MAPK9 MIER1 MLLT11 NFE2L2 NIPBL NME1 PALLD PARD3 PFN2 PLCE1 PLPPR5 PSMC3 RAPGEF3 ROBO2 ROCK1 RREB1 SNCA SUMO1 SWAP70 TOR1A UBE2V2 YWHAG YWHAZ ZDHHC2
GO: Biological Process	GO:0010038	response to metal ion	5.7489	ATP5F1D CALM3 CP GABRB3 GPHN GRIN2A GSN HNRNPD IQGAP1 ITPKB MAPK9 NFATC3 NFE2L2 NPC1 PPP2CA SLC30A3 SNCA SOX2 SUMO1 SYT13 TCIRG1 TTN
GO: Biological Process	GO:0048729	tissue morphogenesis	5.7305	ACTG1 AP2M1 ATOH8 CDC42 CITED1 COBL DLG3 EPOR FGFR1 FOXC1 FZD7 HEY2 IGFBP5 ITGB5 LEF1 LZTS2 MKKS NFATC1 NFATC3 NOTCH1 PARD3 PSMA5 PSMB4 PSMB7 PSMC3 PSMD4 RBPJ ROBO2 RREB1 SMARCA4 SOX2 TGFBR2 TGIF1 TOR1A TTN
GO: Biological Process	GO:0032272	negative regulation of protein polymerization	5.5705	ADD2 EPS8 GSN KANK1 MKKS PFN2 SNCA STMN1 TLR2 TRIOBP
GO: Biological Process	GO:0110053	regulation of actin filament organization	5.4963	ACTG1 ACTR3B ADD2 ARPC5L CDC42 CYRIA EPS8 GSN KANK1 MKKS PFN2 PPFIA1 RAPGEF3 ROCK1 STMN1 SWAP70 TLR2 TRIOBP
GO: Biological Process	GO:0051640	organelle localization	5.4573	B9D1 CCDC113 CDC42 COPG1 CTBP2 DCTN3 EIPR1 EXOC6 FGR FLCN GSN KIF1C LIMK2 LRRC49 MKKS NAPA NDE1 NOTCH1 PARD3 PSEN2 RAB3C RAN RASGRP1 RFX4 SNCA SPAG9 STX12 SYNE2 SYTL4 TCIRG1 TMEM17 TOR1A TRAPPC2L TUBA4A TUBB UCHL1 YWHAG YWHAZ
GO: Biological Process	GO:0043254	regulation of protein-containing complex assembly	5.4048	ABCA1 ACTR3B ADD2 ARPC5L BIRC2 CDC42 CLEC7A CYRIA EPS8 GSN KANK1 LCMT1 MAPK9 MKKS NAPA PALLD PFN2 PSEN2 PSMC3 SNCA STMN1 SUMO1 TLR2 TRIOBP
GO: Biological Process	GO:1905114	cell surface receptor signaling pathway involved in cell-cell signaling	5.3962	AMER2 AP2M1 BDNF CBFB CDC42 CITED1 FZD7 GABRB3 GRIN2A GSKIP HBP1 KANK1 LEF1 LZTS2 NFATC1 NFKB1 NOTCH1 PPP2CA PSMA5 PSMB4 PSMB7 PSMC3 PSMD4 RBPJ SMARCA4 SNCA SOX2 TLE4 TLR2
GO: Biological Process	GO:0033043	regulation of organelle organization	5.3652	ACTG1 ACTR3B ADD2 ARHGEF9 ARPC5L ATP5IF1 CDC42 CYRIA EPS8 FGR FLCN GAP43 GSN HIGD1A HMBOX1 HNRNPD INSR IQGAP1 KANK1 LCMT1 LIMK2 LPIN1 MAPK9 MIER1 MKKS MLLT11 MYCBP2 NIPBL PALLD PFN2 PHF2 PLK2 PPFIA1 RAPGEF3 ROCK1 SMG5 SNCA STMN1 STMN3 SWAP70 SYNE2 TLR2 TRIOBP YWHAG YWHAZ
GO: Biological Process	GO:1901532	regulation of hematopoietic progenitor cell differentiation	5.3555	CBFB FLCN FOXC1 NFE2L2 NOTCH1 PSMA5 PSMB4 PSMB7 PSMC3 PSMD4
GO: Biological Process	GO:0000122	negative regulation of transcription by RNA polymerase II	5.2773	BCL11A CBFB CTBP2 EHMT1 FGFR1 FLCN FOXC1 HBP1 HDGF HEY2 HMBOX1 IRF2BP2 LDB2 LEF1 LPIN1 MIER1 NFATC1 NFATC3 NFKB1 NIPBL NOTCH1 PPP2CA PSEN2 RBPJ RITA1 RREB1 SMARCA4 SNCA SOX2 SPEN SUMO1 TAF3 TCERG1 TGIF1 TLE4 TXN YBX3
GO: Biological Process	GO:0048534	hematopoietic or lymphoid organ development	5.2597	ADD2 ANLN ASXL1 ATP5IF1 BABAM1 BCL11A CBFB CDC42 DCLRE1C EXOC6 FLCN FOXC1 FZD7 HS1BP3 IRF2BP2 ITPKB LEF1 MECOM MKNK2 NFATC1 NFATC3 NFE2L2 NFKB1 NME1 NOTCH1 PSEN2 PSMA5 PSMB4 PSMB7 PSMC3 PSMD4 RASGRP1 RBPJ SMARCA4 TCIRG1 TGFBR2 TLR2 TOB2 ZFP36L1 ZMPSTE24
GO: Biological Process	GO:0009894	regulation of catabolic process	5.2499	APEX1 ATP5IF1 CAMLG DLGAP1 FLCN GRIN2A HNRNPD INSR MAPK9 MYCBP2 NFE2L2 NPC1 PLK2 PPP2CA PRKAG1 PSEN2 PSMA5 PSMB4 PSMB7 PSMC3 PSMD4 RHBDF1 ROCK1 SLC11A1 SMARCC1 SNCA SUMO1 TLR2 TRIM8 UBE2V2 UBXN2A UCHL1 WDR6 YBX3 YWHAZ ZCCHC17 ZDHHC2 ZFP36L1 ZMPSTE24
GO: Biological Process	GO:0072132	mesenchyme morphogenesis	5.2168	FGFR1 FOXC1 HEY2 LEF1 NOTCH1 RBPJ ROBO2 TGFBR2
GO: Biological Process	GO:0045055	regulated exocytosis	5.1999	APBA2 CALM3 CTBP2 FGR GSN IQGAP1 LAIR1 NAPA NFASC NFKB1 NHLRC2 NOTCH1 NRXN3 PCYOX1L PFN2 PSMA5 PSMB7 PSMC3 PTPRN2 RASGRP1 RNASET2 ROCK1 SELENOP SLC11A1 SNCA SYT13 SYTL4 TCIRG1 TLR2 TTN TUBA4A TUBB YWHAZ
GO: Biological Process	GO:0040012	regulation of locomotion	5.1976	ACTG1 ADIPOR2 APEX1 ATOH8 BEX4 CERS2 CLEC7A DDT DOCK5 FBLN1 FGFR1 FGR FLCN IGFBP5 INSR IQGAP1 KANK1 LDB2 LEF1 MAP3K3 MKKS MYCBP2 NFE2L2 NIPBL NOTCH1 PFN2 PLAA PLK2 RAPGEF3 RBPJ RIN3 ROBO2 ROCK1 RREB1 SEMA3F SMARCA4 SNCA SPAG9 SWAP70 SYNE2 TGFBR2 TLR2
GO: Biological Process	GO:0032970	regulation of actin filament-based process	5.1907	ACTG1 ACTR3B ADD2 ARPC5L CDC42 CYRIA EPS8 FGR GSN IQGAP1 KANK1 MKKS PARD3 PFN2 PPFIA1 RAPGEF3 ROCK1 STMN1 SUMO1 SWAP70 TLR2 TRIOBP
GO: Biological Process	GO:0007417	central nervous system development	5.1641	ADAM23 ATP2B1 CALM3 CDC42 CITED1 DCLK1 EPOR FGFR1 FOXC1 GABRB3 GRIN2A GSN HNRNPD KCNAB1 LEF1 MECOM MKKS MYCBP2 NAPA NDE1 NDUFS3 NIPBL NME1 NOTCH1 OXCT1 PSEN2 RBPJ RFX4 ROBO2 SALL3 SELENOP SEMA3F SEZ6L SEZ6L2 SMARCA4 SOX2 STMN1 SYNE2 TGFBR2 TLR2 TTN
GO: Biological Process	GO:0016055	Wnt signaling pathway	5.1623	AMER2 AP2M1 CBFB CDC42 CITED1 FZD7 GSKIP HBP1 KANK1 LEF1 LZTS2 NFATC1 NFKB1 NOTCH1 PPP2CA PSMA5 PSMB4 PSMB7 PSMC3 PSMD4 RBPJ SMARCA4 SOX2 TLE4 TLR2
GO: Biological Process	GO:0140029	exocytic process	5.1372	APBA2 CALM3 CTBP2 EXOC6 FGR GSN IQGAP1 LAIR1 LIN7B NAPA NFASC NFKB1 NHLRC2 NOTCH1 NRXN3 PCYOX1L PFN2 PSMA5 PSMB7 PSMC3 PTPRN2 RAB3C RASGRP1 RNASET2 ROCK1 SELENOP SLC11A1 SNCA SYT13 SYTL4 TCIRG1 TLR2 TTN TUBA4A TUBB YWHAZ
GO: Biological Process	GO:0006887	exocytosis	5.1372	APBA2 CALM3 CTBP2 EXOC6 FGR GSN IQGAP1 LAIR1 LIN7B NAPA NFASC NFKB1 NHLRC2 NOTCH1 NRXN3 PCYOX1L PFN2 PSMA5 PSMB7 PSMC3 PTPRN2 RAB3C RASGRP1 RNASET2 ROCK1 SELENOP SLC11A1 SNCA SYT13 SYTL4 TCIRG1 TLR2 TTN TUBA4A TUBB YWHAZ
GO: Biological Process	GO:0099500	vesicle fusion to plasma membrane	5.1372	APBA2 CALM3 CTBP2 EXOC6 FGR GSN IQGAP1 LAIR1 LIN7B NAPA NFASC NFKB1 NHLRC2 NOTCH1 NRXN3 PCYOX1L PFN2 PSMA5 PSMB7 PSMC3 PTPRN2 RAB3C RASGRP1 RNASET2 ROCK1 SELENOP SLC11A1 SNCA SYT13 SYTL4 TCIRG1 TLR2 TTN TUBA4A TUBB YWHAZ
GO: Biological Process	GO:0198738	cell-cell signaling by wnt	5.1351	AMER2 AP2M1 CBFB CDC42 CITED1 FZD7 GSKIP HBP1 KANK1 LEF1 LZTS2 NFATC1 NFKB1 NOTCH1 PPP2CA PSMA5 PSMB4 PSMB7 PSMC3 PSMD4 RBPJ SMARCA4 SOX2 TLE4 TLR2
GO: Biological Process	GO:0034329	cell junction assembly	5.1179	ACTG1 ADD2 ARHGEF9 BDNF CBFB CDC42 CLDN15 CLSTN3 FLCN GABRB3 GAP43 IQGAP1 NFASC NRXN3 PARD3 PLEC ROBO2 ROCK1 SNCA SORBS1 TLR2 TNS1 UBE2V2
GO: Biological Process	GO:0002520	immune system development	5.0496	ADD2 ANLN ASXL1 ATP5IF1 BABAM1 BCL11A CBFB CDC42 DCLRE1C EXOC6 FLCN FOXC1 FZD7 HS1BP3 IRF2BP2 ITPKB LEF1 MECOM MKNK2 NFATC1 NFATC3 NFE2L2 NFKB1 NME1 NOTCH1 PSEN2 PSMA5 PSMB4 PSMB7 PSMC3 PSMD4 RASGRP1 RBPJ SMARCA4 SWAP70 TCIRG1 TGFBR2 TLR2 TOB2 ZFP36L1 ZMPSTE24
GO: Cellular Component	GO:0150034	distal axon	10	ACTG1 BDNF BOC CALM3 COBL DLG3 EPS8 EXOC6 GABRB3 GAP43 GRIA2 GRIN2A IQGAP1 PALLD PARD3 PFN2 PPP2CA PSEN2 PTPRN2 RAPGEF3 SLC30A3 SNCA STMN3 TOR1A YWHAZ
GO: Cellular Component	GO:0043209	myelin sheath	10	ACTG1 ATP5F1C CALM3 CDC42 CNRIP1 COX5A GNB5 GOT2 GSN MDH2 NAPA NDUFS3 NFASC PARD3 UCHL1 YWHAG
GO: Cellular Component	GO:0030424	axon	5.9659	ACTG1 BDNF BOC CALM3 COBL DLG3 EPS8 EXOC6 GABRB3 GAP43 GRIA2 GRIN2A INSR IQGAP1 KCNAB1 KIF1C MYCBP2 NFASC PALLD PARD3 PFN2 PPFIA1 PPP2CA PSEN2 PTPRN2 RAPGEF3 RIN3 ROBO2 SLC30A3 SNCA STMN3 SYT13 TOR1A UCHL1 YWHAZ
GO: Cellular Component	GO:0030426	growth cone	5.6011	BOC CALM3 COBL DLG3 EPS8 EXOC6 GAP43 GRIA2 IQGAP1 PALLD PARD3 PSEN2 RAPGEF3 SNCA STMN3 TOR1A
GO: Cellular Component	GO:0030427	site of polarized growth	5.4357	BOC CALM3 COBL DLG3 EPS8 EXOC6 GAP43 GRIA2 IQGAP1 PALLD PARD3 PSEN2 RAPGEF3 SNCA STMN3 TOR1A
GO: Cellular Component	GO:0005938	cell cortex	4.9729	ANLN ARHGEF9 CALD1 COBL CTBP2 EPS8 EXOC6 GSN IQGAP1 MYL12B MYO10 MYO9B PARD3 PSEN2 RAPGEF3 RIMBP2 SHROOM1 SNCA TRIOBP
GO: Cellular Component	GO:0098793	presynapse	4.9318	ACTG1 ADAM23 APBA2 ATP2B1 BDNF CALM3 CTBP2 GABRB3 GNB5 GRIA2 GRIN2A LIN7B NAPA NRXN3 PFN2 PPFIA1 PPP2CA PSEN2 PTPRN2 RAB3C RAPGEF3 RIMBP2 SLC30A3 SNCA STX12 TOR1A YWHAG YWHAZ
GO: Cellular Component	GO:0015629	actin cytoskeleton	4.8179	ACTG1 ACTR3B ADD2 ANLN ARPC5L CALD1 CDC42 COBL DCTN3 EPS8 FGR GAP43 GSN IQGAP1 KCNK1 MKKS MYL12B MYO10 MYO9B NFASC PALLD PEX19 PLEC RAPGEF3 SHROOM1 SNCA SORBS1 SWAP70 SYNE2 TRIOBP TTC17 TTN
GO: Cellular Component	GO:0031252	cell leading edge	4.7633	ATP2B1 CDC42 COBL EPS8 FGR GSN INSR IQGAP1 ITGB5 KANK1 LDB2 MYO10 MYO9B NME1 PALLD PLCE1 RAPGEF3 ROBO2 ROCK1 SWAP70 SYNE2 YWHAZ
GO: Cellular Component	GO:0043195	terminal bouton	4.6984	BDNF GABRB3 GRIA2 GRIN2A PFN2 PPP2CA PTPRN2 RAPGEF3 SLC30A3 SNCA YWHAZ
GO: Cellular Component	GO:0036477	somatodendritic compartment	4.6095	APBA2 ATP2B1 BDNF BOC CALD1 CDC42 CLSTN3 COBL DLG3 ENC1 GAP43 GOT2 GPHN GRIA2 GRIN2A INSR KCNAB1 KCNK1 KIF1C MAPK9 MYO10 NFASC NSG2 PALLD PARD3 PLK2 PPFIA1 PSEN2 RAPGEF3 RBM3 RIN3 SAV1 SEZ6L SEZ6L2 SLC30A3 SNCA SUMO1 UCHL1 YWHAZ
GO: Cellular Component	GO:0031967	organelle envelope	4.6064	ATP5F1C ATP5F1D ATP5MG BDNF BNIP2 CALM3 CHCHD6 COX5A DNAJC1 EFHD1 FGR GOT2 HCCS HIGD1A INPP4A INSR JPT1 LPIN1 MDH2 MRPS21 MRPS23 MRPS25 MRPS30 NDUFA9 NDUFB5 NDUFS3 NME1 NPC1 PSEN2 RAN RNASET2 SDHB SLC25A14 SLC44A1 SNCA SUMO1 SYNE2 TAF3 TMEM70 TOMM70 TOR1A TUBB ZMPSTE24
GO: Cellular Component	GO:0031975	envelope	4.6064	ATP5F1C ATP5F1D ATP5MG BDNF BNIP2 CALM3 CHCHD6 COX5A DNAJC1 EFHD1 FGR GOT2 HCCS HIGD1A INPP4A INSR JPT1 LPIN1 MDH2 MRPS21 MRPS23 MRPS25 MRPS30 NDUFA9 NDUFB5 NDUFS3 NME1 NPC1 PSEN2 RAN RNASET2 SDHB SLC25A14 SLC44A1 SNCA SUMO1 SYNE2 TAF3 TMEM70 TOMM70 TOR1A TUBB ZMPSTE24
GO: Cellular Component	GO:0005743	mitochondrial inner membrane	4.5555	ATP5F1C ATP5F1D ATP5MG BDNF CHCHD6 COX5A EFHD1 FGR GOT2 HCCS HIGD1A MDH2 MRPS21 MRPS23 MRPS25 MRPS30 NDUFA9 NDUFB5 NDUFS3 PSEN2 SDHB SLC25A14 SNCA TMEM70
GO: Cellular Component	GO:0019866	organelle inner membrane	4.2732	ATP5F1C ATP5F1D ATP5MG BDNF CHCHD6 COX5A EFHD1 FGR GOT2 HCCS HIGD1A MDH2 MRPS21 MRPS23 MRPS25 MRPS30 NDUFA9 NDUFB5 NDUFS3 PSEN2 SDHB SLC25A14 SNCA TMEM70 ZMPSTE24
GO: Cellular Component	GO:0099503	secretory vesicle	4.1757	AP2M1 APBA2 BDNF CALM3 CDC42 CLK3 FGR GRIA2 GRIN2A GSN IQGAP1 LAIR1 NFASC NFKB1 NHLRC2 NOTCH1 PCYOX1L PSEN2 PSMA5 PSMB7 PSMC3 PTPRN2 RAB3C RNASET2 ROCK1 SELENOP SLC11A1 SLC30A3 SNCA SPAG9 STX12 SYT13 SYTL4 TCIRG1 TLR2 TOR1A TUBB
Domain	IPR000159	RA dom	5.135	ARHGAP20 MYO10 MYO9B PLCE1 RASSF4 RGL2 RIN3
Pathway	P00049	Parkinson disease	5.2871	FGR MAPK9 PSMA5 PSMB7 SNCA STX12 TOR1A UCHL1 YWHAG YWHAZ
Pathway	83070	Adherens junction	5.1146	ACTG1 CDC42 FGFR1 INSR IQGAP1 LEF1 PARD3 SORBS1 TGFBR2
Pathway	M638	Adherens junction	5.0645	ACTG1 CDC42 FGFR1 INSR IQGAP1 LEF1 PARD3 SORBS1 TGFBR2
Pathway	83071	Tight junction	4.7116	ACTG1 ACTR3B CDC42 CLDN15 DLG3 MAPK9 MYL12B PARD3 PPP2CA PRKAG1 ROCK1 TUBA4A YBX3
Pubmed	19615732	Defining the human deubiquitinating enzyme interaction landscape.	10	APBA2 ASXL1 BABAM1 COPG1 COPS8 FKBP5 GPHN IQGAP1 KIAA0930 KTN1 LSM4 MRPS21 MYCBP2 MYL12B MYO10 NHP2 NIBAN2 NME1 PLEC POLDIP3 PRKAG1 PSMC3 PSMD4 RIMBP2 SMC3 SYTL4 UBXN2A UCHL1 USP53
Pubmed	20877624	Genetic variants in nuclear-encoded mitochondrial genes influence AIDS progression.	10	ATP5F1C ATP5IF1 ATP5MG COX5A EFHD1 FH GOT2 HAGH HIGD1A MDH2 MECR MRPS21 MRPS23 MRPS25 MRPS30 NDUFA9 NDUFB5 NDUFS3 NFS1 NME1 OXCT1 SDHB SHMT1 TCIRG1 TMEM70 TOMM70 TXN
Pubmed	27880917	Phenotypic and Interaction Profiling of the Human Phosphatases Identifies Diverse Mitotic Regulators.	10	ACBD5 ACTG1 ADD2 ATP2B1 ATP5IF1 BABAM1 DCTPP1 EMC3 FKBP5 FOXC1 ITPRID2 LRRC1 LZTS2 MAPK9 MLLT11 MYCBP2 NFKB1 NIBAN2 NOTCH1 PEX19 PHF2 PPFIA1 PPP2CA PSMC3 PSMD4 PTPRN2 ROCK1 SLC39A10 SPAG9 SYNE2 TNS1 TOMM70 TRIOBP WBP11 YWHAG YWHAZ
Pubmed	11544199	Construction of long-transcript enriched cDNA libraries from submicrogram amounts of total RNAs by a universal PCR amplification method.	10	ANKRD40 ANLN ATP2B1 CAMLG CDC42 CERS2 DCLK1 ENC1 MAP3K3 MIER1 NPC1 OGFRL1 PARD3 PLAA PLEC PPFIA1 RBM3 RBPJ RHBDF1 ROCK1 SALL3 SHMT1 SLC39A10 SLC44A1 SMARCC1 SOX2 TGIF1 TLE4 TNS1 TTN YWHAZ ZMPSTE24
Pubmed	28515276	Assembly of the U5 snRNP component PRPF8 is controlled by the HSP90/R2TP chaperones.	10	ACTG1 AP2M1 APEX1 ATP5F1C COPG1 DCTPP1 DDX1 EMC3 GSN HAGH HCCS HDGF HIGD1A HNRNPD IQGAP1 KIF1C KTN1 LSM4 MDH2 MRPS21 MRPS23 MRPS25 MRTO4 NDUFA9 NDUFS3 NHP2 NIPBL NME1 NTPCR PALLD PFN2 PLEC PPP2CA PRKAG1 PSMA5 PSMC3 RAN RBM3 RRBP1 SDHB SMARCA4 SMARCC1 SMC3 SYNE2 TCERG1 TUBA4A TUBB TXN WBP11 YBX3 YWHAG YWHAZ
Pubmed	31040226	Hdac4 Interactions in Huntington's Disease Viewed Through the Prism of Multiomics.	10	ACTR3B ATP5IF1 CHCHD6 DENR EPS8 INPP4A IQGAP1 MAST3 MDH2 PARD3 PPP2CA PSMC3 RAN SMG5 TCERG1 WDR6 YWHAG YWHAZ
Pubmed	9110174	Large-scale concatenation cDNA sequencing.	10	ADAM23 ADD2 APBA2 APEX1 ARRDC2 ATP2B1 CYRIA DCLK1 IGFBP5 IMP4 KCNV1 KIAA0930 MRPS21 NFASC PLPPR5 POGK RAPGEF3 RITA1 SEZ6L2 STX12 TUBB WDR77
Pubmed	23443559	LGALS3BP regulates centriole biogenesis and centrosome hypertrophy in cancer cells.	10	ANKRD40 ATP5F1C FGFR1 IQGAP1 LSM3 LZTS2 MRPS21 MRPS23 MRPS25 MYL12B NDE1 NME1 PPFIA1 PPP2CA PSMA5 PSMB7 RRBP1 SMARCC1 TCERG1 TTN TUBA4A TUBB UBXN2A WDR6 YBX3
Pubmed	17242367	Msx2-interacting nuclear target protein (Mint) deficiency reveals negative regulation of early thymocyte differentiation by Notch/RBP-J signaling.	10	NOTCH1 RBPJ SPEN
Pubmed	27173435	An organelle-specific protein landscape identifies novel diseases and molecular mechanisms.	10	AP2M1 B9D1 CALM3 CHCHD6 COPS8 CTBP2 DCLK1 DCTN3 DCTPP1 DDX1 DOCK5 EIPR1 EXOC6 GKAP1 GPHN GSN HCCS HMBOX1 IQGAP1 KIAA0930 KIF1C KTN1 LSM4 MAP3K3 MAST3 MRPS25 MYCBP2 MYL12B NDE1 NDUFA9 NFKB1 NKTR NTPCR PARD3 PFN2 PLEC PSMC3 RBFOX1 RREB1 SAV1 SMC3 SOAT1 SPAG9 TRAPPC2L UBE2V2 WBP11 WEE1
Pubmed	21900206	A directed protein interaction network for investigating intracellular signal transduction.	10	ACTG1 APBA2 APEX1 ATP5IF1 BEX1 CDC42 COPG1 DCTN3 EPS8 ERH FIBP GNB5 GOT2 HNRNPD ITFG1 LCMT1 MAP3K3 MAPK9 MGAT1 MYO9B NREP NSG2 POGK PSMA5 RBPJ RIN3 ROBO2 SDHB SLC41A3 SLC44A1 SNCA SPAG9 STMN1 SYNE2 TGIF1 TNS1 UBXN2A YWHAZ
Pubmed	20360068	Systematic analysis of human protein complexes identifies chromosome segregation proteins.	10	ANLN AP2M1 ASXL1 CALD1 CHCHD6 COPG1 CPM DCTN3 EHMT1 ERH FABP3 FBLN1 GOT2 GPHN HNRNPD INSR IQGAP1 KANK1 KIF1C LSM4 MRTO4 NDE1 NHP2 NIBAN2 NIPBL PLAA PLK2 POGK POGZ POLDIP3 PPP2CA RAN RRBP1 SMARCA4 SMARCC1 SMC3 SPAG9 SUMO1 SYTL4 TOB2 TRIOBP TTN TUBB WDR77 WEE1 ZNHIT3
Pubmed	28330616	Systematic Analysis of Human Protein Phosphatase Interactions and Dynamics.	10	ATP2B1 ATP5F1C CERS2 FOXC1 GOT2 HAGH LRRC1 MDH2 NTPCR PARD3 PPFIA1 PPP2CA PSMC3 PSMD4 STMN1 TRABD TRIOBP UCHL1 WDR6 YWHAG YWHAZ
Pubmed	30455355	Physiological and pathophysiological characteristics of ataxin-3 isoforms.	10	ATP5F1C BIRC2 HAGH IQGAP1 NME1 POLDIP3 PSMA5 PSMB4 PSMC3 PSMD4 RAN TUBA4A TUBB TXN
Pubmed	18554416	Identification of transcripts with enriched expression in the developing and adult pancreas.	10	ADGRL4 BEX1 BEX4 BGN CALD1 CITED1 COPG1 CPM EVA1B FH GSN IGFBP5 KIF1C NDUFB5 NHP2 NREP OGN RREB1 SYT13 SYTL4 TCERG1 ZDHHC2
Pubmed	30890647	Nuclear actin interactome analysis links actin to KAT14 histone acetyl transferase and mRNA splicing.	10	ANLN CALD1 DDX1 EPS8 GPHN GSN HNRNPD IRF2BP2 MDH2 PFN2 PSMC3 PTMA SMARCA4 SMARCC1 SORBS1 TCERG1 TTC17 TXN UCHL1 WBP11 YBX3 YWHAG YWHAZ
Pubmed	30550785	Irisin Mediates Effects on Bone and Fat via ?V Integrin Receptors.	10	ATP2B1 ATP5F1C ATP5F1D ATP5IF1 CALM3 CERS2 COPG1 COX5A CP DDX1 EMC3 GOT2 GPHN HAGH IQGAP1 ITGB5 LRIG1 LSM3 MDH2 MGAT1 MIER1 MRPS23 MRPS25 MYL12B NDUFA9 NDUFB5 NDUFS3 NFS1 PBXIP1 PEX19 PLEC RAN RRBP1 SDHB SEMA3F SLC39A10 SMARCA4 SMARCC1 STX12 TCERG1 TMEM70 TRAM1 TTN YWHAG YWHAZ
Pubmed	22681889	The mRNA-bound proteome and its global occupancy profile on protein-coding transcripts.	10	APEX1 CLK3 DDX1 ERH GOT2 HNRNPD KIF1C LSM3 LSM4 MDH2 MRPS21 MRPS23 MRTO4 NTPCR POLDIP3 RAN RBM3 RBM6 RRBP1 SELENOH SPEN TCERG1 TXN WBP11 YBX3 ZCCHC17 ZCCHC24
Pubmed	27609421	TNIP2 is a Hub Protein in the NF-?B Network with Both Protein and RNA Mediated Interactions.	10	APBA2 ARPC5L ASXL1 ATP5IF1 BIRC2 CALM3 CLK3 DDX1 DENR EHMT1 ERH GOT2 GSKIP HIGD1A ITPRID2 KTN1 LEF1 LZTS2 MECOM MYO9B NDUFS3 NFKB1 NTPCR PHF2 PPFIA1 PSMA5 PSMB4 PSMC3 PSMD4 SDHB SMARCC1 SPAG9 STMN1 TLE4 TUBB WBP11 WDR6 WDR77 WEE1 YBX3 YWHAG ZNHIT3
Pubmed	28706196	Synaptic GAP and GEF Complexes Cluster Proteins Essential for GTP Signaling.	10	CDC42 CHCHD6 CNRIP1 DCLK1 DLG3 DLGAP1 GPHN GRIA2 GRIN2A GSN IQGAP1 PPFIA1 RAB3C SORBS1 YWHAG YWHAZ
Pubmed	27507650	Long-term potentiation modulates synaptic phosphorylation networks and reshapes the structure of the postsynaptic interactome.	10	CNRIP1 DCLK1 DLG3 DLGAP1 GRIA2 GRIN2A GSN KCNAB1 NFASC RAB3C SORBS1 YWHAG YWHAZ
Pubmed	15840001	Characterization of an exchangeable gene trap using pU-17 carrying a stop codon-beta geo cassette.	10	ADIPOR2 ATP2B1 CTBP2 DCTPP1 DENR EPS8 FABP3 FGFR1 HMBOX1 JPT1 KANK1 LSM3 MLLT11 MYO10 NAPA NFKB1 NIPBL PARD3 RBM6 RBPJ SORBS1 YWHAG ZCCHC17 ZNHIT3
Pubmed	29229926	Cell cycle-dependent phosphorylation regulates RECQL4 pathway choice and ubiquitination in DNA double-strand break repair.	10	ACTR3B APBA2 ARHGAP20 ATP5F1C ATP5F1D CDC42 COPS8 CTBP2 DDX1 DENR FKBP5 HNRNPD IQGAP1 LRRC1 LSM3 LSM4 MDH2 MRPS21 MRPS23 MRPS25 MRPS30 NDUFA9 NDUFS3 NECAP1 NME1 NTPCR PFN2 POLDIP3 PPP2CA PRKAG1 PSMA5 PSMB4 PSMB7 PSMC3 RAN RRBP1 SDHB SMC3 TUBB TXN WDR6 WDR77 YBX3 YWHAG YWHAZ
Pubmed	22863883	A high-throughput approach for measuring temporal changes in the interactome.	10	ACTG1 ANKRD40 APEX1 ARPC5L BABAM1 BNIP2 CALD1 CDC42 COPG1 COPS8 CTBP2 DCTN3 DCTPP1 DDX1 DENR FH FKBP5 GPHN HDGF HNRNPD IQGAP1 IRF2BP2 KTN1 NHLRC2 NIBAN2 NME1 OXCT1 PLAA PLEC PPFIA1 PPP2CA PSMA5 PSMB4 PSMB7 PSMC3 PSMD4 PSMG3 PTMA RAN ROCK1 RUFY1 SHMT1 SNCA SPAG9 SUMO1 SWAP70 TUBA4A TUBB TXN WDR77 YBX3 YWHAG YWHAZ ZNRD2
Pubmed	28302793	Anticancer sulfonamides target splicing by inducing RBM39 degradation via recruitment to DCAF15.	10	CDC42 CLK1 CLK3 DDX1 ERH GOT2 GSN HNRNPD LSM3 MDH2 NDUFS3 NME1 POLDIP3 PSMC3 RAN RBFOX1 RBM6 SAV1 SEZ6L2 SHMT1 SMC3 TUBA4A TUBB TXN WBP11 WDR77 YBX3 YWHAZ
Pubmed	12865426	Proteomic analysis of the mouse liver mitochondrial inner membrane.	10	ATP5F1C ATP5F1D ATP5MG COX5A GOT2 MDH2 MRPS21 NDUFA9 NDUFB5 NDUFS3 SDHB
Pubmed	28794006	Identification of the SOX2 Interactome by BioID Reveals EP300 as a Mediator of SOX2-dependent Squamous Differentiation and Lung Squamous Cell Carcinoma Growth.	10	FOXC1 IRF2BP2 LSM4 NIPBL POGZ SMARCA4 SMARCC1 SMC3 SOX2 SPEN
Pubmed	21565611	Mapping the NPHP-JBTS-MKS protein network reveals ciliopathy disease genes and pathways.	10	ACTG1 ATP5F1C ATP5F1D B9D1 CALD1 CALM3 COX5A FH GSN MYL12B OXCT1 PLEC PPP2CA PSMA5 PSMB4 PSMB7 RAB3C RRBP1 TTN TUBA4A TUBB UCHL1 YWHAG YWHAZ
Pubmed	24244333	Profiling of Parkin-binding partners using tandem affinity purification.	10	ATP2B1 ATP5F1C HDGF HNRNPD MRPS23 NDUFS3 NTPCR TOMM70 TUBA4A TUBB TXN YBX3
Pubmed	28581483	Blocking an N-terminal acetylation-dependent protein interaction inhibits an E3 ligase.	10	ATP5F1D COPG1 COPS8 DCTN3 ERH GPHN HDGF IQGAP1 PSMA5 PSMB4 PSMB7 PSMC3 PSMD4 PTMA RAN ROCK1 SMC3 SPAG9 TUBB TXN WDR77 YBX3 YWHAG YWHAZ
Pubmed	32788342	Quantitative Proteomics Links the LRRC59 Interactome to mRNA Translation on the ER Membrane.	10	ACBD5 ATP2B1 ATP5F1C CALD1 CAMLG DNAJC1 KTN1 LIFR NOTCH1 PBXIP1 RRBP1 SLC30A9 SOAT1 SYNE2 YBX3 ZMPSTE24
Pubmed	12693553	Prediction of the coding sequences of mouse homologues of KIAA gene: II. The complete nucleotide sequences of 400 mouse KIAA-homologous cDNAs identified by screening of terminal sequences of cDNA clones randomly sampled from size-fractionated libraries.	10	ARHGEF9 ASXL1 BCL11A CLSTN3 COBL DLG3 KANK1 KHNYN MYO10 PLCE1 POGK POGZ RIMBP2 SEZ6L SLC39A10 SORBS1 SPEN TLE4 TOB2 TOMM70
Pubmed	17353931	Large-scale mapping of human protein-protein interactions by mass spectrometry.	10	ACTR3B ARPC5L ATP5MG BABAM1 CALM3 CDC42 CERS2 CLK3 COPG1 COX5A DDT DLG3 EFHD1 EIPR1 ERH FBLN1 FIBP GOT2 GSKIP GSN HIGD1A IQGAP1 KIAA0930 LSM4 MKKS MRPS25 MYCBP2 NDUFA9 PARD3 PSMC3 PSMD4 RASGRP1 RRBP1 SMARCA4 SMARCC1 SMC3 SORBS1 SPAG9 SUMO1 TGIF1 TOR1A TTN TXN WEE1 YWHAG YWHAZ ZNRD2
Pubmed	21516116	Next-generation sequencing to generate interactome datasets.	10	ACTG1 BIRC2 BNIP2 CLEC7A CLK3 CTBP2 DENR ERH FABP3 GLTP IMP4 ITPKB KCNK1 LSM3 LZTS2 MAPK9 PBXIP1 PLSCR4 PPFIA1 PRKAG1 RITA1 SLC41A3 SPG21 SUMO1 TGIF1 TRAM1 TUBB ZCCHC17 ZNF397 ZNRD2
Pubmed	30948266	Gain of Additional BIRC3 Protein Functions through 3'-UTR-Mediated Protein Complex Formation.	10	ACTG1 AP2M1 ATP2B1 ATP5F1C ATP5MG CDC42 COPG1 CTBP2 DDX1 EHMT1 FH GOT2 HDGF HNRNPD IQGAP1 KTN1 MDH2 MRTO4 NDUFS3 NHP2 NIPBL PHF2 POGZ POLDIP3 PPP2CA PSMA5 PSMC3 PSMD4 RAN RBPJ RRBP1 SDHB SMARCA4 SMARCC1 SMC3 SOAT1 SPEN STX12 SUMO1 TCERG1 TOMM70 TTN TXN UCHL1 WDR6 WDR77 YBX3
Pubmed	15226823	Genomic analysis of mouse retinal development.	10	ADIPOR2 CLK1 DCLK1 EIPR1 FGFR1 FZD7 GABRB3 GOT2 GPHN HBP1 KCNK1 LDB2 LIMK2 LRRC49 MGAT1 MKNK2 NFATC1 NOTCH1 NREP PLEC POLDIP3 RBPJ RNF187 SALL3 SEMA3F SEZ6L2 SOX2 STMN1 TUBB WDR6 YBX3 ZDHHC2
Pubmed	28611215	Genome-wide CRISPR screen identifies HNRNPL as a prostate cancer dependency regulating RNA splicing.	10	ARHGEF9 ATP2B1 C2CD2 CALD1 CHCHD6 COBL CTBP2 DDT DOCK5 DOCK6 EFHD1 EHMT1 EIPR1 ENC1 FKBP5 HMBOX1 INPP4A INSR ITFG1 ITGB5 ITPKB LRRC1 LZTS2 MYCBP2 NAPA NDUFB5 NDUFS3 NFASC NFATC1 PARD3 PCYOX1L PHF2 PRKAG1 PTPRN2 RBM6 RRBP1 SLC41A3 TRIOBP TTC17 USP53
Pubmed	29955894	KAP1 facilitates reinstatement of heterochromatin after DNA replication.	10	ANLN AP2M1 ATP5F1C CBFB CDC42 CMAS COPG1 EHMT1 FKBP5 HNRNPD IQGAP1 LCMT1 MRPS23 MRPS30 NDUFS3 NIPBL NTPCR OXCT1 POGK PSMC3 PSMD4 SDHB SMARCA4 SMARCC1 SMC3 TUBA4A TUBB
Pubmed	23398456	The P-body component USP52/PAN2 is a novel regulator of HIF1A mRNA stability.	10	ACTR3B CALD1 EFHD1 HNRNPD LZTS2 MYL12B MYO10 PLEC POLDIP3 PTMA RAN STMN1 TUBB TXN WDR77 YBX3
Pubmed	27684187	Genetic and Proteomic Interrogation of Lower Confidence Candidate Genes Reveals Signaling Networks in ?-Catenin-Active Cancers.	10	ACTG1 AP2M1 APEX1 ATP5F1C CBFB CDC42 CMAS CTBP2 DCTN3 DDX1 ERH FH FKBP5 GSKIP HDGF HMBOX1 INSR IQGAP1 KANK1 KTN1 LEF1 LZTS2 MDH2 MYL12B MYO9B NDUFS3 NME1 PARD3 POLDIP3 PPP2CA PSMA5 PSMB4 PSMC3 PSMD4 PTMA RAN RRBP1 SDHB SMARCC1 SMC3 SUMO1 TUBA4A TUBB TXN WDR77 YWHAG YWHAZ
Pubmed	23022380	NOTCH1 nuclear interactome reveals key regulators of its transcriptional activity and oncogenic function.	10	ERH LIMK2 NOTCH1 PPP2CA RBPJ ROCK1 SMARCA4 SMARCC1 SMC3 WDR6
Pubmed	17634366	Proteolipid protein is required for transport of sirtuin 2 into CNS myelin.	10	ACTG1 ATP5F1C CDC42 CNRIP1 COX5A GNB5 GOT2 MDH2 NAPA NDUFS3 NFASC UCHL1 YWHAG
Pubmed	23602568	The protein interaction landscape of the human CMGC kinase group.	10	APEX1 ASXL1 CLK1 CLK3 CTBP2 FGFR1 FIBP FKBP5 GSKIP INSR IQGAP1 KCNAB1 LRRC1 LZTS2 MAPK9 MKNK2 NTPCR PTMA ROCK1 TLE4 TRABD TTN WDR6 YBX3
Pubmed	29422515	Notch signaling regulates Hey2 expression in a spatiotemporal dependent manner during cardiac morphogenesis and trabecular specification.	10	FGFR1 HEY2 NFATC1 NOTCH1 RBPJ
Pubmed	32877691	A High-Density Human Mitochondrial Proximity Interaction Network.	10	ACBD5 ATP5F1C ATP5F1D ATP5IF1 ATP5MG BABAM1 BIRC2 CAMLG CHCHD6 CMAS COX5A DNAJC1 EMC3 HCCS HNRNPD IMP4 ITPRID2 KTN1 LRRC49 MDH2 MRPS21 MRPS23 MRPS25 MRPS30 MRTO4 MYCBP2 NDUFA9 NDUFB5 NDUFS3 NFS1 NME1 NTPCR OXCT1 PEX19 POLDIP3 PSMA5 PSMB4 PSMB7 PSMC3 PSMD4 RRBP1 SDHB SELENOH SLC30A9 SOAT1 SPAG9 SYNE2 SYNM TMEM70 TOMM70 TRABD TTC17 TTN WDR6 YBX3 YWHAG YWHAZ ZCCHC17
Pubmed	25609649	Proteomic analyses reveal distinct chromatin-associated and soluble transcription factor complexes.	10	ASXL1 ATP2B1 COPG1 CTBP2 FOXC1 GPHN KTN1 LDB2 MAPK9 MECOM MRPS30 MYL12B MYO9B NFATC1 NFKB1 NHP2 NME1 NOTCH1 NPAS3 POGZ PSMA5 PSMB4 RBPJ RITA1 RRBP1 SMARCA4 SMARCC1 SMC3 SMG5 SPAG9 SPEN TCERG1 TLE4 TOMM70 TUBB
Pubmed	31527615	The RNA-mediated estrogen receptor ? interactome of hormone-dependent human breast cancer cell nuclei.	10	ACBD5 ANLN APEX1 ARHGEF9 ARPC5L ATP5F1C ATP5F1D BABAM1 CALM3 CDC42 CERS2 CLK3 CMAS COX5A CTBP2 DCLK1 DLG3 DNAJC1 EFHD1 EHMT1 EPS8 IGFBP5 IMP4 IQGAP1 ITPRID2 KTN1 LSM3 LZTS2 MGAT1 MRPS23 NDE1 NDUFA9 NDUFS3 NHP2 NIPBL NTPCR PARD3 PBXIP1 PHF2 PPFIA1 PPP2CA RBM3 RBM6 RHBDF1 SPEN SUMO1 TCERG1 TOMM70 TRAM1 TRIOBP TXN VEZF1 WDR77 YWHAG ZNRD2
Pubmed	26673895	A deep proteomics perspective on CRM1-mediated nuclear export and nucleocytoplasmic partitioning.	10	ACTR3B AP2M1 ARPC5L COPG1 DENR DOCK6 KHNYN LPIN1 LSM4 LZTS2 MAP3K3 MYO10 NDE1 NFKB1 NHP2 PEX19 PLK2 POGZ RBPJ SHROOM1 TOB2 TUBA4A WDR54 WEE1 YWHAG ZFP36L1 ZNHIT3
Pubmed	31515488	Extensive disruption of protein interactions by genetic variants across the allele frequency spectrum in human populations.	10	ACTG1 ANKRD40 AP2M1 BABAM1 BIRC2 BNIP2 CDC42 CLEC7A CLK3 CTBP2 DCTPP1 FZD7 GLTP HMBOX1 IGFBP5 LZTS2 MAPK9 NFE2L2 NHP2 NME1 PBXIP1 PEX19 PLSCR4 POGZ PPFIA1 PRKAG1 PSMC3 RBM3 RITA1 RUFY1 SHMT1 SOX2 SPG21 STX12 SUMO1 SYTL4 ZNF397 ZNRD2
Pubmed	33060197	Comparative host-coronavirus protein interaction networks reveal pan-viral disease mechanisms.	10	AP2M1 ATP2B1 ATP5MG COPG1 DNAJC1 DOCK6 FOXC1 GPHN GSN IMP4 LSM3 MRPS25 MYCBP2 NME1 PBXIP1 PEX19 PLAA SAV1 SLC30A9 SLC39A10 SNRNP48 TOMM70 TOR1A YBX3 ZNRD2
Pubmed	30562941	Proteomic Analysis of the Spinophilin Interactome in Rodent Striatum Following Psychostimulant Sensitization.	10	ADD2 AP2M1 ATP2B1 ATP5F1C ATP5MG CDC42 COX5A DCLK1 DLG3 DLGAP1 GOT2 GPHN MDH2 NDUFA9 PFN2 PLEC PPP2CA RAN SNCA TOMM70 TUBB UCHL1 YWHAG YWHAZ
Pubmed	14691545	Transcriptome analysis of mouse stem cells and early embryos.	10	ABCA1 ATP2B1 DLG3 GSN KTN1 LDB2 LRIG1 MIER1 PLEC PTMA RBM3 RBPJ RHBDF1 SLC41A3 TNS1
Pubmed	28378594	Expanding the Interactome of TES by Exploiting TES Modules with Different Subcellular Localizations.	10	AP2M1 CALD1 COPG1 ERH IQGAP1 IRF2BP2 MYL12B MYO10 PALLD PLAA PLEC TUBA4A TUBB
Pubmed	31536960	Rewiring of the Human Mitochondrial Interactome during Neuronal Reprogramming Reveals Regulators of the Respirasome and Neurogenesis.	10	ATP2B1 ATP5F1C ATP5MG CDC42 COX5A EMC3 ERH EVA1B FABP3 FH GAP43 GOT2 HCCS HNRNPD IQGAP1 ITGB5 JPT1 KTN1 MDH2 MLLT11 MRPS23 MRPS30 NDUFA9 NDUFB5 NDUFS3 OXCT1 PTMA RRBP1 SDHB SUMO1 TOMM70 TXN UBE2V2 UCHL1 WBP11 YWHAG YWHAZ ZMPSTE24
Pubmed	29298432	Characterizing ZC3H18, a Multi-domain Protein at the Interface of RNA Production and Destruction Decisions.	10	ACTG1 AP2M1 CDC42 CLK3 ERH HIGD1A HNRNPD IQGAP1 LSM3 LSM4 MDH2 MRPS23 MRTO4 NHP2 POLDIP3 PTMA RAN RBM3 SMC3 SPEN TCERG1 TUBB WBP11 YBX3 YWHAZ
Pubmed	9811942	Genome-wide mapping of unselected transcripts from extraembryonic tissue of 7.5-day mouse embryos reveals enrichment in the t-complex and under-representation on the X chromosome.	10	ACTG1 CDC42 COPG1 GNB5 GSN IMP4 ITFG1 MDH2 NFATC3 NKTR PTMA SPG21 TOMM70 WBP11
Pubmed	32457219	Unbiased Profiling of the Human Proinsulin Biosynthetic Interaction Network Reveals a Role for Peroxiredoxin 4 in Proinsulin Folding.	10	ATP5F1C CDC42 COBL HNRNPD INPP4A IQGAP1 NDUFA9 NFS1 NTPCR PSMD4 RAN SLC30A9 SMC3 TNS1 TUBA4A TXN YWHAZ
Pubmed	30575818	Loss of ER retention motif of AGR2 can impact mTORC signaling and promote cancer metastasis.	10	AP2M1 APEX1 ATP5F1C CDC42 CERS2 COPG1 CP DDX1 ERH FH GOT2 GSN HNRNPD IQGAP1 KTN1 MDH2 MYCBP2 NDUFA9 NHLRC2 NIBAN2 NME1 PLEC PSMA5 PSMB4 PSMC3 RAN RRBP1 TOMM70 TTN TUBB TXN YWHAG YWHAZ ZMPSTE24
Pubmed	24711643	Identifying biological pathways that underlie primordial short stature using network analysis.	10	ACTG1 ATP2B1 ATP5F1C CALD1 COX5A DDX1 EMC3 FOXC1 GOT2 GSN HNRNPD INSR IQGAP1 ITPRID2 MDH2 MRTO4 MYCBP2 MYO9B NDUFS3 NIPBL PLEC POLDIP3 PSMA5 RAN RRBP1 SMARCA4 SMC3 SPEN SUMO1 SYNE2 TOR1A TTN TUBA4A UCHL1 WBP11 YWHAG YWHAZ
Pubmed	27499296	Mitochondrial Protein Interaction Mapping Identifies Regulators of Respiratory Chain Function.	10	ATP5F1C ATP5MG CHCHD6 COX5A EFHD1 GOT2 HCCS NDUFA9 NDUFB5 NDUFS3 NFS1 NME1 OXCT1 SDHB SLC30A9 TMEM70
Pubmed	32780723	ZZW-115-dependent inhibition of NUPR1 nuclear translocation sensitizes cancer cells to genotoxic agents.	10	ACTG1 ACTR3B ANLN AP2M1 ARPC5L CALD1 CDC42 CTBP2 DDX1 EPS8 GSN IQGAP1 ITPRID2 MRTO4 NHP2 PLEC POLDIP3 PSMC3 PSMD4 RAN SMC3 SUMO1 TCERG1 WBP11 YBX3
Pubmed	27342126	Identification of Zika Virus and Dengue Virus Dependency Factors using Functional Genomics.	10	ACBD5 ATP2B1 COPG1 EMC3 HDGF MDH2 MRPS30 NAPA NDUFA9 NDUFB5 NME1 PSMC3 SDHB SMC3 SOAT1 TCIRG1 TOMM70 TUBA4A TUBB ZMPSTE24
Pubmed	30209976	PTPN14 regulates Roquin2 stability by tyrosine dephosphorylation.	10	ACTG1 CALM3 CLK3 DDX1 ERH FOXC1 GSN HIGD1A HNRNPD IMP4 LSM3 MRPS23 MRPS25 MRTO4 NDUFA9 NHP2 POLDIP3 RBM3 SLC30A3 SMARCC1 TUBA4A TUBB TXN WBP11 WDR6 WDR77 YBX3 YWHAG ZCCHC24 ZNHIT3
Pubmed	26831064	CHK2-BRCA1 tumor-suppressor axis restrains oncogenic Aurora-A kinase to ensure proper mitotic microtubule assembly.	10	APEX1 COPG1 DDX1 HNRNPD IQGAP1 ITPRID2 MDH2 NME1 PALLD PLEC PSMA5 PSMC3 PSMD4 RAN RBM6 SLC39A10 SMARCA4 SMARCC1 SMC3 SPAG9 SUMO1 TTN TUBA4A TUBB YWHAZ
Pubmed	21653829	Protein interactome reveals converging molecular pathways among autism disorders.	10	ANKRD40 AP2M1 CTBP2 DLGAP1 GRIN2A NME1 PSMD4 TUBB
Pubmed	14743216	A physical and functional map of the human TNF-alpha/NF-kappa B signal transduction pathway.	10	ACTG1 CALM3 FKBP5 KTN1 MAP3K3 NFKB1 PSMC3 SMARCA4 SMARCC1 SPAG9 YWHAG YWHAZ
Pubmed	27489308	Copy-number variations are enriched for neurodevelopmental genes in children with developmental coordination disorder.	10	GAP43 PTPRN2 RBFOX1
Pubmed	18614564	Proteomics analysis identifies phosphorylation-dependent alpha-synuclein protein interactions.	10	ACTG1 AP2M1 ATP5F1C COX5A KCNAB1 MYL12B NDUFA9 NDUFB5 NDUFS3 POLDIP3 SNCA TUBB YWHAG YWHAZ
Pubmed	19738201	Proteomic analysis of integrin-associated complexes identifies RCC2 as a dual regulator of Rac1 and Arf6.	10	AP2M1 ATP5F1C COPG1 DDX1 HNRNPD IQGAP1 MDH2 MRPS23 MRTO4 NAPA NDUFA9 NDUFS3 NHP2 NTPCR PLEC PPP2CA PSMA5 RAN RBM3 STMN1 TCERG1 TUBB YWHAG YWHAZ
Pubmed	32694731	Systematic mapping of genetic interactions for de novo fatty acid synthesis identifies C12orf49 as a regulator of lipid metabolism.	10	ACTG1 ATP5MG BABAM1 CDC42 EIPR1 FIBP FLCN GNB5 HCCS IL13RA1 IMP4 INPP4A ITGB5 LCMT1 MECOM MRPS21 MYO10 NHLRC2 NIPBL NKTR PPP2CA PRKAG1 PSMD4 PTPRN2 RNF187 RUFY1 SAV1 SLC44A1 SMARCC1 SMC3 SOAT1 TAF3 TGIF1 TRAPPC2L UBE2V2 VEZF1 WEE1
Pubmed	19056867	Large-scale proteomics and phosphoproteomics of urinary exosomes.	10	AP2M1 ARPC5L BGN CDC42 COPS8 CP DDT EPS8 FABP3 FKBP5 GSN IQGAP1 MDH2 NAPA NIBAN2 NIPBL NPC1 PFN2 PSMA5 RAN RAPGEF3 ROBO2 RREB1 SHMT1 SLC44A1 SPAG9 SPEN TTN TXN YWHAG YWHAZ ZMPSTE24
Pubmed	10512203	Exchangeable gene trap using the Cre/mutated lox system.	10	ADIPOR2 ATP2B1 CTBP2 DCTPP1 DENR EPS8 FABP3 FGFR1 HMBOX1 JPT1 KANK1 LSM3 MLLT11 MYO10 NAPA NFKB1 NIPBL PARD3 RBM6 RBPJ SORBS1 YWHAG ZCCHC17 ZNHIT3
Pubmed	31343991	Impaired plasma membrane localization of ubiquitin ligase complex underlies 3-M syndrome development.	10	CLK1 DOCK5 DOCK6 ITGB5 KIF1C LRRC1 MAP3K3 MRPS21 NAPA PLEC POLDIP3 PSMB4 PSMB7 PSMD4 PTPRN2 RBM6 SELENOP TUBA4A
Pubmed	29180619	The STUbL RNF4 regulates protein group SUMOylation by targeting the SUMO conjugation machinery.	10	ATP2B1 CAMLG CDC42 CERS2 CLK1 DNAJC1 EMC3 HAGH HNRNPD ITFG1 ITGB5 KTN1 MGAT1 NDUFA9 NDUFB5 NFASC PBXIP1 PLEC PLK2 POGZ PSMA5 PSMD4 SLC30A9 SLC39A10 SMARCC1 SOAT1 STX12 SUMO1 VEZF1 ZMPSTE24
Pubmed	22623428	Proteomic analysis of ?4?1 integrin adhesion complexes reveals ?-subunit-dependent protein recruitment.	10	ACTG1 AP2M1 DDX1 HNRNPD IQGAP1 LSM3 MDH2 MRPS23 MYL12B NAPA NDUFS3 NTPCR PLEC PPP2CA RAN RBM3 SDHB STMN1 TCERG1 YWHAG YWHAZ
Pubmed	30196744	ATG5 is required for B cell polarization and presentation of particulate antigens.	10	ADD2 AP2M1 ATP5F1C DDX1 DENR HNRNPD KTN1 MRPS23 NHP2 NKTR PLEC PSMD4 SELENOH SMARCC1 SMC3 SWAP70 TCERG1 TRIOBP TUBA4A WDR77 YWHAG YWHAZ ZCCHC17
Pubmed	25852190	Integrative analysis of kinase networks in TRAIL-induced apoptosis provides a source of potential targets for combination therapy.	10	AP2M1 ATP5F1C ATP5F1D ATP5IF1 ATP5MG FIBP FKBP5 LIMK2 MAST3 NFKB1 PRKAG1 RAN TTN TUBA4A WDR77 WEE1 YBX3 YWHAG YWHAZ
Pubmed	32786267	Identification of SUMO Binding Proteins Enriched after Covalent Photo-Cross-Linking.	10	ANLN COPG1 DDX1 EHMT1 IQGAP1 NIBAN2 NIPBL PALLD PLEC PSMC3 RAN RREB1 SMARCA4 SMC3 SUMO1 TCERG1 TUBA4A TUBB
Pubmed	20473970	Identification of FBXO25-interacting proteins using an integrated proteomics approach.	10	ACTG1 FBXO32 GSN IQGAP1 MYL12B PSMC3 PSMD4 SMC3 TUBA4A
Pubmed	20059953	A systems approach reveals that the myogenesis genome network is regulated by the transcriptional repressor RP58.	10	ANKRD10 ATOH8 CBFB CERS2 CITED1 CTBP2 EHMT1 ELF4 FOXC1 HBP1 HEY2 HMBOX1 KANK1 LDB2 LEF1 LSM4 NFATC1 NFE2L2 NFKB1 NOTCH1 PBXIP1 POGK PSMC3 PTMA RBPJ RFX4 SALL3 SMARCA4 SOX2 TAF3 TCERG1 TLE4 YBX3 ZFP36L1
Pubmed	20936779	A human MAP kinase interactome.	10	ARHGEF9 CDC42 COBL DLGAP1 ITPRID2 KTN1 MAP3K3 MAPK9 MKNK2 NKTR PLEC POGZ PSMD4 RGL2 SMC3 SORBS1 TCERG1 TNS1 USP53 YWHAG YWHAZ
Pubmed	30425250	Proteome-wide analysis of USP14 substrates revealed its role in hepatosteatosis via stabilization of FASN.	10	ACTG1 ATP5MG EFHD1 HNRNPD IQGAP1 NME1 PSMA5 PSMB4 PSMB7 PSMC3 PSMD4 RAN RBM3 RRBP1 YBX3
Pubmed	30833792	A protein-interaction network of interferon-stimulated genes extends the innate immune system landscape.	10	AP2M1 ARPC5L ATP2B1 ATP5F1C ATP5F1D ATP5IF1 ATP5MG CALD1 CERS2 COBL COG1 COPG1 COX5A DDX1 DNAJC1 EMC3 ERH FKBP5 GSN HIGD1A HNRNPD IQGAP1 IRF2BP2 ITPRID2 KTN1 LIFR MDH2 MLLT11 MRPS21 MRPS23 MRPS25 MRTO4 NAPA NDUFA9 NFKB1 OXCT1 PBXIP1 PEX19 POLDIP3 PSMA5 PSMB4 PSMB7 PSMC3 PSMD4 PSMG3 RAN RBM3 SDHB SLC30A9 SOAT1 STX12 SYNE2 TOMM70 TRAM1 TRAPPC2L TRIOBP TTN WDR6 WDR77 YBX3 YWHAG YWHAZ
Pubmed	19423573	A protein interaction network for the large conductance Ca(2+)-activated K(+) channel in the mouse cochlea.	10	ACTG1 CALM3 FH MDH2 SDHB STMN1 TUBB UCHL1 YWHAG YWHAZ
Pubmed	29997244	LuTHy: a double-readout bioluminescence-based two-hybrid technology for quantitative mapping of protein-protein interactions in mammalian cells.	10	BDNF BNIP2 EPOR LSM3 NECAP1 NRXN3 PEX19 PPFIA1 PSEN2 PSMD4 RAN SLC30A3 SNCA STX12 UBXN2A
Pubmed	15635413	Nucleolar proteome dynamics.	10	ANLN APEX1 ATP5IF1 DDX1 ERH IMP4 MDH2 NHP2 NIPBL PLEC POLDIP3 RAN RBM3 SMARCA4 SMC3 TCERG1 WBP11
Pubmed	23414517	A human skeletal muscle interactome centered on proteins involved in muscular dystrophies: LGMD interactome.	10	ATP5F1D BNIP2 BOC CLK1 FBXO32 HEY2 IGFBP5 ITGB5 KTN1 MRTO4 MYCBP2 PALLD PARD3 PLCE1 PLEC PSMC3 SORBS1 SUMO1 SYNE2 TOMM70 TTN YWHAZ
Pubmed	32581705	Quantitative Proteomic Analysis of Serotonin Transporter Interactome: Network Impact of the SERT Ala56 Coding Variant.	10	ADD2 ARPC5L ATP2B1 CDC42 CNRIP1 DLG3 DLGAP1 GRIA2 GRIN2A LIFR MYL12B NDUFA9 NFASC OXCT1 PARD3 PBXIP1 PFN2 PTPRN2 SORBS1 YWHAG
Pubmed	25737280	Control of a neuronal morphology program by an RNA-binding zinc finger protein, Unkempt.	10	ATP2B1 ATP5IF1 CALM3 CDC42 COX5A JPT1 PLAA PLK2 PPP2CA TOMM70 TUBB TXN YWHAG YWHAZ
Pubmed	29791485	Alterations in the brain interactome of the intrinsically disordered N-terminal domain of the cellular prion protein (PrPC) in Alzheimer's disease.	10	AMER2 ATP2B1 ATP5F1D COX5A DENR DLG3 FBLN1 GPHN HDGF IQGAP1 JPT1 LZIC PSMA5 SORBS1 STX12 TUBA4A
Pubmed	15342556	Sequence comparison of human and mouse genes reveals a homologous block structure in the promoter regions.	10	ACBD5 ARHGEF9 ARMCX5 ATP5IF1 BABAM1 CITED1 FABP3 GRIA2 HIGD1A KANK1 LIFR LPIN1 MDH2 MGAT1 MRTO4 NDE1 NFE2L2 NPC1 PLEC PLSCR4 PSMC3 RITA1 RREB1 RUFY1 SPG21 SYT13 SYTL4 TUBA4A UCHL1 ZCCHC17 ZFP36L1 ZNRD2
Pubmed	26618866	?F508 CFTR interactome remodelling promotes rescue of cystic fibrosis.	10	ACTR3B ARPC5L ATP2B1 ATP5MG CALM3 COPG1 CTBP2 ERH GSN MDH2 MRPS30 NDUFA9 NME1 NTPCR PLEC PPP2CA PSMA5 PSMB4 PSMC3 PSMD4 PTMA YWHAG YWHAZ
Pubmed	19240061	Coeliac disease-associated risk variants in TNFAIP3 and REL implicate altered NF-kappaB signalling.	10	CHCHD6 COBL CTBP2 DDX1 LSM4 MYCBP2 PARD3 RAB3C RBPJ ROBO2 TAF3 TNS1 YBX3
Pubmed	19453261	High-density association study of 383 candidate genes for volumetric BMD at the femoral neck and lumbar spine among older men.	10	ADIPOR2 BDNF BGN CBFB FBXO32 FGFR1 FZD7 IGFBP5 LEF1 LIFR NFATC1 NFKB1 NOTCH1 OGN TCIRG1 TGFBR2
Pubmed	18614015	A mitochondrial protein compendium elucidates complex I disease biology.	10	ATP5F1C ATP5F1D ATP5IF1 ATP5MG COX5A EFHD1 FH GOT2 HAGH HCCS HIGD1A MDH2 MECR MRPS21 MRPS23 MRPS25 MRPS30 NDUFA9 NDUFB5 NDUFS3 NFS1 OXCT1 SDHB SHMT1 SLC25A14 TCIRG1 TMEM70 TOMM70
Pubmed	28685749	The E3 ubiquitin ligase and RNA-binding protein ZNF598 orchestrates ribosome quality control of premature polyadenylated mRNAs.	10	ACTG1 ATP2B1 ATP5F1C CERS2 COPG1 KTN1 NDUFA9 NDUFS3 PSMA5 PSMB4 PSMB7 PSMC3 PSMD4 SMC3 TUBB TXN WDR77
Pubmed	14651853	Integrated analysis of protein composition, tissue diversity, and gene regulation in mouse mitochondria.	10	AP2M1 ATP5F1C ATP5IF1 ATP5MG COX5A FH FIBP GOT2 HCCS MDH2 MRPS21 MRPS25 NDUFA9 NDUFB5 NDUFS3 NFS1 OXCT1 RNASET2 SDHB SHMT1 SLC25A14 TOMM70 YWHAZ
Pubmed	15302935	Large-scale characterization of HeLa cell nuclear phosphoproteins.	10	ANLN FKBP5 HNRNPD IQGAP1 IRF2BP2 ITPRID2 MIER1 MYCBP2 NIBAN2 NIPBL PARD3 PLEC POGZ PSMA5 RBM6 RRBP1 RREB1 SLC41A3 SMARCA4 SMARCC1 SPAG9 SPEN TAF3 TLE4 WEE1 YBX3
Pubmed	32098917	Interactome of vertebrate GAF/ThPOK reveals its diverse functions in gene regulation and DNA repair.	10	AP2M1 BGN CBFB CTBP2 EHMT1 KTN1 LEF1 MRPS25 MRTO4 MYO10 MYO9B NFATC1 RBFOX1 RBPJ SYTL4 TTN
Pubmed	20458337	MHC class II-associated proteins in B-cell exosomes and potential functional implications for exosome biogenesis.	10	ACTG1 ARPC5L ATP2B1 CALM3 CDC42 FGR FH GOT2 GSN INSR IQGAP1 MDH2 MYL12B PPP2CA PSMA5 PSMB4 RAN SLC44A1 STMN1 TUBA4A TXN YWHAG YWHAZ
Pubmed	30639242	The Functional Proximal Proteome of Oncogenic Ras Includes mTORC2.	10	ADD2 AMER2 AP2M1 ATP2B1 COBL DLG3 DOCK5 EPS8 MIER1 NIBAN2 NOTCH1 PARD3 PLSCR4 PPFIA1 RHBDF1 ROCK1 SLC39A10 STX12 SYTL4 TTN USP53
Pubmed	32203420	Systems analysis of RhoGEF and RhoGAP regulatory proteins reveals spatially organized RAC1 signalling from integrin adhesions.	10	AP2M1 ARHGAP20 ARHGEF9 ATP5F1C ATP5IF1 CALD1 CDC42 COBL COPG1 COX5A CTBP2 DOCK5 DOCK6 GPHN GSN HIGD1A LSM4 MLLT11 MRPS23 NHP2 NKTR PLEC PPP2CA PSMA5 PSMB4 PTMA RBM6 SELENOH SMARCA4 SMARCC1 SMC3 TCERG1 WBP11 WDR6 ZNRD2
Pubmed	27432908	Defining the Protein-Protein Interaction Network of the Human Protein Tyrosine Phosphatase Family.	10	AP2M1 ATP5IF1 BABAM1 CERS2 COPS8 COX5A CTBP2 DCTN3 DCTPP1 DENR FKBP5 HIGD1A LZTS2 MAPK9 MRPS21 MRPS23 MRPS25 MRTO4 NDUFA9 NDUFS3 NME1 PEX19 PFN2 PPP2CA RNF187 SAV1 SDHB SOAT1 TMEM70 TNS1 TRAM1 TXN WDR54 YWHAG YWHAZ
Pubmed	32416067	Synthetic Lethal and Resistance Interactions with BET Bromodomain Inhibitors in Triple-Negative Breast Cancer.	10	AP2M1 APEX1 CBFB CDC42 CMAS CTBP2 DDX1 EHMT1 ERH FKBP5 HDGF IQGAP1 IRF2BP2 NIPBL PLEC POLDIP3 PSMA5 PSMB4 PSMB7 RAN RRBP1 SMARCA4 SMARCC1 SMC3 STMN1 SUMO1 TAF3 TCERG1 WBP11
Pubmed	22268729	Proteomic identification of common SCF ubiquitin ligase FBXO6-interacting glycoproteins in three kinds of cells.	10	ACTG1 ATP5F1C CMAS COPS8 EMC3 ITFG1 LIFR NDUFA9 NME1 NPC1 PCYOX1L PSMC3 PSMD4 RNASET2 SMARCA4 SMC3 TTC17 TUBB WDR77 YWHAG YWHAZ
Pubmed	19946888	Defining the membrane proteome of NK cells.	10	ACBD5 ACTG1 ATP2B1 ATP5F1C CAMLG CBFB CDC42 CERS2 CLK3 CMAS DDX1 DNAJC1 FKBP5 KTN1 MGAT1 MYCBP2 MYO9B NAPA NDE1 NME1 NPC1 NTPCR PCYOX1L PRKAG1 PSEN2 PSMC3 RAN SLC44A1 SMARCA4 TOMM70 YWHAG ZMPSTE24
Pubmed	25900982	BioID-based Identification of Skp Cullin F-box (SCF)?-TrCP1/2 E3 Ligase Substrates.	10	ACBD5 FLCN HNRNPD LRRC49 MAST3 MRPS23 MYO10 NFE2L2 NFKB1 SMG5 TRIOBP WEE1 YWHAG YWHAZ
Pubmed	22990118	Charting the landscape of tandem BRCT domain-mediated protein interactions.	10	ACTG1 B9D1 BABAM1 CNRIP1 CTBP2 EPS8 ERH FLCN HMBOX1 ITPRID2 LCMT1 PALLD POGZ PPP2CA PSMD4 SDHB SPAG9 TLE4 WDR6 WEE1 YBX3 YWHAZ
Pubmed	32129710	Wnt regulation: exploring Axin-Disheveled interactions and defining mechanisms by which the SCF E3 ubiquitin ligase is recruited to the destruction complex.	10	ACTG1 ATP5MG CDC42 CLK3 CTBP2 DDX1 DENR ERH HNRNPD IQGAP1 KTN1 MDH2 MRPS23 MYCBP2 PFN2 PLEC POLDIP3 PSMD4 PTMA RAN RRBP1 SMARCC1 SMC3 STMN1 TUBB YBX3 YWHAG YWHAZ
Pubmed	16616186	The crystal structure of Cdc42 in complex with collybistin II, a gephyrin-interacting guanine nucleotide exchange factor.	10	ARHGEF9 CDC42 GPHN
Pubmed	23533145	In-depth proteomic analyses of exosomes isolated from expressed prostatic secretions in urine.	10	ACTG1 ACTR3B BGN C1R CDC42 CP CPM DDT EPS8 FABP3 FBLN1 GOT2 GSN IQGAP1 ITFG1 ITGB5 LIFR MDH2 MGAT1 NAPA NIBAN2 NME1 OGN RNASET2 SELENOP SHMT1 TUBB TXN UBE2V2 YWHAZ
Pubmed	25332235	Substrate trapping proteomics reveals targets of the ?TrCP2/FBXW11 ubiquitin ligase.	10	ACBD5 FLCN HBP1 LPIN1 MAST3 NFE2L2 NFKB1 PLEC TTN WEE1 ZNRD2
Pubmed	31617661	Global Interactome Mapping of Mitochondrial Intermembrane Space Proteases Identifies a Novel Function for HTRA2.	10	ABCA1 ATP5F1D BIRC2 CHCHD6 COX5A DCLK1 HCCS IQGAP1 MDH2 MRPS23 MRPS25 MYL12B NDUFA9 NDUFB5 NDUFS3 NFS1 PARD3 PRKAG1 SDHB SLC30A9 TOMM70
Pubmed	21102556	RITA, a novel modulator of Notch signalling, acts via nuclear export of RBP-J.	10	NOTCH1 RBPJ RITA1 SPEN
Pubmed	16512683	140 mouse brain proteins identified by Ca2+-calmodulin affinity chromatography and tandem mass spectrometry.	10	ADD2 ARPC5L ATP2B1 CALM3 DCLK1 GLTP LIN7B NAPA UBE2V2 YWHAG YWHAZ
Pubmed	29845934	The HIV-1 Tat protein recruits a ubiquitin ligase to reorganize the 7SK snRNP for transcriptional activation.	10	ACTG1 AP2M1 ATP5F1C ATP5F1D ATP5MG CMAS DDX1 ERH FGFR1 FGR FKBP5 GOT2 HNRNPD LSM3 LSM4 MDH2 MRPS21 MRPS23 MRPS25 MRPS30 MYL12B NDUFS3 PHF2 POLDIP3 PPP2CA PSMA5 PSMB4 PSMC3 PSMD4 PTMA RAB3C RAN RBM3 SMARCC1 SMC3 TTN TUBA4A TUBB TXN WDR77 YBX3 YWHAG YWHAZ ZNRD2
Pubmed	17314511	Large-scale identification of c-MYC-associated proteins using a combined TAP/MudPIT approach.	10	ATP5F1C COPG1 DDX1 HIGD1A MYO9B NDUFS3 PSMA5 PSMB4 PSMC3 SMARCC1 TUBA4A WDR77
Pubmed	30804502	H4K20me0 recognition by BRCA1-BARD1 directs homologous recombination to sister chromatids.	10	ACTG1 ATP5F1C ATP5F1D BABAM1 CERS2 CMAS COX5A DNAJC1 DOCK5 EHMT1 ELF4 ERH FOXC1 HIGD1A HMBOX1 HNRNPD KTN1 LSM3 LSM4 MECOM MIER1 NFE2L2 NHP2 NIPBL NKTR PHF2 POGZ POLDIP3 RAN RBM3 RBPJ RRBP1 RREB1 SMARCA4 SMARCC1 SOAT1 SPEN SUMO1 TCERG1 TRAM1 TTN VEZF1
Pubmed	24255178	Protein interaction network of the mammalian Hippo pathway reveals mechanisms of kinase-phosphatase interactions.	10	ATP5F1C ATP5IF1 CALD1 DOCK6 EPS8 KIAA0930 KIF1C LZTS2 NOTCH1 PARD3 PPFIA1 PSMC3 RASSF4 SAV1 SMC3 SORBS1 YWHAG YWHAZ
Pubmed	21081666	Nuclear import of histone deacetylase 5 by requisite nuclear localization signal phosphorylation.	10	DDX1 GOT2 HNRNPD MDH2 NFS1 NME1 PPP2CA PSMA5 RAN SMC3 TUBB YWHAG YWHAZ
Pubmed	26760575	High-throughput analyses of hnRNP H1 dissects its multi-functional aspect.	10	ADIPOR2 ARPC5L ATP2B1 BDNF CDC42 CERS2 CLDN15 ERH FKBP5 HDGF HNRNPD KIF1C MECOM MRPS25 MRTO4 NHP2 NIBAN2 NME1 PFN2 RBM6 RBPJ RRBP1 SELENOH SNCA TGIF1 WDR6 YWHAG ZCCHC17
Pubmed	15324660	Proteomic, functional, and domain-based analysis of in vivo 14-3-3 binding proteins involved in cytoskeletal regulation and cellular organization.	10	CLK1 CLK3 KIAA0930 MYCBP2 NDE1 PARD3 PPFIA1 TUBA4A TUBB WDR77 WEE1 YWHAG YWHAZ
Pubmed	28712289	Comprehensive Proteomic Analysis of PGC7-Interacting Proteins.	10	CDC42 COPG1 DDX1 HCCS HNRNPD MRPS23 NDUFA9 NME1 PRKAG1 SDHB SMC3 TRABD YBX3 YWHAG
Pubmed	30463901	BAP1 regulation of the key adaptor protein NCoR1 is critical for ?-globin gene repression.	10	ADD2 AP2M1 ATP5F1C ATP5MG COPG1 CTBP2 DDX1 FH FKBP5 HNRNPD IMP4 MRPS25 MRTO4 NDUFA9 NDUFS3 NHP2 NIPBL NKTR PHF2 PLEC PPP2CA PRKAG1 PSMC3 RAN RRBP1 RREB1 SMARCA4 SMARCC1 SMC3 TAF3 TCERG1 TUBA4A TUBB WDR77 YWHAZ ZCCHC17
Pubmed	33845483	Multilevel proteomics reveals host perturbations by SARS-CoV-2 and SARS-CoV.	10	AP2M1 ATP5F1D C2CD2 CALD1 CERS2 COG1 DDT DOCK5 DOCK6 EMC3 FGFR1 FH HDGF IL13RA1 KIAA0930 NAPA NFE2L2 NOTCH1 PSEN2 PSMA5 PSMD4 SPAG9 STX12 TCIRG1 TGFBR2 TMEM70 TOMM70 TOR1A UCHL1 ZMPSTE24
Pubmed	12374742	SHARP is a novel component of the Notch/RBP-Jkappa signalling pathway.	10	NOTCH1 RBPJ SPEN
Pubmed	31056421	FAM105A/OTULINL Is a Pseudodeubiquitinase of the OTU-Class that Localizes to the ER Membrane.	10	ACBD5 CAMLG CERS2 DNAJC1 EMC3 KTN1 NAPA NDUFS3 PBXIP1 RRBP1 SLC30A9 SLC39A10 SLC41A3 SOAT1 SYNE2 TRAM1 ZMPSTE24
Pubmed	25959826	Quantitative interaction proteomics of neurodegenerative disease proteins.	10	ACTG1 CALM3 MDH2 MYL12B PLEC PSMA5 PSMC3 SNCA SOAT1 SYNE2 TLE4 TUBB TXN YWHAG YWHAZ
Pubmed	8619474	A "double adaptor" method for improved shotgun library construction.	10	ADAM23 ADD2 APBA2 APEX1 ARRDC2 ATP2B1 CYRIA DCLK1 IGFBP5 IMP4 KCNV1 KIAA0930 MRPS21 NFASC PLPPR5 POGK RAPGEF3 RITA1 SEZ6L2 STX12 TUBB WDR77
Pubmed	28675297	A Human Tyrosine Phosphatase Interactome Mapped by Proteomic Profiling.	10	AP2M1 ATP2B1 BABAM1 COPG1 DCTPP1 FKBP5 GPHN GSN LRRC1 LZTS2 MAPK9 NHLRC2 PEX19 POLDIP3 PPFIA1 PPP2CA PSMA5 PSMB4 PSMB7 PSMC3 PSMD4 PTPRN2 RAN SDHB SMC3 SPAG9 TOMM70 TTC17 TTN WDR6 WDR77 YWHAG YWHAZ
Pubmed	21319273	An important role for CDK2 in G1 to S checkpoint activation and DNA damage response in human embryonic stem cells.	10	ATP5F1D ATP5MG DDX1 ERH FH GOT2 HNRNPD IQGAP1 MDH2 MYL12B PLEC PSMA5 RAN RBM3 SMC3 STMN1 TTN TXN UCHL1 YWHAG YWHAZ
Pubmed	24658140	The mammalian-membrane two-hybrid assay (MaMTH) for probing membrane-protein interactions in human cells.	10	CALM3 CAMLG EPS8 FGR MAP3K3 MAPK9 SNCA TLR2 TXN YWHAZ
Pubmed	30457570	Complementary proteomics strategies capture an ataxin-1 interactome in Neuro-2a cells.	10	AP2M1 ATP5F1C ATP5MG COPG1 DDX1 ERH FH GAP43 GPHN IQGAP1 IRF2BP2 MRTO4 MYL12B NDUFA9 OXCT1 PLAA POLDIP3 PSMA5 PSMC3 PSMD4 RRBP1 SDHB SMARCA4 SPEN TOMM70 UCHL1 YWHAG YWHAZ
Pubmed	27025967	Prohibitin 1 regulates tumor cell apoptosis via the interaction with X-linked inhibitor of apoptosis protein.	10	ATP2B1 ATP5F1C BIRC2 DDX1 HNRNPD IQGAP1 KTN1 NDUFS3 NHP2 NTPCR PLAA PSMD4 RAN RBM3 RRBP1 SMC3 TRABD TRAM1 TTN TUBA4A TUBB WDR6 YBX3
Pubmed	17620599	Functional specialization of beta-arrestin interactions revealed by proteomic analysis.	10	ARPC5L CALD1 CALM3 DDX1 ERH GSN HNRNPD KCNAB1 KTN1 MYL12B NKTR ROCK1 TTN TUBA4A TUBB WDR77 WEE1 YBX3 YWHAG YWHAZ
Pubmed	29467282	Proteomic profiling of VCP substrates links VCP to K6-linked ubiquitylation and c-Myc function.	10	ANLN AP2M1 ATP2B1 ATP5F1C CHCHD6 CMAS COPG1 CTBP2 DDX1 ERH GOT2 HNRNPD IQGAP1 KTN1 MRPS23 MRTO4 MYCBP2 MYO9B NDUFA9 NDUFS3 NHP2 NIPBL OXCT1 PALLD PARD3 PLAA PLEC POGZ POLDIP3 PSMA5 PSMB4 PSMC3 PSMD4 RAN RRBP1 SMARCA4 SMARCC1 SMC3 TCERG1 TUBA4A TUBB TXN WDR6 YBX3 YWHAG YWHAZ
Pubmed	28289096	Multiple roles of filopodial dynamics in particle capture and phagocytosis and phenotypes of Cdc42 and Myo10 deletion.	10	CDC42 MYO10 TLR2
Pubmed	19596235	Mammalian BTBD12/SLX4 assembles a Holliday junction resolvase and is required for DNA repair.	10	DCTPP1 FABP3 LRRC1 PSMA5 PSMB4 RAN SPAG9 SYNE2
Pubmed	33144569	A trimeric Rab7 GEF controls NPC1-dependent lysosomal cholesterol export.	10	AP2M1 ARPC5L IQGAP1 KIF1C NDUFA9 NPC1 PLAA PSMA5 PSMC3 RAN SMARCA4 SPG21 STX12 TCIRG1 TRAM1 TUBA4A WDR6
Pubmed	29128334	A Map of Human Mitochondrial Protein Interactions Linked to Neurodegeneration Reveals New Mechanisms of Redox Homeostasis and NF-?B Signaling.	10	APEX1 ATP5F1C CALD1 CALM3 CDC42 COPG1 COPS8 COX5A DCTPP1 DDX1 ERH GSN HAGH IQGAP1 MDH2 MRPS21 NDUFS3 NHP2 NME1 NTPCR PFN2 PLEC POLDIP3 PSMC3 PSMD4 PTMA RRBP1 SMC3 SOAT1 STMN1 TXN UCHL1 WBP11 YWHAG YWHAZ
Pubmed	30713523	Plasticity in the Glucagon Interactome Reveals Novel Proteins That Regulate Glucagon Secretion in ?-TC1-6 Cells.	10	ACTG1 ATP5F1D GRIA2 HNRNPD MDH2 PSMD4 PTMA STMN1 TTN TUBB YWHAG YWHAZ
Pubmed	28671696	Spatiotemporal profile of postsynaptic interactomes integrates components of complex brain disorders.	10	BCL11A CNRIP1 CTBP2 DCLK1 DLG3 DLGAP1 EHMT1 ERH GPHN GRIA2 GRIN2A GSN IQGAP1 KCNAB1 KTN1 LDB2 MYCBP2 NFASC NFATC3 NIPBL PARD3 PFN2 PPFIA1 PTPRN2 RAB3C RAN RIMBP2 ROCK1 SMARCA4 SMARCC1 SORBS1 SYNE2 TNS1 TRIOBP UBE2V2 WBP11 YWHAG YWHAZ ZNRD2
Pubmed	30068389	RNA binding proteins co-localize with small tau inclusions in tauopathy.	10	AP2M1 CHCHD6 CNRIP1 DCLK1 DCTN3 GNB5 OXCT1 PPP2CA RAB3C RAN TUBB UCHL1 YWHAG
Interaction	int:MYH9	MYH9 interactions	10	ACTG1 ANLN AP2M1 APEX1 ARPC5L ATP5MG CALD1 COBL COPS8 CPM GSN IQGAP1 ITPRID2 LZTS2 MYL12B NREP PALLD PLEC PPP2CA PSMD4 PTMA STX12 TRIOBP TTN TUBA4A UCHL1 YWHAZ
Interaction	int:CSNK1A1	CSNK1A1 interactions	10	ACTG1 ANLN ATP5F1C DDX1 FBXO32 FKBP5 LZTS2 MYCBP2 NDUFS3 NFATC1 NFATC3 PPP2CA PSEN2 SMARCA4 SMC3 SNCA TUBA4A TUBB WEE1 YWHAZ
Interaction	int:MDH2	MDH2 interactions	10	ATP5F1C ATP5F1D ATP5IF1 ATP5MG COX5A FBXO32 FH GOT2 MDH2 MRPS21 MRPS23 MRPS25 MRPS30 NDUFA9 NDUFB5 NDUFS3 NFATC1 NFS1 OXCT1 PSMD4 SDHB SLC30A9 SOAT1 TMEM70
Interaction	int:ATXN1	ATXN1 interactions	10	AP2M1 ATP5F1C ATP5MG COPG1 DCTN3 DDX1 DOCK5 EHMT1 ERH FH GAP43 GPHN HEY2 IQGAP1 IRF2BP2 MRTO4 MYL12B NDUFA9 OXCT1 PLAA POGZ POLDIP3 PSMA5 PSMC3 PSMD4 RBFOX1 RRBP1 SDHB SMARCA4 SNCA SORCS3 SPEN SUMO1 SYNE2 TLE4 TOMM70 UCHL1 YWHAG YWHAZ
Interaction	int:LIMA1	LIMA1 interactions	10	ACTG1 ANLN AP2M1 ARPC5L CALD1 CDC42 COBL CPM DCLK1 FGFR1 GSN IQGAP1 KIF1C MAST3 MYCBP2 NPC1 PLEC SOX2 UBXN2A WDR77 YWHAG
Interaction	int:RAB7A	RAB7A interactions	10	ANLN AP2M1 ATP2B1 ATP5MG CDC42 CHCHD6 CPM FGFR1 FLCN ITPRID2 KTN1 MECR NAPA NHLRC2 NOTCH1 NPC1 NREP SDHB SOAT1 SPG21 TMEM17
Interaction	int:PPP1R9B	PPP1R9B interactions	10	ADD2 ANLN AP2M1 ATP2B1 ATP5F1C ATP5MG CDC42 COX5A DCLK1 DLG3 DLGAP1 EPS8 GOT2 GPHN IQGAP1 MDH2 MYCBP2 NDUFA9 PFN2 PLEC PPP2CA RAN SNCA SOX2 TOMM70 TUBB UCHL1 YWHAG YWHAZ
Interaction	int:EGLN3	EGLN3 interactions	10	ACBD5 ATP5F1C BIRC2 CDC42 COPG1 CTBP2 EPOR FLCN FOXC1 GPHN HIF3A HIGD1A LDB2 LEF1 LPIN1 LRRC1 LZTS2 MLLT11 MYCBP2 NDE1 NDUFA9 NDUFS3 NFATC1 NFATC3 NHLRC2 NTPCR PARD3 PFN2 PLAA PPFIA1 PPP2CA PSMA5 PSMC3 PSMD4 SAV1 SDHB SHMT1 SLC30A9 SLC39A10 SMC3 SMG5 SUMO1 TOB2 TOMM70 TRABD TTC17 TUBB TXN WDR6 WDR77 YWHAZ ZFP36L1 ZNRD2
Interaction	int:CTNNB1	CTNNB1 interactions	10	ACTG1 AP2M1 ATP5F1C BOC CBFB CITED1 COPS8 CTBP2 DDX1 DLGAP1 FGFR1 HMBOX1 IQGAP1 ITFG1 LEF1 LZTS2 MAPK9 MYL12B NFKB1 NOTCH1 PARD3 POLDIP3 PSEN2 PSMA5 PSMC3 PSMD4 PTMA SMARCA4 SOX2 TGFBR2 TUBB TXN UCHL1 USP53 YWHAZ
Interaction	int:TNIP2	TNIP2 interactions	10	APBA2 ARPC5L ASXL1 ATP5IF1 BIRC2 CALM3 CLK1 CLK3 DDX1 DENR EHMT1 ERH GOT2 GSKIP ITPRID2 KTN1 LEF1 LZTS2 MECOM MYO9B NDUFS3 NFKB1 NTPCR PHF2 PPFIA1 PSMA5 PSMB4 PSMC3 PSMD4 SDHB SMARCC1 SPAG9 STMN1 TLE4 TUBB WBP11 WDR6 WDR77 WEE1 YBX3 YWHAG ZNHIT3 ZNRD2
Interaction	int:EFTUD2	EFTUD2 interactions	10	ACTG1 ANLN AP2M1 APEX1 ATP5F1C COPG1 DCTPP1 DDX1 EMC3 FGR HCCS HDGF HIGD1A HNRNPD IQGAP1 ITFG1 KIF1C KTN1 LSM3 LSM4 MRPS21 MRPS23 MRPS25 MRTO4 NDUFA9 NDUFS3 NHP2 NIPBL NME1 NTPCR PALLD PFN2 PLEC PPP2CA PRKAG1 PSMA5 PSMC3 RAN RBM3 RRBP1 SMARCA4 SMARCC1 SMC3 SNCA SYNE2 TCERG1 TUBA4A TUBB TXN WBP11 YBX3 YWHAG YWHAZ
Interaction	int:ATP5ME	ATP5ME interactions	10	ATP2B1 ATP5F1C ATP5F1D ATP5IF1 ATP5MG COX5A ITFG1 MDH2 NDUFA9 NDUFB5 NDUFS3 SDHB SPG21
Interaction	int:AGR2	AGR2 interactions	10	AP2M1 APEX1 ATP5F1C CAMLG CDC42 CERS2 COPG1 CP DDX1 ERH FH GOT2 GSN HDGF HNRNPD IQGAP1 KTN1 MDH2 MYCBP2 NDUFA9 NHLRC2 NIBAN2 NME1 PLEC POGZ PSMA5 PSMB4 PSMC3 PTMA RAN RBFOX1 RRBP1 TOMM70 TTN TUBB TXN VEZF1 YWHAG YWHAZ ZMPSTE24
Interaction	int:SDHA	SDHA interactions	5.9226	APEX1 ATP5F1C ATP5F1D ATP5MG CDC42 COX5A DDT DDX1 FH HIGD1A MDH2 NDUFA9 NDUFS3 OXCT1 SDHB SMC3 SYNE2 TMEM70 TOMM70 YWHAG YWHAZ
Interaction	int:HDAC1	HDAC1 interactions	5.7798	ANLN APEX1 BCL11A CTBP2 DDX1 EHMT1 HBP1 HDGF HEY2 HIGD1A HNRNPD IQGAP1 ITFG1 LEF1 MAPK9 MECOM MIER1 NFATC1 NFE2L2 NFKB1 NOTCH1 PTMA RBPJ RREB1 SMARCA4 SMARCC1 SOX2 SPEN TGIF1 TLE4 TUBB
Interaction	int:ATP5F1E	ATP5F1E interactions	5.5837	ATP2B1 ATP5F1C ATP5F1D ATP5IF1 ATP5MG COX5A LIMK2 NDUFB5 NDUFS3 SDHB
Interaction	int:ARRB1	ARRB1 interactions	5.5833	APEX1 CALD1 CALM3 CDC42 FGR GSN KTN1 MAPK9 MYL12B NOTCH1 ROCK1 SNCA TTN TUBA4A TUBB WDR77 YWHAG YWHAZ
Interaction	int:DLD	DLD interactions	5.5343	ATP5F1C ATP5F1D ATP5MG CALD1 CDC42 COPS8 DCTPP1 DDX1 ERH FH NDUFA9 NDUFB5 NDUFS3 NFS1 PFN2 PSMC3 PSMD4 PTMA SDHB SMC3 SOAT1 TXN YWHAG YWHAZ
Interaction	int:BRCA1	BRCA1 interactions	5.4735	ACTG1 ANLN APEX1 BABAM1 CMAS CNRIP1 COPG1 DCLRE1C DDX1 HMBOX1 HNRNPD IQGAP1 ITPRID2 LCMT1 MAP3K3 MDH2 NFE2L2 NFKB1 NIPBL NME1 PALLD PLEC PPFIA1 PPP2CA PSMA5 PSMC3 PSMD4 RAN RBM6 SLC39A10 SMARCA4 SMARCC1 SMC3 SPAG9 SUMO1 TLE4 TTN TUBA4A TUBB WDR6 WEE1 YWHAZ
Interaction	int:RC3H2	RC3H2 interactions	5.4535	ACTG1 CALM3 CLK3 DDX1 ERH FOXC1 GSN HIGD1A HNRNPD LSM3 MRPS23 MRPS25 MRTO4 NDUFA9 NHP2 POLDIP3 RBM3 SMARCC1 TRIM8 TUBA4A TUBB TXN UBE2V2 WBP11 WDR6 WDR77 YBX3 YWHAG ZNHIT3
Interaction	int:CBL	CBL interactions	5.4092	CDC42 EPOR EPS8 FGR HNRNPD INSR IQGAP1 ITPRID2 LRIG1 NFATC1 NOTCH1 SORBS1 SYNM TGFBR2 TRAPPC2L TRIM8 TUBB YWHAG YWHAZ
Interaction	int:SPTAN1	SPTAN1 interactions	5.4092	ANLN CALD1 DLGAP1 FKBP5 GAP43 GPHN GRIA2 GRIN2A IQGAP1 LZTS2 MAPK9 MYCBP2 PLEC PPFIA1 SAV1 SOX2 TGFBR2 WDR77 YWHAZ
Interaction	int:GRB2	GRB2 interactions	5.395	ACTG1 AP2M1 BABAM1 CALD1 CALM3 CDC42 DLGAP1 DOCK5 EPOR EPS8 FGFR1 FH HNRNPD INSR IQGAP1 LZTS2 MAPK9 MYL12B NFS1 PBXIP1 PLEC PTPRN2 SYNM TCERG1 TUBB USP53 WBP11 WDR6 WDR77 YWHAG YWHAZ
Interaction	int:PRMT5	PRMT5 interactions	5.3496	APEX1 CLK1 CLK3 ERH HDGF HNRNPD LSM4 NIPBL PHF2 PLEC RBFOX1 RBM3 SMARCA4 SMARCC1 TCERG1 TLE4 WDR77 YWHAG YWHAZ
Interaction	int:YWHAZ	YWHAZ interactions	5.338	ACTG1 ATP2B1 CALM3 CLK3 DLGAP1 FBXO32 FH GSN HNRNPD ITPRID2 KANK1 KIAA0930 KIF1C MAP3K3 MYCBP2 NME1 PARD3 PLEC PSMA5 SAV1 SNCA SOAT1 SOX2 TNS1 TUBB UCHL1 WEE1 YWHAG YWHAZ ZNF397
