# Supplementary material for: Alzheimer’s disease large-scale gene expression portrait identifies exercise as the top theoretical treatment
Source: Sci Rep. 2022 Oct 13;12:17189. doi: 10.1038/s41598-022-22179-z (PMC9561721; doi:10.1038/s41598-022-22179-z)
Supplement: Supplementary file 4 — Supplementary Information 3. [file 41598_2022_22179_MOESM4_ESM.xlsx]

## Sheet: metaVolcano AD v AD datasets
	Hill MA & Gammie SC. Alzheimer's Disease Large-scale Gene Expression Portrait Identifies Exercise as the Top Theoretical Treatment
		metaVolcano AD output					metaVolcano AD portrait
		Symbol	metap	metafc	idx		Gene.symbol	sign1		comparison of metaVolcano portrait to datasets used to create portrait									comparison of metaVolcano portrait to individual datasets
		SST	5.79746e-118	-0.970956	-113.832		SST	-117.237
		ITPKB	1.37059e-145	0.733829	106.305		ITPKB	144.863		file	GEO dataset	sex	log10A	log10D	log10B	log10C	total		file	GEO dataset	sex	region	log10A	log10D	log10B	log10C	total	universe
		RGS4	2.31286e-104	-1.00069	-103.707		RGS4	-103.636		a281f	GSE5281	females	68.1965	288.896	1.19934e-09	0	357.092		ad1h	GSE118553	female	frontal cortex	76.5388	40.8251	6.98173e-14	4.88045e-11	117.364	20696
		ANKIB1	2.5424e-178	0.56538	100.409		ANKIB1	177.595		a281m	GSE5281	males	135.861	165.024	1.19934e-09	8.38001e-14	300.885		ad2h	GSE118553	female	temporal cortex	119.344	72.5875	1.09342e-11	2.34026e-07	191.931	20696
		CRH	1.73623e-132	-0.716862	-94.454		CRH	-131.76		a422b96	GSE84422	both	46.8858	16.9277	0.000396423	2.83256	60.9806		ad3h	GSE118553	female	entorhinal cortex	102.782	43.9993	0	2.83822e-08	146.781	20696
		SVOP	7.30437e-111	-0.752965	-82.9289		SVOP	-110.136		a422b97	GSE84422	both	28.1908	34.3739	0.14105	0.0171252	62.4065		ad4h	GSE118553	female	cerebellum	0.66885	0.0919097	0.509032	1.58068	-1.32895	20696
		CRYM	6.84768e-99	-0.823349	-80.8236		CRYM	-98.1645		a350f	GSE48350	females	154.361	166.106	1.19934e-09	9.64327e-17	320.466		ad5h	GSE118553	male	frontal cortex	61.9585	6.28767	1.09342e-11	1.90097e-05	68.2462	20696
		VGF	7.08229e-128	-0.621258	-78.9928		VGF	-127.15		a350m	GSE48350	males	191.719	111.688	1.55718e-11	8.38001e-14	303.407		ad6h	GSE118553	male	entorhinal cortex	101	25.3703	4.17457e-13	8.13316e-05	126.371	20696
		BDNF	4.98293e-129	-0.599899	-76.9685		BDNF	-128.303		a553f	GSE118553	females	137.837	107.287	1.44649e-16	4.17457e-13	245.124		ad7h	GSE118553	male	cerebellum	0.181287	0.000298425	0.266673	10.7999	-10.885	20696
		PCSK1	2.10288e-86	-0.867536	-74.3281		PCSK1	-85.6772		a553m	GSE118553	males	73.3713	55.4733	6.98173e-14	4.01139e-05	128.845		ad8h	GSE118553	male	temporal cortex	46.6054	42.7184	2.24235e-12	0.000298425	89.3236	20696
		SLC7A2	1.01326e-114	0.63483	72.3669		SLC7A2	113.994		a063f	GSE122063	females	196.85	118.689	2.64067e-12	5.35202e-15	315.539		ad9h	GSE132903	female	medial temporal cortex	232.201	400	0	0	632.201	19189
		MAL2	4.18889e-93	-0.773747	-71.4771		MAL2	-92.3779		a063m	GSE122063	males	14.1331	58.5981	3.75052e-10	5.35202e-15	72.7312		ad10h	GSE132903	male	medial temporal cortex	153.6	176.912	1.29702e-14	0	330.512	19189
		ZNF621	5.31632e-105	0.678379	70.7375		ZNF621	104.274		a80f	GSE36980	females	20.0446	204.549	0	0	224.593		ad11h	GSE33000	female	pfc	400	400	1.51399e-14	2.23396e-12	800	19250
		NRN1	9.65446e-130	-0.548121	-70.7159		NRN1	-129.015		a80m	GSE36980	males	56.6129	84.1154	0	0	140.728		ad12h	GSE33000	male	pfc	400	400	2.89298e-16	1.51541e-10	800	19232
		NEUROD6	9.99285e-110	-0.642157	-69.9954		NEUROD6	-109		ad9h	GSE132903	females	232.201	400	0	0	632.201		ad14h	GSE48350	female	entorhinal cortex	76.0774	34.0317	4.35221e-09	3.04862e-12	110.109	21691
		AEBP1	1.6162e-100	0.699002	69.7545		AEBP1	99.7915		ad10h	GSE132903	males	153.6	176.912	1.29702e-14	0	330.512		ad15h	GSE48350	female	post-central gyrus	9.06708	12.7315	2.61569e-06	1.4722e-08	21.7986	21691
		RGS7	1.58421e-95	-0.721695	-68.4168		RGS7	-94.8002		ad11h	GSE33000	females	400	400	1.51399e-14	2.23396e-12	800		ad16h	GSE48350	female	hippocampus	89.357	245.865	3.06499e-10	0	335.222	21691
		CHGB	4.71327e-85	-0.811187	-68.4047		CHGB	-84.3267		ad12h	GSE33000	males	400	400	2.89298e-16	1.51541e-10	800		ad17h	GSE48350	female	superior frontal gyrus	49.9771	22.5811	1.38845e-07	1.38845e-07	72.5582	21691
		C4B	2.90751e-106	0.644787	68.0486		C4B	105.536		ad51h	GSE1297	both	25.32	154.381	1.15719e-14	0	179.701		ad18h	GSE48350	male	entorhinal cortex	5.68854	0.893507	3.06499e-10	3.14528e-05	6.58202	21691
		GFAP	6.0078e-97	0.706068	67.9388		GFAP	96.2213		ad64h	GSE29378	both	88.2678	17.5725	7.86354e-11	4.43176e-12	105.84		ad19h	GSE48350	male	hippocampus	104.338	85.1202	5.36407e-13	8.38001e-14	189.458	21691
		NCALD	1.54886e-103	-0.647397	-66.5589		NCALD	-102.81		ad65h	GSE29378	both	231.383	81.6978	6.75029e-16	9.64327e-17	313.081		ad20h	GSE48350	male	post-central gyrus	28.8949	5.68854	1.03679e-06	6.27888e-06	34.5834	21691
		PPEF1	6.4205e-105	-0.636779	-66.3475		PPEF1	-104.192		ad66h	GSE44771	females	400	400	1.11279e-11	2.50855e-12	800		ad21h	GSE48350	male	superior frontal gyrus	95.4188	52.0476	4.35221e-09	3.90016e-07	147.466	21691
		NAP1L5	1.38279e-98	-0.661525	-64.7363		NAP1L5	-97.8592		ad67h	GSE44771	males	400	400	2.42046e-14	2.42046e-14	800		ad22h	GSE84422	female	amygdala	11.5757	0.0724493	0.000854021	0.0293376	11.6179	21691
		SNAP25	3.15465e-79	-0.823561	-64.6504		SNAP25	-78.501		ad71h	GSE53697	both	8.07273	0.00648635	1.44649e-16	0.0289872	8.05022		ad23h	GSE84422	female	nucleus accumbens	69.7463	0.151284	4.35221e-09	0.00965205	69.888	21691
		NUPR1	1.4804e-107	0.598375	63.9242		NUPR1	106.83											ad24h	GSE84422	female	frontal pole	10.6867	13.3006	1.65077e-05	6.46486e-08	23.9873	13058
		ATP6V1G2	2.20218e-88	-0.719861	-63.101		ATP6V1G2	-87.6571											ad25h	GSE84422	female	occipital visual cortex	0.000149616	1.59688e-12	11.961	1.57317	-13.534	13058
		CBLN4	1.5112e-102	-0.617207	-62.8444		CBLN4	-101.821		key:									ad26h	GSE84422	female	inferior temporal gyrus	29.0817	0.19127	0	8.99595e-06	29.273	13058
		VSNL1	9.38779e-71	-0.888601	-62.2265		VSNL1	-70.0274		A, B, C, and D are log10 *-1 of pvalue (hypergeometric)									ad27h	GSE84422	female	superior temporal gyrus	19.6963	16.9277	4.95182e-13	6.46486e-08	36.624	13058
		VIP	1.57688e-111	-0.558322	-61.8633		VIP	-110.802		A = up in both									ad28h	GSE84422	female	posterior cingulate cortex	0.638533	3.16595	1.65077e-05	0.00909249	3.79537	13058
		SERPINA3	5.00934e-73	0.855365	61.8431		SERPINA3	72.3002		D = down in both									ad29h	GSE84422	female	anterior cingulate cortex	2.48919e-06	3.01102e-07	5.79393	6.75877	-12.5527	13058
		NRXN3	3.27299e-100	-0.62065	-61.7454		NRXN3	-99.4851		B = up in dataset; down in portrait									ad30h	GSE84422	female	parahippocampal gyrus	8.61748	0.0222542	2.12755e-09	0.347781	8.29195	13058
		ZFP36L1	1.07103e-107	0.574286	61.4315		ZFP36L1	106.97		C = down in dataset; up in portrait									ad31h	GSE84422	female	temporal pole	14.3474	13.9945	3.22095e-10	5.21977e-09	28.3419	13058
		SYTL4	2.49618e-99	0.622114	61.3422		SYTL4	98.6027		score = A+D-B-C (higher positive score = better match)									ad32h	GSE84422	female	inferior frontal gyrus	0.302677	1.14103	4.28173e-11	0.00462424	1.43908	13058
		RTF1	1.86317e-153	-0.399897	-61.0762		RTF1	-152.73		universe: number of common genes in portrait and given datasets									ad33h	GSE84422	female	dorsolateral pfc	6.75877	4.48302	6.46486e-08	0.0222542	11.2195	13058
		STMN2	6.58047e-72	-0.856985	-61.0017		STMN2	-71.1817		notes:									ad34h	GSE84422	female	superior parietal lobule	3.03763e-15	0	29.5676	132.633	-162.201	13058
		GEM	1.64132e-108	0.561347	60.5047		GEM	107.785		log10 *-1 of pvalue of infinite converted to 400									ad35h	GSE84422	female	pfc	1.26252e-06	0	31.5458	34.0952	-65.641	13058
		HPRT1	6.24403e-87	-0.691113	-59.577		HPRT1	-86.2045											ad36h	GSE84422	female	caudate nucleus	5.19234e-05	3.22095e-10	0.86819	51.1146	-51.9827	13058
		CD44	4.24008e-76	0.77992	58.7846		CD44	75.3726											ad37h	GSE84222	female	hippocampus	16.5474	0.000396423	2.96064e-05	4.0831	12.4647	13058
		BEX5	1.01843e-90	-0.65109	-58.5929		BEX5	-89.9921											ad38h	GSE84422	female	putamen	1.45777	4.48302	4.78903e-06	15.0651	-9.12431	13058
		SCG2	1.60156e-91	-0.639834	-58.094		SCG2	-90.7955											ad39h	GSE84422	male	frontal pole	1.57317	0.000396423	0.135309	0.571368	0.866893	13058
		GAD1	9.57155e-81	-0.724718	-57.9912		GAD1	-80.019											ad40h	GSE84422	male	occipital visual cortex	8.40978e-10	7.71462e-16	74.4931	43.9598	-118.453	13058
		NFKBIA	5.31186e-128	0.451957	57.5228		NFKBIA	127.275											ad41h	GSE84422	male	inferior temporal gyrus	6.75877	0.000149616	0.0222542	0.00219565	6.73447	13058
		SYT1	1.17079e-74	-0.7748	-57.2821		SYT1	-73.9315											ad42h	GSE84422	male	middle temporal gyrus	9.18751	128.09	0	4.22375e-14	137.278	13058
		SCN3B	2.03735e-89	-0.632314	-56.0805		SCN3B	-88.6909											ad43h	GSE84422	male	posterior cingulate gyrus	4.22375e-14	1.59688e-12	105.546	8.3389	-113.885	13058
		ADCYAP1	1.21015e-100	-0.560387	-55.9923		ADCYAP1	-99.9172											ad44h	GSE84422	male	anterior cingulate	0.000149616	1.19419e-10	20.9391	7.7947	-28.7337	13058
		YWHAZ	2.57522e-96	-0.57778	-55.2295		YWHAZ	-95.5892											ad45h	GSE84422	male	parahippocampal gyrus	5.564	5.19234e-05	3.33985	0.0602808	2.16391	13058
		GNG3	1.19791e-89	-0.615479	-54.7294		GNG3	-88.9216											ad46h	GSE84422	male	temporal pole	0.224571	2.12755e-09	2.22392	2.08395	-4.0833	13058
		CD163	1.25063e-82	0.667687	54.6855		CD163	81.9029											ad47h	GSE84422	male	dorsolateral pfc	29.0817	45.1207	1.48309e-11	8.40978e-10	74.2024	13058
		DDIT4L	6.48565e-98	0.56108	54.5303		DDIT4L	97.188											ad48h	GSE84422	male	superior parietal lobule	5.76467	16.1184	0.00141776	0.220915	21.6608	13058
		RTN1	2.87447e-75	-0.719639	-53.6429		RTN1	-74.5414											ad49h	GSE84422	male	pfc	9.18751	18.0915	0.112264	4.22375e-14	27.1667	13058
		SV2B	1.16634e-78	-0.684475	-53.3433		SV2B	-77.9332											ad50h	GSE84422	male	hippocampus	0.397095	3.22095e-10	0.86819	0.508793	-0.979889	13058
		NSG2	1.754e-87	-0.614728	-53.3313		NSG2	-86.756											ad51h	GSE1297	both	hippocampal CA1	25.32	154.381	1.15719e-14	0	179.701	13058
		TAGLN3	9.6941e-81	-0.665719	-53.2665		TAGLN3	-80.0135											ad52h	GSE36980	male	frontal cortex	73.7015	25.9311	7.85445e-14	1.26327e-14	99.6325	19938
		SLC30A3	1.40538e-91	-0.585951	-53.2349		SLC30A3	-90.8522											ad53h	GSE36980	female	frontal cortex	9.23747	97.6488	1.92865e-16	1.92865e-16	106.886	19938
		CA10	1.04335e-103	-0.516603	-53.2006		CA10	-102.982											ad54h	GSE36980	male	temporal cortex	95.0523	39.485	0	0	134.537	19938
		CIRBP	3.05962e-97	-0.542041	-52.3148		CIRBP	-96.5143											ad55h	GSE36980	female	temporal cortex	37.6676	119.375	0	0	157.043	19938
		DTNA	6.93741e-99	0.529434	51.9686		DTNA	98.1588											ad56h	GSE36980	both	hippocampus	4.16117	142.748	0	0	146.909	19938
		GABRG2	3.61559e-70	-0.741985	-51.5248		GABRG2	-69.4418											ad57h	GSE122063	female	frontal cortex	203.915	139.641	2.63633e-12	4.82164e-16	343.556	23597
		MAFF	8.9372e-92	0.564653	51.411		MAFF	91.0488											ad58h	GSE122063	male	frontal cortex	37.3635	72.5241	2.63633e-12	4.82164e-16	109.888	23597
		ENC1	4.65895e-64	-0.806409	-51.0713		ENC1	-63.3317											ad59h	GSE122063	female	temporal cortex	189.869	99.0302	5.02897e-14	4.82164e-16	288.899	23597
		CHST6	3.68607e-82	0.625648	50.9487		CHST6	81.4334											ad60h	GSE122063	male	temporal cortex	4.8185	17.2144	8.01819e-11	5.02897e-14	22.0329	23597
		GABBR2	6.48123e-73	-0.705457	-50.9258		GABBR2	-72.1883											ad61h	GSE5281	both	entorhinal cortex	68.9698	29.4491	4.35221e-09	7.22061e-11	98.4188	21691
		GOT1	7.67564e-80	-0.642269	-50.8131		GOT1	-79.1149											ad62h	GSE5281	both	superior frontal cortex	158.593	97.1783	9.64327e-17	1.55718e-11	255.772	21691
		HSPB3	1.42566e-90	-0.562865	-50.5712		HSPB3	-89.846											ad63h	GSE5281	both	primary visual cortex	11.9557	150.172	6.27888e-06	9.64327e-17	162.128	21691
		RHOQ	2.90941e-102	0.494639	50.2237		RHOQ	101.536											ad64h	GSE29378	both	hippo CA3	88.2678	17.5725	7.86354e-11	4.43176e-12	105.84	19550
		OLFM1	1.76873e-100	-0.501837	-50.0594		OLFM1	-99.7523											ad65h	GSE29378	both	hippo CA1	231.383	81.6978	6.75029e-16	9.64327e-17	313.081	19550
		PAK1	1.41291e-99	-0.501905	-49.6133		PAK1	-98.8499											ad66h	GSE44771	female	visual cortex	400	400	1.11279e-11	2.50855e-12	800	19300
		NMNAT2	8.34744e-74	-0.675996	-49.4007		NMNAT2	-73.0784											ad67h	GSE44771	male	visual cortex	400	400	2.42046e-14	2.42046e-14	800	18738
		SYN2	3.16326e-76	-0.652415	-49.2572		SYN2	-75.4999											ad71h	GSE53697	both	cortex	8.07273	0.00648635	1.44649e-16	0.0289872	8.05022	20681
		UCHL1	3.87066e-73	-0.676947	-49.0192		UCHL1	-72.4122
		CCKBR	5.35026e-99	-0.493049	-48.4527		CCKBR	-98.2716																			123.381
		DYNC1I1	3.51151e-74	-0.659521	-48.4448		DYNC1I1	-73.4545
		SERPINB8	2.85773e-85	-0.561122	-47.4395		SERPINB8	-84.544
		TUBB3	5.34172e-77	-0.619788	-47.2726		TUBB3	-76.2723
		ITFG1	1.90534e-85	-0.556834	-47.175		ITFG1	-84.72
		HOPX	1.70261e-91	-0.516261	-46.8604		HOPX	-90.7689
		CXCR4	2.83453e-77	0.610878	46.7612		CXCR4	76.5475
		GAD2	1.28004e-72	-0.6394	-45.9682		GAD2	-71.8928
		DCLK1	3.70388e-79	-0.585882	-45.9515		DCLK1	-78.4313
		ATP6V1E1	2.85042e-92	-0.497877	-45.5782		ATP6V1E1	-91.5451
		FGF12	4.01691e-75	-0.610577	-45.4245		FGF12	-74.3961
		PCYOX1L	9.65382e-99	-0.462393	-45.3215		PCYOX1L	-98.0153
		LOC101927151	2.81991e-75	-0.602902	-44.9462		LOC101927151	-74.5498
		GABRA1	6.02519e-65	-0.699093	-44.8958		GABRA1	-64.22
		TUBB2A	2.27887e-88	-0.51019	-44.7142		TUBB2A	-87.6423
		SERPINI1	2.33396e-72	-0.620795	-44.4688		SERPINI1	-71.6319
		RNFT2	4.82688e-112	-0.396126	-44.0953		RNFT2	-111.316
		RAB3C	1.90383e-70	-0.630887	-43.9856		RAB3C	-69.7204
		C1QTNF4	9.25851e-85	-0.522939	-43.9443		C1QTNF4	-84.0335
		PCLO	1.25611e-73	-0.602646	-43.9335		PCLO	-72.901
		CACNG3	2.83707e-66	-0.668826	-43.8396		CACNG3	-65.5471
		SNCA	1.11002e-86	-0.509447	-43.7894		SNCA	-85.9547
		TOMM20	1.09941e-87	-0.502368	-43.6853		TOMM20	-86.9588
		GRIK1	3.37393e-106	-0.413612	-43.6244		GRIK1	-105.472
		SLC32A1	4.93518e-79	-0.556868	-43.6065		SLC32A1	-78.3067
		TSPAN7	2.75446e-80	-0.547725	-43.577		TSPAN7	-79.56
		CHCHD6	7.23033e-103	-0.425281	-43.4385		CHCHD6	-102.141
		EMP1	7.44336e-74	0.593478	43.4		EMP1	73.1282
		PALLD	1.41863e-88	0.493226	43.329		PALLD	87.8481
		TBL1X	1.60808e-83	0.521218	43.1536		TBL1X	82.7937
		ATL1	2.25011e-88	-0.492177	-43.1382		ATL1	-87.6478
		C21orf62	7.41445e-90	0.483422	43.0873		C21orf62	89.1299
		RGS1	7.46807e-54	0.809534	43.008		RGS1	53.1268
		SRD5A1	5.3095e-85	-0.51027	-43.0029		SRD5A1	-84.2749
		NME1	6.19809e-83	-0.523032	-42.9973		NME1	-82.2077
		TNFRSF10B	1.11024e-106	0.405687	42.9844		TNFRSF10B	105.955
		OLFM3	9.43028e-75	-0.580388	-42.9635		OLFM3	-74.0255
		SCG3	2.09269e-89	-0.483292	-42.858		SCG3	-88.6793
		RFX4	2.54044e-84	0.512682	42.8577		RFX4	83.5951
		NACC2	1.78369e-98	0.438199	42.8333		NACC2	97.7487
		UBE2N	1.11517e-80	-0.535059	-42.7794		UBE2N	-79.9527
		ANGPT1	1.14683e-82	0.521721	42.7501		ANGPT1	81.9405
		EZR	5.62418e-85	0.502641	42.3475		EZR	84.2499
		MYT1L	2.96918e-61	-0.695287	-42.0839		MYT1L	-60.5274
		MT1F	3.92328e-74	0.572476	42.0234		MT1F	73.4064
		SGIP1	1.07231e-95	-0.442137	-41.9896		SGIP1	-94.9697
		CCDC184	1.57434e-83	-0.506534	-41.9425		CCDC184	-82.8029
		SLCO4A1	1.01904e-93	0.446066	41.4805		SLCO4A1	92.9918
		C4A	2.66609e-101	0.412274	41.4641		C4A	100.574
		PCDH8	7.66114e-70	-0.599039	-41.403		PCDH8	-69.1157
		KCNF1	1.91806e-94	-0.441309	-41.3582		KCNF1	-93.7171
		BEX1	6.71841e-81	-0.514552	-41.253		BEX1	-80.1727
		ATP2B2	2.1241e-83	-0.498677	-41.2271		ATP2B2	-82.6728
		RBM3	2.07989e-90	-0.458565	-41.125		RBM3	-89.682
		TRIP10	1.8658e-102	0.403717	41.0698		TRIP10	101.729
		CREG2	2.08704e-71	-0.578921	-40.9184		CREG2	-70.6805
		RPH3A	2.41939e-70	-0.586477	-40.8283		RPH3A	-69.6163
		ATP2A2	7.64003e-93	-0.441219	-40.6437		ATP2A2	-92.1169
		PLK2	5.63011e-69	-0.595501	-40.6426		PLK2	-68.2495
		PARM1	1.11796e-63	-0.64532	-40.6239		PARM1	-62.9516
		C1QTNF5	4.36059e-88	0.463568	40.4975		C1QTNF5	87.3605
		RHBDF2	3.72324e-95	0.426763	40.2988		RHBDF2	94.4291
		RAB3B	1.44789e-76	-0.530645	-40.2438		RAB3B	-75.8393
		PTPN3	3.17194e-81	-0.498081	-40.0948		PTPN3	-80.4987
		ITGB5	1.30497e-87	0.461368	40.0857		ITGB5	86.8844
		SCG5	1.80967e-75	-0.534802	-39.9724		SCG5	-74.7424
		NEFM	2.62345e-57	-0.704871	-39.8824		NEFM	-56.5811
		DUSP4	4.5281e-102	-0.392964	-39.8246		DUSP4	-101.344
		ATP6V1B2	1.4289e-71	-0.562045	-39.8181		ATP6V1B2	-70.845
		FABP3	8.03872e-74	-0.543472	-39.725		FABP3	-73.0948
		DLX1	2.92157e-84	-0.475111	-39.6881		DLX1	-83.5344
		RAE1	8.18995e-109	-0.365646	-39.5214		RAE1	-108.087
		IDS	1.15607e-107	-0.369478	-39.5109		IDS	-106.937
		IGF1	1.7708e-95	-0.415965	-39.4134		IGF1	-94.7518
		GABARAPL1	1.99645e-87	-0.454402	-39.3965		GABARAPL1	-86.6997
		CDC42	8.69012e-85	-0.468237	-39.3605		CDC42	-84.061
		SUB1	2.28633e-88	-0.448821	-39.335		SUB1	-87.6409
		C2orf80	1.62958e-73	-0.539286	-39.2535		C2orf80	-72.7879
		NELL1	2.268e-64	-0.616358	-39.2277		NELL1	-63.6444
		YWHAB	4.62533e-83	-0.475649	-39.1625		YWHAB	-82.3349
		AFF1	1.20963e-108	0.362516	39.1218		AFF1	107.917
		MLLT11	2.54415e-67	-0.586315	-39.0454		MLLT11	-66.5945
		PRMT8	1.04148e-82	-0.474746	-38.9208		PRMT8	-81.9823
		SEZ6L2	1.3886e-75	-0.519546	-38.8919		SEZ6L2	-74.8574
		KLC1	9.32977e-95	-0.41267	-38.8034		KLC1	-94.0301
		NRSN1	1.37991e-68	-0.571691	-38.795		NRSN1	-67.8602
		GNB5	4.74972e-78	-0.500759	-38.7204		GNB5	-77.3233
		ID3	1.47614e-75	0.515517	38.5766		ID3	74.8309
		PLCE1	2.96488e-93	0.416762	38.5622		PLCE1	92.528
		CAMK4	2.61791e-90	-0.429975	-38.5181		CAMK4	-89.582
		SNX10	5.7829e-69	-0.564454	-38.5171		SNX10	-68.2379
		TAC1	1.78914e-110	-0.350878	-38.5079		TAC1	-109.747
		ARPP21	8.32639e-78	-0.499551	-38.5052		ARPP21	-77.0795
		CALD1	7.84839e-78	0.497518	38.3613		CALD1	77.1052
		NDRG4	9.43247e-80	-0.485222	-38.3449		NDRG4	-79.0254
		GAP43	1.80883e-63	-0.609507	-38.242		GAP43	-62.7426
		RBFOX2	3.56269e-96	-0.400244	-38.2026		RBFOX2	-95.4482
		NPTX2	4.99469e-59	-0.654882	-38.1806		NPTX2	-58.3015
		KCNIP4	5.73671e-70	-0.549703	-38.0622		KCNIP4	-69.2413
		ZCCHC12	2.68356e-66	-0.580109	-38.0385		ZCCHC12	-65.5713
		ACP1	2.12216e-95	-0.401717	-38.0319		ACP1	-94.6732
		FBXW7	1.19924e-76	-0.500461	-37.9955		FBXW7	-75.9211
		PTPRN2	1.59548e-82	-0.463152	-37.8845		PTPRN2	-81.7971
		GPRASP1	1.66483e-83	-0.457372	-37.8606		GPRASP1	-82.7786
		KIFAP3	3.30254e-73	-0.522238	-37.8524		KIFAP3	-72.4812
		MT1H	5.85668e-84	0.454652	37.8418		MT1H	83.2323
		TAFA1	8.30417e-66	-0.580161	-37.7573		TAFA1	-65.0807
		CALM3	3.96759e-84	-0.451967	-37.6947		CALM3	-83.4015
		KRT222	1.83416e-65	-0.581563	-37.6484		KRT222	-64.7366
		BCL11A	3.0583e-87	-0.434683	-37.6064		BCL11A	-86.5145
		DPP6	7.46615e-99	-0.382518	-37.5353		DPP6	-98.1269
		BEX4	7.39143e-86	-0.440137	-37.4695		BEX4	-85.1313
		LAMP5	1.15088e-62	-0.604441	-37.4385		LAMP5	-61.939
		NREP	2.23087e-93	-0.403503	-37.3852		NREP	-92.6515
		RIMBP2	6.47706e-76	-0.49583	-37.2808		RIMBP2	-75.1886
		TARBP1	1.12928e-82	-0.454693	-37.2608		TARBP1	-81.9472
		BCL6	8.50523e-95	0.395586	37.2129		BCL6	94.0703
		HBP1	4.4492e-96	0.386873	36.889		HBP1	95.3517
		CAPS	1.99818e-75	0.490544	36.6433		CAPS	74.6994
		ABCA1	2.06529e-77	0.476972	36.5766		ABCA1	76.685
		ACTN2	5.66247e-72	-0.511576	-36.4483		ACTN2	-71.247
		SLC16A14	1.31629e-84	-0.433597	-36.3704		SLC16A14	-83.8806
		TEAD2	2.46268e-82	0.444598	36.283		TEAD2	81.6086
		UBE2T	3.99554e-70	-0.522817	-36.2827		UBE2T	-69.3984
		ATRNL1	1.9436e-76	-0.478928	-36.2603		ATRNL1	-75.7114
		SYT13	1.66452e-64	-0.567927	-36.2216		SYT13	-63.7787
		PTTG1IP	7.6894e-96	0.380355	36.1771		PTTG1IP	95.1141
		BEX2	1.77404e-81	-0.447675	-36.1502		BEX2	-80.751
		FGF13	2.921e-78	-0.466114	-36.1399		FGF13	-77.5345
		DDIT4	4.15427e-86	0.423094	36.1244		DDIT4	85.3815
		ICA1	4.3227e-81	-0.449493	-36.1231		ICA1	-80.3642
		GLRB	3.36326e-58	-0.625424	-35.9451		GLRB	-57.4732
		MOAP1	2.27417e-73	-0.494777	-35.9422		MOAP1	-72.6432
		ROBO2	6.21263e-83	-0.437201	-35.9408		ROBO2	-82.2067
		PFN2	7.32981e-78	-0.46574	-35.9248		PFN2	-77.1349
		UBLCP1	1.66635e-93	-0.386978	-35.9032		UBLCP1	-92.7782
		HVCN1	7.32311e-87	0.415894	35.8232		HVCN1	86.1353
		LRRC8B	3.99628e-72	-0.501463	-35.8036		LRRC8B	-71.3983
		ACTR10	1.90469e-82	-0.436331	-35.657		ACTR10	-81.7202
		TNS1	1.08921e-80	0.444797	35.5672		TNS1	79.9629
		FRMPD2	3.36418e-93	-0.384134	-35.5221		FRMPD2	-92.4731
		ATP5F1C	1.64211e-82	-0.43293	-35.407		ATP5F1C	-81.7846
		CD200	2.94702e-72	-0.494868	-35.3982		CD200	-71.5306
		B4GALT6	9.65783e-75	-0.477854	-35.3684		B4GALT6	-74.0151
		ATP6V1H	3.2486e-68	-0.523998	-35.3637		ATP6V1H	-67.4883
		ERICH3	6.14147e-54	-0.663959	-35.3304		ERICH3	-53.2117
		RCAN2	4.24474e-78	-0.456408	-35.3133		RCAN2	-77.3721
		GPRASP2	1.99741e-65	-0.545736	-35.3089		GPRASP2	-64.6995
		STAT4	8.60496e-59	-0.604783	-35.1169		STAT4	-58.0653
		INA	8.20189e-52	-0.686393	-35.0651		INA	-51.0861
		YAP1	3.25391e-78	0.452043	35.0277		YAP1	77.4876
		GNG2	3.80323e-61	-0.579267	-34.9992		GNG2	-60.4198
		NETO2	6.70267e-81	-0.43483	-34.8619		NETO2	-80.1738
		SEH1L	5.53741e-90	-0.390048	-34.8144		SEH1L	-89.2567
		YWHAH	1.60071e-62	-0.563088	-34.7964		YWHAH	-61.7957
		NECAP1	7.7691e-74	-0.475781	-34.7842		NECAP1	-73.1096
		MT1X	3.4803e-85	0.411197	34.7291		MT1X	84.4584
		TBC1D9	1.84557e-78	-0.446346	-34.6962		TBC1D9	-77.7339
		BAZ1A	1.10695e-90	0.385289	34.659		BAZ1A	89.9559
		PRNP	9.72027e-91	-0.384792	-34.6361		PRNP	-90.0123
		MDH1	8.84254e-59	-0.596441	-34.6254		MDH1	-58.0534
		MT2A	1.49641e-83	0.416944	34.5334		MT2A	82.825
		SLC39A10	4.09768e-73	-0.476865	-34.5191		SLC39A10	-72.3875
		NEFL	2.96839e-55	-0.632039	-34.4635		NEFL	-54.5275
		LRRC73	7.8626e-89	-0.390716	-34.4238		LRRC73	-88.1044
		CISD1	4.15219e-80	-0.433611	-34.4208		CISD1	-79.3817
		CITED1	3.04895e-74	-0.468134	-34.4152		CITED1	-73.5158
		AHNAK	4.95371e-68	0.510792	34.3789		AHNAK	67.3051
		NELL2	2.00935e-54	-0.639654	-34.3475		NELL2	-53.6969
		SCN8A	3.33883e-80	-0.432108	-34.3424		SCN8A	-79.4764
		ENO2	1.08376e-66	-0.520261	-34.3191		ENO2	-65.9651
		UQCRC2	6.81693e-80	-0.433214	-34.296		UQCRC2	-79.1664
		PNOC	9.60317e-95	-0.364746	-34.2925		PNOC	-94.0176
		S1PR3	2.73505e-85	0.405372	34.2795		S1PR3	84.563
		HLA-DRB4	2.41099e-50	0.688745	34.174		HLA-DRB4	49.6178
		KLF15	4.67835e-105	0.327183	34.135		KLF15	104.33
		MDH2	9.36346e-94	-0.366859	-34.1284		MDH2	-93.0286
		ST6GALNAC5	1.94189e-63	-0.542559	-34.0248		ST6GALNAC5	-62.7118
		VDAC1	6.82212e-74	-0.465021	-34.0238		VDAC1	-73.1661
		STXBP1	6.05171e-62	-0.554844	-33.9665		STXBP1	-61.2181
		CADPS	2.88639e-60	-0.570371	-33.9597		CADPS	-59.5396
		TUBA4A	1.79854e-62	-0.54962	-33.9363		TUBA4A	-61.7451
		KALRN	8.83931e-81	-0.423724	-33.9206		KALRN	-80.0536
		CCL2	2.75172e-53	0.645096	33.9065		CCL2	52.5604
		RTN3	1.27278e-72	-0.471456	-33.8955		RTN3	-71.8952
		PLXNB1	3.78178e-81	0.421432	33.8925		PLXNB1	80.4223
		ACACB	3.24527e-65	0.525358	33.8797		ACACB	64.4887
		GLIS3	1.9014e-70	0.485926	33.8792		GLIS3	69.7209
		GABRB3	5.30512e-76	-0.449526	-33.8382		GABRB3	-75.2753
		EMP3	1.46919e-92	0.368212	33.814		EMP3	91.8329
		MRPL15	2.17356e-85	-0.398572	-33.7442		MRPL15	-84.6628
		TRIM36	1.60921e-68	-0.497531	-33.7293		TRIM36	-67.7934
		DIRAS2	1.42881e-69	-0.489885	-33.7262		DIRAS2	-68.845
		KANK2	3.42766e-95	0.35623	33.6513		KANK2	94.465
		TM7SF2	4.78139e-89	-0.380748	-33.6278		TM7SF2	-88.3204
		SLC16A9	1.64141e-65	0.517438	33.5221		SLC16A9	64.7848
		LDB2	2.19151e-63	-0.534989	-33.522		LDB2	-62.6593
		MS4A6A	4.29618e-77	0.438768	33.5074		MS4A6A	76.3669
		PGM2L1	1.30308e-57	-0.588759	-33.4916		PGM2L1	-56.885
		CFLAR	3.47811e-74	0.455435	33.4557		CFLAR	73.4587
		MID1IP1	3.46058e-76	0.44155	33.3197		MID1IP1	75.4609
		BEX3	1.08961e-87	-0.382934	-33.301		BEX3	-86.9627
		SORCS3	6.96945e-85	-0.394899	-33.2334		SORCS3	-84.1568
		MOB3C	3.0409e-104	0.320856	33.214		MOB3C	103.517
		S100A4	2.49412e-79	0.42237	33.1996		S100A4	78.6031
		NXPH1	7.52123e-83	-0.404085	-33.185		NXPH1	-82.1237
		ACOT7	1.09817e-74	-0.447967	-33.1313		ACOT7	-73.9593
		COPS8	1.18293e-91	-0.363819	-33.081		COPS8	-90.927
		NRIP3	2.33488e-74	-0.448988	-33.0598		NRIP3	-73.6317
		ATP5F1B	6.4389e-71	-0.47084	-33.0488		ATP5F1B	-70.1912
		RASL12	1.58703e-63	0.525994	33.0321		RASL12	62.7994
		CDH13	9.5135e-66	-0.506749	-32.9497		CDH13	-65.0217
		TASP1	1.38471e-89	-0.370391	-32.9124		TASP1	-88.8586
		TNFRSF1A	7.67473e-84	0.395523	32.8738		TNFRSF1A	83.1149
		ERBIN	3.24334e-88	0.3756	32.8609		ERBIN	87.489
		PCMT1	1.96525e-71	-0.464669	-32.8552		PCMT1	-70.7066
		UBE2QL1	3.45016e-45	-0.738589	-32.8392		UBE2QL1	-44.4622
		PPP1R2	3.56987e-74	-0.446997	-32.8307		PPP1R2	-73.4473
		MICAL2	1.25924e-59	-0.557005	-32.8075		MICAL2	-58.8999
		EPB41L3	1.80454e-63	-0.521758	-32.737		EPB41L3	-62.7436
		PRKCB	2.31847e-55	-0.597694	-32.6549		PRKCB	-54.6348
		STX1A	7.38773e-72	-0.458902	-32.6424		STX1A	-71.1315
		SLC5A3	7.05048e-56	0.591767	32.637		SLC5A3	55.1518
		RAB13	2.91603e-79	0.414717	32.5699		RAB13	78.5352
		SYNGR3	3.87699e-63	-0.521334	-32.5372		SYNGR3	-62.4115
		REEP1	2.13234e-66	-0.495426	-32.5352		REEP1	-65.6711
		LRRTM1	2.03232e-76	-0.429747	-32.5284		LRRTM1	-75.692
		ANTXR2	1.2654e-84	0.387574	32.5166		ANTXR2	83.8978
		MT1M	9.28678e-72	0.45604	32.3935		MT1M	71.0321
		YBX3	6.60168e-75	0.435743	32.3236		YBX3	74.1803
		IQGAP1	1.38027e-88	0.367761	32.3115		IQGAP1	87.86
		IL17RB	2.04038e-83	0.389768	32.23		IL17RB	82.6903
		ZDHHC23	1.31375e-73	-0.441786	-32.198		ZDHHC23	-72.8815
		MECR	1.17189e-80	-0.402696	-32.1879		MECR	-79.9311
		CAMKK2	8.84566e-76	-0.428522	-32.162		CAMKK2	-75.0533
		PTPRR	6.48733e-68	-0.478047	-32.119		PTPRR	-67.1879
		RIMS1	7.24091e-83	-0.390059	-32.0395		RIMS1	-82.1402
		ATP8A2	1.12507e-72	-0.44506	-32.0215		ATP8A2	-71.9488
		GMPR	1.48272e-78	0.411275	32.0091		GMPR	77.8289
		KCNK1	6.05974e-81	-0.398836	-31.9936		KCNK1	-80.2175
		ELF1	2.34444e-83	0.386869	31.967		ELF1	82.63
		NAP1L2	1.49244e-59	-0.543144	-31.951		NAP1L2	-58.8261
		PPM1E	1.60203e-54	-0.59281	-31.8904		PPM1E	-53.7953
		LOC400120	1.30448e-75	-0.425705	-31.8787		LOC400120	-74.8846
		TMEM121B	2.29063e-82	-0.389643	-31.8105		TMEM121B	-81.64
		CALB1	8.06218e-60	-0.53828	-31.8088		CALB1	-59.0935
		PHF24	2.72813e-64	-0.49988	-31.7744		PHF24	-63.5641
		MFSD4A	2.00578e-62	-0.514583	-31.7486		MFSD4A	-61.6977
		PPP1R14C	2.7444e-68	-0.46907	-31.6911		PPP1R14C	-67.5616
		ELAVL4	3.1441e-56	-0.570823	-31.6821		ELAVL4	-55.5025
		CKMT1A	2.3707e-54	-0.590041	-31.641		CKMT1A	-53.6251
		LOC441019	1.07898e-72	0.439034	31.596		LOC441019	71.967
		TSPYL5	6.45366e-81	-0.393756	-31.5754		TSPYL5	-80.1902
		PRKD3	2.72759e-93	0.340553	31.5231		PRKD3	92.5642
		FHL2	4.77277e-71	-0.44784	-31.4926		FHL2	-70.3212
		IL13RA1	1.49278e-73	0.432073	31.4661		IL13RA1	72.826
		HIF3A	4.20679e-98	0.322882	31.441		HIF3A	97.376
		TPI1	1.11282e-78	-0.401975	-31.3354		TPI1	-77.9536
		STMN1	5.91765e-79	-0.39953	-31.2543		STMN1	-78.2279
		RAD51C	2.65747e-78	-0.402294	-31.2082		RAD51C	-77.5755
		LRRC32	2.60898e-74	0.423789	31.1839		LRRC32	73.5835
		RBP4	1.10911e-67	-0.465712	-31.1818		RBP4	-66.955
		LOC375196	5.39265e-75	-0.419539	-31.1584		LOC375196	-74.2682
		STEAP3	2.41834e-79	0.396199	31.1478		STEAP3	78.6165
		CDK5	5.47426e-62	-0.508279	-31.138		CDK5	-61.2617
		TRAPPC2L	1.97797e-96	-0.325083	-31.1117		TRAPPC2L	-95.7038
		MAGED1	8.75755e-76	-0.414222	-31.0905		MAGED1	-75.0576
		DLG3	1.49173e-76	-0.409945	-31.0846		DLG3	-75.8263
		FAM107A	8.35313e-85	0.369673	31.0814		FAM107A	84.0782
		FIBP	5.991e-79	-0.395345	-30.9249		FIBP	-78.2225
		AGFG2	8.48236e-90	0.347185	30.9243		AGFG2	89.0715
		KCNAB1	1.83895e-72	-0.431039	-30.9208		KCNAB1	-71.7354
		CDC14A	1.80671e-78	0.39704	30.8671		CDC14A	77.7431
		EGR1	7.71206e-76	-0.409513	-30.7596		EGR1	-75.1128
		NFIA	6.12836e-72	0.431764	30.7471		NFIA	71.2127
		SRGAP1	9.66506e-77	0.404299	30.7327		SRGAP1	76.0148
		NDUFA7	1.24522e-79	-0.389473	-30.7313		NDUFA7	-78.9048
		CLEC2L	9.93783e-56	-0.558595	-30.7243		CLEC2L	-55.0027
		FAR2	9.52879e-61	-0.511699	-30.7126		FAR2	-60.021
		SRGN	5.13288e-76	0.407467	30.678		SRGN	75.2896
		CLIC1	3.10905e-82	0.375668	30.6197		CLIC1	81.5074
		ATP5IF1	1.82995e-88	-0.34828	-30.5572		ATP5IF1	-87.7376
		ARHGEF9	1.01407e-63	-0.484897	-30.5455		ARHGEF9	-62.9939
		PGAM1	2.06282e-80	-0.383204	-30.5359		PGAM1	-79.6855
		GPI	7.05505e-67	-0.460529	-30.4647		GPI	-66.1515
		SASH1	5.26031e-83	0.369896	30.4347		SASH1	82.279
		MYOT	2.83637e-70	0.437481	30.4256		MYOT	69.5472
		BAG3	4.32645e-64	0.479651	30.3925		BAG3	63.3639
		NRXN1	2.69168e-62	-0.49282	-30.3429		NRXN1	-61.57
		GPR4	3.84689e-73	0.418968	30.3395		GPR4	72.4149
		GSTA4	8.39114e-85	-0.36083	-30.3372		GSTA4	-84.0762
		PXDC1	5.45941e-78	0.392107	30.2953		PXDC1	77.2629
		LARGE1	1.70853e-76	-0.39952	-30.2705		LARGE1	-75.7674
		JPT1	4.2947e-74	-0.412469	-30.2617		JPT1	-73.3671
		TNFRSF10D	1.34182e-87	0.347007	30.1453		TNFRSF10D	86.8723
		GPR158	5.87023e-66	-0.461905	-30.1307		GPR158	-65.2313
		GNA13	4.90339e-86	0.353012	30.1153		GNA13	85.3095
		CD2BP2	6.34988e-83	-0.366293	-30.1083		CD2BP2	-82.1972
		TRIM9	1.05858e-91	-0.330766	-30.0915		TRIM9	-90.9753
		RASL10A	1.31144e-73	-0.412125	-30.0366		RASL10A	-72.8823
		NDUFB5	1.22499e-83	-0.361096	-29.9392		NDUFB5	-82.9119
		FCGBP	8.80748e-74	0.409595	29.923		FCGBP	73.0551
		RUNDC1	4.16987e-83	-0.363076	-29.9102		RUNDC1	-82.3799
		IRF7	3.24443e-80	0.375907	29.8804		IRF7	79.4889
		SLC25A4	5.17415e-75	-0.402216	-29.8791		SLC25A4	-74.2862
		FAXC	3.29137e-63	-0.477559	-29.8391		FAXC	-62.4826
		SLC38A2	6.89814e-86	0.350314	29.8332		SLC38A2	85.1613
		CMSS1	4.89087e-85	-0.353381	-29.7938		CMSS1	-84.3106
		CPNE4	3.50841e-54	-0.556923	-29.7703		CPNE4	-53.4549
		BACE2	9.38348e-77	0.390745	29.7074		BACE2	76.0276
		FARSA	1.27497e-66	-0.450765	-29.7029		FARSA	-65.8945
		PPP2CA	1.21889e-70	-0.42467	-29.6904		PPP2CA	-69.914
		UNC13A	4.6049e-65	-0.461024	-29.6608		UNC13A	-64.3368
		PSMG1	2.95257e-79	-0.377571	-29.6506		PSMG1	-78.5298
		OPA1	8.7656e-75	-0.399997	-29.6227		OPA1	-74.0572
		PLCB1	7.31089e-68	-0.440962	-29.6045		PLCB1	-67.136
		CNTNAP2	5.37684e-58	-0.516611	-29.586		CNTNAP2	-57.2695
		CDH8	6.14572e-71	-0.420842	-29.5479		CDH8	-70.2114
		MARCHF4	1.09892e-82	-0.360505	-29.5466		MARCHF4	-81.959
		KCNV1	3.3979e-68	-0.437868	-29.5425		KCNV1	-67.4688
		MUC1	2.82818e-72	0.4126	29.5209		MUC1	71.5485
		PHYHD1	1.54157e-79	0.374462	29.5121		PHYHD1	78.812
		PPARA	7.80593e-81	0.368187	29.4946		PPARA	80.1076
		CP	2.15143e-57	0.519147	29.4186		CP	56.6673
		TGFBR3	3.11431e-73	0.40501	29.3659		TGFBR3	72.5066
		KCNN3	3.4943e-68	0.435042	29.3465		KCNN3	67.4566
		SEZ6L	5.16531e-80	-0.369201	-29.2728		SEZ6L	-79.2869
		FAM234B	5.01543e-70	-0.421735	-29.2261		FAM234B	-69.2997
		TPD52L1	2.57268e-88	0.332887	29.1575		TPD52L1	87.5896
		SERPINB6	1.73187e-83	0.352273	29.1546		SERPINB6	82.7615
		CHRM1	8.85892e-54	-0.549106	-29.1315		CHRM1	-53.0526
		PACSIN1	6.13859e-64	-0.460849	-29.1312		PACSIN1	-63.2119
		PRKX	2.38423e-80	0.365721	29.1197		PRKX	79.6227
		LAMB1	5.36103e-60	-0.490649	-29.0811		LAMB1	-59.2708
		MRPS25	1.34315e-88	-0.330454	-29.0377		MRPS25	-87.8719
		GRAMD2B	3.3731e-63	0.463976	28.9855		GRAMD2B	62.472
		CAMK1G	3.09593e-43	-0.681273	-28.9604		CAMK1G	-42.5092
		CCK	3.31397e-51	-0.573444	-28.9473		CCK	-50.4797
		OCIAD2	6.24256e-80	-0.365133	-28.9202		OCIAD2	-79.2046
		CARTPT	5.78254e-48	-0.611976	-28.9085		CARTPT	-47.2379
		BEND5	1.21654e-88	-0.327193	-28.7651		BEND5	-87.9149
		TMEM169	2.90442e-82	-0.352596	-28.7496		TMEM169	-81.5369
		SCIN	6.38886e-60	0.485451	28.7361		SCIN	59.1946
		GABRD	1.68105e-61	-0.472828	-28.7359		GABRD	-60.7744
		MAPK9	3.41925e-72	-0.402076	-28.7348		MAPK9	-71.4661
		FAM131A	4.81272e-82	-0.353137	-28.7163		FAM131A	-81.3176
		STYK1	2.38905e-58	-0.498019	-28.6968		STYK1	-57.6218
		KHNYN	1.76091e-89	0.323203	28.6856		KHNYN	88.7543
		PSMD8	4.89114e-68	-0.425996	-28.674		PSMD8	-67.3106
		LOC389023	4.4711e-58	-0.49992	-28.6702		LOC389023	-57.3496
		ADD2	7.88269e-80	-0.361939	-28.6306		ADD2	-79.1033
		ACTR3B	1.74469e-74	-0.3877	-28.5961		ACTR3B	-73.7583
		TSPO	6.68423e-86	0.33548	28.5745		TSPO	85.1749
		TNFRSF11B	9.16574e-73	0.396569	28.568		TNFRSF11B	72.0378
		ARF5	3.61894e-81	-0.355014	-28.5578		ARF5	-80.4414
		ZBTB20	6.66471e-66	0.437925	28.5423		ZBTB20	65.1762
		ERLEC1	1.97952e-76	-0.376707	-28.518		ERLEC1	-75.7034
		FOXO1	7.53069e-90	0.319848	28.5059		FOXO1	89.1232
		MSTO1	4.99548e-85	-0.337642	-28.4637		MSTO1	-84.3014
		ANGPT2	3.63168e-71	0.404039	28.4605		ANGPT2	70.4399
		ATCAY	3.43823e-83	-0.345025	-28.452		ATCAY	-82.4637
		ARF3	1.58941e-69	-0.413349	-28.4379		ARF3	-68.7988
		ANKRD39	4.6359e-89	-0.321436	-28.3937		ANKRD39	-88.3339
		SPP1	4.1499e-61	0.46873	28.3029		SPP1	60.382
		DHRS11	2.36556e-68	-0.417915	-28.2619		DHRS11	-67.6261
		TCIRG1	2.01322e-75	0.377856	28.2244		TCIRG1	74.6961
		ATXN10	2.56662e-82	-0.345438	-28.1845		ATXN10	-81.5906
		RBFOX1	1.47002e-67	-0.421548	-28.1732		RBFOX1	-66.8327
		TUBG2	2.23923e-85	-0.332117	-28.1137		TUBG2	-84.6499
		MAP7D2	6.1697e-52	-0.548122	-28.0692		MAP7D2	-51.2097
		ADAM23	2.63122e-62	-0.455634	-28.0578		ADAM23	-61.5798
		BGN	2.62294e-62	0.454466	27.9866		BGN	61.5812
		SULT4A1	6.44609e-45	-0.63302	-27.9736		SULT4A1	-44.1907
		EPHA4	3.54811e-54	-0.523222	-27.9662		EPHA4	-53.45
		ATP2B1	2.35294e-66	-0.425625	-27.9331		ATP2B1	-65.6284
		GABRA5	3.23391e-56	-0.503027	-27.9131		GABRA5	-55.4903
		EMC4	3.85866e-76	-0.370019	-27.9044		EMC4	-75.4136
		HTR2A	7.5728e-61	-0.464139	-27.9044		HTR2A	-60.1207
		SLC6A12	1.75232e-73	0.383285	27.8864		SLC6A12	72.7564
		CMAS	4.05638e-69	-0.407499	-27.8696		CMAS	-68.3919
		TP53INP1	3.54163e-73	0.38419	27.8349		TP53INP1	72.4508
		CEBPD	2.8404e-82	0.341081	27.814		CEBPD	81.5466
		LRP4	1.03745e-75	0.370596	27.7888		LRP4	74.984
		COPS7A	2.51651e-86	-0.324387	-27.7673		COPS7A	-85.5992
		DSE	5.27911e-94	0.297604	27.7597		DSE	93.2774
		BABAM2	2.67073e-91	-0.30603	-27.7181		BABAM2	-90.5734
		LRRC1	1.38619e-69	0.401793	27.6667		LRRC1	68.8582
		TMEM155	5.3738e-56	-0.500336	-27.6534		TMEM155	-55.2697
		AKR1C3	2.10443e-67	0.413776	27.5893		AKR1C3	66.6769
		ELMOD1	4.5449e-57	-0.489566	-27.5834		ELMOD1	-56.3425
		TGIF1	3.26262e-83	0.334065	27.5558		TGIF1	82.4864
		APLNR	1.51853e-47	0.587649	27.5129		APLNR	46.8186
		TUSC3	3.78575e-72	-0.384903	-27.4905		TUSC3	-71.4218
		USP11	7.11233e-73	-0.380741	-27.4697		USP11	-72.148
		MS4A14	1.11177e-76	0.361399	27.4497		MS4A14	75.954
		MTX2	9.83615e-65	-0.428533	-27.4292		MTX2	-64.0072
		CRHBP	3.50749e-81	-0.340891	-27.4264		CRHBP	-80.455
		PSMB7	1.26849e-80	-0.343248	-27.4244		PSMB7	-79.8967
		PDHB	2.75185e-74	-0.372712	-27.4168		PDHB	-73.5604
		PPP3CB	1.70003e-62	-0.443342	-27.3851		PPP3CB	-61.7695
		TBC1D7	2.16924e-70	-0.392833	-27.3662		TBC1D7	-69.6637
		ANTXR1	1.26603e-70	0.391254	27.3477		ANTXR1	69.8976
		PCP4	1.00357e-55	-0.497113	-27.3404		PCP4	-54.9985
		ANAPC16	1.2652e-87	0.31355	27.2468		ANAPC16	86.8978
		LANCL2	5.16886e-90	-0.305106	-27.2419		LANCL2	-89.2866
		SUCLA2	2.02204e-62	-0.441557	-27.2415		SUCLA2	-61.6942
		UBE2V2	8.924e-76	-0.362418	-27.1993		UBE2V2	-75.0494
		UCHL5	3.7259e-72	-0.380615	-27.1869		UCHL5	-71.4288
		MT1G	2.64126e-59	0.464071	27.1844		MT1G	58.5782
		GOLT1A	3.05791e-75	-0.364645	-27.1714		GOLT1A	-74.5146
		ANO3	1.22831e-44	-0.617581	-27.1184		ANO3	-43.9107
		LOC253962	1.03412e-66	-0.410669	-27.0982		LOC253962	-65.9854
		ARHGAP20	1.05267e-70	-0.387091	-27.0878		ARHGAP20	-69.9777
		NDUFAB1	1.22744e-75	-0.361597	-27.0876		NDUFAB1	-74.911
		TUBB4B	1.09715e-64	-0.423476	-27.0854		TUBB4B	-63.9597
		ARPP19	3.28597e-81	-0.336334	-27.0693		ARPP19	-80.4833
		SYP	1.22509e-48	-0.564936	-27.0671		SYP	-47.9118
		NGEF	2.99018e-59	-0.462447	-27.0644		NGEF	-58.5243
		MAPKAPK2	1.75763e-81	0.33498	27.0513		MAPKAPK2	80.7551
		STMN3	2.07753e-66	-0.411662	-27.039		STMN3	-65.6825
		MAP3K20	1.9101e-73	0.371783	27.0357		MAP3K20	72.7189
		ATOH8	7.30529e-79	0.344575	26.9238		ATOH8	78.1364
		SLC8A2	1.45274e-63	-0.428151	-26.9041		SLC8A2	-62.8378
		STXBP5L	2.37728e-69	-0.391894	-26.8933		STXBP5L	-68.6239
		ENSA	3.81088e-73	-0.37131	-26.8899		ENSA	-72.419
		CFI	1.48443e-72	0.374166	26.8758		CFI	71.8284
		ACSL6	3.04219e-70	-0.386454	-26.8651		ACSL6	-69.5168
		FKBP5	2.10803e-105	0.25657	26.8568		FKBP5	104.676
		PAK3	5.81055e-59	-0.461127	-26.8541		PAK3	-58.2358
		GRIN2A	1.54543e-58	-0.464415	-26.8483		GRIN2A	-57.811
		NRG1	2.56837e-61	-0.441989	-26.7803		NRG1	-60.5903
		ITGB8	8.02952e-65	0.417144	26.737		ITGB8	64.0953
		ZNRD2	1.06858e-63	-0.423884	-26.6925		ZNRD2	-62.9712
		UQCRC1	8.10945e-58	-0.46738	-26.6832		UQCRC1	-57.091
		LOC401097	1.60222e-76	-0.352026	-26.6819		LOC401097	-75.7953
		FAM241B	3.11013e-72	-0.372893	-26.6646		FAM241B	-71.5072
		GDAP1	2.53686e-72	-0.372295	-26.6547		GDAP1	-71.5957
		TOB2	9.24144e-79	0.341525	26.6507		TOB2	78.0343
		ARPC5L	2.66445e-91	-0.293602	-26.5928		ARPC5L	-90.5744
		RELL1	5.84401e-74	0.362436	26.5424		RELL1	73.2333
		FKBP1B	2.49268e-66	-0.4044	-26.53		FKBP1B	-65.6033
		WWTR1	5.36706e-64	0.418659	26.4887		WWTR1	63.2703
		BMERB1	1.17136e-65	-0.407435	-26.4553		BMERB1	-64.9313
		ATP6V1A	1.93758e-53	-0.5014	-26.4302		ATP6V1A	-52.7127
		SPCS1	4.02825e-72	-0.369611	-26.3884		SPCS1	-71.3949
		ELOC	1.05916e-93	-0.28366	-26.3733		ELOC	-92.975
		BDH2	1.06354e-76	0.346943	26.3584		BDH2	75.9732
		OXCT1	2.58373e-62	-0.427972	-26.3578		OXCT1	-61.5878
		DDAH2	2.79996e-75	0.35316	26.3291		DDAH2	74.5528
		LIN7B	2.418e-74	-0.357252	-26.2997		LIN7B	-73.6165
		TERF2IP	3.64887e-78	-0.339285	-26.2735		TERF2IP	-77.4378
		LMBRD2	1.67096e-66	-0.39894	-26.2411		LMBRD2	-65.777
		MPPED2	1.17573e-88	-0.298142	-26.2155		MPPED2	-87.9297
		PIN1	1.07672e-73	-0.359217	-26.2113		PIN1	-72.9679
		SLC4A8	1.96676e-73	-0.359372	-26.1286		SLC4A8	-72.7062
		AP1S1	3.65369e-62	-0.425173	-26.1215		AP1S1	-61.4373
		TXN	1.3834e-82	-0.31887	-26.1024		TXN	-81.8591
		C3orf14	2.29928e-70	-0.374598	-26.0864		C3orf14	-69.6384
		PLPPR5	2.00879e-64	-0.409494	-26.0836		PLPPR5	-63.6971
		TCEAL7	2.74859e-85	-0.308384	-26.0772		TCEAL7	-84.5609
		ABCC12	6.58791e-52	-0.509333	-26.0683		ABCC12	-51.1813
		AQP4	1.0274e-62	0.420434	26.062		AQP4	61.9883
		PPP1R7	2.20383e-85	-0.30783	-26.0599		PPP1R7	-84.6568
		GNG12	8.92622e-77	0.342654	26.0586		GNG12	76.0493
		SIPA1	6.46943e-81	0.324867	26.0508		SIPA1	80.1891
		SMAP2	3.86695e-71	-0.369674	-26.0297		SMAP2	-70.4126
		RRAGB	3.46544e-60	-0.437366	-26.0059		RRAGB	-59.4602
		D4S234E	2.10846e-52	-0.503192	-26.0029		D4S234E	-51.676
		DDA1	6.0966e-79	-0.332244	-25.9865		DDA1	-78.2149
		CHN1	9.21274e-55	-0.480203	-25.9481		CHN1	-54.0356
		GUCY1B1	4.24886e-60	-0.436939	-25.9418		GUCY1B1	-59.3717
		ME3	4.20468e-77	-0.339442	-25.9253		ME3	-76.3763
		SLC27A4	1.00529e-71	-0.365007	-25.9147		SLC27A4	-70.9977
		IL4R	5.22393e-71	0.368567	25.9036		IL4R	70.282
		SLC4A11	2.06689e-71	0.366445	25.9021		SLC4A11	70.6847
		ATP5PD	1.68801e-83	-0.312917	-25.9009		ATP5PD	-82.7726
		HCG18	8.07285e-68	0.385913	25.892		HCG18	67.093
		KIAA0513	4.98326e-62	-0.421852	-25.8606		KIAA0513	-61.3025
		AP3B2	5.34139e-55	-0.476415	-25.8562		AP3B2	-54.2723
		MAP2K1	7.32596e-52	-0.505355	-25.8414		MAP2K1	-51.1351
		SLC14A1	1.26229e-49	0.527772	25.8074		SLC14A1	48.8988
		ATP6V0E1	1.10812e-80	0.321904	25.738		ATP6V0E1	79.9554
		NPTXR	4.59452e-48	-0.542905	-25.6999		NPTXR	-47.3378
		SNAP91	6.98101e-56	-0.4658	-25.6917		SNAP91	-55.1561
		TRIM56	1.79115e-70	0.366737	25.5788		TRIM56	69.7469
		CALML4	2.50269e-100	0.256709	25.5687		CALML4	99.6016
		SLC25A27	6.62324e-77	-0.335635	-25.5683		SLC25A27	-76.1789
		HIVEP2	1.17805e-67	-0.381917	-25.5613		HIVEP2	-66.9288
		DMXL2	1.64105e-65	-0.394205	-25.5385		DMXL2	-64.7849
		WDR61	1.6517e-68	-0.376479	-25.5185		WDR61	-67.7821
		NLK	3.53536e-73	-0.351973	-25.501		NLK	-72.4516
		HSPB1	1.41243e-68	0.375778	25.4965		HSPB1	67.85
		TRIM47	3.96992e-77	0.333198	25.4567		TRIM47	76.4012
		SLC25A14	7.07103e-62	-0.4147	-25.3591		SLC25A14	-61.1505
		IMP4	1.77836e-94	-0.270452	-25.3549		IMP4	-93.75
		EMC9	1.61757e-76	-0.33449	-25.3513		EMC9	-75.7911
		SHANK2	1.15374e-66	-0.383586	-25.2928		SHANK2	-65.9379
		PBXIP1	1.55151e-66	0.384298	25.2904		PBXIP1	65.8092
		SARS1	9.85648e-72	-0.355949	-25.2746		SARS1	-71.0063
		SCOC	3.44748e-82	-0.30984	-25.2403		SCOC	-81.4625
		VSIG4	1.28536e-76	0.331612	25.1664		VSIG4	75.891
		LMO4	3.46425e-56	-0.453755	-25.1654		LMO4	-55.4604
		TXNDC9	1.50654e-78	-0.323129	-25.1466		TXNDC9	-77.822
		CHDH	3.09278e-86	0.293692	25.1135		CHDH	85.5097
		FRMPD4	1.09956e-57	-0.440064	-25.0655		FRMPD4	-56.9588
		PIDD1	1.65732e-69	0.364386	25.0627		PIDD1	68.7806
		TMEM59L	2.95308e-55	-0.459495	-25.0561		TMEM59L	-54.5297
		MRPL30	2.05929e-79	-0.318066	-25.0274		MRPL30	-78.6863
		IARS1	5.67897e-71	-0.355923	-25.0021		IARS1	-70.2457
		NBEA	1.69087e-58	-0.432654	-24.9952		NBEA	-57.7719
		TOMM70	3.04509e-74	-0.33908	-24.9279		TOMM70	-73.5164
		RFTN2	1.48273e-66	0.377716	24.8646		RFTN2	65.8289
		ATP11C	4.25906e-76	0.329739	24.8527		ATP11C	75.3707
		NWD1	7.45965e-54	0.467727	24.849		NWD1	53.1273
		MSX1	3.00313e-64	0.39063	24.8138		MSX1	63.5224
		R3HDM1	2.40797e-77	-0.323798	-24.8088		R3HDM1	-76.6183
		PAFAH1B1	1.34591e-71	-0.349808	-24.7912		PAFAH1B1	-70.871
		NMU	2.85025e-83	-0.300323	-24.7902		NMU	-82.5451
		PDLIM4	2.58701e-59	0.423086	24.7874		PDLIM4	58.5872
		INPPL1	6.99173e-82	0.305406	24.7853		INPPL1	81.1554
		PHF14	4.86375e-75	-0.333392	-24.7754		PHF14	-74.313
		CARD6	8.05048e-78	0.32119	24.7619		CARD6	77.0942
		IFITM2	9.06224e-86	0.291132	24.7587		IFITM2	85.0428
		SH3GL2	4.4666e-48	-0.522807	-24.7549		SH3GL2	-47.35
		SCARA3	2.93857e-73	0.341273	24.7532		SCARA3	72.5319
		PITPNA	4.46443e-75	-0.332667	-24.7339		PITPNA	-74.3502
		MRPS23	2.53149e-71	-0.350249	-24.7264		MRPS23	-70.5966
		AGAP2	9.93548e-64	-0.392194	-24.7093		AGAP2	-63.0028
		TMEM14B	5.43176e-92	-0.270576	-24.6941		TMEM14B	-91.2651
		GSDMD	2.68164e-71	0.349849	24.6894		GSDMD	70.5716
		HSPB8	7.4449e-61	0.410476	24.6811		HSPB8	60.1281
		DNM1L	3.6572e-71	-0.350194	-24.6666		DNM1L	-70.4369
		RAPGEF3	1.27152e-65	0.379738	24.6434		RAPGEF3	64.8957
		ATP6AP2	2.48905e-66	-0.375475	-24.6326		ATP6AP2	-65.604
		ATP5MC1	1.35528e-87	-0.2831	-24.5923		ATP5MC1	-86.868
		PECAM1	6.10298e-66	0.376817	24.5739		PECAM1	65.2145
		PRKCZ	2.50549e-69	-0.358075	-24.5644		PRKCZ	-68.6011
		PARD3	9.83745e-79	0.31489	24.5637		PARD3	78.0071
		DUSP6	5.62701e-67	-0.370747	-24.5619		DUSP6	-66.2497
		RNF175	8.16207e-54	-0.462117	-24.533		RNF175	-53.0882
		PIAS2	1.84395e-79	-0.311465	-24.523		PIAS2	-78.7343
		TMEM17	2.37442e-72	-0.342213	-24.5108		TMEM17	-71.6244
		RANBP3L	8.98195e-62	0.401042	24.4823		RANBP3L	61.0466
		LINC00473	3.00649e-60	-0.411016	-24.4645		LINC00473	-59.5219
		OXR1	5.72032e-59	-0.418657	-24.3837		OXR1	-58.2426
		GRIK2	1.61302e-70	-0.349165	-24.369		GRIK2	-69.7924
		SLC9A6	6.15927e-56	-0.441321	-24.3655		SLC9A6	-55.2105
		LPPR4	1.23763e-65	-0.374854	-24.3308		LPPR4	-64.9074
		RAP1GDS1	3.71802e-72	-0.340506	-24.3223		RAP1GDS1	-71.4297
		ATP5MPL	1.92359e-62	-0.394061	-24.3198		ATP5MPL	-61.7159
		AMPH	1.15151e-43	-0.566163	-24.3103		AMPH	-42.9387
		NPTN	5.14496e-61	-0.402266	-24.252		NPTN	-60.2886
		ASNS	1.11554e-67	-0.361858	-24.2273		ASNS	-66.9525
		TMEM163	3.34711e-69	-0.353554	-24.2097		TMEM163	-68.4753
		G3BP2	1.30374e-62	-0.390804	-24.1848		G3BP2	-61.8848
		EXOSC5	7.77128e-75	-0.326186	-24.1735		EXOSC5	-74.1095
		NWD2	1.21461e-49	-0.493787	-24.1538		NWD2	-48.9156
		OPCML	3.88521e-58	-0.420532	-24.143		OPCML	-57.4106
		NAPB	8.36631e-51	-0.481188	-24.0967		NAPB	-50.0775
		GAREM2	8.57208e-71	0.343669	24.0798		GAREM2	70.0669
		BTG1	1.92279e-84	0.287606	24.0772		BTG1	83.7161
		MT1E	5.77525e-65	0.374605	24.064		MT1E	64.2384
		UBE2E3	1.3616e-88	-0.273832	-24.0605		UBE2E3	-87.8659
		DTD1	3.65351e-81	-0.298984	-24.0495		DTD1	-80.4373
		CASP6	6.09351e-76	0.319544	24.0345		CASP6	75.2151
		MKNK2	1.78168e-61	0.395534	24.0283		MKNK2	60.7492
		PCSK2	1.32915e-49	-0.491297	-24.0128		PCSK2	-48.8764
		PPP2R2C	1.0594e-72	-0.333578	-24.0092		PPP2R2C	-71.9749
		OPN3	9.94124e-61	-0.399809	-23.9896		OPN3	-60.0026
		PRMT6	6.5787e-77	-0.314834	-23.9846		PRMT6	-76.1819
		MRPS30	5.79168e-79	-0.306421	-23.9735		MRPS30	-78.2372
		CHRM3	9.00981e-52	-0.46938	-23.9596		CHRM3	-51.0453
		ARHGEF10	4.1956e-55	0.440509	23.9537		ARHGEF10	54.3772
		COPG2IT1	2.78718e-31	-0.78395	-23.9535		COPG2IT1	-30.5548
		DNM3	1.39888e-58	-0.414021	-23.9529		DNM3	-57.8542
		YES1	2.69081e-72	0.334546	23.9435		YES1	71.5701
		RASGRP1	1.68665e-68	-0.353203	-23.9376		RASGRP1	-67.773
		DLEC1	1.42606e-64	0.374885	23.9348		DLEC1	63.8459
		FAM3C	3.47206e-68	-0.354276	-23.8992		FAM3C	-67.4594
		GPM6A	2.08568e-57	-0.421485	-23.8901		GPM6A	-56.6808
		JAZF1	1.90553e-70	-0.342565	-23.8836		JAZF1	-69.72
		BBS7	4.70378e-57	-0.423491	-23.8542		BBS7	-56.3276
		LRTM2	5.52013e-64	-0.377005	-23.8486		LRTM2	-63.2581
		ASTN1	6.67285e-65	-0.371496	-23.841		ASTN1	-64.1757
		METTL7A	3.39694e-68	0.353338	23.8393		METTL7A	67.4689
		FYCO1	4.48624e-68	0.35315	23.784		FYCO1	67.3481
		SLC6A17	3.9722e-58	-0.414184	-23.7746		SLC6A17	-57.401
		KCNE4	9.32108e-46	0.527103	23.7357		KCNE4	45.0305
		LRP10	4.2466e-72	0.332459	23.7283		LRP10	71.372
		SLC39A12	1.7373e-58	0.410668	23.7202		SLC39A12	57.7601
		IMMT	4.47797e-71	-0.336645	-23.6826		IMMT	-70.3489
		DUSP1	2.42093e-54	0.440751	23.6313		DUSP1	53.616
		ZCCHC17	5.44646e-88	-0.27065	-23.618		ZCCHC17	-87.2639
		WDR54	2.24051e-64	-0.370744	-23.5977		WDR54	-63.6497
		ATP1A3	2.65194e-60	-0.395623	-23.5698		ATP1A3	-59.5764
		AP2M1	2.17878e-58	-0.408617	-23.5616		AP2M1	-57.6618
		SUSD4	1.28403e-60	-0.392867	-23.5294		SUSD4	-59.8914
		MYCBP2	1.26774e-66	-0.356991	-23.5246		MYCBP2	-65.897
		ST8SIA5	1.407e-65	-0.362655	-23.5188		ST8SIA5	-64.8517
		PRELP	6.41655e-74	0.321288	23.516		PRELP	73.1927
		ZHX3	6.43093e-75	0.316941	23.5144		ZHX3	74.1917
		FGF14	7.16902e-58	-0.41121	-23.4984		FGF14	-57.1445
		CCNH	6.6065e-67	-0.354973	-23.4921		CCNH	-66.18
		MAST3	5.57169e-63	-0.377266	-23.4863		MAST3	-62.254
		CSRNP1	1.1289e-69	0.340608	23.484		CSRNP1	68.9473
		NUDT18	3.85192e-58	-0.407893	-23.4189		NUDT18	-57.4143
		GJA1	1.95893e-57	0.412963	23.4183		GJA1	56.708
		BFSP1	5.69835e-82	-0.288241	-23.4179		BFSP1	-81.2443
		NDN	1.65047e-76	-0.308882	-23.4078		NDN	-75.7824
		INPP5D	7.28066e-74	0.319989	23.4033		INPP5D	73.1378
		TRIM37	4.08416e-56	-0.422359	-23.394		TRIM37	-55.3889
		APOO	9.13949e-61	-0.389519	-23.3864		APOO	-60.0391
		ATP6V1D	1.63187e-67	-0.350055	-23.3792		ATP6V1D	-66.7873
		PTBP1	4.45824e-83	0.283658	23.3595		PTBP1	82.3508
		RPL15	4.2423e-73	-0.322586	-23.3463		RPL15	-72.3724
		TRUB2	1.22924e-81	-0.288496	-23.3423		TRUB2	-80.9104
		ATP5F1A	7.88611e-61	-0.388174	-23.3304		ATP5F1A	-60.1031
		ITPRID2	6.18206e-79	0.298268	23.3272		ITPRID2	78.2089
		OSBPL11	1.122e-75	0.310995	23.3091		OSBPL11	74.95
		PLSCR4	2.43192e-56	0.418978	23.3011		PLSCR4	55.6141
		LAMB2	4.27559e-67	0.351077	23.3007		LAMB2	66.369
		BASP1	1.42025e-57	-0.409796	-23.2959		BASP1	-56.8476
		CYRIA	4.40753e-67	-0.35074	-23.2736		CYRIA	-66.3558
		TMEM130	1.76565e-51	-0.458494	-23.27		TMEM130	-50.7531
		CLEC2B	1.81281e-79	0.295371	23.258		CLEC2B	78.7416
		MEAF6	1.01461e-77	-0.30205	-23.2559		MEAF6	-76.9937
		TMEM132D	1.157e-60	-0.387334	-23.2155		TMEM132D	-59.9367
		SYNJ1	1.18611e-60	-0.387397	-23.2151		SYNJ1	-59.9259
		DLC1	1.1771e-59	0.393609	23.1951		DLC1	58.9292
		PHF19	2.40451e-85	0.274108	23.1947		PHF19	84.619
		KTN1	8.74109e-70	0.335622	23.1775		KTN1	69.0584
		SLC25A18	1.525e-70	0.331739	23.161		SLC25A18	69.8167
		SLC12A5	7.14305e-49	-0.480424	-23.1306		SLC12A5	-48.1461
		MET	3.46984e-43	-0.544655	-23.1259		MET	-42.4597
		LPP	3.99677e-62	0.37636	23.1079		LPP	61.3983
		TCEAL2	8.35363e-76	-0.307748	-23.1052		TCEAL2	-75.0781
		BCAS2	2.3434e-74	-0.313667	-23.0954		BCAS2	-73.6302
		PFKM	8.38151e-65	-0.36017	-23.0785		PFKM	-64.0767
		GSKIP	3.33775e-68	-0.341494	-23.0428		GSKIP	-67.4765
		LRRC49	5.94099e-65	-0.358616	-23.0325		LRRC49	-64.2261
		MPZL2	1.07537e-73	0.31554	23.0244		MPZL2	72.9684
		EGR3	1.62467e-69	-0.334685	-23.0227		EGR3	-68.7892
		SDHB	7.16917e-64	-0.364261	-23.0011		SDHB	-63.1445
		COPS3	1.74234e-68	-0.339447	-23.0005		COPS3	-67.7589
		PPP2R2B	7.93458e-88	-0.263896	-22.9855		PPP2R2B	-87.1005
		SPRYD7	1.28193e-72	-0.319715	-22.985		SPRYD7	-71.8921
		PTPRC	4.09065e-56	0.414566	22.9621		PTPRC	55.3882
		ZFP36L2	5.96434e-61	0.381196	22.9573		ZFP36L2	60.2244
		MXI1	3.32063e-93	0.24815	22.9486		MXI1	92.4788
		NAP1L3	9.25511e-50	-0.467853	-22.9405		NAP1L3	-49.0336
		ALKBH6	2.11498e-93	-0.247492	-22.9363		ALKBH6	-92.6747
		GPATCH2	1.59672e-69	-0.333336	-22.9324		GPATCH2	-68.7968
		TBC1D2B	3.95974e-96	0.240366	22.9315		TBC1D2B	95.4023
		FOXJ1	6.36276e-55	0.423078	22.9293		FOXJ1	54.1964
		CD99	1.36811e-70	0.327911	22.9091		CD99	69.8639
		VDAC3	8.45874e-50	-0.466552	-22.8949		VDAC3	-49.0727
		EGFR	8.2524e-66	0.351399	22.8702		EGFR	65.0834
		SLC35B1	1.9438e-78	-0.294269	-22.868		SLC35B1	-77.7113
		GOT2	1.22921e-65	-0.352162	-22.8589		GOT2	-64.9104
		EMX2	3.80887e-73	0.315423	22.8427		EMX2	72.4192
		RPP40	5.67716e-75	-0.307606	-22.8385		RPP40	-74.2459
		SREK1	6.04555e-82	0.281062	22.8274		SREK1	81.2186
		LGALS8	7.33854e-57	-0.406275	-22.806		LGALS8	-56.1344
		LOC283484	2.70618e-20	-1.16373	-22.7715		LOC283484	-19.5676
		EGR4	2.27438e-60	-0.381783	-22.7707		EGR4	-59.6431
		RTN4IP1	5.79645e-56	-0.412234	-22.7705		RTN4IP1	-55.2368
		ITGA5	1.7782e-66	0.346313	22.7701		ITGA5	65.75
		ARMCX5	6.30849e-67	-0.343695	-22.7526		ARMCX5	-66.2001
		SLC8A1	3.66001e-64	-0.35841	-22.7363		SLC8A1	-63.4365
		ITGB4	6.05412e-65	0.354047	22.7362		ITGB4	64.2179
		MCL1	2.92028e-74	0.308987	22.7212		MCL1	73.5346
		NKIRAS1	8.19404e-66	-0.348956	-22.7123		NKIRAS1	-65.0865
		CAPN2	3.30025e-77	0.296762	22.6968		CAPN2	76.4815
		SRRM2	4.73933e-63	0.364074	22.6907		SRRM2	62.3243
		RP5-1022P6.2	1.28431e-84	-0.270428	-22.6866		RP5-1022P6.2	-83.8913
		HIGD1A	1.50319e-68	-0.334469	-22.6847		HIGD1A	-67.823
		MGST3	3.78694e-81	-0.281929	-22.6732		MGST3	-80.4217
		VASP	5.3573e-78	0.293329	22.6658		VASP	77.2711
		PLEKHB2	3.41026e-81	-0.281446	-22.6472		PLEKHB2	-80.4672
		ATOH7	2.67168e-49	-0.465438	-22.6078		ATOH7	-48.5732
		COPS4	9.4414e-64	-0.358438	-22.5905		COPS4	-63.025
		CTDSP2	1.07229e-78	0.289421	22.5661		CTDSP2	77.9697
		C5orf22	8.29675e-68	-0.336308	-22.5599		C5orf22	-67.0811
		PCDH19	3.90445e-61	-0.373306	-22.5508		PCDH19	-60.4084
		SP110	2.14467e-70	0.323636	22.5473		SP110	69.6686
		PPP3CA	1.03406e-48	-0.468978	-22.5041		PPP3CA	-47.9855
		LATS2	4.88881e-76	0.298796	22.5026		LATS2	75.3108
		MCTS1	6.81067e-62	-0.36778	-22.4959		MCTS1	-61.1668
		RAN	2.44037e-56	-0.40441	-22.4903		RAN	-55.6125
		PLCL2	1.98349e-54	-0.418667	-22.4835		PLCL2	-53.7026
		TTC38	2.72245e-75	0.301445	22.4772		TTC38	74.565
		MLIP	1.82572e-62	-0.363927	-22.4683		MLIP	-61.7386
		WASF1	2.1749e-55	-0.409539	-22.3865		WASF1	-54.6626
		DNAJB6	1.07409e-75	0.298606	22.3862		DNAJB6	74.969
		MRTO4	2.60988e-71	-0.317019	-22.3763		MRTO4	-70.5834
		SSTR1	1.97262e-70	-0.320842	-22.3643		SSTR1	-69.705
		GOLIM4	8.52361e-47	0.485021	22.3446		GOLIM4	46.0694
		ATP5MG	1.85218e-79	-0.283776	-22.3423		ATP5MG	-78.7323
		UHRF1	9.98998e-68	0.333362	22.3354		UHRF1	67.0004
		MS4A7	9.75111e-58	0.391509	22.3203		MS4A7	57.0109
		ADCY1	1.51865e-51	-0.439193	-22.3191		ADCY1	-50.8185
		SERINC3	4.32436e-69	-0.326186	-22.2994		SERINC3	-68.3641
		NDFIP2	3.26568e-54	-0.416679	-22.2865		NDFIP2	-53.486
		PGCP	5.42106e-76	0.295722	22.2578		PGCP	75.2659
		FGR	8.30897e-64	0.352817	22.2558		FGR	63.0805
		CCDC151	1.81956e-78	0.285981	22.2322		CCDC151	77.74
		NDRG3	1.1279e-56	-0.39688	-22.2045		NDRG3	-55.9477
		VEZF1	1.40568e-63	0.353045	22.1897		VEZF1	62.8521
		PEX11B	1.2459e-64	-0.347227	-22.1894		PEX11B	-63.9045
		TSNAX	6.78606e-77	-0.291174	-22.1783		TSNAX	-76.1684
		LMBR1	1.78175e-69	-0.322396	-22.1644		LMBR1	-68.7492
		ELOVL4	6.39083e-46	-0.489489	-22.1222		ELOVL4	-45.1944
		CHCHD2	7.52308e-81	-0.275721	-22.0918		CHCHD2	-80.1236
		NDUFV1	6.98432e-72	-0.31042	-22.0882		NDUFV1	-71.1559
		PDGFRB	5.5089e-70	0.318594	22.0655		PDGFRB	69.2589
		PNMA1	1.12364e-62	-0.355781	-22.0404		PNMA1	-61.9494
		SNAPC5	5.45283e-81	-0.27448	-22.0307		SNAPC5	-80.2634
		SCN2A	3.53595e-54	-0.412131	-22.029		SCN2A	-53.4515
		PCDHAC2	3.56755e-60	-0.370546	-22.0281		PCDHAC2	-59.4476
		TLN2	1.13732e-75	-0.293837	-22.0213		TLN2	-74.9441
		EIF4H	2.5206e-84	-0.263409	-22.0206		EIF4H	-83.5985
		CCDC113	2.12627e-73	-0.30301	-22.0204		CCDC113	-72.6724
		PREPL	9.00163e-49	-0.45825	-22.0169		PREPL	-48.0457
		RFK	4.6649e-61	-0.364613	-21.9975		RFK	-60.3312
		IGDCC4	2.84885e-67	0.33055	21.9966		IGDCC4	66.5453
		YWHAG	9.31355e-60	-0.371931	-21.9554		YWHAG	-59.0309
		P3H2	4.18977e-70	0.316417	21.9523		P3H2	69.3778
		FBXO9	1.83347e-87	-0.253026	-21.9466		FBXO9	-86.7367
		GRIA1	6.12164e-52	-0.42848	-21.9438		GRIA1	-51.2131
		TBC1D30	1.11219e-46	-0.476969	-21.9185		TBC1D30	-45.9538
		CKMT1B	3.22788e-47	-0.470744	-21.8854		CKMT1B	-46.4911
		FBXL2	3.49086e-61	-0.361873	-21.8778		FBXL2	-60.4571
		GABRA4	3.44765e-59	-0.37418	-21.8755		GABRA4	-58.4625
		HMGCLL1	1.53758e-55	-0.398667	-21.8522		HMGCLL1	-54.8132
		LINGO1	1.78074e-62	-0.353756	-21.8442		LINGO1	-61.7494
		DNAJC19	4.33505e-81	-0.271613	-21.8276		DNAJC19	-80.363
		FBLN1	3.33227e-67	0.32834	21.8272		FBLN1	66.4773
		ID4	1.12236e-51	0.428309	21.8223		ID4	50.9499
		ATP1A1	5.15516e-53	-0.417098	-21.8091		ATP1A1	-52.2878
		ZFHX3	2.56804e-63	0.348368	21.8045		ZFHX3	62.5904
		CDKN2AIPNL	9.04806e-87	-0.253387	-21.8023		CDKN2AIPNL	-86.0434
		CEP41	2.7392e-65	-0.337485	-21.7888		CEP41	-64.5624
		TLR2	6.67957e-86	0.255641	21.7742		TLR2	85.1753
		ATP5PB	4.01165e-62	-0.354643	-21.7739		ATP5PB	-61.3967
		DDX25	1.75547e-66	-0.330962	-21.7626		DDX25	-65.7556
		ACSS3	8.28942e-68	0.324367	21.759		ACSS3	67.0815
		FOXO4	8.83989e-66	0.33447	21.7585		FOXO4	65.0536
		NEGR1	2.33843e-59	-0.370461	-21.7205		NEGR1	-58.6311
		LAT2	1.51069e-65	0.334992	21.7144		LAT2	64.8208
		NETO1	1.01928e-54	-0.402162	-21.7134		NETO1	-53.9917
		PTAR1	6.40227e-71	0.309334	21.7133		PTAR1	70.1937
		RUNX3	2.39835e-63	0.34664	21.7067		RUNX3	62.6201
		SMYD3	3.7817e-58	-0.377986	-21.7049		SMYD3	-57.4223
		ARMC3	8.7819e-60	0.366971	21.672		ARMC3	59.0564
		CYP4X1	5.31806e-49	-0.448607	-21.6562		CYP4X1	-48.2742
		PNMA2	1.35582e-43	-0.505011	-21.6487		PNMA2	-42.8678
		PSMA1	2.52459e-59	-0.368997	-21.6224		PSMA1	-58.5978
		SLC7A14	5.73241e-53	-0.41377	-21.6161		SLC7A14	-52.2417
		TSPAN13	4.71101e-48	-0.455931	-21.5778		TSPAN13	-47.3269
		UCMA	2.1609e-76	-0.285153	-21.5762		UCMA	-75.6654
		MANBAL	3.24115e-89	-0.243701	-21.5649		MANBAL	-88.4893
		RNF130	2.0518e-59	0.367279	21.5548		RNF130	58.6879
		ATP6V0D1	5.17936e-70	-0.311076	-21.5531		ATP6V0D1	-69.2857
		SNU13	2.14928e-71	-0.30495	-21.5501		SNU13	-70.6677
		ATP6V0E2	1.95718e-67	-0.322914	-21.541		ATP6V0E2	-66.7084
		VAMP2	6.09678e-59	-0.369768	-21.526		VAMP2	-58.2149
		SYT4	1.20166e-40	-0.538532	-21.4983		SYT4	-39.9202
		BTBD10	2.15648e-60	-0.359707	-21.4624		BTBD10	-59.6663
		ISCA1	1.71307e-65	-0.331362	-21.461		ISCA1	-64.7662
		SMIM29	5.70223e-90	-0.240364	-21.451		SMIM29	-89.244
		ACKR3	5.98731e-61	0.355487	21.4084		ACKR3	60.2228
		SRD5A3	3.638e-70	-0.30824	-21.4039		SRD5A3	-69.4391
		RNF112	3.57461e-71	-0.303698	-21.3946		RNF112	-70.4468
		HACL1	3.94888e-76	-0.283518	-21.3783		HACL1	-75.4035
		SLC7A7	1.52693e-61	0.351259	21.3622		SLC7A7	60.8162
		CNRIP1	2.57358e-64	-0.335528	-21.3361		CNRIP1	-63.5895
		KCNB2	5.91668e-55	-0.393076	-21.3157		KCNB2	-54.2279
		OSBPL10	2.05123e-69	-0.310318	-21.3151		OSBPL10	-68.688
		BZW2	1.65631e-79	-0.270474	-21.3082		BZW2	-78.7809
		LOC730034	2.42465e-78	-0.274428	-21.2998		LOC730034	-77.6154
		PITHD1	4.32819e-58	-0.371237	-21.2955		PITHD1	-57.3637
		NRGN	1.13647e-43	-0.495603	-21.2834		NRGN	-42.9444
		SKP1	7.36802e-68	-0.316975	-21.2794		SKP1	-67.1326
		POP4	2.65524e-77	-0.277771	-21.2706		POP4	-76.5759
		MIR7-3HG	2.34675e-23	-0.939624	-21.2632		MIR7-3HG	-22.6295
		CEBPB	3.52602e-77	0.277773	21.2365		CEBPB	76.4527
		CNR1	1.07062e-38	-0.559127	-21.2302		CNR1	-37.9704
		REPS2	1.03622e-55	-0.386038	-21.2262		REPS2	-54.9846
		ST8SIA3	6.60922e-62	-0.346659	-21.2085		ST8SIA3	-61.1798
		AZGP1	2.73908e-59	0.36213	21.2072		AZGP1	58.5624
		QPCT	1.38938e-59	-0.360288	-21.2055		QPCT	-58.8572
		SOX9	6.52846e-62	0.346459	21.1982		SOX9	61.1852
		MYO10	5.85112e-51	0.421995	21.198		MYO10	50.2328
		SLC10A4	8.53982e-85	-0.251854	-21.173		SLC10A4	-84.0686
		EMC1	1.64345e-67	-0.317033	-21.1728		EMC1	-66.7842
		DSTN	2.72018e-72	-0.295777	-21.1674		DSTN	-71.5654
		EGR2	1.63625e-61	-0.347844	-21.1441		EGR2	-60.7861
		XKR4	1.79539e-59	-0.359847	-21.1395		XKR4	-58.7458
		SLC15A3	2.9203e-68	0.312828	21.1267		SLC15A3	67.5346
		SLC25A5	1.72747e-72	-0.294319	-21.1211		SLC25A5	-71.7626
		EEF1E1	4.21909e-61	-0.349524	-21.1024		EEF1E1	-60.3748
		HMGCS1	2.06167e-59	-0.359535	-21.0996		HMGCS1	-58.6858
		SLC17A7	1.12487e-48	-0.439692	-21.0827		SLC17A7	-47.9489
		MYOF	3.97449e-58	0.367014	21.0669		MYOF	57.4007
		ACOT4	2.22703e-61	-0.34719	-21.0578		ACOT4	-60.6523
		CDKN1A	2.23548e-58	0.364793	21.0306		CDKN1A	57.6506
		LETMD1	7.70711e-61	-0.349767	-21.0256		LETMD1	-60.1131
		MRPL37	2.59036e-72	-0.293423	-21.0052		MRPL37	-71.5866
		NDUFA4	3.88253e-65	-0.325536	-20.9681		NDUFA4	-64.4109
		FAM189A2	5.50016e-59	0.359835	20.9638		FAM189A2	58.2596
		NTPCR	6.76107e-76	-0.278655	-20.9465		NTPCR	-75.17
		VSIR	2.86519e-59	0.357619	20.9361		VSIR	58.5428
		SELENOH	1.07306e-93	-0.225188	-20.9356		SELENOH	-92.9694
		LCLAT1	1.2997e-77	-0.272128	-20.9229		LCLAT1	-76.8862
		TXNIP	5.20019e-49	0.433218	20.9175		TXNIP	48.284
		GNAS	2.32365e-66	-0.31837	-20.8959		GNAS	-65.6338
		ARPC1A	4.74656e-54	-0.39186	-20.8954		ARPC1A	-53.3236
		RBM6	1.94308e-73	0.28727	20.8878		RBM6	72.7115
		CHAF1B	1.67668e-64	-0.327448	-20.8832		CHAF1B	-63.7756
		MLKL	7.24662e-68	0.31054	20.8496		MLKL	67.1399
		LAMP2	3.44049e-60	0.350452	20.839		LAMP2	59.4634
		LOC286002	3.74715e-36	-0.588127	-20.8352		LOC286002	-35.4263
		FREM3	9.37186e-66	-0.320188	-20.8213		FREM3	-65.0282
		PPP2R1B	4.91026e-65	0.32367	20.8149		PPP2R1B	64.3089
		FCGR2A	6.81918e-62	0.340095	20.8023		FCGR2A	61.1663
		PLEKHA7	4.76794e-67	0.31358	20.7972		PLEKHA7	66.3217
		RHOJ	1.00895e-64	0.324714	20.7804		RHOJ	63.9961
		FOXD1	1.43312e-50	0.416887	20.7792		FOXD1	49.8437
		PGK1	1.7107e-50	-0.417523	-20.7788		PGK1	-49.7668
		ASPHD1	8.21939e-82	-0.256002	-20.7579		ASPHD1	-81.0852
		MPPED1	5.57418e-66	-0.318105	-20.7575		MPPED1	-65.2538
		ENTPD3	2.04213e-49	-0.426106	-20.7471		ENTPD3	-48.6899
		ZNF438	1.54531e-99	0.209827	20.7333		ZNF438	98.811
		ANXA2	3.78403e-63	0.33202	20.7254		ANXA2	62.422
		TJP2	3.85886e-50	0.419305	20.7193		TJP2	49.4135
		PLD3	8.86192e-52	-0.405795	-20.7168		PLD3	-51.0525
		ZIC2	2.38531e-55	0.379261	20.7162		ZIC2	54.6225
		C1S	5.1822e-64	0.327192	20.7065		C1S	63.2855
		NIPSNAP1	3.15252e-77	-0.270538	-20.6965		NIPSNAP1	-76.5013
		CAVIN1	3.53469e-53	0.39445	20.6896		CAVIN1	52.4516
		LONRF2	2.67008e-54	-0.386096	-20.6845		LONRF2	-53.5735
		TUBB4A	9.58121e-59	-0.356502	-20.6837		TUBB4A	-58.0186
		FANCC	1.06667e-79	0.261648	20.6628		FANCC	78.972
		PTGES2	1.66233e-66	-0.313974	-20.653		PTGES2	-65.7793
		LCP1	1.6677e-68	0.304698	20.6518		LCP1	67.7779
		CDKN3	1.91346e-62	-0.334274	-20.6308		CDKN3	-61.7182
		H1-2	1.6043e-52	0.3982	20.6246		H1-2	51.7947
		WBP11	1.25598e-77	-0.268186	-20.6238		WBP11	-76.901
		ATP2B3	3.32232e-47	-0.443715	-20.6232		ATP2B3	-46.4786
		ACTB	1.19337e-49	-0.421481	-20.6202		ACTB	-48.9232
		STON2	1.2895e-53	0.389676	20.6098		STON2	52.8896
		LOC339524	2.1268e-62	-0.333813	-20.587		LOC339524	-61.6723
		NDUFA9	6.14573e-72	-0.289093	-20.5867		NDUFA9	-71.2114
		FH	3.47684e-64	-0.324335	-20.5819		FH	-63.4588
		FAM89A	2.50487e-76	0.27196	20.5605		FAM89A	75.6012
		HAPLN1	8.72799e-76	-0.273709	-20.5444		HAPLN1	-75.0591
		COG1	7.00136e-60	-0.347023	-20.5281		COG1	-59.1548
		PI4KA	4.11603e-51	-0.407312	-20.5226		PI4KA	-50.3855
		PXN	1.63389e-91	0.225938	20.5122		PXN	90.7868
		NDUFA5	1.75944e-62	-0.332132	-20.5107		NDUFA5	-61.7546
		EIF2B3	5.45301e-67	-0.309382	-20.5007		EIF2B3	-66.2634
		MMD	1.43535e-61	-0.336762	-20.4896		MMD	-60.843
		RPA3	5.61409e-60	-0.345569	-20.4752		RPA3	-59.2507
		RTN4	1.13037e-70	-0.29271	-20.4741		RTN4	-69.9468
		EID2	1.32249e-64	-0.320421	-20.468		EID2	-63.8786
		VCAN	4.71215e-47	0.441593	20.4576		VCAN	46.3268
		ZNF395	1.0496e-79	0.25873	20.4342		ZNF395	78.979
		ALDOA	1.70327e-48	-0.426988	-20.3966		ALDOA	-47.7687
		TRAPPC6B	2.8617e-57	-0.360686	-20.3944		TRAPPC6B	-56.5434
		LRRC20	2.25104e-75	-0.27292	-20.3728		LRRC20	-74.6476
		HECTD2	1.24231e-74	-0.275447	-20.3571		HECTD2	-73.9058
		FXYD5	3.90373e-75	0.273572	20.3561		FXYD5	74.4085
		LOC441052	6.04447e-47	-0.440405	-20.3549		LOC441052	-46.2186
		DOCK6	1.019e-66	0.308191	20.3381		DOCK6	65.9918
		FNDC5	3.04983e-79	-0.259003	-20.3358		FNDC5	-78.5157
		CNTNAP5	3.17165e-53	-0.387277	-20.3316		CNTNAP5	-52.4987
		CDK7	1.83901e-58	-0.351955	-20.3203		CDK7	-57.7354
		SZRD1	1.94784e-69	0.29572	20.3191		SZRD1	68.7104
		CALCOCO2	1.07383e-84	0.241785	20.3024		CALCOCO2	83.9691
		EIPR1	1.40403e-78	-0.260725	-20.2981		EIPR1	-77.8526
		ZC3H12C	5.29071e-73	0.280668	20.2857		ZC3H12C	72.2765
		CRMP1	1.96851e-51	-0.400042	-20.2845		CRMP1	-50.7059
		LEAP2	6.26753e-66	0.311046	20.2811		LEAP2	65.2029
		APOLD1	2.85311e-74	0.275609	20.2696		APOLD1	73.5447
		PLOD2	5.40513e-71	0.288419	20.2664		PLOD2	70.2672
		SWAP70	3.22719e-71	0.287344	20.2552		SWAP70	70.4912
		AP3M2	1.24911e-59	-0.343806	-20.2514		AP3M2	-58.9034
		CLTA	3.71317e-74	-0.275618	-20.2387		CLTA	-73.4303
		SUSD1	2.67449e-55	-0.370826	-20.237		SUSD1	-54.5728
		LILRB3	3.59621e-68	0.29999	20.2325		LILRB3	67.4442
		LOC157503	7.69054e-57	-0.360515	-20.2299		LOC157503	-56.114
		NPY	5.31852e-54	-0.37969	-20.2277		NPY	-53.2742
		RIT2	3.07507e-48	-0.425665	-20.2243		RIT2	-47.5121
		TEP1	5.66124e-75	0.272194	20.2096		TEP1	74.2471
		CDKN2D	8.73601e-82	-0.249047	-20.1874		CDKN2D	-81.0587
		HINT1	3.53321e-66	-0.308363	-20.1829		HINT1	-65.4518
		IFITM1	2.57411e-70	0.289954	20.1777		IFITM1	69.5894
		FAM162A	2.25087e-61	-0.332351	-20.1563		FAM162A	-60.6476
		B9D1	3.54347e-71	-0.28592	-20.1432		B9D1	-70.4506
		IFITM3	1.17651e-73	0.27618	20.1417		IFITM3	72.9294
		TM2D3	1.30855e-57	-0.354048	-20.1394		TM2D3	-56.8832
		SLC25A3	6.8995e-84	-0.242003	-20.1253		SLC25A3	-83.1612
		RAB29	3.99074e-81	0.249796	20.0833		RAB29	80.3989
		SNURF	6.9194e-56	-0.364081	-20.0827		SNURF	-55.1599
		KIF1C	6.16287e-53	0.384187	20.0585		KIF1C	52.2102
		GAPDH	1.66074e-60	-0.335479	-20.0548		GAPDH	-59.7797
		PLA1A	1.57844e-61	0.329817	20.0534		PLA1A	60.8018
		MKLN1	3.46206e-74	0.272979	20.0532		MKLN1	73.4607
		KCNQ3	2.39127e-48	-0.420565	-20.0279		KCNQ3	-47.6214
		LOC399947	8.65339e-58	-0.350632	-20.0081		LOC399947	-57.0628
		RBPMS	1.75514e-63	0.318817	20.0076		RBPMS	62.7557
		ANK3	1.15298e-67	-0.298759	-19.9984		ANK3	-66.9382
		FAM216A	1.97534e-55	-0.365474	-19.993		FAM216A	-54.7044
		KCNQ2	4.23109e-69	-0.292391	-19.9918		KCNQ2	-68.3735
		NPTX1	1.63406e-50	-0.40151	-19.9899		NPTX1	-49.7867
		HSPA12A	3.83485e-57	-0.35422	-19.9838		HSPA12A	-56.4163
		PDE1A	2.58211e-47	-0.428052	-19.9421		PDE1A	-46.588
		LSM4	3.45978e-69	-0.291048	-19.9254		LSM4	-68.461
		ZNHIT3	7.62761e-70	-0.288165	-19.9173		ZNHIT3	-69.1176
		MERTK	6.68538e-54	0.374555	19.9169		MERTK	53.1749
		LRRC7	1.46701e-59	-0.338122	-19.8929		LRRC7	-58.8336
		SLC52A3	1.53419e-71	0.280916	19.8928		SLC52A3	70.8141
		ARL9	4.46412e-70	-0.286729	-19.8848		ARL9	-69.3503
		GALNT17	1.85784e-49	-0.407929	-19.8788		GALNT17	-48.731
		HPCAL4	8.04866e-56	-0.360751	-19.8753		HPCAL4	-55.0943
		EBNA1BP2	1.37594e-75	-0.265407	-19.8687		EBNA1BP2	-74.8614
		ATP1B1	5.8756e-56	-0.359672	-19.865		ATP1B1	-55.2309
		SPEN	2.6131e-70	0.28544	19.8617		SPEN	69.5828
		PSMA5	3.62469e-60	-0.334039	-19.8555		PSMA5	-59.4407
		RESF1	5.2144e-64	0.313596	19.8452		RESF1	63.2828
		DCAF6	5.56802e-60	-0.334886	-19.8434		DCAF6	-59.2543
		MECOM	3.30785e-57	0.35107	19.8286		MECOM	56.4805
		DDX10	3.25597e-62	-0.32223	-19.8131		DDX10	-61.4873
		HSPB2	1.26691e-60	0.330633	19.804		HSPB2	59.8973
		DLD	1.35578e-56	-0.354231	-19.7901		DLD	-55.8678
		BCL2	2.31675e-57	0.349089	19.7707		BCL2	56.6351
		DOC2A	9.64522e-53	-0.3798	-19.7556		DOC2A	-52.0157
		AQP11	5.32005e-64	-0.312182	-19.753		AQP11	-63.2741
		SLC4A1AP	1.25366e-69	-0.286659	-19.7513		SLC4A1AP	-68.9018
		EAF1	6.74307e-74	-0.26957	-19.7248		EAF1	-73.1711
		LILRA2	2.22216e-67	0.295635	19.705		LILRA2	66.6532
		DGKI	3.11309e-68	-0.291684	-19.6907		DGKI	-67.5068
		BOLA3	7.20053e-81	-0.245685	-19.6898		BOLA3	-80.1426
		ARHGEF6	2.52625e-93	0.212538	19.6805		ARHGEF6	92.5975
		ACTG1	8.16852e-61	-0.327499	-19.6787		ACTG1	-60.0879
		PRPS1	1.14152e-74	-0.265987	-19.6677		PRPS1	-73.9425
		TNFRSF1B	1.06504e-66	0.297984	19.6588		TNFRSF1B	65.9726
		MFSD6	1.21219e-67	-0.293767	-19.6578		MFSD6	-66.9164
		DDX28	1.21274e-65	-0.302541	-19.6398		DDX28	-64.9162
		ZNF217	3.40744e-61	0.324382	19.6146		ZNF217	60.4676
		NXPH2	1.6534e-63	-0.312418	-19.6141		NXPH2	-62.7816
		VTA1	1.87284e-62	-0.317689	-19.6102		VTA1	-61.7275
		CALY	3.0089e-39	-0.50906	-19.6098		CALY	-38.5216
		KCNJ3	1.9467e-54	-0.364895	-19.5988		KCNJ3	-53.7107
		RAB2A	1.94572e-66	-0.298037	-19.5843		RAB2A	-65.7109
		TRAF3IP2	9.75131e-70	0.283545	19.5677		TRAF3IP2	69.0109
		MSRB3	1.30114e-61	0.321129	19.5522		MSRB3	60.8857
		CSNK2A1	3.22514e-65	-0.303136	-19.5497		CSNK2A1	-64.4915
		HCLS1	1.92796e-63	0.311708	19.5487		HCLS1	62.7149
		C1orf115	4.25601e-54	-0.366145	-19.5415		C1orf115	-53.371
		B3GALNT1	1.0655e-66	-0.296101	-19.5345		B3GALNT1	-65.9724
		TMEM14A	6.84225e-56	-0.353874	-19.5214		TMEM14A	-55.1648
		FXYD6	9.54743e-50	-0.398169	-19.5183		FXYD6	-49.0201
		PCP4L1	7.90377e-63	-0.314166	-19.5104		PCP4L1	-62.1022
		BRWD1	5.96205e-68	-0.290173	-19.5068		BRWD1	-67.2246
		DYNC1LI1	7.70887e-65	-0.304205	-19.5035		DYNC1LI1	-64.113
		VPS33B	2.28039e-62	-0.316384	-19.5026		VPS33B	-61.642
		TLR5	3.51924e-57	0.345288	19.4927		TLR5	56.4536
		C1orf162	3.96937e-90	0.218014	19.4907		C1orf162	89.4013
		MPC2	1.13178e-74	-0.263424	-19.4792		MPC2	-73.9462
		PSMC3	1.47078e-64	-0.30493	-19.4644		PSMC3	-63.8325
		EOLA1	6.79747e-73	-0.269657	-19.4605		EOLA1	-72.1677
		CCDC102A	1.25602e-68	0.285926	19.4147		CCDC102A	67.901
		CHST3	2.17873e-65	0.299845	19.3885		CHST3	64.6618
		TUBA1B	2.20223e-54	-0.361325	-19.3877		TUBA1B	-53.6571
		CRB2	1.48305e-65	0.299054	19.3873		CRB2	64.8288
		HSD11B2	2.07147e-74	0.263042	19.3819		HSD11B2	73.6837
		KIFBP	2.07678e-60	-0.324707	-19.3794		KIFBP	-59.6826
		EID1	2.50262e-60	-0.324708	-19.3531		EID1	-59.6016
		NPFF	2.11872e-66	0.294684	19.353		NPFF	65.6739
		ZNF215	1.31426e-61	-0.317624	-19.3374		ZNF215	-60.8813
		TOR1A	4.13902e-69	-0.282395	-19.311		TOR1A	-68.3831
		NDUFV2	3.35169e-63	-0.30906	-19.3085		NDUFV2	-62.4747
		CASP7	4.66241e-75	0.259692	19.3033		CASP7	74.3314
		HIGD1B	1.56095e-52	0.372438	19.2947		HIGD1B	51.8066
		WARS1	1.87305e-55	-0.352428	-19.2875		WARS1	-54.7275
		PPME1	2.2026e-50	-0.388392	-19.2864		PPME1	-49.6571
		THY1	3.22895e-42	-0.464406	-19.2687		THY1	-41.4909
		MYG1	6.54725e-59	-0.331047	-19.2616		MYG1	-58.1839
		MAP2	7.26355e-61	-0.319981	-19.2433		MAP2	-60.1389
		TNS3	1.0692e-50	0.385008	19.2392		TNS3	49.9709
		EPHA5	4.25992e-48	-0.405437	-19.2058		EPHA5	-47.3706
		LOC100287765	6.18137e-11	1.88093	19.2022		LOC100287765	10.2089
		MSN	1.95793e-61	0.316055	19.1871		MSN	60.7082
		LNPK	1.26289e-68	-0.282563	-19.1857		LNPK	-67.8986
		ARMCX4	2.63065e-66	-0.292476	-19.1806		ARMCX4	-65.5799
		CGREF1	4.68659e-49	-0.396603	-19.1675		CGREF1	-48.3291
		RNASE4	3.15362e-50	0.386925	19.1532		RNASE4	49.5012
		LOC284214	7.27389e-62	-0.313181	-19.1473		LOC284214	-61.1382
		RIIAD1	3.48605e-67	-0.288017	-19.1409		RIIAD1	-66.4577
		FBXO3	9.00543e-66	-0.29419	-19.1357		FBXO3	-65.0455
		DOP1A	1.2185e-54	-0.354705	-19.1236		DOP1A	-53.9142
		TAFA2	2.00871e-47	-0.409377	-19.1167		TAFA2	-46.6971
		DDX1	2.21012e-58	-0.331491	-19.1123		DDX1	-57.6556
		RFX2	3.17626e-66	0.291342	19.0824		RFX2	65.4981
		SRSF12	7.74052e-58	-0.334072	-19.0793		SRSF12	-57.1112
		SNRNP48	5.16485e-67	0.287703	19.071		SNRNP48	66.2869
		AIG1	6.84082e-82	-0.234362	-19.0219		AIG1	-81.1649
		PTPN5	5.99067e-55	-0.350746	-19.0183		PTPN5	-54.2225
		ROM1	1.44423e-84	0.226673	19.0043		ROM1	83.8404
		GALNT15	2.13674e-43	0.445254	18.9991		GALNT15	42.6702
		LOC112703	7.67077e-80	-0.239991	-18.987		LOC112703	-79.1152
		LOC286367	3.93906e-60	-0.319208	-18.9624		LOC286367	-59.4046
		TSPYL1	1.51972e-40	-0.476067	-18.9561		TSPYL1	-39.8182
		GHITM	5.20377e-48	-0.400855	-18.9539		GHITM	-47.2837
		GLOD4	1.41503e-57	-0.33335	-18.9507		GLOD4	-56.8492
		SNAP23	6.68917e-72	0.266118	18.9408		SNAP23	71.1746
		ASPH	1.21285e-69	0.27467	18.9292		ASPH	68.9162
		LRFN2	5.07379e-57	-0.336236	-18.9283		LRFN2	-56.2947
		CFH	8.46205e-64	0.299782	18.908		CFH	63.0725
		MCM4	1.88139e-59	-0.321686	-18.8912		MCM4	-58.7255
		PPFIA1	7.48661e-77	0.248157	18.8911		PPFIA1	76.1257
		NFATC2	1.09963e-69	0.273863	18.8852		NFATC2	68.9588
		MFNG	6.68857e-60	0.319112	18.8833		MFNG	59.1747
		MIR612	5.84068e-22	0.889257	18.8821		MIR612	21.2335
		MARK1	2.64019e-60	-0.316863	-18.8782		MARK1	-59.5784
		ATP5J	2.04275e-77	-0.246048	-18.8693		ATP5J	-76.6898
		OGFRL1	3.64738e-64	0.297409	18.867		OGFRL1	63.438
		MOB4	2.20251e-59	-0.321642	-18.8666		MOB4	-58.6571
		HLA-DRA	8.60488e-50	0.38449	18.8651		HLA-DRA	49.0653
		RNF135	1.82522e-65	0.291345	18.8613		RNF135	64.7387
		PPM1H	1.79905e-59	-0.321047	-18.8599		PPM1H	-58.745
		SPR	4.42549e-62	0.307372	18.8585		SPR	61.354
		MEF2C	1.53449e-42	-0.450867	-18.8526		MEF2C	-41.814
		CDK2AP1	2.28723e-68	0.278692	18.8509		CDK2AP1	67.6407
		CX3CL1	1.7541e-53	-0.35719	-18.8439		CX3CL1	-52.7559
		CXCL1	2.91629e-57	0.333099	18.8318		CXCL1	56.5352
		GARS1	1.23051e-59	-0.319559	-18.8252		GARS1	-58.9099
		GLT1D1	9.84786e-59	-0.324517	-18.8242		GLT1D1	-58.0067
		FGF2	1.60924e-50	0.377752	18.8095		FGF2	49.7934
		ATP6AP1	9.58384e-56	-0.34181	-18.8059		ATP6AP1	-55.0185
		SIDT1	1.68462e-48	-0.393609	-18.8041		SIDT1	-47.7735
		FOXC1	9.98692e-59	0.324083	18.797		FOXC1	58.0006
		NIBAN2	2.42922e-61	0.310013	18.7913		NIBAN2	60.6145
		SAP30L	2.44578e-73	0.25871	18.7853		SAP30L	72.6116
		SELENOP	2.43125e-47	0.402914	18.7815		SELENOP	46.6142
		RALYL	4.58155e-41	-0.465387	-18.7732		RALYL	-40.339
		PRKACB	3.47484e-53	-0.357814	-18.7706		PRKACB	-52.4591
		DNAJC6	7.21034e-60	-0.317212	-18.7606		DNAJC6	-59.142
		BRINP2	1.45235e-53	-0.355048	-18.76		BRINP2	-52.8379
		RHOBTB3	9.08491e-59	0.323114	18.7541		RHOBTB3	58.0417
		GRIA2	4.19198e-53	-0.357939	-18.748		GRIA2	-52.3776
		RITA1	2.03799e-62	-0.303892	-18.7473		RITA1	-61.6908
		NHP2	9.50686e-76	-0.249876	-18.7462		NHP2	-75.022
		MAP2K4	4.89269e-48	-0.395983	-18.7341		MAP2K4	-47.3105
		PEBP1	3.8446e-66	-0.286373	-18.7331		PEBP1	-65.4151
		RAB27A	3.32634e-69	0.273318	18.7163		RAB27A	68.478
		THYN1	9.61514e-53	-0.359508	-18.7006		THYN1	-52.017
		PLEKHA4	1.15934e-68	0.275212	18.6967		PLEKHA4	67.9358
		EXOC6	2.56102e-67	-0.280597	-18.6854		EXOC6	-66.5916
		VLDLR	6.2577e-68	-0.277988	-18.6818		VLDLR	-67.2036
		ITPA	1.10141e-79	-0.236518	-18.675		ITPA	-78.958
		RTCA	6.2052e-65	-0.290685	-18.6641		RTCA	-64.2072
		OSCP1	6.22032e-68	-0.277647	-18.6596		OSCP1	-67.2062
		WDR7	6.68487e-50	-0.379379	-18.6559		WDR7	-49.1749
		TMEM141	1.4708e-68	-0.274965	-18.6516		TMEM141	-67.8324
		ZFP36	5.05709e-47	0.40279	18.6476		ZFP36	46.2961
		CCDC9B	3.72204e-53	0.355596	18.6436		CCDC9B	52.4292
		ZNF365	1.75781e-51	-0.367242	-18.6394		ZNF365	-50.755
		CORT	2.68898e-99	-0.189056	-18.6353		CORT	-98.5704
		SLC1A6	5.72039e-43	-0.441077	-18.6322		SLC1A6	-42.2426
		RIN2	1.38307e-66	0.282379	18.5972		RIN2	65.8592
		FNDC4	6.18983e-68	-0.276449	-18.5797		FNDC4	-67.2083
		MICALL2	9.67601e-71	0.265296	18.5745		MICALL2	70.0143
		SURF2	1.99087e-66	-0.282692	-18.5731		SURF2	-65.701
		CIAPIN1	7.61484e-69	-0.272607	-18.5695		CIAPIN1	-68.1183
		ATP9A	2.74583e-71	-0.26311	-18.5654		ATP9A	-70.5613
		CNKSR2	6.97516e-51	-0.369962	-18.556		CNKSR2	-50.1564
		MAEL	3.46282e-51	-0.367633	-18.551		MAEL	-50.4606
		B4GAT1	3.66762e-52	-0.360331	-18.5339		B4GAT1	-51.4356
		KCNJ6	5.38238e-41	-0.460128	-18.5289		KCNJ6	-40.269
		SNRPA1	1.50817e-57	-0.325666	-18.5049		SNRPA1	-56.8215
		SNCB	3.41439e-40	-0.468505	-18.4903		SNCB	-39.4667
		PRKAR1A	9.845e-61	-0.308017	-18.4831		PRKAR1A	-60.0068
		IL1R1	7.96039e-57	0.329444	18.4815		IL1R1	56.0991
		FGFRL1	1.39465e-69	0.26821	18.4678		FGFRL1	68.8555
		ATRN	7.85516e-62	-0.301752	-18.4385		ATRN	-61.1048
		LOC647509	1.8552e-67	-0.27594	-18.4139		LOC647509	-66.7316
		SLC26A6	4.89953e-78	0.238087	18.4065		SLC26A6	77.3098
		RNMT	3.84792e-56	-0.332019	-18.3988		RNMT	-55.4148
		ATP5MC3	1.54671e-59	-0.31284	-18.3983		ATP5MC3	-58.8106
		STS-1	8.93444e-66	-0.282679	-18.388		STS-1	-65.0489
		DHX36	1.30667e-62	-0.296933	-18.3753		DHX36	-61.8838
		WWC3	1.5355e-74	0.248764	18.3622		WWC3	73.8138
		MIA	1.12933e-54	0.339773	18.3298		MIA	53.9472
		SERPINF1	4.92153e-45	-0.413568	-18.3243		SERPINF1	-44.3079
		PJA2	6.16205e-58	-0.319962	-18.3051		PJA2	-57.2103
		EMX2OS	6.00805e-63	0.294177	18.304		EMX2OS	62.2213
		CYFIP2	1.1993e-50	-0.366331	-18.2877		CYFIP2	-49.9211
		DGKB	4.50061e-58	-0.318834	-18.2841		DGKB	-57.3467
		MAD2L1BP	4.45921e-65	-0.284084	-18.281		MAD2L1BP	-64.3507
		PREP	1.52048e-50	-0.366101	-18.2384		PREP	-49.818
		NOTCH2NLA	3.27507e-53	0.347452	18.2359		NOTCH2NLA	52.4848
		RREB1	2.33296e-77	0.237947	18.2344		RREB1	76.6321
		NDUFS3	1.62091e-61	-0.299867	-18.229		NDUFS3	-60.7902
		DDN	2.70391e-53	-0.346512	-18.2154		DDN	-52.568
		TENM2	8.06697e-55	-0.336715	-18.214		TENM2	-54.0933
		KHDRBS1	2.1476e-84	-0.217533	-18.2005		KHDRBS1	-83.668
		MAPK10	1.66676e-67	-0.272526	-18.1988		MAPK10	-66.7781
		PARVG	7.32397e-64	0.28818	18.1943		PARVG	63.1353
		TRMT10C	1.94571e-57	-0.32064	-18.1838		TRMT10C	-56.7109
		VASN	2.96184e-50	0.366349	18.1447		VASN	49.5284
		ITGB2	3.97767e-63	0.290738	18.1422		ITGB2	62.4004
		CSRP1	3.45916e-64	0.285813	18.138		CSRP1	63.461
		NXN	1.58951e-62	0.293271	18.1238		NXN	61.7987
		ARAP1	4.31327e-81	0.225501	18.1224		ARAP1	80.3652
		RAB6B	2.94325e-48	-0.381143	-18.1162		RAB6B	-47.5312
		ARRDC2	1.58284e-63	0.288432	18.1137		ARRDC2	62.8006
		LRPPRC	7.35356e-65	-0.282123	-18.0935		LRPPRC	-64.1335
		HPCA	1.62018e-36	-0.505151	-18.0796		HPCA	-35.7904
		RASGRF1	1.51753e-35	-0.519189	-18.0776		RASGRF1	-34.8189
		LRRC75A	4.16199e-90	-0.202019	-18.0566		LRRC75A	-89.3807
		WDR47	8.92398e-51	-0.360624	-18.049		WDR47	-50.0494
		LOC284578	5.32667e-36	-0.511568	-18.0448		LOC284578	-35.2735
		SPHKAP	5.4079e-23	-0.810224	-18.0412		SPHKAP	-22.267
		SUMO1	7.34109e-65	-0.281068	-18.0261		SUMO1	-64.1342
		MCAT	6.89905e-68	-0.268122	-18.0074		MCAT	-67.1612
		GBP2	7.73723e-62	0.294636	18.0056		GBP2	61.1114
		GFRA2	1.07521e-45	-0.40036	-18.0036		GFRA2	-44.9685
		PARP9	3.26566e-69	0.262878	18.0035		PARP9	68.486
		GABRB2	1.07526e-55	-0.327409	-17.9972		GABRB2	-54.9685
		ERC2	3.54031e-49	-0.371246	-17.9872		ERC2	-48.451
		RWDD2B	2.78894e-50	-0.362786	-17.9777		RWDD2B	-49.5546
		PFKFB3	2.50164e-59	0.306706	17.9735		PFKFB3	58.6018
		UQCRFS1	5.5653e-62	-0.293399	-17.972		UQCRFS1	-61.2545
		TAF9	1.04458e-57	-0.315366	-17.9699		TAF9	-56.9811
		MCHR2	5.19553e-59	-0.308162	-17.961		MCHR2	-58.2844
		LDLRAD4	1.71146e-77	-0.233967	-17.9609		LDLRAD4	-76.7666
		SLITRK4	1.48313e-39	-0.462519	-17.9591		SLITRK4	-38.8288
		NPM2	1.27164e-62	-0.2901	-17.9559		NPM2	-61.8956
		FAM102B	2.95251e-44	-0.412432	-17.9531		FAM102B	-43.5298
		CYCS	4.56092e-78	-0.231914	-17.9364		CYCS	-77.3409
		GPR61	1.82454e-67	-0.268673	-17.9309		GPR61	-66.7388
		DPP10	4.65829e-59	-0.307317	-17.9264		DPP10	-58.3318
		TMEM106A	2.6852e-45	0.401845	17.9107		TMEM106A	44.571
		HIPK2	1.02532e-41	0.436595	17.8957		HIPK2	40.9891
		HSD17B7	5.53827e-58	0.312348	17.884		HSD17B7	57.2566
		SLITRK1	8.52768e-55	-0.330549	-17.8725		SLITRK1	-54.0692
		STOML1	1.15355e-56	-0.31932	-17.8621		STOML1	-55.938
		GJA4	4.0174e-57	0.316574	17.8535		GJA4	56.3961
		TCEAL6	1.13763e-59	-0.302772	-17.8466		TCEAL6	-58.944
		LOC645652	2.499e-65	0.276233	17.8453		LOC645652	64.6022
		OAZ1	1.20698e-55	-0.324936	-17.8449		OAZ1	-54.9183
		TCL1B	7.86253e-64	0.282722	17.841		TCL1B	63.1044
		RASSF8	6.05517e-64	0.282082	17.8326		RASSF8	63.2179
		SORBS2	2.67077e-58	-0.309701	-17.8306		SORBS2	-57.5734
		GALM	2.08997e-77	0.232399	17.8203		GALM	76.6799
		HDAC7	1.67696e-64	0.279407	17.8193		HDAC7	63.7755
		MED10	4.61808e-75	-0.239506	-17.8038		MED10	-74.3355
		SORBS1	1.86446e-56	0.319404	17.8002		SORBS1	55.7294
		IRAG1	2.43589e-56	0.31996	17.7941		IRAG1	55.6133
		NAA20	1.30847e-67	-0.265949	-17.7875		NAA20	-66.8832
		CDH23	1.58639e-64	0.278699	17.7809		CDH23	63.7996
		GPR22	8.70289e-37	-0.492923	-17.775		GPR22	-36.0603
		ST6GAL2	3.48507e-76	-0.235413	-17.7638		ST6GAL2	-75.4578
		MLF2	4.09164e-73	-0.245389	-17.7632		MLF2	-72.3881
		BRINP1	1.31137e-57	-0.312227	-17.7602		BRINP1	-56.8823
		ANXA6	1.25816e-49	-0.363104	-17.7559		ANXA6	-48.9003
		NME5	3.86155e-61	-0.293688	-17.7426		NME5	-60.4132
		CDK2	9.29034e-75	0.239657	17.7423		CDK2	74.032
		PLAAT1	5.42012e-68	-0.263702	-17.7382		PLAAT1	-67.266
		CDC40	1.98114e-52	-0.343066	-17.7376		CDC40	-51.7031
		UTP4	2.84026e-51	-0.350908	-17.7372		UTP4	-50.5466
		CAMTA1	2.00524e-68	-0.261513	-17.7039		CAMTA1	-67.6978
		ZNF385B	2.27414e-41	-0.435557	-17.7024		ZNF385B	-40.6432
		RAB27B	2.46913e-47	-0.379704	-17.697		RAB27B	-46.6075
		NUDT2	1.10756e-54	-0.327975	-17.6961		NUDT2	-53.9556
		ENPP5	1.11928e-51	-0.347154	-17.6878		ENPP5	-50.9511
		ADAM11	7.4426e-59	-0.304041	-17.6734		ADAM11	-58.1283
		NIT2	3.08593e-53	-0.33629	-17.6588		NIT2	-52.5106
		TIMM50	1.65416e-63	-0.281043	-17.6443		TIMM50	-62.7814
		MRAP2	5.77194e-43	-0.417613	-17.6394		MRAP2	-42.2387
		FBLN7	7.19875e-77	-0.231494	-17.6266		FBLN7	-76.1427
		C1R	1.98698e-73	0.242432	17.6253		C1R	72.7018
		GNRH1	1.11877e-85	0.207404	17.6192		GNRH1	84.9513
		STAU2	5.16193e-55	-0.324419	-17.6118		STAU2	-54.2872
		BCAP29	3.81217e-62	-0.286564	-17.6004		BCAP29	-61.4188
		BSCL2	2.38996e-54	-0.328121	-17.5944		BSCL2	-53.6216
		UQCC1	7.46153e-58	-0.307957	-17.5927		UQCC1	-57.1272
		ITPRIP	1.39991e-50	0.352822	17.5895		ITPRIP	49.8539
		RHEBL1	1.07441e-57	-0.308366	-17.5672		RHEBL1	-56.9688
		SPON2	7.94746e-61	-0.292275	-17.5657		SPON2	-60.0998
		OLMALINC	5.05165e-64	0.277298	17.552		OLMALINC	63.2966
		DHRS7B	5.0358e-58	-0.306125	-17.5403		DHRS7B	-57.2979
		PTP4A1	9.26755e-81	-0.219139	-17.5384		PTP4A1	-80.033
		TCEAL4	1.45139e-78	-0.225061	-17.5183		TCEAL4	-77.8382
		RGS7BP	3.05967e-55	-0.321337	-17.5175		RGS7BP	-54.5143
		CHRNB2	1.85983e-54	-0.325998	-17.516		CHRNB2	-53.7305
		ATP6V0C	2.00407e-38	-0.464404	-17.5072		ATP6V0C	-37.6981
		TTC19	2.01315e-56	-0.314251	-17.5026		TTC19	-55.6961
		HAGH	4.09552e-63	-0.280305	-17.4876		HAGH	-62.3877
		ARV1	2.73572e-61	-0.288604	-17.4787		ARV1	-60.5629
		CLBA1	1.22891e-50	-0.35017	-17.4772		CLBA1	-49.9105
		ABRACL	1.64037e-69	-0.253942	-17.4674		ABRACL	-68.7851
		NEU1	5.05534e-58	-0.304746	-17.4608		NEU1	-57.2962
		MYO16	1.52696e-46	-0.381073	-17.4593		MYO16	-45.8162
		TRIM5	7.67376e-70	0.252525	17.4533		TRIM5	69.115
		SCN2B	1.42888e-35	-0.500667	-17.4458		SCN2B	-34.845
		MSH2	5.31167e-52	-0.340021	-17.4345		MSH2	-51.2748
		PEX16	4.22831e-63	-0.27939	-17.4266		PEX16	-62.3738
		ETV1	1.30254e-49	-0.356466	-17.4259		ETV1	-48.8852
		EHD3	4.0969e-55	-0.320352	-17.4232		EHD3	-54.3875
		FAHD1	1.44989e-59	-0.296032	-17.4181		FAHD1	-58.8387
		CDC42EP4	7.55147e-57	0.310326	17.4161		CDC42EP4	56.122
		SLC39A3	4.00552e-77	-0.227898	-17.4108		SLC39A3	-76.3973
		BNIP3	1.96665e-63	-0.277532	-17.403		BNIP3	-62.7063
		SLC43A3	8.25435e-61	0.289579	17.3989		SLC43A3	60.0833
		VWC2	5.50904e-79	-0.222313	-17.3979		VWC2	-78.2589
		LOC201229	2.02172e-57	-0.306861	-17.3973		LOC201229	-56.6943
		S100A10	1.33583e-54	0.322553	17.3773		S100A10	53.8742
		NEBL	2.15647e-70	0.2494	17.3748		NEBL	69.6663
		VKORC1L1	2.74806e-94	-0.185615	-17.3663		VKORC1L1	-93.561
		IGFBP5	2.44475e-55	0.31774	17.3524		IGFBP5	54.6118
		MAGEE1	4.37226e-48	-0.366312	-17.3483		MAGEE1	-47.3593
		EEF1A2	2.43557e-34	-0.515981	-17.3439		EEF1A2	-33.6134
		ORC3	1.38763e-60	-0.289624	-17.3362		ORC3	-59.8577
		PAXIP1-AS2	9.40445e-31	0.577343	17.3357		PAXIP1-AS2	30.0267
		MYL12B	5.45406e-69	-0.253939	-17.3347		MYL12B	-68.2633
		GUCY2C	3.18704e-52	-0.336614	-17.3345		GUCY2C	-51.4966
		LOC727916	4.62018e-56	-0.312816	-17.3098		LOC727916	-55.3353
		ZNF397	6.56261e-58	0.302666	17.3073		ZNF397	57.1829
		DLAT	9.37173e-64	-0.274475	-17.2996		DLAT	-63.0282
		STOM	1.97111e-72	0.241179	17.2938		STOM	71.7053
		TM2D2	5.89449e-63	-0.277656	-17.2784		TM2D2	-62.2296
		H2BC5	3.55623e-59	0.295584	17.2766		H2BC5	58.449
		CLVS1	4.2481e-51	-0.342956	-17.2753		CLVS1	-50.3718
		SCRIB	1.17957e-62	0.278784	17.2646		SCRIB	61.9283
		NAV3	1.65264e-58	-0.298788	-17.2645		NAV3	-57.7818
		ZBTB1	2.56138e-60	0.289451	17.2488		ZBTB1	59.5915
		MAP3K6	1.44552e-67	0.257937	17.2405		MAP3K6	66.84
		HGF	8.23489e-55	0.318605	17.2315		HGF	54.0843
		HCCS	1.78923e-60	-0.288351	-17.2282		HCCS	-59.7473
		JAKMIP1	3.52865e-61	-0.284829	-17.2186		JAKMIP1	-60.4524
		HNRNPK	2.35537e-74	-0.23344	-17.1877		HNRNPK	-73.6279
		WSB2	5.45959e-85	-0.203902	-17.1813		WSB2	-84.2628
		THOC7	1.82497e-73	-0.236185	-17.1798		THOC7	-72.7387
		CYBRD1	3.44268e-53	0.327039	17.1575		CYBRD1	52.4631
		HOMER1	7.85764e-60	-0.289992	-17.1399		HOMER1	-59.1047
		SEZ6	7.21478e-57	-0.305288	-17.1394		SEZ6	-56.1418
		ELMO1	8.97549e-51	-0.342459	-17.139		ELMO1	-50.0469
		DGCR9	3.99376e-53	-0.327063	-17.1377		DGCR9	-52.3986
		FIG4	4.22389e-54	-0.321032	-17.1349		FIG4	-53.3743
		SLC25A12	3.30998e-38	-0.456979	-17.1277		SLC25A12	-37.4802
		MRPL55	5.49916e-69	-0.250795	-17.1192		MRPL55	-68.2597
		HEPH	5.63099e-51	0.340118	17.0908		HEPH	50.2494
		PPP1R14B	2.53831e-68	0.252824	17.0897		PPP1R14B	67.5955
		CCND2	2.2782e-68	-0.252556	-17.0835		CCND2	-67.6424
		SAFB2	1.41424e-82	0.208514	17.0667		SAFB2	81.8495
		DOK1	5.86075e-69	0.249862	17.0486		DOK1	68.232
		SPINT2	1.70687e-49	-0.349523	-17.0455		SPINT2	-48.7678
		SEC14L4	1.26294e-57	0.29957	17.0451		SEC14L4	56.8986
		ADGRB2	1.05833e-49	-0.347891	-17.0381		ADGRB2	-48.9754
		PDP1	8.34687e-52	-0.33349	-17.0342		PDP1	-51.0785
		CLSTN3	2.01163e-55	-0.311253	-17.0245		CLSTN3	-54.6965
		MINDY3	2.07545e-58	-0.295123	-17.0235		MINDY3	-57.6829
		DYNLT3	1.72916e-52	-0.328781	-17.0184		DYNLT3	-51.7622
		C12orf43	4.12669e-67	-0.256305	-17.0146		C12orf43	-66.3844
		SERPINA1	8.95409e-58	0.298174	17.0102		SERPINA1	57.048
		IL10RA	5.88337e-56	0.30774	16.9966		IL10RA	55.2304
		FAM107B	2.92825e-35	0.491879	16.9863		FAM107B	34.5334
		ELK1	1.82423e-73	0.233407	16.9778		ELK1	72.7389
		TRIM22	3.3432e-64	0.267342	16.9697		TRIM22	63.4758
		KCNS2	1.82701e-47	-0.36278	-16.9557		KCNS2	-46.7383
		UGP2	3.95967e-63	-0.271612	-16.9492		UGP2	-62.4023
		PPCS	3.06739e-67	-0.25476	-16.9449		PPCS	-66.5132
		CA4	1.02352e-57	-0.29728	-16.942		CA4	-56.9899
		OAT	1.80791e-53	-0.320908	-16.9256		OAT	-52.7428
		KIF3A	4.82496e-53	-0.323466	-16.9226		KIF3A	-52.3165
		FAM81A	1.29928e-49	-0.346135	-16.9212		FAM81A	-48.8863
		SMO	2.22159e-71	0.239405	16.9147		SMO	70.6533
		IL6ST	8.62424e-59	0.291209	16.9088		IL6ST	58.0643
		COX4I1	1.02441e-71	-0.238085	-16.9016		COX4I1	-70.9895
		KIF9	1.70356e-69	-0.245661	-16.8938		KIF9	-68.7686
		AK5	1.50932e-42	-0.403637	-16.8806		AK5	-41.8212
		PSMD1	1.44847e-54	-0.313373	-16.8717		PSMD1	-53.8391
		TEAD1	4.9107e-63	0.270651	16.8639		TEAD1	62.3089
		TUSC2	7.53666e-70	-0.24392	-16.8604		TUSC2	-69.1228
		DBI	1.32368e-80	0.210964	16.8514		DBI	79.8782
		PRC1	3.01695e-45	-0.377954	-16.8267		PRC1	-44.5204
		FYN	3.24479e-64	0.265003	16.8247		FYN	63.4888
		LOC285954	8.15356e-45	-0.381515	-16.8205		LOC285954	-44.0887
		TMPRSS5	2.29348e-51	0.33215	16.8199		TMPRSS5	50.6395
		KIAA1549L	1.24799e-39	-0.431923	-16.8034		KIAA1549L	-38.9038
		DCTN2	1.59967e-68	-0.247779	-16.7984		DCTN2	-67.796
		ETV5	2.92523e-75	-0.225361	-16.797		ETV5	-74.5338
		NUDT11	2.82377e-37	-0.459551	-16.7962		NUDT11	-36.5492
		NNT	2.11411e-54	-0.312729	-16.7857		NNT	-53.6749
		PSMB4	1.29439e-57	-0.295042	-16.7843		PSMB4	-56.8879
		SSPN	9.00093e-51	0.335321	16.7814		SSPN	50.0457
		DDR2	1.42435e-71	0.23681	16.7771		DDR2	70.8464
		CLDN15	7.14148e-53	0.321546	16.7674		CLDN15	52.1462
		TCEA2	7.0652e-57	-0.298586	-16.7659		TCEA2	-56.1509
		BABAM1	2.53989e-64	-0.26352	-16.7586		BABAM1	-63.5952
		PVALB	1.84007e-33	-0.510773	-16.7202		PVALB	-32.7352
		KCNQ5	3.77961e-48	-0.351821	-16.6843		KCNQ5	-47.4226
		CHMP4B	3.5408e-76	-0.22096	-16.6717		CHMP4B	-75.4509
		TGFB2	9.81414e-51	0.333372	16.6713		TGFB2	50.0081
		NOVA1	6.12028e-70	-0.240614	-16.6537		NOVA1	-69.2132
		PAK6	2.5398e-51	-0.329123	-16.652		PAK6	-50.5952
		AAGAB	6.48528e-67	-0.251535	-16.6486		AAGAB	-66.1881
		KCNJ10	8.63078e-51	0.332403	16.6414		KCNJ10	50.0639
		HDAC1	5.46707e-57	0.29577	16.6407		HDAC1	56.2622
		LOC389895	2.27704e-52	-0.322102	-16.6342		LOC389895	-51.6426
		DHDDS	1.58858e-78	-0.213563	-16.615		DHDDS	-77.799
		MKKS	9.88231e-54	-0.313406	-16.6121		MKKS	-53.0051
		NEDD8	1.36473e-62	-0.268235	-16.5943		NEDD8	-61.865
		PAX6	1.13946e-53	0.313375	16.5911		PAX6	52.9433
		EPS8	5.80797e-55	0.30585	16.5881		EPS8	54.236
		FNDC9	4.14751e-53	-0.316653	-16.587		FNDC9	-52.3822
		CDH26	4.01086e-66	0.253604	16.5849		CDH26	65.3968
		XK	4.60207e-42	-0.401199	-16.5844		XK	-41.337
		IFI16	7.84096e-46	0.367578	16.5798		IFI16	45.1056
		SLA	5.31108e-64	0.261917	16.5728		SLA	63.2748
		TNPO1	2.57419e-56	0.298058	16.5688		TNPO1	55.5894
		RRAGA	6.60939e-52	-0.323592	-16.5614		RRAGA	-51.1798
		GET1	3.88424e-41	-0.409174	-16.535		GET1	-40.4107
		SYK	4.89899e-54	0.310044	16.5284		SYK	53.3099
		PGAM5	3.62469e-63	-0.264566	-16.5197		PGAM5	-62.4407
		SYT5	1.5855e-41	-0.404582	-16.5069		SYT5	-40.7998
		STXBP5	1.52503e-60	-0.275942	-16.5059		STXBP5	-59.8167
		LRATD2	1.31314e-47	0.351965	16.5007		LRATD2	46.8817
		ANKS1B	2.00147e-53	-0.312782	-16.4832		ANKS1B	-52.6987
		LDOC1	8.93325e-48	-0.350324	-16.4824		LDOC1	-47.049
		VPS35	7.04783e-52	-0.322103	-16.4762		VPS35	-51.1519
		CBFB	1.43498e-61	0.270781	16.4752		CBFB	60.8432
		CYC1	1.52844e-59	-0.280094	-16.474		CYC1	-58.8158
		NIPBL	5.40537e-57	0.292647	16.4664		NIPBL	56.2672
		EFHD1	1.2027e-48	0.34357	16.4638		EFHD1	47.9198
		EIF3K	1.94127e-62	-0.266747	-16.4614		EIF3K	-61.7119
		HAR1A	3.43971e-61	-0.272155	-16.4554		HAR1A	-60.4635
		SOWAHC	1.11168e-54	0.304838	16.4472		SOWAHC	53.954
		BBX	2.09933e-51	0.324512	16.4456		BBX	50.6779
		DACH2	9.27561e-35	-0.483219	-16.4452		DACH2	-34.0327
		RNF41	2.19828e-50	-0.330953	-16.4345		RNF41	-49.6579
		NOL4	2.1806e-57	-0.289869	-16.4244		NOL4	-56.6614
		CLDN5	5.61223e-56	0.29716	16.4183		CLDN5	55.2509
		SGPP2	7.70046e-43	-0.389852	-16.418		SGPP2	-42.1135
		CNIH3	4.80095e-52	-0.319632	-16.4031		CNIH3	-51.3187
		CACNB1	1.31682e-47	-0.349499	-16.3847		CACNB1	-46.8805
		UQCRH	1.14115e-61	-0.268831	-16.3833		UQCRH	-60.9427
		HABP4	1.82756e-80	-0.205411	-16.3791		HABP4	-79.7381
		OGFOD1	1.96756e-65	-0.252714	-16.3522		OGFOD1	-64.7061
		MAP1B	5.44963e-59	-0.280637	-16.3509		MAP1B	-58.2636
		APEX1	1.00852e-56	-0.291978	-16.3497		APEX1	-55.9963
		LGALSL	3.77517e-73	-0.22539	-16.3234		LGALSL	-72.4231
		TPRG1L	7.34499e-54	-0.306955	-16.3098		TPRG1L	-53.134
		CXCL16	3.34801e-50	0.329641	16.3091		CXCL16	49.4752
		TMEM158	1.63358e-55	-0.297507	-16.2995		TMEM158	-54.7869
		SLC30A9	9.9119e-64	-0.258703	-16.2993		SLC30A9	-63.0038
		CGNL1	1.44063e-52	0.314397	16.2988		CGNL1	51.8414
		MDP-1	2.4886e-75	-0.218337	-16.2888		MDP-1	-74.604
		GRM8	9.66827e-48	-0.346366	-16.2843		GRM8	-47.0147
		PLEKHO2	2.7953e-58	0.282839	16.2784		PLEKHO2	57.5536
		LIMK2	2.75573e-59	0.277576	16.2548		LIMK2	58.5598
		GPSM3	9.63597e-61	0.270712	16.2471		GPSM3	60.0161
		ST20-AS1	6.66107e-68	-0.241841	-16.246		ST20-AS1	-67.1765
		HNRNPD	1.75396e-61	-0.267113	-16.2287		HNRNPD	-60.756
		CMTM6	3.80023e-65	0.251805	16.2213		CMTM6	64.4202
		SMTN	1.06789e-60	0.270419	16.2174		SMTN	59.9715
		MT1A	3.29539e-53	0.309008	16.2174		MT1A	52.4821
		HDAC9	1.84988e-65	-0.250471	-16.2137		HDAC9	-64.7329
		ZNF25	1.97647e-50	-0.326089	-16.208		ZNF25	-49.7041
		MAVS	5.21661e-67	0.244264	16.1904		MAVS	66.2826
		KLHL6	3.71894e-54	0.30287	16.1822		KLHL6	53.4296
		ACTL6B	1.71506e-39	-0.416866	-16.1601		ACTL6B	-38.7657
		LOC100507165	1.25464e-22	-0.736819	-16.1374		LOC100507165	-21.9015
		FMO4	3.62621e-51	0.319911	16.1365		FMO4	50.4405
		IKZF1	7.05562e-49	0.334883	16.1251		IKZF1	48.1515
		KIT	1.60144e-44	-0.368159	-16.1237		KIT	-43.7955
		TCEAL5	1.69908e-74	-0.218448	-16.1149		TCEAL5	-73.7698
		CASC3	1.86131e-74	0.218496	16.1097		CASC3	73.7302
		IL18	4.65284e-54	0.301973	16.1049		IL18	53.3323
		STX12	2.6659e-71	-0.228116	-16.0991		STX12	-70.5742
		ANXA1	1.09737e-43	0.374614	16.0933		ANXA1	42.9596
		AKAP13	1.23604e-64	0.251779	16.0907		AKAP13	63.908
		RARRES2	6.05353e-50	0.326918	16.0902		RARRES2	49.218
		CLTC	3.30945e-60	-0.270342	-16.08		CLTC	-59.4802
		PGAP4	5.28203e-50	-0.326241	-16.0763		PGAP4	-49.2772
		SLN	3.51287e-58	-0.279372	-16.0511		SLN	-57.4543
		ELAVL2	2.12621e-48	-0.336627	-16.0478		ELAVL2	-47.6724
		MORN4	2.8796e-61	-0.264935	-16.0393		MORN4	-60.5407
		FZD7	6.83654e-54	0.301608	16.035		FZD7	53.1652
		RAB20	2.1087e-64	0.251683	16.0262		RAB20	63.676
		NRCAM	2.06618e-54	-0.298407	-16.0199		NRCAM	-53.6848
		HOOK1	2.69461e-52	-0.310486	-16.0116		HOOK1	-51.5695
		FLJ44342	1.23893e-58	-0.276464	-16.0092		FLJ44342	-57.907
		MANEAL	3.42267e-64	-0.252226	-16.0077		MANEAL	-63.4656
		LOC643037	1.64186e-56	-0.286757	-15.9967		LOC643037	-55.7847
		SYT16	1.07566e-45	-0.355655	-15.9932		SYT16	-44.9683
		LCAT	9.14069e-58	0.280037	15.973		LCAT	57.039
		GADD45G	4.08797e-51	0.31691	15.9686		GADD45G	50.3885
		SPART	1.14619e-65	0.245886	15.968		SPART	64.9407
		DOK6	1.69091e-46	-0.348854	-15.9677		DOK6	-45.7719
		GPR146	3.58888e-68	0.236673	15.9624		GPR146	67.445
		SERPINA5	3.58394e-44	0.367096	15.9487		SERPINA5	43.4456
		LOC285147	1.62844e-39	-0.411048	-15.9438		LOC285147	-38.7882
		ACP2	2.37661e-61	-0.262838	-15.9343		ACP2	-60.624
		STAM	7.77074e-60	-0.269168	-15.9104		STAM	-59.1095
		ASMTL	1.60875e-52	-0.306849	-15.8928		ASMTL	-51.7935
		VSTM2A	1.12885e-43	-0.3699	-15.8862		VSTM2A	-42.9474
		LOC348801	7.72106e-66	-0.243332	-15.8439		LOC348801	-65.1123
		ZC3HAV1	3.53648e-59	0.270997	15.8401		ZC3HAV1	58.4514
		SDR16C5	3.20281e-43	-0.37275	-15.8398		SDR16C5	-42.4945
		PLAAT4	2.20215e-60	0.265405	15.8333		PLAAT4	59.6572
		PGRMC1	9.81126e-49	-0.329596	-15.8233		PGRMC1	-48.0083
		NDFIP1	2.75304e-48	-0.3326	-15.8185		NDFIP1	-47.5602
		DCTN3	2.21724e-55	-0.289387	-15.8162		DCTN3	-54.6542
		SMYD2	2.43502e-49	-0.325161	-15.8072		SMYD2	-48.6135
		ITGA10	7.58525e-47	0.342669	15.8039		ITGA10	46.12
		CNOT9	5.38882e-68	-0.234887	-15.8005		CNOT9	-67.2685
		METTL6	1.91102e-71	-0.223343	-15.7945		METTL6	-70.7187
		PRPH2	7.65498e-49	-0.328032	-15.7836		PRPH2	-48.1161
		NECAB1	2.93706e-27	-0.594642	-15.7771		NECAB1	-26.5321
		TTC9	5.21298e-50	-0.320125	-15.7767		TTC9	-49.2829
		GLS	5.42163e-35	-0.460323	-15.7734		GLS	-34.2659
		OTOS	1.94406e-66	0.239967	15.7685		OTOS	65.7113
		PFDN1	5.00948e-60	-0.265855	-15.7653		PFDN1	-59.3002
		SLIT1	4.90634e-43	-0.372226	-15.7486		SLIT1	-42.3092
		PSMD14	4.19111e-55	-0.289462	-15.7403		PSMD14	-54.3777
		RWDD2A	1.57008e-49	-0.322509	-15.7398		RWDD2A	-48.8041
		MACF1	1.33789e-66	0.238802	15.7308		MACF1	65.8736
		CCNA1	3.7625e-42	-0.37944	-15.7181		CCNA1	-41.4245
		GALNT11	1.93531e-72	-0.219144	-15.7155		GALNT11	-71.7133
		ZWILCH	1.35182e-52	-0.302707	-15.7011		ZWILCH	-51.8691
		DZIP3	1.32147e-44	-0.357537	-15.6883		DZIP3	-43.8789
		SMARCC1	1.91525e-49	0.322015	15.6879		SMARCC1	48.7178
		TPGS2	3.6028e-60	-0.263825	-15.6826		TPGS2	-59.4434
		RAB1A	5.65094e-48	-0.331766	-15.6752		RAB1A	-47.2479
		NDUFB8	1.63839e-48	-0.327884	-15.6681		NDUFB8	-47.7856
		PPFIA2	3.876e-61	-0.259314	-15.6656		PPFIA2	-60.4116
		INPP5F	3.64138e-54	-0.293097	-15.6627		INPP5F	-53.4387
		SDHAF4	2.29301e-64	-0.245914	-15.6499		SDHAF4	-63.6396
		RUNDC3A	2.17331e-43	-0.366647	-15.6422		RUNDC3A	-42.6629
		VDAC2	8.93773e-65	-0.243918	-15.6227		VDAC2	-64.0488
		PHF10	1.33291e-75	0.208596	15.6186		PHF10	74.8752
		PDLIM5	9.37897e-57	0.278742	15.6173		PDLIM5	56.0278
		KANK1	2.63001e-52	0.302767	15.6168		KANK1	51.58
		NUMA1	6.17952e-61	0.259345	15.6149		NUMA1	60.209
		TCAP	4.77445e-51	0.310247	15.612		TCAP	50.3211
		ARL6	3.82325e-50	-0.315904	-15.6112		ARL6	-49.4176
		CRACDL	6.50899e-43	-0.369696	-15.5962		CRACDL	-42.1865
		ZCCHC24	1.75751e-42	0.373012	15.5752		ZCCHC24	41.7551
		ARHGAP45	1.85053e-66	0.236696	15.5587		ARHGAP45	65.7327
		CDC123	2.11762e-63	-0.248162	-15.5533		CDC123	-62.6742
		B3GALT6	5.00354e-68	-0.230843	-15.5359		B3GALT6	-67.3007
		LOC647979	1.46271e-58	-0.268507	-15.5291		LOC647979	-57.8348
		HSPA1B	3.94522e-27	0.588084	15.5277		HSPA1B	26.4039
		KCNIP1	1.98539e-60	-0.259781	-15.5095		KCNIP1	-59.7022
		CCDC50	9.59782e-62	0.254082	15.5035		CCDC50	61.0178
		BMP2K	7.03514e-60	0.262023	15.4994		BMP2K	59.1527
		COX5A	8.40776e-55	-0.286528	-15.4941		COX5A	-54.0753
		RAF1	6.46849e-86	0.18167	15.4763		RAF1	85.1892
		MAGEH1	6.94107e-69	-0.226914	-15.4661		MAGEH1	-68.1586
		LOC162073	6.50127e-68	0.230194	15.466		LOC162073	67.187
		CHMP5	6.90297e-60	-0.261417	-15.4657		CHMP5	-59.161
		S100A8	2.85267e-63	0.247204	15.4613		S100A8	62.5447
		EPB41L4B	1.22201e-52	-0.297799	-15.4596		EPB41L4B	-51.9129
		DGKG	3.27371e-59	0.264147	15.4486		DGKG	58.485
		ATG7	1.64192e-56	-0.276874	-15.4453		ATG7	-55.7846
		RIPOR3	8.33364e-34	0.46666	15.4367		RIPOR3	33.0792
		ENAH	3.01378e-57	0.273089	15.4352		ENAH	56.5209
		NIF3L1	1.22076e-46	-0.335815	-15.4184		NIF3L1	-45.9134
		PRKAG1	3.94559e-64	-0.243062	-15.4111		PRKAG1	-63.4039
		INHBB	9.4493e-55	0.285257	15.4109		INHBB	54.0246
		CASP4	1.02393e-61	0.25263	15.4078		CASP4	60.9897
		TOB1	3.39467e-71	0.21852	15.3989		TOB1	70.4692
		LIFR	9.81642e-42	0.375282	15.3896		LIFR	41.008
		SERTAD3	1.60399e-76	0.203012	15.3873		SERTAD3	75.7948
		PARP10	1.00109e-52	0.295865	15.3849		PARP10	51.9995
		ACSL4	2.26742e-56	-0.276433	-15.382		ACSL4	-55.6445
		EIF2S1	1.10332e-66	-0.233034	-15.3703		EIF2S1	-65.9573
		TSR2	1.42555e-73	-0.210814	-15.357		TSR2	-72.846
		ADGRL4	3.82559e-50	0.3107	15.3539		ADGRL4	49.4173
		ZIC1	6.95185e-45	0.347446	15.3425		ZIC1	44.1579
		KCNC2	6.82767e-61	-0.254822	-15.3316		KCNC2	-60.1657
		CDC42SE2	2.85164e-56	-0.27589	-15.3243		CDC42SE2	-55.5449
		COQ3	1.70157e-53	-0.2904	-15.3242		COQ3	-52.7692
		CCDC34	1.77156e-51	-0.30164	-15.3087		CCDC34	-50.7516
		PLEKHF1	7.80824e-65	0.23879	15.3082		PLEKHF1	64.1074
		CAMK1D	1.81797e-50	-0.30764	-15.3021		CAMK1D	-49.7404
		BSN	5.20002e-35	-0.445917	-15.2878		BSN	-34.284
		SPATA7	8.01387e-59	-0.263073	-15.2835		SPATA7	-58.0962
		COLGALT1	1.65545e-84	0.182361	15.2784		COLGALT1	83.7811
		MEX3A	4.55207e-46	0.336877	15.2746		MEX3A	45.3418
		UNG	9.98631e-71	0.218148	15.2705		UNG	70.0006
		CFAP20	2.46293e-62	-0.247833	-15.2686		CFAP20	-61.6085
		ENOPH1	3.46897e-66	-0.233151	-15.262		ENOPH1	-65.4598
		PDLIM1	2.90105e-52	0.296106	15.2605		PDLIM1	51.5374
		SEC61G	7.14166e-61	-0.253568	-15.2512		SEC61G	-60.1462
		COL27A1	4.94383e-48	0.322381	15.2505		COL27A1	47.3059
		DYNC1H1	6.84995e-52	-0.298029	-15.2484		DYNC1H1	-51.1643
		TMEM176A	2.35666e-60	0.255476	15.2334		TMEM176A	59.6277
		TIMP1	2.41205e-59	0.259868	15.2329		TIMP1	58.6176
		C18orf33	3.86125e-70	-0.219382	-15.228		C18orf33	-69.4133
		BCAT1	1.22908e-52	-0.293169	-15.2186		BCAT1	-51.9104
		KIAA1107	2.90539e-36	-0.427926	-15.2071		KIAA1107	-35.5368
		BOC	1.82524e-77	0.197983	15.1929		BOC	76.7387
		CHCHD7	2.90578e-69	-0.221579	-15.1863		CHCHD7	-68.5367
		POLR2K	2.0317e-63	-0.242236	-15.1863		POLR2K	-62.6921
		TBCC	9.57015e-53	-0.29191	-15.1849		TBCC	-52.0191
		AARSD1	5.85433e-57	-0.269818	-15.1725		AARSD1	-56.2325
		BTBD3	2.29219e-47	-0.325292	-15.1715		BTBD3	-46.6397
		NDUFAF5	1.37097e-66	-0.230168	-15.1596		NDUFAF5	-65.863
		FRRS1L	1.29178e-46	-0.330331	-15.1585		FRRS1L	-45.8888
		ACTL6A	4.7504e-57	0.26905	15.1538		ACTL6A	56.3233
		POP7	7.09049e-60	-0.255885	-15.1354		POP7	-59.1493
		COL8A2	9.75878e-60	0.25647	15.1345		COL8A2	59.0106
		CALN1	6.0585e-49	-0.313838	-15.1325		CALN1	-48.2176
		SPATA13	2.35572e-48	0.317634	15.1282		SPATA13	47.6279
		PSEN2	2.93056e-68	-0.22395	-15.124		PSEN2	-67.533
		NRBF2	3.13942e-54	-0.282506	-15.115		NRBF2	-53.5032
		HS3ST2	7.77842e-35	-0.442913	-15.1074		HS3ST2	-34.1091
		CAPRIN1	4.8588e-66	-0.231288	-15.1062		CAPRIN1	-65.3135
		COX6B1	1.91879e-57	-0.266249	-15.1008		COX6B1	-56.717
		TAC3	5.55406e-57	-0.268328	-15.0949		TAC3	-56.2554
		RNF187	2.46048e-50	-0.304161	-15.0891		RNF187	-49.609
		CDK20	2.74677e-60	-0.253337	-15.0891		CDK20	-59.5612
		SEC61A2	1.43118e-60	-0.252132	-15.0887		SEC61A2	-59.8443
		CDK5R2	1.74783e-74	-0.204339	-15.0715		CDK5R2	-73.7575
		CMTM7	5.72062e-54	0.282941	15.0645		CMTM7	53.2426
		TMEM216	1.84382e-75	0.201491	15.0583		TMEM216	74.7343
		ASXL1	1.51187e-79	0.190762	15.0359		ASXL1	78.8205
		LGMN	9.20522e-54	-0.283458	-15.0335		LGMN	-53.036
		LZTS1	3.33453e-36	-0.423574	-15.0271		LZTS1	-35.477
		UBQLN2	2.48622e-57	-0.265237	-15.0136		UBQLN2	-56.6045
		COL26A1	3.23634e-51	-0.297116	-15.0014		COL26A1	-50.4899
		RASAL3	9.38398e-55	0.277649	15.0007		RASAL3	54.0276
		HSPA1A	4.98338e-32	0.478796	14.9875		HSPA1A	31.3025
		SMAD4	2.27707e-69	0.218265	14.9823		SMAD4	68.6426
		GLI2	2.01612e-44	0.34285	14.981		GLI2	43.6955
		CACNA2D3	5.21545e-38	-0.401731	-14.9776		CACNA2D3	-37.2827
		LOC100289341	4.84803e-15	-1.04623	-14.9761		LOC100289341	-14.3144
		RBM17	7.13617e-57	0.266646	14.9713		RBM17	56.1465
		KLHDC9	3.8175e-58	-0.260523	-14.9588		KLHDC9	-57.4182
		FAIM2	8.14767e-45	-0.339155	-14.953		FAIM2	-44.089
		NDE1	1.04718e-43	0.34785	14.9506		NDE1	42.98
		TGIF2	8.53118e-57	0.26661	14.9485		TGIF2	56.069
		EFNA1	1.66684e-48	0.312814	14.9457		EFNA1	47.7781
		ADH1B	3.14055e-65	0.231604	14.9392		ADH1B	64.503
		FLJ10357	1.39216e-68	0.220133	14.9374		FLJ10357	67.8563
		MRPL1	2.62289e-64	-0.234611	-14.9169		MRPL1	-63.5812
		SLC1A7	1.6019e-47	0.318688	14.9131		SLC1A7	46.7954
		HECW2	1.22166e-70	-0.213105	-14.8988		HECW2	-69.913
		ARL4C	1.05478e-51	-0.29223	-14.8969		ARL4C	-50.9768
		WWC1	1.31488e-43	0.347347	14.8946		WWC1	42.8811
		MSI2	1.38022e-53	0.281638	14.8874		MSI2	52.8601
		CLK3	3.83177e-64	0.234728	14.8857		CLK3	63.4166
		GLS2	4.49436e-38	-0.398529	-14.884		GLS2	-37.3473
		ADORA3	6.30592e-73	0.206091	14.8798		ADORA3	72.2003
		PJA1	1.08223e-58	-0.256615	-14.8749		PJA1	-57.9657
		LRATD1	1.78838e-59	-0.253012	-14.8638		LRATD1	-58.7475
		RRBP1	2.43686e-39	0.384805	14.8585		RRBP1	38.6132
		CYP26B1	5.74158e-38	-0.398742	-14.8495		CYP26B1	-37.241
		PENK	2.32294e-40	-0.374593	-14.8466		PENK	-39.634
		EID2B	3.96434e-54	-0.277961	-14.8436		EID2B	-53.4018
		KDSR	1.49988e-65	0.228929	14.8401		KDSR	64.8239
		TATDN1	4.71148e-69	-0.2171	-14.8338		TATDN1	-68.3268
		CNN3	8.57396e-52	0.290419	14.8308		CNN3	51.0668
		INPP4A	5.20957e-47	-0.32037	-14.8277		INPP4A	-46.2832
		CNKSR3	8.98239e-48	0.315136	14.8261		CNKSR3	47.0466
		TUBB6	2.26062e-64	0.232902	14.8233		TUBB6	63.6458
		NDUFB6	1.34939e-65	-0.228352	-14.8132		NDUFB6	-64.8699
		RAB14	5.59356e-64	-0.234182	-14.8125		RAB14	-63.2523
		GYPC	1.92039e-59	0.252009	14.7971		GYPC	58.7166
		EBP	2.60398e-49	-0.304491	-14.7935		EBP	-48.5844
		GRAMD1C	5.89399e-55	0.272702	14.7885		GRAMD1C	54.2296
		TMEM177	8.97646e-52	-0.289647	-14.7856		TMEM177	-51.0469
		EPHB4	1.36731e-53	0.279534	14.7773		EPHB4	52.8641
		LRCH4	2.44023e-63	0.236003	14.7767		LRCH4	62.6126
		MEGF10	6.01502e-50	0.300111	14.7717		MEGF10	49.2208
		SAMM50	9.83776e-63	-0.238194	-14.7697		SAMM50	-62.0071
		A2ML1	3.86249e-51	0.292949	14.7685		A2ML1	50.4131
		GGCT	5.43919e-57	-0.262459	-14.7671		GGCT	-56.2645
		PLIN2	6.45618e-70	0.213307	14.7587		PLIN2	69.19
		APBB3	1.33343e-62	-0.238324	-14.7463		APBB3	-61.875
		FBXL16	9.8685e-41	-0.368359	-14.7365		FBXL16	-40.0057
		TES	3.36925e-53	0.28077	14.7327		TES	52.4725
		PTPRN	9.21074e-41	-0.367276	-14.7042		PTPRN	-40.0357
		DRP2	1.7287e-54	-0.2735	-14.704		DRP2	-53.7623
		FAM181A	1.05489e-49	0.300212	14.7034		FAM181A	48.9768
		LHFPL2	3.5601e-70	0.211669	14.7001		LHFPL2	69.4485
		MPND	7.47467e-66	-0.225476	-14.6845		MPND	-65.1264
		ARPC2	7.23406e-56	-0.266273	-14.6824		ARPC2	-55.1406
		CHL1	1.51944e-45	-0.327344	-14.671		CHL1	-44.8183
		WEE1	4.66594e-58	0.255512	14.6488		WEE1	57.3311
		ANGPTL4	7.98611e-56	0.265849	14.6477		ANGPTL4	55.0977
		C1QB	1.35853e-60	0.244554	14.6407		C1QB	59.8669
		POLR3K	1.41646e-66	-0.222256	-14.6353		POLR3K	-65.8488
		GREM2	1.31423e-42	-0.349417	-14.6341		GREM2	-41.8813
		AKAP6	1.22227e-55	-0.266465	-14.6324		AKAP6	-54.9128
		SLC2A13	8.60423e-42	-0.356315	-14.6322		SLC2A13	-41.0653
		TUBGCP5	4.07199e-59	-0.250542	-14.6292		TUBGCP5	-58.3902
		PCCB	2.12138e-62	-0.237076	-14.6213		PCCB	-61.6734
		ANKRD20A5P	1.98089e-53	-0.27723	-14.6109		ANKRD20A5P	-52.7031
		SNRNP25	7.91795e-57	-0.260406	-14.6092		SNRNP25	-56.1014
		NPL	2.75759e-54	0.27251	14.5955		NPL	53.5595
		ADAMTS1	9.73247e-45	0.331136	14.5739		ADAMTS1	44.0118
		MYO5B	5.08861e-51	-0.28956	-14.563		MYO5B	-50.2934
		RALB	1.00171e-59	-0.246819	-14.5621		RALB	-58.9993
		DLGAP1	1.78489e-41	-0.357339	-14.561		DLGAP1	-40.7484
		TCF3	2.20071e-55	0.266332	14.557		TCF3	54.6574
		ACLY	4.7458e-56	-0.263063	-14.5536		ACLY	-55.3237
		EDF1	9.61154e-48	-0.309308	-14.5428		EDF1	-47.0172
		DUS4L	6.58383e-44	-0.336778	-14.5426		DUS4L	-43.1815
		IRAK3	9.92238e-58	0.255057	14.5391		IRAK3	57.0034
		CDH12	6.71617e-41	-0.36184	-14.5362		CDH12	-40.1729
		SLC9A9	1.78494e-53	0.275425	14.5282		SLC9A9	52.7484
		RABEPK	5.84853e-81	-0.181061	-14.527		RABEPK	-80.233
		HSD11B1L	1.46172e-55	-0.264918	-14.5268		HSD11B1L	-54.8351
		GPHN	5.92046e-57	-0.258294	-14.5233		GPHN	-56.2276
		SLITRK5	2.58859e-39	-0.376261	-14.5188		SLITRK5	-38.5869
		TRIP6	9.98632e-59	0.2501	14.5059		TRIP6	58.0006
		DYNC2LI1	1.16004e-52	-0.279221	-14.5015		DYNC2LI1	-51.9355
		CD302	1.41488e-71	0.204409	14.4822		CD302	70.8493
		TOMM22	4.04177e-61	-0.239783	-14.4813		TOMM22	-60.3934
		ZNF652	3.96268e-51	0.287051	14.4679		ZNF652	50.402
		TMEM35A	2.6938e-39	-0.374963	-14.4622		TMEM35A	-38.5696
		SYNCRIP	5.39867e-79	-0.18465	-14.4521		SYNCRIP	-78.2677
		C2CD2L	8.99798e-70	-0.209142	-14.4404		C2CD2L	-69.0459
		BANP	1.80868e-58	0.250045	14.4383		BANP	57.7426
		LOC728485	6.72426e-50	-0.293603	-14.4372		LOC728485	-49.1724
		RAB11A	1.00105e-50	-0.288631	-14.4314		RAB11A	-49.9995
		ZMAT2	3.36657e-62	-0.234722	-14.429		ZMAT2	-61.4728
		SLC44A1	5.68165e-38	0.386905	14.4105		SLC44A1	37.2455
		DSC2	2.1472e-50	0.289891	14.3983		DSC2	49.6681
		MAPT	6.29979e-55	-0.265646	-14.3982		MAPT	-54.2007
		POLR3C	1.413e-58	-0.248858	-14.3964		POLR3C	-57.8499
		HPCAL1	4.9212e-49	-0.297999	-14.3957		HPCAL1	-48.3079
		ZNF609	1.5535e-62	0.232753	14.3861		ZNF609	61.8087
		ZMAT4	3.95124e-38	-0.38458	-14.3845		ZMAT4	-37.4033
		POGK	8.23115e-57	0.256462	14.3836		POGK	56.0845
		LOC100131096	1.10116e-11	1.31021	14.3575		LOC100131096	10.9582
		LAPTM4B	1.02238e-51	-0.281163	-14.3366		LAPTM4B	-50.9904
		ADGRB3	2.08399e-48	-0.300537	-14.33		ADGRB3	-47.6811
		ATF7IP2	1.33837e-58	-0.247502	-14.3238		ATF7IP2	-57.8734
		SEMA5B	3.37437e-52	-0.278037	-14.3111		SEMA5B	-51.4718
		C1orf216	2.96214e-39	-0.371361	-14.308		C1orf216	-38.5284
		NDUFA6	7.27079e-64	-0.22658	-14.3059		NDUFA6	-63.1384
		FAM149A	9.50209e-61	-0.238321	-14.3045		FAM149A	-60.0222
		TAGLN2	4.11564e-56	0.258129	14.2966		TAGLN2	55.3856
		CUL3	2.33435e-41	-0.351709	-14.2906		CUL3	-40.6318
		AQP1	1.6327e-23	0.627019	14.2879		AQP1	22.7871
		UNC79	2.06852e-48	-0.299449	-14.279		UNC79	-47.6843
		LDHA	8.28048e-40	-0.365241	-14.2743		LDHA	-39.0819
		RTN4R	2.30634e-60	-0.239339	-14.2735		RTN4R	-59.6371
		PLIN3	6.92753e-46	0.315799	14.2613		PLIN3	45.1594
		KRT5	8.48651e-72	-0.200496	-14.2495		KRT5	-71.0713
		FOXN3	3.84961e-54	0.26658	14.2393		FOXN3	53.4146
		ENTR1	5.63685e-58	0.248616	14.233		ENTR1	57.249
		KPNA2	1.4158e-48	-0.297405	-14.2305		KPNA2	-47.849
		COPS5	7.20405e-50	-0.289471	-14.2253		COPS5	-49.1424
		GMPR2	2.72296e-55	-0.260702	-14.2252		GMPR2	-54.565
		FBXO34	2.44336e-39	-0.368213	-14.2174		FBXO34	-38.612
		LSS	9.50615e-67	0.215268	14.2124		LSS	66.022
		SOAT1	2.816e-57	0.251291	14.2106		SOAT1	56.5504
		CAMKV	1.69461e-39	-0.366375	-14.2047		CAMKV	-38.7709
		FGF9	1.69236e-41	-0.348164	-14.1952		FGF9	-40.7715
		STAT5A	7.50508e-65	0.221264	14.1885		STAT5A	64.1246
		ZNF204P	7.42676e-37	-0.392098	-14.1662		ZNF204P	-36.1292
		PSD2	2.63165e-50	0.285647	14.1623		PSD2	49.5798
		FAM181B	4.70218e-31	0.466743	14.1552		FAM181B	30.3277
		AGK	3.59462e-52	-0.275119	-14.1533		AGK	-51.4443
		FBXL7	2.21635e-64	0.222335	14.1526		FBXL7	63.6544
		HTR2C	2.40577e-47	-0.303394	-14.1438		HTR2C	-46.6187
		GPER1	1.71405e-39	0.364827	14.1429		GPER1	38.766
		CSF1R	4.45267e-43	0.333711	14.1331		CSF1R	42.3514
		PRICKLE1	3.82462e-49	-0.291897	-14.1329		PRICKLE1	-48.4174
		TADA1	3.51354e-54	-0.264292	-14.1275		TADA1	-53.4543
		FHOD3	2.21785e-44	-0.323086	-14.104		FHOD3	-43.6541
		APEH	9.12359e-47	-0.306288	-14.1015		APEH	-46.0398
		AKAP11	1.03256e-52	-0.271205	-14.0989		AKAP11	-51.9861
		CACNG1	2.11301e-64	-0.221192	-14.0844		CACNG1	-63.6751
		LOC158402	3.68369e-40	-0.357151	-14.0838		LOC158402	-39.4337
		COX7A2	2.2203e-67	-0.211233	-14.0794		COX7A2	-66.6536
		NECAP2	4.78215e-54	0.26402	14.0776		NECAP2	53.3204
		KCTD8	7.50543e-59	-0.242157	-14.0753		KCTD8	-58.1246
		ADAMTS9	4.39033e-42	0.340147	14.0676		ADAMTS9	41.3575
		CPLX1	4.2878e-28	-0.51379	-14.0613		CPLX1	-27.3678
		ACTR1B	1.81864e-72	-0.195978	-14.0595		ACTR1B	-71.7403
		DOLK	3.52665e-50	-0.284277	-14.0582		DOLK	-49.4526
		DOK3	1.51513e-61	0.231136	14.0576		DOK3	60.8195
		EFNA4	1.49929e-72	0.195641	14.0517		EFNA4	71.8241
		GALNT14	9.64118e-57	-0.250498	-14.0318		GALNT14	-56.0159
		TIMP3	3.67004e-52	0.272745	14.0288		TIMP3	51.4353
		AZIN2	5.93886e-64	-0.22187	-14.028		AZIN2	-63.2263
		GAS7	1.48593e-43	-0.327418	-14.0227		GAS7	-42.828
		MARCHF11	1.95491e-44	-0.320795	-14.0216		MARCHF11	-43.7089
		NSF	1.05829e-65	-0.215709	-14.0158		NSF	-64.9754
		DCN	2.88824e-45	0.314377	14.0021		DCN	44.5394
		FXYD7	2.95438e-32	-0.443622	-13.9872		FXYD7	-31.5295
		BCL2L2	1.7189e-84	-0.166854	-13.9765		BCL2L2	-83.7647
		RIMKLA	1.73338e-47	-0.298679	-13.9665		RIMKLA	-46.7611
		LOC150166	4.72564e-69	0.204291	13.9583		LOC150166	68.3255
		LNX1	4.50635e-39	-0.363911	-13.9546		LNX1	-38.3462
		ORC5	7.35232e-55	-0.257754	-13.9532		ORC5	-54.1336
		EMC3	8.07994e-54	-0.262802	-13.9528		EMC3	-53.0926
		PRDM2	9.04664e-50	-0.2843	-13.943		PRDM2	-49.0435
		HERC5	1.50713e-51	0.274337	13.9423		HERC5	50.8218
		ZMIZ2	1.12154e-73	0.191082	13.9395		ZMIZ2	72.9502
		TRPS1	2.3728e-52	0.269928	13.9349		TRPS1	51.6247
		PDHX	1.79491e-56	-0.24987	-13.9293		PDHX	-55.746
		BDH1	5.13933e-60	-0.234916	-13.928		BDH1	-59.2891
		PDCD2L	1.19845e-54	-0.258248	-13.9251		PDCD2L	-53.9214
		ELAPOR1	8.33009e-42	-0.338906	-13.9221		ELAPOR1	-41.0794
		SORCS1	6.87919e-53	-0.266894	-13.9219		SORCS1	-52.1625
		RBM24	4.24952e-54	-0.260623	-13.9099		RBM24	-53.3717
		LOC645405	1.72761e-47	-0.297154	-13.8957		LOC645405	-46.7626
		ZNF184	1.06421e-40	-0.347115	-13.8752		ZNF184	-39.973
		LAMA5	5.98521e-62	0.226456	13.8643		LAMA5	61.2229
		ABHD4	1.23034e-59	0.235294	13.8611		ABHD4	58.91
		SCAMP1	5.7856e-58	-0.242105	-13.8575		SCAMP1	-57.2377
		LOC153328	1.61983e-47	0.29608	13.8537		LOC153328	46.7905
		SRPK2	2.07403e-52	-0.267972	-13.8496		SRPK2	-51.6832
		RBPJ	1.67673e-50	0.278097	13.8424		RBPJ	49.7755
		VIM	1.22012e-50	0.277314	13.8417		VIM	49.9136
		C1orf87	2.02352e-35	0.398817	13.8365		C1orf87	34.6939
		CCDC115	1.63581e-67	-0.207104	-13.8317		CCDC115	-66.7863
		ACTR2	3.44825e-55	-0.253925	-13.8294		ACTR2	-54.4624
		TMEM178A	8.0103e-38	-0.372446	-13.8164		TMEM178A	-37.0964
		VRK1	1.13158e-57	-0.242596	-13.8149		VRK1	-56.9463
		FXYD3	2.23303e-62	0.224014	13.8107		FXYD3	61.6511
		STAB1	4.47895e-55	0.253874	13.7978		STAB1	54.3488
		RANBP1	3.3233e-72	-0.19276	-13.7782		RANBP1	-71.4784
		PGF	4.81334e-44	0.318023	13.776		PGF	43.3176
		PSMB2	1.08171e-47	-0.292921	-13.7573		PSMB2	-46.9659
		STX2	8.34037e-77	0.180825	13.7569		STX2	76.0788
		HLA-DMA	4.17082e-40	0.349299	13.7553		HLA-DMA	39.3798
		MAPK8	3.87252e-45	-0.309692	-13.754		MAPK8	-44.412
		LOC338758	2.78959e-62	-0.223351	-13.7483		LOC338758	-61.5545
		POLA1	8.13472e-74	0.188061	13.7453		POLA1	73.0897
		ADAT2	4.57075e-56	-0.248309	-13.7414		ADAT2	-55.34
		GALNT9	2.87911e-47	-0.295157	-13.7368		GALNT9	-46.5407
		POLR3F	7.40473e-57	-0.244605	-13.7298		POLR3F	-56.1305
		NUP93	1.93781e-45	-0.306981	-13.726		NUP93	-44.7127
		CTDSP1	4.94206e-47	0.296288	13.7199		CTDSP1	46.3061
		TRAPPC11	5.48987e-49	-0.284262	-13.7186		TRAPPC11	-48.2604
		GNAL	3.93464e-52	-0.266852	-13.7176		GNAL	-51.4051
		MARCHF3	1.59579e-49	0.281084	13.7161		MARCHF3	48.797
		C1QC	1.61814e-54	0.254615	13.696		C1QC	53.791
		CLEC5A	7.51489e-59	0.235616	13.6949		CLEC5A	58.1241
		BPNT2	5.56409e-53	-0.261839	-13.6823		BPNT2	-52.2546
		MAP3K3	9.4526e-65	0.213633	13.6777		MAP3K3	64.0244
		EIF4E3	4.68532e-52	-0.266457	-13.6771		EIF4E3	-51.3293
		TMEM132B	4.26421e-53	-0.261069	-13.6722		TMEM132B	-52.3702
		FAM111A	2.08099e-52	0.264439	13.6666		FAM111A	51.6817
		CPM	1.23759e-54	0.253502	13.6657		CPM	53.9074
		AKAP5	1.61803e-40	-0.343335	-13.6616		AKAP5	-39.791
		COX7B	2.10578e-49	-0.280553	-13.6563		COX7B	-48.6766
		KCTD16	8.71698e-39	-0.358681	-13.6513		KCTD16	-38.0596
		NEAT1	1.92303e-33	0.416977	13.6418		NEAT1	32.716
		PDHA1	7.17283e-55	-0.25193	-13.6406		PDHA1	-54.1443
		OCA2	2.91839e-51	-0.269918	-13.6402		OCA2	-50.5349
		HTR7	2.85122e-63	-0.218035	-13.637		HTR7	-62.545
		LOC643923	1.99425e-37	-0.371448	-13.6322		LOC643923	-36.7002
		LRPAP1	6.34934e-53	-0.261005	-13.6237		LRPAP1	-52.1973
		MTMR9	2.31376e-55	-0.249332	-13.6224		MTMR9	-54.6357
		SC5D	7.96665e-55	-0.251804	-13.6223		SC5D	-54.0987
		DHRS3	1.19681e-65	0.209815	13.6216		DHRS3	64.922
		HMOX2	8.12312e-57	-0.242786	-13.618		HMOX2	-56.0903
		NFKB1	2.50264e-62	0.221062	13.6178		NFKB1	61.6016
		NFATC1	3.76029e-56	0.245665	13.6159		NFATC1	55.4248
		WDR37	9.6714e-54	-0.256753	-13.6116		WDR37	-53.0145
		ABCE1	1.00577e-54	-0.252052	-13.6102		ABCE1	-53.9975
		MSANTD1	1.76313e-54	-0.253042	-13.602		MSANTD1	-53.7537
		CD47	9.81001e-59	-0.234296	-13.5911		CD47	-58.0083
		FAM167B	2.1203e-59	0.23163	13.5906		FAM167B	58.6736
		SERF1A	1.69273e-70	-0.19477	-13.5894		SERF1A	-69.7714
		EPHA10	1.64799e-58	-0.235091	-13.5843		EPHA10	-57.783
		NEDD4L	2.33799e-42	-0.326181	-13.5793		NEDD4L	-41.6312
		SPAG9	6.73838e-44	0.314461	13.5757		SPAG9	43.1714
		DLGAP2	1.82926e-38	-0.359444	-13.5646		DLGAP2	-37.7377
		TSPAN5	2.15934e-59	-0.230909	-13.5464		TSPAN5	-58.6657
		OCIAD1	2.12448e-87	-0.156261	-13.5436		OCIAD1	-86.6727
		LANCL1	1.95823e-40	-0.340926	-13.5375		LANCL1	-39.7081
		SCAF11	8.02915e-55	0.250137	13.5312		SCAF11	54.0953
		PSMC1	1.08107e-59	-0.229459	-13.5303		PSMC1	-58.9661
		MPST	5.97656e-71	0.192656	13.529		MPST	70.2235
		TFEB	6.92503e-41	0.336842	13.5274		TFEB	40.1596
		PTPN21	1.26593e-70	0.193509	13.5258		PTPN21	69.8976
		PCDH18	3.5394e-51	0.268095	13.5257		PCDH18	50.4511
		CDKN2C	1.26611e-71	0.190709	13.5208		CDKN2C	70.8975
		PID1	8.64712e-46	-0.299839	-13.5117		PID1	-45.0631
		MSANTD3	9.72871e-66	-0.207767	-13.5074		MSANTD3	-65.0119
		SPAG7	1.27122e-66	-0.204953	-13.5055		SPAG7	-65.8958
		TMEM47	2.90355e-59	0.230664	13.5024		TMEM47	58.5371
		HOMER3	1.29738e-50	0.270566	13.4977		HOMER3	49.8869
		PEX19	5.3471e-56	-0.24404	-13.4886		PEX19	-55.2719
		LOC728192	3.09341e-55	-0.247393	-13.4853		LOC728192	-54.5096
		CALM1	1.02571e-33	-0.408624	-13.4801		CALM1	-32.989
		CITED2	1.81705e-36	-0.377111	-13.4782		CITED2	-35.7406
		HNRNPUL2-BSCL2	4.70392e-18	-0.777271	-13.4682		HNRNPUL2-BSCL2	-17.3275
		GNAO1	2.39478e-58	-0.233612	-13.4609		GNAO1	-57.6207
		KRAS	1.52846e-61	-0.2213	-13.4585		KRAS	-60.8157
		ADARB1	1.12781e-48	-0.280634	-13.4558		ADARB1	-47.9478
		TMX1	1.42626e-64	0.210553	13.4429		TMX1	63.8458
		EIF4E	1.32401e-67	-0.200985	-13.4415		EIF4E	-66.8781
		SAMD4A	2.29307e-43	0.315109	13.4361		SAMD4A	42.6396
		TRUB1	2.02583e-51	-0.264951	-13.4313		TRUB1	-50.6934
		FSTL1	2.47613e-45	0.301062	13.4292		FSTL1	44.6062
		SEMA3F	9.52898e-61	0.223666	13.4246		SEMA3F	60.021
		CLMN	2.11636e-47	0.287617	13.4244		CLMN	46.6744
		TBX3	2.00209e-54	0.249849	13.4165		TBX3	53.6985
		UNC5D	3.55986e-50	-0.271316	-13.4162		UNC5D	-49.4486
		TIMM17A	1.6565e-52	-0.259067	-13.4147		TIMM17A	-51.7808
		PKN2	2.68902e-52	0.260108	13.4139		PKN2	51.5704
		MAK16	4.70536e-57	-0.238023	-13.4072		MAK16	-56.3274
		CELF5	1.9314e-60	-0.224522	-13.4071		CELF5	-59.7141
		SALL3	4.71449e-40	0.340862	13.4049		SALL3	39.3266
		CDH18	3.94771e-33	-0.413485	-13.3984		CDH18	-32.4037
		KIAA0319	1.43109e-43	-0.312708	-13.3978		KIAA0319	-42.8443
		PNMA8B	2.82204e-21	-0.651973	-13.3977		PNMA8B	-20.5494
		SLC6A15	1.00761e-35	-0.382727	-13.3942		SLC6A15	-34.9967
		SIX5	2.55087e-65	0.207333	13.3924		SIX5	64.5933
		PRPS2	3.51814e-49	-0.276364	-13.3908		PRPS2	-48.4537
		SOX2	5.41815e-48	0.283169	13.3843		SOX2	47.2661
		HERC6	2.14097e-44	-0.306302	-13.376		HERC6	-43.6694
		NDEL1	1.11864e-55	-0.243214	-13.3649		NDEL1	-54.9513
		HMBOX1	4.52787e-42	0.323134	13.3597		HMBOX1	41.3441
		DMAC1	1.38866e-56	-0.238884	-13.3435		DMAC1	-55.8574
		RPGRIP1L	2.40829e-57	-0.235524	-13.335		RPGRIP1L	-56.6183
		NDUFS4	1.78487e-64	-0.209144	-13.3326		NDUFS4	-63.7484
		HMGCR	3.29851e-37	-0.365063	-13.3181		HMGCR	-36.4817
		TOX	5.30043e-52	-0.259702	-13.3164		TOX	-51.2757
		NRG3	1.32086e-50	-0.266851	-13.3103		NRG3	-49.8791
		A4GALT	5.36988e-54	0.249847	13.3094		A4GALT	53.27
		SYNM	2.69975e-49	0.273563	13.2866		SYNM	48.5687
		ADIPOR2	2.24301e-57	0.234516	13.2852		ADIPOR2	56.6492
		POLR2E	4.69226e-62	-0.216481	-13.2765		POLR2E	-61.3286
		IDH3A	9.69947e-45	-0.301598	-13.2743		IDH3A	-44.0133
		FGFR1	1.82894e-54	0.24695	13.2706		FGFR1	53.7378
		GABRE	2.06798e-55	0.242636	13.2684		GABRE	54.6845
		DUSP2	9.2524e-62	-0.217361	-13.2664		DUSP2	-61.0337
		TNFRSF21	6.2993e-41	-0.329534	-13.2475		TNFRSF21	-40.2007
		LRFN5	4.65155e-36	-0.374679	-13.2383		LRFN5	-35.3324
		TYROBP	1.17776e-51	0.259802	13.2315		TYROBP	50.9289
		ACAD9	1.05139e-68	-0.194627	-13.2304		ACAD9	-67.9782
		KLF2	5.55811e-39	0.345803	13.2287		KLF2	38.2551
		MRPS21	1.54662e-55	-0.241303	-13.2259		MRPS21	-54.8106
		MACROD2	9.27026e-65	-0.206342	-13.2127		MACROD2	-64.0329
		KLHL21	2.98263e-63	0.211291	13.211		KLHL21	62.5254
		LYRM9	1.73465e-26	-0.512829	-13.2109		LYRM9	-25.7608
		LOC399818	1.33841e-70	-0.189067	-13.2107		LOC399818	-69.8734
		NOTCH1	4.78163e-52	0.257325	13.206		NOTCH1	51.3204
		ADH1A	1.31977e-53	0.249725	13.2053		ADH1A	52.8795
		LOC440731	8.24445e-63	0.212557	13.1964		LOC440731	62.0838
		NFU1	1.50112e-60	-0.220537	-13.1933		NFU1	-59.8236
		SERTAD1	1.09282e-57	0.231613	13.193		SERTAD1	56.9615
		NNAT	8.73521e-46	-0.292756	-13.1912		NNAT	-45.0587
		FRYL	2.66442e-41	0.324867	13.1813		FRYL	40.5744
		CRYAB	7.05947e-50	0.268168	13.1808		CRYAB	49.1512
		SYN1	2.14143e-30	-0.444079	-13.1755		SYN1	-29.6693
		NPC2	3.0206e-68	0.195036	13.1688		NPC2	67.5199
		CYP26A1	5.46342e-61	-0.21834	-13.1577		CYP26A1	-60.2625
		ANLN	4.29297e-29	0.46356	13.1499		ANLN	28.3672
		C1orf74	2.69036e-57	-0.232424	-13.1483		C1orf74	-56.5702
		NARS1	2.50528e-49	-0.270332	-13.1385		NARS1	-48.6011
		RUNX1	1.81202e-48	0.275157	13.1365		RUNX1	47.7418
		MRPL3	1.14485e-46	-0.28581	-13.1305		MRPL3	-45.9413
		RAD18	1.25279e-53	-0.248176	-13.1291		RAD18	-52.9021
		ASH2L	9.5407e-61	-0.218671	-13.1247		ASH2L	-60.0204
		VXN	5.88146e-43	-0.310736	-13.1226		VXN	-42.2305
		ATG16L2	6.61043e-49	0.272151	13.1122		ATG16L2	48.1798
		PPP4R4	1.23245e-47	-0.279336	-13.1034		PPP4R4	-46.9092
		PPIC	4.76292e-54	0.245541	13.0928		PPIC	53.3221
		COL24A1	9.38022e-38	-0.353406	-13.0858		COL24A1	-37.0278
		LCA5	2.08944e-71	0.185106	13.0833		LCA5	70.68
		GABBR1	1.823e-57	-0.230512	-13.0791		GABBR1	-56.7392
		LOC106146153	2.26612e-11	1.22862	13.0784		LOC106146153	10.6447
		MAP4K4	2.94172e-38	0.348451	13.0778		MAP4K4	37.5314
		MRPL28	6.5674e-65	-0.203759	-13.0778		MRPL28	-64.1826
		SLC17A6	8.2388e-31	-0.434638	-13.0757		SLC17A6	-30.0841
		DNAJC1	4.29729e-57	0.231721	13.0614		DNAJC1	56.3668
		ASIC2	2.32255e-33	-0.40016	-13.0588		ASIC2	-32.634
		KCNG3	2.56684e-52	-0.253074	-13.0562		KCNG3	-51.5906
		DDX24	1.59723e-45	-0.291447	-13.0559		DDX24	-44.7966
		WNT10B	1.19916e-37	-0.353311	-13.0446		WNT10B	-36.9211
		SLIT2	1.06313e-39	-0.334494	-13.0364		SLIT2	-38.9734
		PNISR	7.1188e-47	0.282135	13.0198		PNISR	46.1476
		BRMS1L	2.3003e-61	-0.214572	-13.0113		BRMS1L	-60.6382
		FAM20B	6.16287e-48	-0.27542	-13.0026		FAM20B	-47.2102
		BRF2	1.21946e-54	-0.241171	-13.0024		BRF2	-53.9138
		KLHL42	1.08717e-55	-0.23653	-13.0006		KLHL42	-54.9637
		LOC387647	1.96533e-38	0.34456	12.9922		LOC387647	37.7066
		TMEM200A	3.45628e-39	-0.337706	-12.9887		TMEM200A	-38.4614
		MPP1	2.14014e-45	-0.29066	-12.9836		MPP1	-44.6696
		ZNF385D	5.78539e-41	-0.322625	-12.9817		ZNF385D	-40.2377
		NDUFA8	1.50801e-49	-0.265857	-12.9796		NDUFA8	-48.8216
		POLR3A	1.18072e-50	-0.259954	-12.979		POLR3A	-49.9279
		LPIN1	3.82139e-58	0.226001	12.9765		LPIN1	57.4178
		EPS15	1.40562e-51	-0.255096	-12.9722		EPS15	-50.8521
		PKIB	1.2553e-37	-0.351326	-12.9644		PKIB	-36.9013
		STARD8	1.02192e-55	0.235617	12.9567		STARD8	54.9906
		MAIP1	1.56397e-58	-0.224082	-12.9532		MAIP1	-57.8058
		MYSM1	1.00913e-46	-0.2816	-12.9525		MYSM1	-45.9961
		TRABD	3.75291e-87	0.149867	12.9523		TRABD	86.4256
		RIN3	1.0402e-58	0.223375	12.9519		RIN3	57.9829
		PYCR3	4.61993e-46	-0.28562	-12.9487		PYCR3	-45.3354
		FBXO32	2.13497e-31	0.422122	12.9467		FBXO32	30.6706
		TXNL4A	9.9477e-58	-0.227089	-12.9446		TXNL4A	-57.0023
		UQCRQ	3.8566e-65	-0.200932	-12.9428		UQCRQ	-64.4138
		ZBTB18	1.55438e-40	-0.324863	-12.9323		ZBTB18	-39.8084
		IL3RA	4.92721e-63	0.207524	12.9303		IL3RA	62.3074
		TNFAIP3	6.83076e-48	0.274137	12.9298		TNFAIP3	47.1655
		ANXA2P1	5.29122e-55	0.23816	12.9265		ANXA2P1	54.2764
		MAPK8IP2	5.67772e-44	-0.298782	-12.9211		MAPK8IP2	-43.2458
		UBL5	4.35146e-56	-0.233358	-12.919		UBL5	-55.3614
		EPHX4	1.32017e-42	-0.308447	-12.9176		EPHX4	-41.8794
		SH2D5	3.26811e-37	-0.353904	-12.9124		SH2D5	-36.4857
		SERF1B	2.63212e-62	-0.209684	-12.9123		SERF1B	-61.5797
		PRSS3	2.03654e-39	-0.333604	-12.9075		PRSS3	-38.6911
		CABYR	6.96187e-48	-0.273362	-12.891		CABYR	-47.1573
		MYO1F	1.34781e-52	0.248356	12.8823		MYO1F	51.8704
		FEN1	6.89436e-57	-0.229342	-12.8802		FEN1	-56.1615
		COL1A2	2.20516e-35	0.371544	12.8764		COL1A2	34.6566
		IL1RL1	5.83277e-32	0.412176	12.874		IL1RL1	31.2341
		ZBBX	7.38482e-40	-0.328925	-12.8714		ZBBX	-39.1317
		TMED4	2.39894e-55	-0.235639	-12.8706		TMED4	-54.62
[truncated: 27,329 more rows]

## Sheet: meta-analysis comparisons
		AD portrait compared with other datasets								metaAD1 compared with other datasets								metaAD2 compared with other datasets
		A	D	B	C	score	universe			A	D	B	C	score	universe			A	D	B	C	score	universe
	metaAD1	276.184	289.05	0	0	565.233	15271		metaAD2	16.0429	28.6851	0	0	44.728	12287		metaAD3	16.6058	19.7696	0	0	36.3754	13207
	metaAD2	13.5818	44.1268	0	0	57.7087	12653		metaAD3	142.723	58.5535	0	0	201.277	12414		metaAD4	14.0406	18.9558	0	0	32.9965	13207
	metaAD3	257.326	106.562	0	0	363.887	12790		metaAD4	100.78	44.5363	0	0	145.316	12414		AD metaVolcano	16.3398	37.0587	0	0	53.3985	13246
	metaAD4	164.301	78.3824	0	0	242.684	12790		AD metaVolcano	225.304	264.218	0	0	489.522	16229
	AD metaVolcano	400	400	0	0	800	17938
																		metaAD3 compared with other datasets
	metaAD1	meta-analysis from Yuen et al; 2020; Front. Neurosci.																A	D	B	C	score	universe
	metaAD2	meta-analysis from Paranjpe et al; 2021; Front. Aging Neurosci.															metaAD4	400	400	0	0	800	13662
	metaAD3	meta-analysis (random) from Wan et. Al; 2020; Cell Reports															AD metaVolcano	219.991	94.5765	0	0	314.568	16521
	metaAD4	meta-analysis (fixed) from Wan et. Al; 2020; Cell Reports
		key:
		A, B, C, and D are log10 *-1 of pvalue (hypergeometric)																metaAD4 compared with other datasets
		A = up in both
		D = down in both																A	D	B	C	score	universe
		B = up in dataset; down in portrait															AD metaVolcano	147.459	73.2999	0	0	220.759	13521
		C = down in dataset; up in portrait
		score = A+D-B-C (higher positive score = better match)
		universe: number of common genes in portrait and given datasets
		notes:
		log10 *-1 of pvalue of infinite converted to 400
