# Supplementary material for: Alzheimer’s disease large-scale gene expression portrait identifies exercise as the top theoretical treatment
Source: Sci Rep. 2022 Oct 13;12:17189. doi: 10.1038/s41598-022-22179-z (PMC9561721; doi:10.1038/s41598-022-22179-z)
Supplement: Supplementary file 5 — Supplementary Information 4. [file 41598_2022_22179_MOESM5_ESM.xlsx]

## Sheet: key
Hill MA & Gammie SC. Alzheimer's Disease Large-scale Gene Expression Portrait Identifies Exercise as the Top Theoretical Treatment
		Datasets used for comparisons with treatments
		tab	datasets	GEO numbers	sex	brain region; notes
		Group1	metaVolcan AD	same as for AD portrait		MetaVolcano run on same datasets as for AD portrait					KEY
		Group1	metaAD1	AD meta-analysis		from Yuen et al; 2020; Front. Neurosci.					hypergeometric score is log10 of pvalue *-1
		Group1	metaAD2	AD meta-analysis		from Paranjpe et al; 2021; Front. Aging Neurosci.					A = up in both
		Group2	ad11h	GSE33000	females	prefrontal cortex					D = down in both
		Group2	ad12h	GSE33000	males	prefrontal cortex					B = down in AD, up in treatment
		Group2	ad66h	GSE44771	females	visual cortex					C = up in AD, down in treatment
		Group3	ad67h	GSE44771	males	visual cortex					score = B+C-A-D (higher positive score = better treatment)
		Group3	a78f	GSE29378	females	CA1/CA3 hippocampus
		Group3	a78m	GSE29378	males	CA1/CA3 hippocampus
		Group4	ad9h	GSE132903	females	medial temporal cortex
		Group4	ad10h	GSE132903	males	medial temporal cortex
		Group4	ad51h	GSE1297	both	hippocampal CA1					Each dataset was compared with each treatment using the scoring system as in Supplementary File 2
		Group5	ad2h	GSE118553	females	temporal cortex
		Group5	ad7h	GSE118553	males	cerebellum
		Group5	ad16h	GSE48350	females	hippocampus
		Group6	ad19h	GSE48350	males	hippocampus
		Group6	ad37h	GSE84222	females	hippocampus
		Group6	ad50h	GSE84422	males	hippocampus
		Group7	ad53h	GSE36980	females	frontal cortex
		Group7	ad56h	GSE36980	both	hippocampus
		Group7	ad58h	GSE122063	males	frontal cortex
		Group8	ad59h	GSE122063	females	temporal cortex
		Group8	ad62h	GSE5281	both	superior frontal cortex
		Group8	ad63h	GSE5281	both	primary visual cortex
		Group9	ad71h	GSE53697	both	cortex
		Group9	metaAD3	AD meta-analysis		meta-analysis (random) from Wan et. Al; 2020; Cell Reports; file from Synapse
		Group9	metaAD4	AD meta-analysis		meta-analysis (fixed) from Wan et. Al; 2020; Cell Reports;file from Synapse
		Group10	mayo2	From Synapse and AMP-AD	both	temporal cortex; from Mayo clinic study; results from Synapse: All Differential Expression (Merged); from Bonham et al; Front. Immun; 2019
		Group10	rosmap1	From Synapse and AMP-AD	both	dorsolateral prefrontal cortex; from ROSMAP study; results from Synapse: All Differential Expression (Merged); from Bonham et al; Front. Immun; 2019
		Group10	mssm1	From Synapse and AMP-AD	both	superior temporal gyrus; from MSBB study; results from Synapse: All Differential Expression (Merged); from Bonham et al; Front. Immun; 2019
		Group11	aCombo	AD portrait recreated using six additional datasets from ROSMAP (dlpfc males and females); MAYO (temporal cortex males and females); and MSSM (superior temporal gyrus males and females); from Bonham et al; Front. Immun; 2019

## Sheet: group1 v treats
Hill M & Gammie SC. Title goes here			MetaVolcano AD portrait						metaAD1						metaAD2						Rank in AD
	GEO #	treatment	A	D	B	C	score		A	D	B	C	score		A	D	B	C	score		portrait		file name	species	source; notes
	GSE110298	exercise	3.04862e-12	5.36407e-13	45.9345	7.75645	53.6909		1.92865e-15	0	60.3402	28.1601	88.5003		5.83483e-09	1.40956e-10	12.4469	7.94091	20.3878		3	164	t166	humans	hippocampus; high versus moderate activity in elderly
	GSE110298	exercise	5.36407e-13	1.55718e-11	98.9501	38.8729	137.823		0	0	85.4211	34.4384	119.86		6.39831e-13	5.83483e-09	14.1531	2.17995	16.3331		1	28	t28	humans	hippocampus; high v low exercise in elderly
		exercise composite	1.04525e-08	1.54632e-10	47.8188	22.7778	70.5966		3.90553e-15	1.58632e-14	36.0813	27.8842	63.9656		4.01837e-09	4.01837e-09	7.87033	3.15289	11.0232		2	238	t243		11 datasets
	GSE34451	streptozocin	0.000104262	8.05213e-15	5.47354	5.25189	10.7253		0.00209156	2.46791e-12	0.862401	5.62302	6.48333		0.0319988	1.0888e-05	5.21975	5.42173	10.6095		30	173	t175	rats	pfc
	GSE7955	permethrin	1.38743e-08	3.34622e-14	22.2159	8.49909	30.715		2.88172e-10	1.74543e-14	15.9626	17.4519	33.4145		0.0128659	8.97368e-08	4.35888	5.357	9.70302		12	102	t104	rats	cerebrocortex; 6 hrs after treatment; .3mg/kg
	GSE48623	coral calcium hydride	0.000206518	4.13889e-13	1.2956	5.52031	6.8157		0.00023136	6.25395e-12	0.540254	10.2963	10.8363		5.09775e-05	9.28024e-06	1.04255	7.64847	8.69095		40	209	t214	rats	hippocampus
	GSE85936	cocaine	0.00263796	1.70228e-11	1.95182	33.6927	35.6419		0.000129886	3.71777e-12	3.42325	21.7231	25.1462		0.000219376	1.60447e-07	1.41998	7.00955	8.42931		18	150	t152	mice	nucleus accumbens; gfp in both groups
	GSE44456	alcoholic	0.660795	5.74474e-10	0.00481455	2.86154	2.20556		0.00386674	0	1.65784	9.97684	11.6308		0.0195501	5.37508e-09	0.0667367	7.99105	8.03824		47	61	t63	humans	hippocampus
	GSE10748	D-serine 20 mg	1.10436e-05	0	36.3501	1.0505	37.4005		5.38235e-12	0	21.0217	3.42431	24.446		6.79123e-07	0.0001019	4.94735	2.39316	7.34041		9	34	t34	rats	brain
	GSE33137	curcumin	1.09966e-06	7.92284e-06	9.68023	20.3773	30.0575		3.89508e-09	7.81761e-06	7.01126	6.0733	13.0845		7.73853e-06	0.00742852	3.43974	3.76988	7.20219		6	11	t11	rats	cortex; 6 and 12 wk combined to get n=4 per treat
	GSE39980	zonisamide	2.78131e-05	2.8827e-10	1.35965	12.6405	14.0001		0.000486218	2.87545e-10	1.43599	7.36851	8.80402		0.0218501	7.9808e-06	1.62208	4.69933	6.29956		52	213	t218	rats	striatum; lesioned side; all with 6-OHDA; both with Ldopa
	GSE84185	fluoxetine	0.000151644	0.0463733	22.7287	6.1877	28.8699		1.20094e-07	0.0282598	12.7089	2.69456	15.3752		0.00805344	0.0978737	5.78814	0.229558	5.91177		11	8	t8	mice	dentate gyrus; stress both groups
	GSE10748	D-serine 5 mg	7.45663e-08	8.77538e-15	31.1445	2.87462	34.0191		1.11907e-10	5.0145e-15	24.8785	3.78169	28.6602		2.26278e-05	0.000162528	4.36074	1.53041	5.89096		10	33	t33	rats	brain
	GSE43748	amphetamine	0.00800699	3.665e-05	9.6653	11.8678	21.5251		0.0265984	4.82123e-08	7.02926	8.32736	15.33		0.000162528	9.89494e-09	1.87425	3.81166	5.68575		20	191	t195	rats	striatum; self admin
		fluoxetine composite	0.925759	0.0373314	24.3954	2.30399	25.7363		0.00133282	0.0768267	8.43739	1.6556	10.0148		0.398671	0.142273	5.98033	0.197827	5.63721		14	239	t244		13 datasets
	GSE38465	exercise	0.0460542	0.00749204	0.625669	6.19471	6.76683		0.0130671	0.00230134	0.660501	5.68168	6.32681		0.248274	0.00381319	3.41975	2.18714	5.3548		48	27	t27	SAMP8 mice	cortex; exercised v sedentary
	GSE47541	venlafaxine	0.472309	0.341041	11.1708	0.180941	10.5384		0.00352029	0.274655	1.91589	0.016307	1.65403		0.26457	0.0125119	5.30661	0.0691344	5.09866		50	77	t79	rats dark agouti	frontal cortex
	GSE67755	haloperidol	0.0871415	0.000346224	17.3618	2.47799	19.7523		3.70588e-07	0.00313622	11.0429	1.4601	12.4998		0.271759	0.356675	2.89679	2.4406	4.70896		31	123	t125	mice	whole brain
	GSE74676	chlorpyrifos	0.00800699	1.20748e-10	2.55378	5.21	7.75577		1.09398e-05	1.52717e-11	1.55092	6.06714	7.61805		0.165972	2.26278e-05	2.53366	2.12507	4.49274		38	113	t115	rats	hippocampus; 21 d treatment; low dose 3 mg
	GSE88736	cocaine	0.000687838	0.297852	17.9462	0.106253	17.7539		5.65906e-08	0.283683	19.5445	0.211004	19.4718		4.50692e-07	0.0299855	2.55389	1.89321	4.41711		23	152	t154	rats	nucleus accumbens; no enrichment both groups
	GSE9798	corticosterone	0.000472871	0.00774808	14.2231	1.69654	15.9114		1.03117e-05	0.00422682	8.01986	2.29889	10.3145		0.0345911	7.10654e-06	4.33108	0.080636	4.37712		32	49	t51	rats	cortex; 14 day treat
	GSE7955	deltamethrin	0.869888	3.32396e-10	3.57443	3.76187	6.46642		0.0043816	4.2017e-09	4.96026	6.29932	11.2552		0.224387	0.0128659	0.958044	3.63537	4.35616		56	105	t107	rats	cerebrocortex; 6 hrs after treatment; 3mg/kg
	GSE29075	exercise	0.00118158	0.024885	12.4875	11.0956	23.557		0.000152495	0.000665914	5.2748	5.50386	10.7778		0.00238931	0.0704125	2.74589	1.54577	4.21886		15	16	t16	young mice	hippocampus
	GSE84185	fluoxetine	0.000459199	0.00124393	32.2936	4.49492	36.7868		1.9356e-12	0.002768	21.2834	6.68956	27.9702		0.000380901	0.000592763	3.56493	0.632176	4.19613		4	3	t3	mice	cingulate
	GSE7955	permethrin	0.000110556	0.000492826	9.07247	2.39992	11.4718		7.24133e-10	4.3733e-07	9.43835	5.83554	15.2739		0.16575	0.082584	2.53231	1.63967	3.92365		57	101	t103	rats	cerebrocortex; 6 hrs after treatment; 10mg/kg
	GSE27532	desipramine	0.000567222	0.0135955	26.2723	12.9343	39.1925		7.50897e-08	0.000243006	12.9359	5.83264	18.7683		0.00182373	0.0975749	2.80742	1.12073	3.82875		8	141	t143	mouse; high swim analgesia	hippocampus; 21 days ip
	GSE104338	safflower oil	4.71667e-06	5.96822e-13	32.5519	0.00112966	32.553		1.8236e-05	1.58053e-13	16.7693	0.021515	16.7908		0.0799302	0.00287977	1.88419	2.01318	3.81456		7	136	t138	rats	hypothalamus; in high fat diet 2 months compared with flaxseed oil
	GSE7955	deltamethrin	0.0150844	0.00271164	8.78359	1.83842	10.6042		0.00096352	0.00096352	6.29932	2.17743	8.47483		0.0679064	0.000161973	1.87312	1.99633	3.80139		33	103	t105	rats	cerebrocortex; 6 hrs after treatment; 100mg/kg
	GSE10748	D-serine 50 mg	0.000493896	1.43251e-12	10.8985	5.90095	16.799		0.000965889	9.75653e-09	7.02926	7.28046	14.3088		0.0169308	0.0169308	1.53041	2.25696	3.75351		25	35	t35	rats	brain
	GSE81672	imipramine	0.469632	1.60715e-12	9.76345	0.848739	10.1426		1.98204	2.11266e-06	5.03962	0.103744	3.16132		0.0503252	0.00382428	2.7257	1.01393	3.68549		41	90	t92	mice	nucleus accumbens, non responder
	GSE83336	acetyl-L-carnitine	0.000430238	4.67621e-06	0.180293	14.3081	14.488		0.187668	1.29571e-09	0.336426	7.9037	8.05246		0.05167	0.00242606	0.639003	3.0775	3.66241		39	121	t123	rats; flinders	hippocampus; 7 days in water
	GSE81672	imipramine	0.0727882	0.000172035	5.15457	0.799122	5.88073		0.0020799	1.84702e-07	8.18551	3.9065	12.0899		0.189662	0.13539	2.5607	1.29523	3.53088		54	86	t88	mice	pfc, non responders
	GSE29075	exercise	8.16444e-05	0.139661	7.09423	2.14034	9.09483		0.000416351	0.00104293	2.57853	10.7281	13.3052		0.0281581	0.00672978	0.952446	2.44707	3.36463		36	17	t17	old mice	hippocampus
	GSE84185	fluoxetine	0.00303743	0.0463733	24.6236	2.21122	26.7854		5.23254e-08	0.678631	10.0879	1.32668	10.7359		0.0803543	0.0194869	3.38822	0.0327927	3.32117		13	9	t9	mice	cingulate; stress both groups
	GSE43748	methamphetamine	0.130493	6.44596e-05	3.21528	5.66598	8.7507		0.101251	1.77645e-09	1.13302	7.28046	8.31223		0.00526684	0.000596661	0.598238	2.67847	3.27084		34	193	t197	rats	striatum; self admin
	GSE5140	creatine	0.106993	0.00110615	6.90718	3.23682	10.0359		0.00934014	0.0508397	7.67439	1.44244	9.05665		0.0159878	0.0273555	2.03788	1.22917	3.2237		37	32	t32	mice	brain hemispheres
	GSE87823	heroin	0.112264	0.508793	6.51084	1.45777	7.34755		0.0375897	5.35013	0.630168	0.403164	-4.35438		1.28563	0.133966	4.47235	0.00239497	3.05515		68	129	t131	humans	nucleus accumbens; users v control
	GSE31430	zinc	0.957949	1.6516e-07	0.392821	7.407	6.84187		1.33265	9.74254e-05	0.00848941	3.25246	1.9282		0.730108	0.0219574	2.67847	1.0434	2.9698		91	145	t147	rats	diencephalon; higher zinc relative to low zinc 10 days
	GSE84249	corticosterone	2.40823	0.128325	0.001698	3.05404	0.519183		0.53414	0.00351883	0.129088	2.49437	2.0858		0.304999	0.0057666	0.0866724	3.1594	2.93531		130	142	t144	rats	hippocampus, after adrenal cort or no cort
	GSE26836	amitriptyline	0.0788467	0.0219277	6.87443	0.0534628	6.82712		0.027341	0.626434	1.50481	0.0132621	0.864298		0.0662785	0.0188993	2.9269	0.0793211	2.92104		88	85	t87	3xTg mice	cortex; 4 month in water
	GSE110298	exercise	1.43746e-05	0.000132502	1.96048	6.24933	8.20965		1.03281e-10	2.66663e-09	2.97633	6.49792	9.47424		0.157178	0.0121272	2.94077	0.131595	2.90305		53	163	t165	humans	hippocampus; moderate v low activity in elderly
	GSE117758	dexamethasone	0.561356	7.29138e-08	0.965033	10.1415	10.5452		0.42416	2.0033e-09	0.149879	5.62294	5.34866		0.18553	0.00879412	0.285641	2.79781	2.88913		35	48	t48	mice	striatal neurons
	GSE64607	AICAR	0.00184774	0.000440232	1.71891	3.13667	4.85329		0.00118922	2.5352e-05	2.28079	3.65752	5.93709		0.000169693	0.0312766	0.0312766	2.78904	2.78887		71	223	t228	mice	dentate gyrus; 14 days treatment
	GSE39697	exercise	0.0232284	0.251905	8.6073	0.359889	8.69205		0.0033567	0.345744	3.9612	0.520327	4.13243		1.15055	0.0544269	3.9205	0.0169868	2.73251		74	26	t26	mice	inner layer hippocampus
	GSE64607	exercise	1.90695e-08	0.17024	17.6971	5.44693	22.9738		1.83222e-15	0.00264327	20.0872	1.28214	21.3667		0.00231016	6.84594e-05	2.50014	0.227466	2.72523		19	221	t226	mice	lateral entorhinal cortex; 28 days running
	GSE7955	deltamethrin	0.000305921	0.000110556	10.2712	5.8994	16.1702		4.80186e-08	3.22068e-06	9.7269	9.15387	18.8808		0.0679064	0.000391908	0.877688	1.87312	2.68251		24	104	t106	rats	cerebrocortex; 6 hrs after treatment; 1mg/kg
	GSE74677	chlorpyrifos	2.03591e-05	0.000186347	9.6653	3.57559	13.2407		1.09398e-05	3.40096e-05	7.28046	3.42431	10.7047		0.000596661	0.0446773	1.87425	0.802175	2.63115		21	114	t116	rats	hippocampus; 21 d treatment; low dose 10 mg
	GSE42805	cocaine	1.20946e-05	0.000745284	7.39125	0.914353	8.30485		0.00939275	0.00142077	2.72792	0.0813302	2.79844		0.0526721	0.0194379	2.45942	0.231601	2.61891		58	148	t150	mice	nucleus accumbens; 1 wk 20mg day;
	GSE27532	desipramine	0.00691828	0.0869422	9.94558	3.6101	13.4618		5.25373e-05	0.00622572	9.19913	1.74441	10.9373		0.000571199	0.0164309	1.85851	0.721422	2.56293		28	140	t142	mouse; low swim analgesia	hippocampus; 21 days ip
	GSE39980	zonisamide & levodopa	0.000264179	4.30207e-07	1.14311	0.94785	2.0907		0.00999315	1.83254e-09	1.91588	4.59342	6.4993		0.164182	2.50888e-06	1.51295	1.21119	2.55996		109	214	t219	rats	striatum; lesioned side; all with 6-OHDA
	GSE60013	estradiol	0.0986886	0.474089	5.68725	0.221408	5.33588		0.000728002	0.729244	2.44043	0.308816	2.01928		0.0387636	0.0249715	0.601233	2.00252	2.54002		84	38	t38	rats	dentate gyrus
	GSE43261	fluoxetine	2.87408	0.316393	14.3898	1.16884	12.3681		0.374194	1.12079	3.36756	0.173517	2.0461		0.204296	0.580152	3.23962	0.0846643	2.53983		70	161	t163	mice	ventral dentate gyrus; only responder with fluox
	GSE20219	pioglitazone	0.000493896	1.39225e-08	1.0505	1.0505	2.10051		0.460323	2.895e-10	1.23051	3.60073	4.37091		0.258808	0.0554029	1.13224	1.6407	2.45874		103	117	t119	rats	hippocampus; young rats; treat 4 months
	GSE58484	cyclophosphamide	0.106993	2.22498e-05	0.622221	5.86502	6.38023		0.547184	0.000133626	0.145158	2.68396	2.2818		0.0350962	0.123612	0.518974	2.03788	2.39814		80	175	t177	mice	cortex; both groups tbi
	GSE50427	alcohol; 20 days	0.259647	4.82758	15.0717	0.105327	10.0898		0.00296097	6.75504	5.3493	1.60957e-05	-1.40868		0.0264667	0.369576	2.78303	0.00667375	2.39366		61	60	t62	mice	cortex
	GSE20219	pioglitazone	0.00029243	1.29409e-08	1.03903	1.13592	2.17465		0.400859	2.65238e-10	1.21687	3.75475	4.57076		0.253626	0.0537938	1.11827	1.51354	2.32439		104	51	t53	rats	hippocampus; young rats
	GSE43375	levodopa	0.0507777	2.30847e-05	9.44265	4.60767	13.9995		0.000773493	0.00367978	6.01165	0.898098	6.9053		0.141312	0.141312	1.89025	0.694599	2.30222		45	212	t217	rats	striatum; both groups 6-OHDA
	GSE42789	alcohol chronic	0.00872179	2.14577	5.91566	0.0235616	3.78473		0.0001085	0.767148	2.91481	0.313144	2.4607		0.0665487	0.0792282	2.03329	0.322774	2.21028		116	54	t56	mice	pfc
	GSE84185	fluoxetine	0.00984684	0.25454	13.8739	2.37198	15.9815		5.92832e-05	0.926407	6.18678	1.81276	7.07308		0.167494	0.450533	2.73381	0.0418048	2.15759		22	2	t2	mice	dentate gyrus
	GSE64607	exercise	0.00032253	0.934231	3.51924	2.45392	5.0386		0.00172959	0.144974	4.1982	0.557202	4.6087		0.0231563	0.158867	1.41184	0.92536	2.15518		51	217	t222	mice	dentate gyrus; 14 days running
	GSE38223	methamphetamine	0.78596	9.22798e-10	3.93963	0.459338	3.61301		0.0062203	2.1776e-09	1.4214	5.0789	6.49408		0.484587	0.0120154	0.77878	1.85684	2.13902		85	198	t202	rats	dorsal striatum; self admin 8days
	GSE109445	fluoxetine	0.367048	2.94613	1.09526	0.910964	-1.30695		0.28804	1.36036	5.19564	0.42571	3.97295		0.0215326	0.528398	0.422134	2.2231	2.0953		87	134	t136	rats	hippocampus; chronic stress; then 7 d treatment
	GSE16171	estrogen	0.0639462	0.0348924	0.127931	2.44869	2.47778		0.0965855	0.00250496	0.20127	4.50717	4.60935		0.0309096	0.00044356	0.637754	1.25041	1.85681		73	110	t112	rhesus monkey	dorsal raphe; 1 month treat v. ovx
	GSE43261	fluoxetine	0.484194	0.699373	9.85714	1.91955	10.5931		0.281458	1.3301	3.73925	0.614293	2.74199		0.237844	0.868599	2.7545	0.123612	1.77167		59	7	t7	mice	ventral dentate gyrus
	GSE88726	levodopa	0.0604501	0.000118222	0.00426254	3.67852	3.62221		0.157106	0.000820486	0.0607134	3.63511	3.5379		0.308955	0.0121961	0.549079	1.5175	1.74543		55	204	t209	rats	substantia nigra; both groups with 6-OHDA lesion
	GSE73799	memantine	1.0125	0.559908	7.19148	1.30028	6.91935		0.311319	0.0116714	4.91705	0.748335	5.34239		0.000380376	0.0334565	1.29276	0.455707	1.71463		79	233	t238	mice	striatium; 8 hrs after treatment
	GSE118670	fluoxetine	0.316393	0.159949	10.1784	2.70101	12.4031		0.00466533	0.173517	3.55094	0.763144	4.1359		0.315851	0.0444826	1.54793	0.46204	1.64963		42	4	t4	mice	dentate gyrus
	GSE32536	pioglitazone	0.00599059	1.91955	5.37445	3.0527	6.50161		0.0233185	1.55991	1.02379	4.97172	4.41228		0.0557284	0.409272	0.204296	1.90843	1.64772		97	116	t118	mice; 3xTg-ad model	hippocampus; in diet for 14 weeks
	GSE32536	pioglitazone	0.0058138	1.90543	5.59035	3.03398	6.71309		0.0299227	1.66904	1.01393	4.94596	4.26093		0.0543668	0.403246	0.200615	1.89212	1.63512		99	50	t52	mice	hippocampus; 14 week in AZ model
	GSE70255	resveratrol	0.0710216	1.58068	22.8392	0.959208	22.1467		0.0645511	2.75291	5.64638	0.000418937	2.82933		0.015074	0.243674	1.86727	0.000855898	1.60938		63	12	t12	primates	cortex; high fat diet with/without RES
	GSE61326	vitamin D	8.48226e-05	2.86165e-05	1.98354	4.10513	6.08856		0.0318787	2.09151e-09	3.13581	2.52544	5.62937		0.251792	0.0850024	0.411148	1.52416	1.59851		46	137	t139	rats	hippocampus; in diet
	GSE46717	methamphetamine	0.000432835	0.000275116	11.4635	2.59386	14.0567		0.000342055	0.0486419	7.05679	3.4271	10.4349		0.000506564	0.0249059	0.998058	0.591831	1.56448		29	189	t193	rats	nucleus accumbens; 1 dose and then one later dose
	GSE18055	trichostatin A	0.071085	3.665e-05	0.0018267	2.87462	2.80533		0.460323	0.0154543	0.00439085	1.23051	0.759122		0.482364	0.0554029	1.75532	0.337338	1.55489		98	98	t100	rats	anterior cingulate; TSA plus cocaine
	GSE102849	bisphenol a	0.134943	7.01085e-06	3.41636	0.555409	3.83682		0.00301063	1.65419e-06	2.05204	1.65701	3.70604		0.0746688	0.0382273	0.253353	1.38755	1.52801		86	159	t161	mice	hippocampus; in diet
	GSE81672	imipramine	0.000261328	2.41979e-05	13.3569	0.376089	13.7327		2.27734e-08	0.00112935	10.1857	0.89106	11.0756		0.0027296	0.000543669	1.02086	0.44709	1.46468		27	91	t93	mice	nucleus accumbens, responder
	GSE48955	fluoxetine	0.577497	0.00928492	8.23811	1.45244	9.10377		0.00730886	0.0330231	4.20136	0.33983	4.50086		0.0569461	0.411399	0.952446	0.952446	1.43655		44	81	t83	c57 mice	striatium; 8 hrs after treatment
	GSE73799	ketamine	0.508506	0.817756	2.62196	0.333526	1.62922		0.294264	0.0543807	2.90415	1.15294	3.70845		0.206369	0.206369	0.716926	1.13195	1.43614		105	63	t65	mice	striatium; 8 hrs after treatment
	GSE63943	SAHA	0.00308079	0.0135486	3.0709	2.08356	5.13783		0.012482	0.038739	0.368624	0.237399	0.554802		1.08852	0.017601	2.25455	0.186674	1.3351		110	236	t241	APP/PS1 mice	hippocampus; 10 months
	GSE30305	heroin 12d	2.77818	0.0326494	0.901359	5.50628	3.59681		0.21241	0.0245712	1.14237	3.78409	4.68948		0.0687435	0.0555356	0.781442	0.638908	1.29607		66	42	t42	mice	striatum
	GSE10748	D-serine 500 mg	0.0267669	3.33664e-10	0.000110823	5.43565	5.409		0.714575	8.7378e-07	0.00308356	3.78169	3.07019		0.538332	0.0446773	0.00270529	1.87425	1.29395		95	162	t164	rats	brain
	GSE109055	nicotinamide riboside	0.0101298	0.0783892	2.2288	2.2288	4.36909		0.000485594	1.81464e-05	2.86454	4.37027	7.2343		0.140338	0.00797471	1.20757	0.228392	1.28765		64	182	t186	mice normal	cortex
	GSE44869	trichostatin A	4.9401	5.3577e-05	0.0023253	0.164151	-4.77367		2.77026	7.13612e-05	7.13612e-05	0.502233	-2.26803		0.599248	0.181175	0.00161184	1.95707	1.17826		197	95	t97	cbp+ mice	hippocampus, TSA + novely 1 hr
	GSE30305	methamphetamine 12d	0.167121	0.239063	5.75357	6.26365	11.611		0.0416955	0.0532023	1.83931	4.38253	6.12694		0.146267	0.0350571	1.02855	0.312892	1.16012		49	43	t43	mice	striatum
	GSE64607	exercise	1.98146	0.427377	10.0763	0.522603	8.1901		0.00103544	0.0974903	3.78841	0.279907	3.96979		0.00342304	0.216811	0.927958	0.448425	1.15615		65	216	t221	mice	dentate gyrus; 7 days running
	GSE47798	estradiol 24 hrs	1.76671	7.44259e-05	0.691946	4.21631	3.14146		2.66606	1.27145e-05	0.0784153	3.71745	1.1298		0.31082	0.000989791	0.100583	1.31773	1.10651		123	36	t36	mice	hypothalamus
	GSE43748	methylphenidate	0.343111	0.392821	0.0348565	2.10996	1.40888		2.9225	0.145606	0.0115378	0.868267	-2.1883		0.0446773	0.381951	0.337338	1.13224	1.04295		124	197	t201	rats	striatum; self admin
	GSE25829	fasudil	2.51243	0.44517	7.97633	3.70405	8.72278		0.217382	0.144464	4.37209	4.20305	8.21329		0.0956514	0.00739881	0.716398	0.41859	1.03194		83	226	t231	mice	primary cell culture of astrocytes; 24 hr treat
	GSE47541	MDMA	0.424124	3.83084	4.87701	0.424124	1.04616		0.106654	1.8058	1.32749	7.99922e-05	-0.584886		0.12452	0.184611	1.29285	0.0411799	1.0249		106	176	t178	rats	frontal cortex
	GSE43261	fluoxetine	2.70101	0.622221	10.1784	0.699373	7.55455		0.325647	0.205561	1.94311	0.120274	1.53218		0.237844	0.274982	1.43704	0.0557284	0.979944		81	160	t162	mice	dorsal dentate gyrus; only responder with fluox
	GSE73627	alcohol	0.00267907	0.171863	0.730003	1.97069	2.52616		0.079764	0.38381	0.079764	1.92529	1.54148		0.270957	0.000374001	1.13897	0.0904359	0.958074		151	195	t199	rats	nucleus accumbens; excess ethanol
	GSE43261	fluoxetine	2.70101	0.550522	10.1784	0.423141	7.35002		0.241482	0.845	2.52563	0.120274	1.55942		0.204296	0.46204	1.33079	0.274982	0.939437		89	6	t6	mice	dorsal dentate gyrus; responder and resistant together
	GSE48954	risperidone	0.210523	3.89516	2.69414	1.72378	0.312246		0.00808683	1.25354	0.682957	1.25354	0.674871		0.00900065	0.248258	0.139679	1.036	0.918417		129	247	t253	mice	striatum; 8 hrs treat
	GSE20219	pioglitazone	0.156564	5.84633e-06	0.156564	0.870373	0.870367		0.313914	1.9491e-05	0.714575	1.43945	1.84009		1.6407	0.0169308	1.13224	1.42442	0.899033		121	118	t120	rats	hippocampus; old rats; treat 4 months
	GSE6512	clozapine	0.600894	0.853029	5.71126	0.658837	4.91617		0.00983092	1.4347	3.20025	0.12423	1.87995		0.103407	0.258372	0.628707	0.628707	0.895635		69	154	t156	mice	brain; 4 wks
	GSE20219	pioglitazone	0.153486	5.51009e-06	0.153486	0.947135	0.947129		0.352648	1.83439e-05	0.778899	1.4244	1.85063		1.73697	0.0163253	1.11827	1.51354	0.878516		122	52	t54	rats	hippocampus; old rats
	GSE78281	dexamethasone	1.39391	0.119841	0.00266538	8.07182	6.56074		0.753962	0.00296583	0.0350358	6.84517	6.12328		0.721148	0.0340137	0.530318	1.03348	0.808631		60	107	t109	mice	striatal neurons; 4 hrs treat
	GSE43748	methylphenidate	0.130493	0.870373	0.0348565	1.0505	0.084493		0.0545836	0.121967	0.951923	0.644455	1.41983		0.224664	0.082715	0.662145	0.296327	0.651092		133	196	t200	rats	cortex; self admin
	GSE63748	cocaine	0.104558	4.41925e-05	0.0666845	2.32342	2.2855		0.804066	0.000108422	0.0725905	2.44418	1.7126		0.11023	0.00506873	0.252612	0.486834	0.624147		82	149	t151	mice	nucleus accumbens
	GSE62194	nicotinamide riboside	0.917694	0.595892	1.32415	0.224343	0.0349062		0.127854	1.09064	2.57121	0.027519	1.38023		0.531235	0.138395	0.653999	0.590622	0.574991		126	184	t188	WT mice	cerebellum; injection of NR; older mice
	GSE4083	diethylstilbestrol	0.947135	0.778213	0.947135	3.73804	2.95983		0.119218	0.0332094	1.0279	1.4244	2.29987		0.0433238	0.162223	0.162223	0.588997	0.545673		93	40	t40	rats	anterior pituitary
	GSE39697	exercise	3.26221	1.16075	2.30429	0.0437934	-2.07488		0.345744	0.743258	1.62536	0.0911325	0.62749		1.07474	0.119641	1.6709	0.0544269	0.530947		195	25	t25	mice	outer layer hippo; 30 days
	GSE74382	levodopa	0.28006	4.7277e-05	0.771217	2.03012	2.52123		0.185252	0.00182896	0.0637729	3.01001	2.8867		1.34934	0.0798451	0.41186	1.52638	0.509061		112	206	t211	rats	dorsal striatum; both sham lesioned; both ppx conditioned
	GSE11291	resveratrol	1.06366	0.270416	5.86502	0.159949	4.6909		0.120274	3.36756	0.374194	0.00934014	-3.1043		0.715517	0.00884197	1.13215	0.00460853	0.412402		179	13	t13	mice	neocortex; resveratrol v control diet 30 month
	GSE78280	mophine chronic	1.00468	0.0912119	1.57636	1.00468	1.48515		0.152675	0.000661871	0.126806	1.59736	1.57083		0.0702148	0.789855	0.276605	0.951178	0.367713		100	41	t41	mice	striatum
	GSE93918	clozapine	0.261609	0.759242	2.16034	0.759242	1.89873		0.355285	0.000315086	2.46041	0.308502	2.41331		0.435823	0.337644	0.294566	0.83306	0.354159		102	201	t205	mice; transgenic	pfc; chronic
	GSE48954	buspirone	0.0195669	15.0364	3.92392	0.053846	-11.0782		0.0299733	8.06736	1.80775	0.0006428	-6.28894		0.145916	0.696319	1.15122	0.0262333	0.33522		239	246	t252	mice	striatum; 8 hrs treat
	GSE15774	heroin	0.254206	1.0151	1.8434	1.70825	2.28235		0.0865558	0.0865558	0.43895	0.336942	0.60278		0.0418829	0.604155	0.485179	0.485179	0.324321		120	130	t132	mice	striatum; 8 hrs
	GSE42789	alcohol chon. intermitant	0.0261193	0.0484284	1.37107	2.8756	4.17212		0.830881	0.830881	0.147625	1.47615	-0.0379829		0.0166846	0.149829	0.129584	0.358574	0.321645		101	55	t57	mice	pfc
	GSE47541	MDMA	0.756013	0.381697	0.20752	0.20752	-0.722671		0.677559	0.516984	0.0310873	0.243735	-0.91972		0.295247	0.295247	0.328266	0.485026	0.222798		118	178	t180	rats	dorsal raphe
	GSE109055	nicotinamide riboside	0.000477302	0.00701492	2.88961e-13	1.16306	1.15557		0.011649	0.011649	0.000178281	1.56181	1.53869		1.11125	0.195678	0.0972566	1.41414	0.204473		92	181	t185	mice; AD model	cortex
	GSE62194	nicotinamide riboside	1.2145	0.465778	2.39471	0.355319	1.06975		0.247832	0.543546	0.828239	0.00863801	0.0454987		0.721422	0.220806	0.721422	0.376334	0.155529		140	185	t189	Csbm mice	cerebellum; injection of NR; younger mice
	GSE15129	QH2	0.189382	0.00260557	7.44259e-05	1.76671	1.5748		0.478832	0.000214982	0.000214982	1.01393	0.535095		0.455493	0.144459	0.0341597	0.706743	0.140951		131	21	t21	mice.SAMP1	brain
	GSE126996	exercise	0.0333903	0.68365	0.297525	0.252017	-0.167498		0.107276	0.519745	0.00234608	0.519745	-0.10493		0.294566	0.0386934	0.111708	0.337644	0.116093		134	23	t23	mice.c57	cerebellum
	GSE67723	risperidone	3.38994	0.877075	0.106771	0.233209	-3.92703		1.21088	0.564429	1.04145	1.21088	0.477024		1.26958	0.30422	0.0224664	1.64584	0.0945062		182	249	t255	mice	striatum; DBA strain; 3 days treat
	GSE43748	methamphetamine	2.40083	3.39299	7.45019e-07	0.446978	-5.34684		1.23051	1.33265	4.82123e-08	0.789164	-1.77399		0.165972	0.381951	0.381951	0.258808	0.0928358		217	192	t196	rats	cortex; self admin
	GSE78281	progesterone	0.0975978	0.79488	0.208303	2.99591	2.31174		0.0447171	0.00604223	0.48536	2.01533	2.44993		0.654051	0.096539	0.331177	0.475162	0.0557495		76	108	t110	mice	striatal neurons; 4 hrs treat
	GSE107725	estradiol	1.04226	1.04226	0.434812	0.17061	-1.47909		0.269632	0.844375	0.774717	0.15513	-0.18416		0.385119	0.105451	0.385119	0.142483	0.0370324		143	39	t39	rats	dentate gyrus; both groups had seizures
	GSE66275	risperidone	0.638886	0.527456	2.67568	0.238342	1.74768		0.202206	0.452509	0.991214	0.782528	1.11903		0.531236	0.750793	0.439015	0.878784	0.0357702		193	251	t257	rats	hippo; 21 days treat
	GSE124355	celastrol	0.0722811	1.49561e-09	1.01675	0.657901	1.60237		0.642734	1.27023e-10	0.508462	0.881425	0.747153		1.07357	0.00363609	0.670547	0.427634	0.0209773		111	30	t30	mice	hypothalamus; db mice
	GSE99349	cocaine dependence	0.00230683	0.0354926	19.795	0.0478325	19.8051		1.28138e-05	0.0113252	9.03883	0.28877	9.31626		0.00054445	1.67776	1.44241	0.253782	0.017884		16	146	t148	humans	dl pfc
	GSE33619	methylphenidate	3.26588	0.834261	0.307478	0.130372	-3.66229		1.64825	1.64825	0.0699174	0.212915	-3.01368		0.819944	0.166113	0.0987523	0.898511	0.0112062		230	158	t160	mice	substantia nigra; 10 mg/kg
	GSE7955	permethrin	0.0110712	5.43417	0.0202319	1.47023	-3.95478		0.00144343	0.172169	0.516986	0.459944	0.803318		1.13142	0.11892	0.295989	0.958044	0.00369291		183	100	t102	rats	cerebrocortex; 6 hrs after treatment; 1mg/kg
	GSE64607	exercise	0.424508	4.05947	0.239171	0.210333	-4.03447		0.263963	0.406189	1.34741	0.207689	0.884951		0.0154079	0.201956	0.138544	0.0670703	-0.01175		164	220	t225	mice	lateral entorhinal cortex; 14 days running
	GSE47541	MDMA	0.0256676	3.06376	5.65299	0.472309	3.03588		5.3839e-05	0.737263	3.02292	0.14408	2.42969		0.000652548	1.29747	0.578986	0.68383	-0.0353017		78	177	t179	rats	hippocampus
	GSE81672	imipramine	1.88338	0.0218025	1.9751e-05	0.355022	-1.55014		5.27619	0.0252328	2.85647e-05	0.960962	-4.34044		0.84644	0.261339	0.560905	0.500576	-0.0462983		139	89	t91	mice	hippocampus, responder
	GSE18055	trichostatin A	1.71138	3.55638e-07	0.00396555	0.256543	-1.45087		0.951923	3.23186e-06	0.202404	0.273033	-0.476489		0.598238	0.00969577	0.00719485	0.538332	-0.062407		159	99	t101	rats	nucleus accumbens; TSA plus cocaine
	GSE81672	ketamine	6.9506	0.00116386	0.196773	0.0240699	-6.73092		11.7823	0.00257685	4.74507e-06	0.0264916	-11.7584		0.85036	0.30316	0.0511234	1.02086	-0.0815382		225	70	t72	mice	nucleus accumbens, responder
	GSE48955	imipramine	0.651987	0.0568903	1.33221	0.0726557	0.695993		0.000416351	0.0189443	2.73881	0.567383	3.28684		0.0704125	1.03993	0.206369	0.79098	-0.112993		96	82	t84	c57 mice	striatium; 8 hrs after treatment
	GSE15774	morphine	0.254206	0.0112672	2.77107	2.94497	5.45057		0.215502	0.385756	0.558887	1.5622	1.51983		0.604155	0.0647648	0.382332	0.162665	-0.123923		94	131	t133	mice	striatum; 8 hrs
	GSE34451	streptozocin	1.5511	0.30165	1.11799e-05	0.0174326	-1.83531		1.51954	1.30982	8.5718e-09	0.039536	-2.78983		1.0796	0.258709	0.123657	1.0796	-0.135053		142	174	t176	rats	striatum
	GSE81672	ketamine	2.59704	0.285298	0.034001	0.0576916	-2.79064		12.1604	1.63926	0.00178282	0.0271911	-13.7707		0.30344	0.698651	0.0960485	0.698651	-0.207391		234	69	t71	mice	nucleus accumbens, non responder
	GSE62194	resveratrol	0.746363	5.30745	0.00691828	0.158285	-5.88861		0.0870802	1.28936	0.0870802	0.212565	-1.07679		0.190301	0.590622	0.376334	0.162881	-0.241708		194	15	t15	WT mice	cerebellum; in diet
	GSE62194	nicotinamide riboside	0.408145	4.63319	4.41843	4.63319	4.01029		0.0210469	1.8702	3.04907	2.00081	3.15863		0.220806	1.6262	0.948425	0.653999	-0.24458		141	183	t187	Csbm mice	cerebellum; injection of NR; older mice
	GSE48955	buproprion	0.0915022	1.99123	0.909146	1.33221	0.158628		0.70972	3.61567	0.567383	0.127169	-3.63084		1.03993	0.206369	0.716926	0.277157	-0.252214		144	80	t82	c57 mice	striatium; 8 hrs after treatment
	GSE111925	methamphetamine	0.0239307	0.832091	2.94931e-11	0.112956	-0.743065		1.40166	0.454841	1.74614e-07	0.129101	-1.7274		1.18404	0.218483	0.0605745	1.08852	-0.253428		161	188	t192	mice	brain; tat-
	GSE26836	amitriptyline	0.37436	0.142034	0.470523	0.256002	0.210132		1.41957	0.758608	0.29364	0.417936	-1.4666		0.541103	0.395264	0.277999	0.395264	-0.263105		128	84	t86	3xTg mice	hippocampus; 4 month in water
	GSE16171	progesterone	0.902218	0.574934	0.00798702	0.200038	-1.26913		0.259768	0.259768	0.000951231	0.367844	-0.150742		1.25041	0.231589	0.879359	0.325802	-0.276834		175	109	t111	rhesus monkey	dorsal raphe; 1 month treat v. ovx
	GSE44869	trichostatin A	4.05783	0.000103652	1.52777e-06	1.13087	-2.92706		3.68071	0.00144518	3.03221e-08	1.75176	-1.9304		0.674683	0.00958011	0.00048084	0.379082	-0.3047		191	97	t99	cbp+ mice	hippocampus, TSA 30 min
	GSE15774	nicotine	0.743821	0.00160147	1.98413	1.70825	2.94696		0.558887	0.105909	0.625804	4.09123	4.05224		0.485179	0.222037	0.382332	0.00154072	-0.323344		108	132	t134	mice	striatum; 8 hrs
	GSE81672	imipramine	2.18712	0.263389	5.63207e-09	2.03763	-0.412882		2.2732	0.00730886	2.16075e-06	0.871855	-1.40865		1.63741	0.50018	0.767785	1.01582	-0.353984		113	87	t89	mice	pfc, responder
	GSE43375	high frequency stimulation; subthalamic nucleus	1.49909	0.793683	0.188521	0.273165	-1.83109		1.4394	0.420512	0.150479	0.0128903	-1.69654		0.258619	0.319768	0.124466	0.0811296	-0.372792		172	210	t215	rats	striatum; both groups 6-OHDA
	GSE126996	exercise	0.465526	0.605193	6.42018e-05	0.0741438	-0.996511		0.900137	0.458599	8.0947e-05	0.656763	-0.701892		0.83306	0.83306	0.000319912	1.28862	-0.377176		147	24	t24	mice.b6.stau2	cerebellum
	GSE71527	desipramine	3.61944	0.263416	0.0157825	0.126709	-3.74037		0.368148	0.0291481	0.00293616	0.169159	-0.225201		0.263864	0.303999	0.00555516	0.116358	-0.44595		155	138	t140	mouse; wt	striatum;
	GSE7762	morphine 5 days	2.21526	0.0532973	0.229148	0.484194	-1.55521		3.18916	0.00320893	0.00216591	1.68252	-1.50768		0.409272	0.645646	0.237844	0.360576	-0.456498		171	46	t46	mice.dba	striatum
	GSE140162	lidocaine	7.47568	2.40835	0.00344779	22.4685	12.5879		2.30228	0.117192	0.000854375	6.05702	3.6384		1.51789	0.00172611	0.00118562	1.03194	-0.486486		62	240	t245	rats	dorsal root ganglia neurons
	GSE64702	rapamycin	2.07488	0.0746842	1.15479e-07	1.21133	-0.938236		2.16611	0.112515	0.00700824	0.342881	-1.92874		0.869332	0.181111	0.0385707	0.524645	-0.487227		149	228	t233	mice	right hemisphere; both groups infected with saline
	GSE33619	methylphenidate	3.08518	1.96918	0.157716	0.0421906	-4.85445		4.20175	5.24878	0.0346935	0.000548298	-9.41528		0.609822	0.166113	0.0541465	0.226045	-0.495743		243	157	t159	mice	substantia nigra; 1 mg/kg
	GSE48955	diazepam	0.732053	17.5042	1.21778	0.113739	-16.9048		0.215796	8.61492	0.127169	0.00160028	-8.70195		0.318039	0.581952	0.362749	0.0165534	-0.520688		242	83	t85	c57 mice	striatium; 8 hrs after treatment
	GSE81672	ketamine	0.00339697	3.97796	0.121765	0.754363	-3.10523		0.000515605	2.51459	0.0764581	0.0119086	-2.42674		0.00564549	1.12039	0.196336	0.398745	-0.530951		199	71	t73	mice	amygdala, non responder
	GSE15129	enzymeQ10	1.38469	0.000233411	0.00393455	0.105054	-1.27593		1.54705	0.000568621	1.27145e-05	0.478832	-1.06878		0.637447	0.170912	0.100583	0.170912	-0.536864		160	19	t19	mice.SAMP1	brain
	GSE7762	morphine 5 days	2.51676	0.000233411	0.0401571	1.0539	-1.42294		2.66606	0.00209145	0.00906849	1.11034	-1.54874		0.572516	0.355057	0.144459	0.200615	-0.582499		153	44	t44	mice.129	striatum
	GSE80638	nicotine	0.0105552	0.0036884	0.000696218	0.0105552	-0.00299219		0.0443876	0.205389	0.00872277	0.584951	0.343897		0.357896	0.403545	0.00254918	0.154675	-0.604217		137	169	t171	rats	cerebellum neuron cultures; 16 days
	GSE73798	ketamine	1.71028	11.7824	0.203651	0.0131473	-13.2759		2.42332	5.2748	0.00104293	0.0426645	-7.65441		0.362749	0.647268	0.0861691	0.277157	-0.64669		247	64	t66	mice	hippocampus; 8hrs after treatment
	GSE78281	estradiol 4 hrs	0.873765	0.0282799	0.0613296	1.16363	0.322917		0.67318	0.0112334	0.0689373	0.907909	0.292433		1.20408	0.00650516	0.158725	0.369961	-0.681897		114	37	t37	mice	primary neurons from striatum
	GSE62194	nicotinamide riboside	5.54211	3.05783	2.88415	0.158285	-5.5575		0.543546	0.910985	3.56939	0.152753	2.26762		0.721422	0.475774	0.332186	0.162881	-0.702129		117	186	t190	WT mice	cerebellum; injection of NR; younger mice
	GSE88736	cocaine	1.55856	0.844081	0.241092	0.0507205	-2.11083		0.57434	0.0428245	0.355498	1.1262	0.864529		1.87602	0.227789	0.666191	0.734144	-0.703475		163	151	t153	rats	nucleus accumbens; enrichment both groups
	GSE48365	cocaine	0.147387	0.00389214	0.04244	2.42826	2.31942		0.155552	0.00140154	0.0310972	2.13983	2.01397		1.48889	0.124087	0.479985	0.429427	-0.703564		107	165	t167	mice	nucleus accumbens
	GSE118670	fluoxetine	2.21526	0.964147	0.00174588	4.4556	1.27794		3.01574	0.0397561	1.97728e-07	3.36756	0.312065		1.33079	0.00460853	0.274982	0.315851	-0.744566		75	5	t5	mice	pfc
	GSE47541	venlafaxine	0.0828075	1.38809	0.0160574	0.134612	-1.32022		0.306841	0.467732	0.065371	0.0250891	-0.684113		1.06241	0.528061	0.0491114	0.796458	-0.744897		157	78	t80	rats dark agouti	hippocampus
	GSE81672	ketamine	0.466398	0.00368319	0.0640039	6.03101	5.62494		0.39008	0.0102249	0.0427159	5.97766	5.62008		1.52289	0.301207	0.301207	0.76831	-0.754583		72	67	t69	mice	hippocampus, non responder
	GSE81672	imipramine	0.0207378	4.86564	1.25068	0.465452	-3.17024		6.49254e-05	3.0038	0.674947	0.115454	-2.21347		4.85174e-05	1.21412	0.30484	0.139799	-0.769527		204	93	t95	mice	amygdala, responder
	GSE111925	methamphetamine	1.24211	0.00037415	0.287463	0.00261283	-0.952413		0.258193	0.0034118	0.0100091	0.808381	0.556785		0.680029	0.335831	0.074867	0.15826	-0.782733		177	187	t191	mice	brain; tat+
	GSE81672	ketamine	1.61475	0.125984	1.01204e-05	1.14322	-0.597498		3.06437	0.180986	0.000149083	0.705649	-2.53956		0.692745	0.343727	0.0503252	0.191871	-0.794275		168	65	t67	mice	pfc, non responders
	GSE6388	nicotine	0.600894	2.30429	0.00147092	0.251905	-2.65181		2.78502	0.806898	0.00250217	0.143745	-3.44567		0.932311	0.103407	0.229867	0.0030377	-0.802812		174	168	t170	mice	hippocampus; d30; young; ip daily treat
	GSE48955	clozapine	1.45244	1.10913	0.386638	1.33221	-0.842724		1.15294	1.36589	0.0684325	0.252971	-2.19743		0.869473	0.318039	0.239979	0.125383	-0.82215		181	153	t155	mice	striatum; 8 hrs
	GSE12284	LPS; 24 hrs	12.256	1.02871	0.111175	0.00568592	-13.1679		2.1871	0.00355855	0.0509851	0.179663	-1.96001		1.23387	0.120445	0.000975467	0.524753	-0.828589		223	57	t59	mice	cortex
	GSE78281	aldosterone	0.245789	0.245789	0.0216655	3.73766	3.26775		0.0865477	0.0350358	0.127408	2.15192	2.15774		1.63008	0.115423	0.530318	0.375038	-0.840149		67	106	t108	mice	striatal neurons; 4 hrs treat
	GSE88726	levodopa	2.32609	2.15188e-05	0.00129466	0.820785	-1.50403		3.45897	4.86972e-05	0.000344623	3.12021	-0.338459		1.97043	0.0626753	0.808176	0.308955	-0.91597		180	203	t208	rats	striatum; both groups with 6-OHDA lesion; leva group includes both dyskinesia and no dyskinesia
	GSE74382	levodopa	0.225012	1.01839	1.25386	0.633004	0.643463		0.352902	2.05001	0.135888	0.0539088	-2.21312		0.519117	1.42533	0.969285	0.0503317	-0.924829		119	205	t210	rats	dorsal striatum; both sham lesioned both saline conditioned
	GSE73018	ethanol; 1 wk	1.44487	0.914385	0.0809064	0.00261415	-2.27574		1.2931	2.94502	0.00021848	0.000572774	-4.23733		0.803311	1.05705	0.883313	0.0213337	-0.955714		205	75	t77	mice	synaptosome
	GSE6512	clozapine	2.41934	9.34713	0.0642267	0.194226	-11.508		2.45847	1.8116	0.00328057	0.00850263	-4.25829		0.630631	0.571978	0.00151074	0.225354	-0.975744		227	155	t157	mice	brain; 12 wks
	GSE57823	THC	1.21778	1.45244	0.0568903	0.817756	-1.79558		1.85352	1.15294	0.215796	0.0189443	-2.77172		0.716926	0.362749	0.0569461	0.0360314	-0.986698		188	179	t183	mice	hippocampus; older mice
	GSE130099	insulin intranasal	0.253096	0.00109391	0.157311	0.489047	0.392168		0.126533	0.00157074	2.27769	0.497626	2.64722		0.0725594	1.19959	0.0125697	0.250619	-1.00896		115	120	t122	rats	hippocampus; old rats; 3 mo treatment
	GSE64702	rapamycin	0.750499	0.00397283	0.00179587	0.0926047	-0.660072		0.443152	0.0927636	0.0131023	0.160963	-0.36185		1.53571	0.00132338	0.181111	0.323049	-1.03288		145	227	t232	mice	cerebellum; both groups infected with saline
	GSE64607	AICAR	0.989002	2.9763	0.647252	0.534826	-2.78322		0.325539	3.38357	0.492621	0.000436982	-3.21605		0.146524	0.951874	0.0348617	0.0155077	-1.04803		185	222	t227	mice	lateral entorhinal cortex; 14 day treatment
	GSE857	tacrine, moclobemide and creatine	1.10611	4.58173	1.63523e-06	0.238177	-5.44966		5.78976	0.780545	0.000715877	0.00217507	-6.56742		0.149944	1.23854	0.0499053	0.288982	-1.0496		207	241	t246	mice	whole brain hemispheres
	GSE103031	aminolevulinic	6.36229	0.659725	0.000106873	2.80224	-4.21967		3.82922	0.609529	0.000117998	1.77174	-2.66689		2.37395	0.0543987	0.00123108	1.35657	-1.07054		210	170	t172	mice; transgenic	hippocampus
	GSE9751	chlorpyrifos	1.14012	0.000401441	4.18736e-05	1.14012	-0.000359567		2.30185	2.49369e-07	0.0481742	2.43242	0.178741		2.30209	0.218915	0.143729	1.24286	-1.13442		132	115	t117	rats	frontal cortex, 96 hrs; exp A multiple doses 1-10mg; other doses available; overall low p
	GSE28644	fluoxetine	4.06269	3.65615	1.08914	0.893814	-5.73588		0.852102	0.852102	0.246578	0.553897	-0.903729		1.02989	0.405965	0.273035	6.82313e-05	-1.16275		190	1	t1	mice	cortex; many strains
	GSE6509	mifepristone	1.7815	3.65883	0.0153167	1.11416	-4.31085		1.3254	0.790989	0.00526841	0.018347	-2.09278		0.865016	1.87542	0.177176	1.39917	-1.1641		186	244	t250	mice	brain; 4 hrs; contralateral to vehicle inj.
	GSE43748	amphetamine	5.90095	0.50569	5.84633e-06	0.156564	-6.25007		3.96717	0.121967	2.19699e-08	0.121967	-3.96717		1.32274	0.0680188	0.0281395	0.193765	-1.16886		192	190	t194	rats	cortex; self admin
	GSE7762	morphine 5 days	3.40638	2.51676	7.44259e-05	0.312076	-5.61099		1.66904	2.2082	0.00451751	0.0170011	-3.85572		0.637447	0.572516	0.000989791	0.0341597	-1.17481		208	47	t47	mice.swr	striatum
	GSE67723	risperidone	1.75905	0.820162	0.0123493	2.25046	-0.316408		0.18777	0.316674	0.00541628	2.00222	1.5032		1.35839	0.624653	0.160077	0.624653	-1.19831		127	248	t254	mice	striatum; AJ strain; 3 days treat
	GSE124356	celastrol	11.2243	0.0244821	0.000134053	0.00418707	-11.2445		4.88615	0.0071808	0.000637239	0.254917	-4.63778		1.59126	0.00253431	0.131415	0.250427	-1.21195		216	31	t31	mice	hypothalamus; lean mice
	GSE115614	sertraline	0.615819	2.75065	0.276491	0.321267	-2.76871		1.02649	3.09267	0.0304293	0.564223	-3.52451		0.940088	0.940088	0.0125731	0.648455	-1.21915		184	156	t158	rats	hippocampus; both with tbi; 1 day treat
	GSE44868	trichostatin A	3.24387	1.13087	6.03431e-09	0.387446	-3.9873		3.49176	0.447658	1.24939e-08	0.447658	-3.49176		0.746909	0.990792	1.34222e-05	0.484499	-1.25319		198	94	t96	mice	hippocampus, TSA + novely 1 hr
	GSE15774	ethanol	0.919146	0.0996579	0.29793	1.70825	0.987379		2.66929	0.625804	2.13938e-05	1.94001	-1.35506		1.25058	0.739812	0.294909	0.43178	-1.2637		162	133	t135	mice	striatum; 8 hrs
	GSE8162	alpha tocopherol; vit. E	1.39628	0.0532973	0.0681564	0.870287	-0.511135		0.614293	0.325647	0.0508397	0.427226	-0.461875		0.78982	1.22917	0.0350962	0.715517	-1.26837		146	111	t113	mice	neocortex; 30 month old
	GSE73018	ethanol; 1 wk	1.12439	8.60023e-05	3.33426e-06	0.529058	-0.595412		1.30303	0.00656096	1.952e-06	0.0963242	-1.21326		1.57593	0.208833	0.0358472	0.471755	-1.27716		165	74	t76	mice	neurons; cytosolic
	GSE47541	venlafaxine	1.79521	0.967358	0.00167572	0.00568011	-2.75522		1.00795	2.75302	0.00195299	0.000372431	-3.75864		1.46649	0.68383	0.862159	0.00284509	-1.28532		178	79	t81	rats dark agouti	dorsal raphe
	GSE124353	celastrol	12.6309	4.98661e-06	0.000237026	0.0328933	-12.5977		6.04344	1.41418e-05	0.0100628	0.15393	-5.87946		1.47844	0.331214	0.0380185	0.427634	-1.344		231	29	t29	mice	hypothalamus; diet induced obesity
	GSE93918	clozapine	1.56744	3.10724	0.00534782	0.00239638	-4.66694		1.8561	3.07163	0.00384133	0.000466701	-4.92341		1.0905	0.999522	0.111304	0.613261	-1.36546		220	200	t204	mice; wt	pfc; chronic
	GSE6388	nicotine	0.924672	1.33599	1.42901	0.193802	-0.637846		0.743258	1.34448	0.743258	0.12423	-1.22025		1.8696	0.437574	0.932311	0.00668979	-1.36818		187	167	t169	mice	cortex; d30; young; ip daily treat
	GSE78281	testosterone	1.50137	0.561043	0.000255048	0.495844	-1.56631		4.34019	0.177834	7.90217e-05	1.3937	-3.12425		0.938925	0.859317	0.0519057	0.369572	-1.37676		156	143	t145	mice	primary neurons; 4 hours treatment
	GSE62194	resveratrol	0.829397	4.63319	3.42083	0.00142055	-2.04034		0.0569025	4.13172	0.75017	0.0117985	-3.42666		0.475774	2.23935	1.31005	9.69803e-05	-1.40498		229	14	t14	Csbm mice	cerebellum; in diet
	GSE81672	ketamine	2.88508	0.161563	0.0124651	0.626421	-2.40776		2.45422	2.15676	0.00111634	0.222114	-4.38776		0.697665	0.8498	0.0140983	0.0187247	-1.51464		206	68	t70	mice	hippocampus, responder
	GSE56780	valproic acid	0.674544	0.0208504	2.18621e-09	1.45986	0.764469		1.73136	0.00101425	3.87899e-06	0.39798	-1.33439		1.80775	0.0112033	5.29295e-06	0.296693	-1.52226		136	232	t237	MECP2 KO mice	half brain
	GSE7762	morphine 5 days	3.03398	0.417852	0.00260557	1.76671	-1.68252		1.66904	0.00209145	0.00645751	0.202272	-1.4624		1.21674	1.02856	0.0021682	0.572516	-1.67062		158	45	t45	mice.c57	striatum
	GSE33137	curcumin	0.930901	5.05279	0.620559	0.0273682	-5.33576		0.945245	2.83795	0.0314015	0.0189217	-3.73287		0.535909	1.18457	0.0271435	0.0214152	-1.67192		211	10	t10	rats	hippocampus; 6 and 12 wk combined to get n=4 per treat
	GSE77569	bexorotene	1.6104	0.941684	0.358124	0.000419074	-2.19354		0.738372	1.1893	0.113624	0.19562	-1.61843		0.185487	1.60783	0.00967123	0.110097	-1.67355		169	171	t173	mice AD model	cortex
	GSE15774	methamphetamine	0.664366	0.664366	0.00549559	1.57871	0.255472		0.43895	0.625804	8.15379e-07	1.22936	0.16461		2.04852	0.336743	0.542613	0.096163	-1.74649		125	199	t203	mice	striatum; 8 hrs
	GSE48955	haloperidol	1.10913	0.242211	1.99123	1.57847	2.21835		0.389808	0.0684325	0.182566	0.636105	0.36043		1.90443	1.22853	0.239979	1.13195	-1.76103		77	127	t129	c57 mice	striatium; 8 hrs after treatment
	GSE64607	exercise	4.17891	6.88196	1.17305	0.0222461	-9.86558		3.1532	4.65082	0.158351	0.00291945	-7.64275		0.958324	1.03263	0.0253757	0.168822	-1.79676		213	219	t224	mice	lateral entorhinal cortex; 7 days running
	GSE17994	CCI-779	0.0996788	23.9612	2.53366	0.00969577	-21.5175		0.0262685	9.08247	3.07569	0.000476619	-6.03258		0.230512	1.98581	0.415392	0.00304077	-1.79789		246	230	t235	SCA3 mice	brain
	GSE41184	1,25-dihydroxyvitamin d3	0.0188664	2.46311	0.0188664	1.95632	-0.506789		0.461969	0.0990695	0.0707824	1.09216	0.601908		0.878266	1.42062	0.0249079	0.399859	-1.87412		135	225	t230	mice	primary mixed neuron-glial cells culture
	GSE84156	withaferin A	0.0309277	10.409	4.47998e-12	0.0309277	-10.409		0.973298	3.8747	2.91768e-11	0.00685567	-4.84114		0.990792	1.1764	0.00353475	0.0596562	-2.104		214	76	t78	mice	hypothalamus; diet induced obesity
	GSE66275	risperidone	3.97194	3.97194	3.30244e-08	0.174962	-7.76891		5.93551	0.372601	4.64809e-09	0.176928	-6.13119		1.88932	2.11011	0.00238704	1.78404	-2.213		224	252	t258	rats	striatum; 21 days treat
	GSE43375	high frequency stimulation; subthalamic nucleus	1.90872	6.01788	7.06341e-06	0.0171419	-7.90945		1.88686	2.55703	0.00360045	1.4641e-05	-4.44028		1.16134	1.23721	0.0501965	0.0591537	-2.28919		221	211	t216	rats	striatum; both groups 6-OHDA and Ldopa
	GSE73627	alcohol	5.79107	0.543287	0.000157703	0.0010429	-6.33316		6.11717	2.66034	3.7926e-09	0.0102918	-8.76722		1.32225	1.13247	0.101172	0.0365101	-2.31704		232	194	t198	rats	nucleus accumbens; ethanol
	GSE44868	trichostatin A	2.69361	0.200968	1.45905e-05	1.36113	-1.53343		3.49176	0.341478	0.000362521	1.75176	-2.08112		2.83901	1.08128	0.00030576	1.48978	-2.4302		148	96	t98	mice	hippocampus, TSA 30 min
	GSE66275	risperidone	2.61508	6.88835	1.63113e-05	0.000709942	-9.5027		0.258033	2.01075	0.00103796	0.000521989	-2.26722		0.182751	2.38315	0.00281973	0.121053	-2.44203		241	250	t256	rats	cortex; 21 days treat
	GSE68949	thyroid hormone	0.24627	0.333903	3.32856	0.146413	2.8948		0.251377	0.436868	2.19792	0.494046	2.00372		0.798677	1.79839	0.126027	0.00336737	-2.46768		90	73	t75	mice	neurons from neocortex; 24 hr exposure; gestat day 17
	GSE81672	ketamine	3.78384	4.63451	1.04653e-05	0.0394562	-8.37889		9.79626	1.59941	1.06739e-07	0.127169	-11.2685		1.01771	1.88495	0.000214658	0.39336	-2.50909		222	66	t68	mice	pfc, responder
	GSE15129	QH2	2.19984	0.000397299	2.12438e-05	2.68362	0.483407		2.82879	0.000895787	1.73682e-06	0.678654	-2.15103		3.562	0.026593	0.0341597	1.02856	-2.52587		150	20	t20	mice.SAMP1	brain
	GSE15129	enzymeQ10	0.129296	2.51676	6.62387e-12	0.225722	-2.42034		1.31846	0.540645	1.17069e-13	0.421701	-1.4374		2.58229	0.00855007	0.0021682	0.0543668	-2.53431		152	18	t18	mice.SAMP1	brain
	GSE8162	alpha tocopherol; vit. E; plus G toco	3.23682	23.7162	1.06366	0.0232374	-25.8662		1.22289	12.573	0.173517	8.9728e-07	-13.6224		0.204296	2.45401	0.102783	0.000441005	-2.55508		255	112	t114	mice	neocortex; 30 month old
	GSE41018	rapamycin	2.21157	0.067914	8.19981e-05	0.177421	-2.10198		1.0598	0.645435	0.000473021	0.146899	-1.55786		0.522276	2.1845	0.000362358	0.108001	-2.59841		154	229	t234	mice	brain; 25 month; control n=2
	GSE74382	levodopa	2.2894	0.337534	1.00912e-06	0.019812	-2.60712		2.83277	0.466449	1.26238e-05	0.0284806	-3.27072		0.342421	2.32886	0.000367069	0.0140869	-2.65683		201	207	t212	rats	dorsal striatum; both lesioned; both ppx conditioned
	GSE128660	elevated temperature	18.7854	0.00131448	6.42724e-14	0.0918796	-18.6948		18.462	0.0224797	9.64327e-17	0.141554	-18.3429		3.52103	0.132756	5.90871e-11	0.9964	-2.65738		250	202	t206	mice	hypothalamus; lactating females 37 C
	GSE67750	haloperidol	0.791454	4.61119	0.000941404	0.0933076	-5.30839		0.132431	0.347017	0.00279333	0.794576	0.31792		0.318583	2.47978	0.055842	0.0445197	-2.698		202	122	t124	mice	striatum; chronic 30 pellets implanted
	GSE159609	dasatinib	6.27711	8.48884	0.550828	3.43531	-10.7798		2.94569	1.98025	0.0605767	0.145216	-4.72014		1.5197	1.63807	0.281668	0.175739	-2.70036		226	224	t229	human	glioblastoma stem-like cells; 72 hr treat
	GSE64607	exercise	2.64212	7.6476	0.127388	0.0919523	-10.0704		0.859014	5.67886	0.269533	0.000157045	-6.26818		0.12533	2.68227	0.0278168	0.00446763	-2.77531		228	218	t223	mice	dentate gyrus; 28 days running
	GSE63943	SAHA	2.0108	0.0656622	0.0224154	0.126821	-1.92723		1.75555	0.521936	2.03877e-05	0.000313713	-2.27716		2.84377	0.18529	0.18529	0.0070346	-2.83673		209	235	t240	mice	hippocampus; 20 months
	GSE99349	cocaine use disorder	3.10514	5.77969	0.000427958	0.00378542	-8.88061		2.06974	3.61931	0.000781225	0.043276	-5.64498		0.641763	2.38767	0.00885794	0.028695	-2.99188		219	147	t149	humans	dl pfc
	GSE57823	THC	0.242211	3.7372	3.7372	0.113739	-0.128472		0.871855	8.90364	0.389808	0.00160028	-9.38409		2.5942	1.22853	0.716926	0.0861691	-3.01963		170	180	t184	mice	hippocampus; younger mice
	GSE71527	desipramine	5.84402	0.218953	0.00231273	1.69139e-05	-6.06064		5.20184	1.80405	1.45826e-06	3.7441e-05	-7.00585		0.771992	2.43674	0.0141235	0.00766693	-3.18694		233	139	t141	mouse; transgenic	striatum
	GSE66275	haloperidol	2.86186	1.46794	0.00227075	0.127315	-4.20021		6.96234	0.371819	0.00800896	0.000994947	-7.32515		1.28484	2.09014	0.00523349	0.000620925	-3.36913		200	243	t249	rats	striatum; 21 days treat
	GSE32529	LPS; 72 hrs	13.9688	0.478393	0.00168714	0.0401571	-14.4053		7.91387	1.21184	1.8643e-07	0.0497158	-9.076		3.38734	0.0204396	0.0044437	0.00621136	-3.39713		240	56	t58	mice	pfc
	GSE34451	streptozocin	3.11605	0.000104262	0.013012	0.224495	-2.87865		1.51954	0.0612994	2.35385e-05	0.862401	-0.718416		4.26804	0.0199785	0.421571	0.421571	-3.44487		166	172	t174	rats	hippocampus
	GSE74382	levodopa	0.42092	4.73627	0.298828	0.00206407	-4.8563		0.198424	2.37216	0.0317499	0.00781851	-2.53101		0.355827	3.4259	0.225456	0.0987177	-3.45755		167	208	t213	rats	dorsal striatum; both lesioned; both saline conditioned
	GSE130098	insulin intranasal	0.0599298	0.000294929	1.93759e-06	0.0172268	-0.042996		0.614835	0.00157074	0.00442511	0.235307	-0.376674		3.10387	1.11435	0.0207095	0.556717	-3.64079		138	119	t121	rats	hippocampus; young rats; 3 mo treatment
	GSE2547	olanzapine	7.11005	8.74659	0.00115725	0.000105599	-15.8554		6.99274	2.59048	0.000152141	0.053192	-9.52987		2.23684	1.73804	0.220258	0.0434026	-3.71123		252	22	t22	rats	pfc
	GSE17994	CCI-779	0.554395	14.1916	4.31779	0.0443859	-10.3838		0.102203	6.81217	2.02713	0.000370566	-4.88687		0.277782	3.49989	0.0159013	0.020252	-3.74152		236	231	t236	mice	brain
	GSE87188	testosterone from intact testes	8.94514	3.45418	0	0.0557679	-12.3436		7.82568	0.721702	0	0.00219902	-8.54519		4.36283	0.315795	7.84708e-06	0.905586	-3.77303		237	144	t146	mice	hippocampus; with T relative to no T from orchi
	GSE109445	albiflorin	0.671413	20.217	0.0308511	2.38637e-08	-20.8576		1.36906	11.877	0.743538	7.47038e-07	-12.5025		0.0438528	3.76137	0.0166479	0.000392859	-3.78819		254	135	t137	rats	hippocampus; chronic stress; then 7 d treatment
	GSE81672	imipramine	5.40657	0.803809	0.00470945	0.202988	-6.00269		3.19543	0.486767	0.00145029	0.688669	-2.99208		2.41843	1.62978	0.0309246	0.0768683	-3.94042		176	88	t90	mice	hippocampus, non responder
	GSE66277	haloperidol	3.9554	0.256543	0.0567646	0.0879844	-4.06719		4.15717	0.951923	6.01097e-06	0.0342147	-5.07488		3.63704	0.730108	0.0128946	0.0680188	-4.28624		196	125	t127	rats	hippocampus; .25 mg 21 days
	GSE42789	LPS	15.1097	2.95894	0.0285168	2.18107e-08	-18.0401		3.08508	2.94423	0.000256872	3.64676e-07	-6.02905		2.44168	2.56832	0.0157763	0.0655176	-4.92871		248	53	t55	mice	pfc
	GSE66277	haloperidol	1.47091	6.63349	1.22662e-13	0.071085	-8.03331		6.06714	2.46215	6.05694e-13	0.00848941	-8.5208		2.67847	3.63704	3.53646e-07	1.32274	-4.99276		215	124	t126	rats	frontal cortex; .25 mg 21 days
	GSE6512	haloperidol	4.69093	20.8744	8.69225e-05	0.00404186	-25.5612		4.44591	7.03081	1.05742e-05	8.34713e-05	-11.4766		0.75884	4.53205	8.53953e-06	0.074125	-5.21676		244	128	t130	c57 mice	half brain; oral 12 weeks
	GSE134546	alcohol 1 yr	4.12892	18.7964	0.376311	0.0353996	-22.5136		0.415775	10.3777	0.415775	0.000313956	-10.3773		0.162225	5.42998	0.00193565	0.139178	-5.4511		235	59	t61	monkey	brodman
	GSE66275	haloperidol	3.71991	1.05764	0.000568154	0.0255483	-4.75143		7.31173	0.753254	1.42552e-08	0.000443639	-8.06454		4.84558	1.59921	0.197516	0.0149332	-6.23234		212	242	t248	rats	hippo; 21 days treat
	GSE12284	LPS; 24 hrs	22.2218	7.31074	9.9143e-09	0.000638462	-29.5319		17.6013	1.88314	1.25526e-06	1.25526e-06	-19.4844		2.5532	3.83491	1.61904e-07	0.0302326	-6.35787		253	58	t60	mice	hippocampus
	GSE66275	haloperidol	2.13932	11.7943	0	0.00175421	-13.9319		6.59307	4.40293	0	0.000848203	-10.9952		1.00572	5.84511	8.01251e-08	0.22967	-6.62117		238	245	t251	rats	cortex; 21 days treat
	GSE81672	ketamine	1.7654	26.6995	2.41082e-15	0.18519	-28.2797		1.21775	13.3213	3.06839e-12	0.00019698	-14.5389		3.0735	4.14757	0.00129807	0.0520043	-7.16777		256	72	t74	mice	amygdala, responder
	GSE29419	SAHA	0.179836	10.0524	0	8.29195e-06	-10.2323		3.54699	4.71628	1.06076e-15	2.37628e-06	-8.26327		0.938656	6.7268	1.22254e-07	0.393851	-7.27161		218	234	t239	mice	frontal cortex
	GSE66277	haloperidol	1.35825	1.97206	0.156564	0.343111	-2.83063		4.96192	0.460323	0.000633487	0.202404	-5.21921		5.57112	1.9975	0.193765	0.035652	-7.3392		203	126	t128	rats	striatum; .25 mg 21 days
	GSE81672	imipramine	4.10185	17.31	9.01825e-12	1.51595e-06	-21.4119		9.01118	7.33401	1.43685e-14	2.53358e-06	-16.3452		4.52641	3.06115	0.00393054	0.11622	-7.46741		249	92	t94	mice	amygdala, non responder
	GSE36571	exercise	10.6839	1.79664	7.32661e-08	4.63344e-06	-12.4805		6.54974	3.90706	1.12433e-09	0.000129731	-10.4567		6.20313	2.70545	0.000430124	0.00222227	-8.90592		245	215	t220	SAMP8 mice	hippocampus
	GSE138802	ketamine	0.691307	13.3768	8.49965e-07	1.67033e-07	-14.0681		2.84719	14.2651	2.53662e-12	2.22507e-08	-17.1123		0.8253	8.47507	0.0096347	0.000484573	-9.29025		251	237	t242	mice	hippocampus; 5 day treat
	GSE44456	alcoholic	105.297	43.6776	0	3.88186e-11	-148.975		26.9445	24.5553	0	3.92954e-09	-51.4998		5.30529	7.20628	1.72132e-14	0.0331878	-12.4784		258	62	t64	humans	hippocampus
	GSE9058	alcohol abuse	29.9314	46.2066	0	0	-76.1379		19.6167	26.4889	0	0	-46.1057		10.0125	7.35628	6.69185e-11	0	-17.3688		257	166	t168	humans	ventral tegmental area

## Sheet: grp2 v treats
Hill M & Gammie SC. Title goes here			ad11h; GSE33000; females; prefrontal cortex						ad12h;GSE33000;males;prefrontal cortex						ad66h;GSE44771;females;visual cortex						Rank in AD
	GEO #	treatment	A	D	B	C	score		A	D	B	C	score		A	D	B	C	score		portrait		file name	species	source; notes
	GSE110298	exercise	0	5.15065e-10	75.857	20.3194	96.1763		0	4.71074e-14	82.7383	32.6011	115.339		5.5931e-14	1.36963e-08	45.5701	33.86	79.4301		1	28	t28	humans	hippocampus; high v low exercise in elderly
		exercise composite	9.51513e-08	6.34028e-09	39.6072	9.37945	48.9867		6.2272e-09	3.92597e-08	31.9331	18.3607	50.2938		4.42359e-08	3.69177e-11	18.4677	25.5854	44.0531		2	238	t243		11 datasets
	GSE110298	exercise	9.37519e-13	1.62157e-10	28.4427	1.12759	29.5703		4.71074e-14	9.73971e-15	31.5271	4.20254	35.7296		1.72073e-09	5.3975e-11	13.8334	10.3025	24.1358		3	164	t166	humans	hippocampus; high versus moderate activity in elderly
	GSE84185	fluoxetine	0.00019368	0.0101931	26.3256	2.22596	28.5412		5.96175e-05	0.00323767	32.3706	4.64578	37.0131		1.51635e-08	0.0106661	14.3367	9.84406	24.1701		4	3	t3	mice	cingulate
	GSE33137	curcumin	1.13628e-07	0.000180225	9.67415	14.1486	23.8225		6.50421e-06	7.35676e-10	14.8175	23.0845	37.902		3.48001e-10	0.000195431	5.60123	17.9118	23.5129		6	11	t11	rats	cortex; 6 and 12 wk combined to get n=4 per treat
	GSE104338	safflower oil	7.81139e-11	7.21568e-10	20.8394	0.0105463	20.8499		4.61439e-06	2.28939e-11	17.8205	0.0353984	17.8559		1.03775e-05	2.36646e-07	9.89097	0.0787911	9.96975		7	136	t138	rats	hypothalamus; in high fat diet 2 months compared with flaxseed oil
	GSE27532	desipramine	3.22535e-05	0.00114912	19.2614	8.70749	27.9677		0.000165726	0.0107963	24.8994	11.7801	36.6686		0.000492838	0.0280124	9.05648	13.2416	22.2696		8	141	t143	mouse; high swim analgesia	hippocampus; 21 days ip
	GSE10748	D-serine 20 mg	6.62302e-07	5.76668e-14	23.6863	1.02297	24.7093		1.33703e-06	5.81972e-14	19.4612	0.770458	20.2316		0.00101542	5.77023e-11	6.45404	0.448545	6.90157		9	34	t34	rats	brain
	GSE10748	D-serine 5 mg	3.16602e-08	6.212e-12	21.1034	3.28102	24.3844		3.80829e-10	2.05918e-12	17.0994	4.41112	21.5105		9.6033e-05	3.47269e-08	5.2919	2.49712	7.78893		10	33	t33	rats	brain
	GSE84185	fluoxetine	0.000886851	0.0929094	19.8912	2.37885	22.1763		1.68874e-05	0.0191027	26.7538	4.86654	31.6012		2.34024e-06	0.0203014	11.4769	9.21609	20.6727		11	8	t8	mice	dentate gyrus; stress both groups
	GSE7955	permethrin	5.15717e-11	1.61043e-14	20.2682	9.9293	30.1975		5.90327e-09	4.38769e-15	18.2601	10.2345	28.4947		1.07154e-09	2.66925e-09	12.1836	4.24194	16.4255		12	102	t104	rats	cerebrocortex; 6 hrs after treatment; .3mg/kg
	GSE84185	fluoxetine	0.0262738	0.169629	24.8758	0.498962	25.1789		0.00212404	0.167506	35.0548	1.40154	36.2867		0.000940814	0.14429	17.4601	2.24916	19.564		13	9	t9	mice	cingulate; stress both groups
		fluoxetine composite	0.638457	0.246142	10.8199	0.714447	10.6497		0.71005	0.563864	18.5654	1.50669	18.7982		0.340529	0.251104	8.6997	3.02289	11.131		14	239	t244		13 datasets
	GSE29075	exercise	3.26279e-05	0.00676621	8.36946	7.51661	15.8793		8.64948e-06	0.0696552	6.68739	10.1767	16.7944		0.0100744	0.112574	2.65535	11.5785	14.1112		15	16	t16	young mice	hippocampus
	GSE99349	cocaine dependence	0.0156423	0.185441	11.1964	0.102036	11.0974		3.26566e-05	0.10068	10.831	0.219095	10.9494		0.066126	1.06267	2.88567	0.189232	1.9461		16	146	t148	humans	dl pfc
	GSE85936	cocaine	0.000602403	3.10513e-13	1.37372	28.6984	30.0715		0.000361716	1.35286e-10	5.92152	34.9268	40.8479		0.00536048	9.20892e-09	0.561827	16.6658	17.2223		18	150	t152	mice	nucleus accumbens; gfp in both groups
	GSE64607	exercise	1.58227e-11	0.0297543	16.7089	4.65974	21.3389		4.41937e-08	0.0349965	14.4293	5.15497	19.5493		9.13362e-09	0.00108037	18.1484	8.38395	26.5313		19	221	t226	mice	lateral entorhinal cortex; 28 days running
	GSE43748	amphetamine	0.0121682	0.00015028	7.41577	8.77086	16.1743		0.0589062	0.00643382	9.05901	7.68208	16.6758		0.0379698	5.36506e-06	3.85628	7.7271	11.5454		20	191	t195	rats	striatum; self admin
	GSE74677	chlorpyrifos	1.32831e-06	0.0284142	8.49126	2.78115	11.244		1.70091e-05	0.000247396	10.5417	4.0165	14.5579		1.66673e-07	0.00930092	6.45404	7.46374	13.9085		21	114	t116	rats	hippocampus; 21 d treatment; low dose 10 mg
	GSE84185	fluoxetine	0.00141298	0.499771	12.1013	0.566595	12.1667		0.00086659	0.280105	13.1281	2.06499	14.9121		0.00011861	0.0203709	10.4857	2.90876	13.374		22	2	t2	mice	dentate gyrus
	GSE88736	cocaine	0.00649182	0.784962	17.2997	0.0373873	16.5456		0.00145718	1.23848	16.9127	0.134608	15.8074		0.00153561	0.0386321	5.36965	0.228676	5.55816		23	152	t154	rats	nucleus accumbens; no enrichment both groups
	GSE7955	deltamethrin	0.000958203	0.000958203	10.5347	0.623618	11.1564		0.000396136	0.00316871	9.63731	2.47286	12.1066		0.0092847	0.00153203	5.51371	1.67903	7.18192		24	104	t106	rats	cerebrocortex; 6 hrs after treatment; 1mg/kg
	GSE10748	D-serine 50 mg	0.0021644	7.04565e-08	6.40991	9.34279	15.7505		0.00039709	2.44637e-09	8.22	6.65838	14.878		0.0606642	0.00016024	1.67982	3.66978	5.28878		25	35	t35	rats	brain
	GSE81672	imipramine	4.71038e-05	2.56289e-05	15.7307	0.328046	16.0587		4.62916e-05	0.00165531	13.1258	0.141388	13.2655		0.000713127	0.00175502	5.9494	0.245789	6.19273		27	91	t93	mice	nucleus accumbens, responder
	GSE27532	desipramine	0.0110087	0.0896035	8.42146	2.31572	10.6366		0.026457	0.0345936	10.4895	4.04519	14.4736		0.0211658	0.074693	6.59449	4.72103	11.2197		28	140	t142	mouse; low swim analgesia	hippocampus; 21 days ip
	GSE46717	methamphetamine	0.0158356	0.00031136	10.7369	1.81731	12.538		0.00107871	0.0046256	11.3216	1.57681	12.8927		0.00502557	0.00358686	8.54482	1.61033	10.1465		29	189	t193	rats	nucleus accumbens; 1 dose and then one later dose
	GSE34451	streptozocin	2.06224e-09	6.37088e-12	4.20822	6.13062	10.3388		1.18314e-07	1.31788e-10	5.23384	6.60785	11.8417		4.1874e-05	2.78958e-07	1.97806	5.07516	7.05318		30	173	t175	rats	pfc
	GSE67755	haloperidol	0.0164087	1.52369e-06	18.2609	1.83725	20.0818		0.297479	0.0057202	10.7839	1.82712	12.3078		0.602928	0.0843626	9.90662	3.908	13.1273		31	123	t125	mice	whole brain
	GSE9798	corticosterone	3.00555e-07	0.00617818	13.7547	2.30498	16.0535		6.23384e-07	0.0211293	9.3034	3.08882	12.3711		0.000152227	0.00024925	8.50163	0.626167	9.12739		32	49	t51	rats	cortex; 14 day treat
	GSE7955	deltamethrin	0.0283723	0.00453201	7.9429	0.109284	8.01928		0.00642201	0.000150668	10.2345	1.02355	11.2515		0.060587	0.00227446	5.07148	0.448206	5.45682		33	103	t105	rats	cerebrocortex; 6 hrs after treatment; 100mg/kg
	GSE43748	methamphetamine	0.255211	0.00145504	1.42821	3.28102	4.45257		0.109651	0.000247396	4.21149	4.21149	8.31308		0.135437	1.81864e-05	1.13255	6.45404	7.45114		34	193	t197	rats	striatum; self admin
	GSE117758	dexamethasone	0.301548	4.05556e-06	0.580783	7.62465	7.90389		0.185433	1.45392e-05	1.17204	10.5468	11.5334		0.820166	4.41527e-06	1.30262	7.67853	8.16098		35	48	t48	mice	striatal neurons
	GSE29075	exercise	0.00465927	0.0556061	3.33093	1.73619	5.00686		0.000181352	0.0873085	5.67776	3.31803	8.9083		0.00489243	0.16613	2.82405	1.50195	4.15498		36	17	t17	old mice	hippocampus
	GSE5140	creatine	0.0169269	0.00122227	2.86266	0.581255	3.42576		0.00119532	9.54094e-05	5.27328	1.53163	6.80362		0.023651	0.000103822	3.8126	3.24156	7.03041		37	32	t32	mice	brain hemispheres
	GSE74676	chlorpyrifos	0.000960352	6.62302e-07	2.04407	2.78115	4.82426		9.03515e-05	2.44637e-09	3.28341	5.47825	8.76157		9.6033e-05	2.81404e-06	2.34878	5.51533	7.86401		38	113	t115	rats	hippocampus; 21 d treatment; low dose 3 mg
	GSE83336	acetyl-L-carnitine	1.24864e-08	6.04729e-07	1.30112	21.0096	22.3107		1.56693e-05	0.00431916	0.332147	13.394	13.7218		0.132018	9.01115e-05	0.387936	8.49334	8.74916		39	121	t123	rats; flinders	hippocampus; 7 days in water
	GSE48623	coral calcium hydride	0.000215055	2.08401e-12	1.06384	5.48986	6.55348		0.000209567	3.7932e-07	1.13933	4.53829	5.6774		0.0184302	2.73853e-09	1.16839	2.07714	3.22709		40	209	t214	rats	hippocampus
	GSE81672	imipramine	0.161015	1.12007e-13	6.55972	3.25675	9.65546		0.751729	5.59143e-08	8.75674	1.96289	9.9679		0.317091	7.07647e-07	2.59152	0.478993	2.75342		41	90	t92	mice	nucleus accumbens, non responder
	GSE118670	fluoxetine	0.253786	0.514451	3.78382	1.19554	4.21112		0.807518	1.08552	7.56192	1.53163	7.20052		0.0528422	1.43525	4.01331	2.0938	4.61901		42	4	t4	mice	dentate gyrus
	GSE48955	fluoxetine	0.688415	0.00052445	3.91377	1.36427	4.58911		0.312623	5.81633e-05	6.68739	1.47485	7.84956		0.428111	0.00141954	5.98492	1.50195	7.05734		44	81	t83	c57 mice	striatium; 8 hrs after treatment
	GSE43375	levodopa	0.00972645	0.000133649	5.69238	4.38998	10.0725		0.0251444	0.0023394	5.10982	3.25939	8.34172		0.0270557	0.000479652	6.38279	4.63169	10.9869		45	212	t217	rats	striatum; both groups 6-OHDA
	GSE61326	vitamin D	0.00178282	0.00051943	1.60067	6.38991	7.98828		7.60691e-05	0.000204563	1.83459	6.37633	8.21064		0.00189871	8.4149e-05	0.620943	3.35756	3.97652		46	137	t139	rats	hippocampus; in diet
	GSE44456	alcoholic	0.0156192	7.97321e-10	0.558616	1.08849	1.63148		0.423199	1.50637e-06	0.0211411	1.08051	0.67845		0.000945524	3.68171e-06	0.276769	8.33741	8.61323		47	61	t63	humans	hippocampus
	GSE38465	exercise	0.00180557	0.00576814	0.473813	3.19562	3.66186		0.00392705	0.0153994	2.36259	5.91067	8.25393		0.0766449	0.00413989	0.369354	3.04192	3.33049		48	27	t27	SAMP8 mice	cortex; exercised v sedentary
	GSE30305	methamphetamine 12d	0.0180179	0.226594	4.30588	4.73991	8.80118		0.224358	0.469745	4.94823	3.67986	7.93399		0.368065	0.00688841	5.00433	6.46426	11.0936		49	43	t43	mice	striatum
	GSE47541	venlafaxine	0.110524	0.172919	9.0712	1.00657	9.79433		0.0665884	0.0794019	8.09568	0.501367	8.45106		0.0996077	0.11686	7.26712	0.750599	7.80125		50	77	t79	rats dark agouti	frontal cortex
	GSE64607	exercise	5.30989e-05	0.858821	3.61665	2.15711	4.91489		0.000676445	0.532489	2.82829	2.97601	5.27113		0.000344276	0.49673	1.83162	3.50294	4.83748		51	217	t222	mice	dentate gyrus; 14 days running
	GSE39980	zonisamide	9.26626e-07	1.70427e-08	1.33686	7.96721	9.30408		0.000134549	1.6595e-08	1.56195	12.9226	14.4844		0.000149083	4.16378e-06	0.705649	3.98935	4.69485		52	213	t218	rats	striatum; lesioned side; all with 6-OHDA; both with Ldopa
	GSE110298	exercise	5.15065e-10	1.05725e-05	3.01931	2.3328	5.3521		4.62862e-11	0.000236637	1.86875	4.20254	6.07105		3.62343e-08	0.00296264	20.4071	5.40878	25.8129		53	163	t165	humans	hippocampus; moderate v low activity in elderly
	GSE81672	imipramine	0.14666	0.00121026	4.52512	1.88872	6.26597		0.245549	0.00412806	6.13797	1.75102	7.63931		0.0124483	0.251354	0.645251	1.51936	1.90081		54	86	t88	mice	pfc, non responders
	GSE88726	levodopa	0.0440268	0.000326162	0.000200282	4.44234	4.39819		0.104254	2.24878e-05	0.00122742	4.03268	3.92963		0.00852033	0.00056185	0.342435	3.34087	3.67422		55	204	t209	rats	substantia nigra; both groups with 6-OHDA lesion
	GSE7955	deltamethrin	0.0897725	1.37867e-08	4.20734	1.91031	6.02787		0.440449	3.17778e-08	3.28222	3.45838	6.30015		0.346162	0.00015983	1.13193	1.80305	2.58866		56	105	t107	rats	cerebrocortex; 6 hrs after treatment; 3mg/kg
	GSE7955	permethrin	3.20938e-07	8.9633e-05	9.3406	0.131736	9.47225		3.17778e-08	0.000623464	10.2345	1.42894	11.6628		0.00101317	0.000657538	6.21093	1.03706	7.24632		57	101	t103	rats	cerebrocortex; 6 hrs after treatment; 10mg/kg
	GSE42805	cocaine	3.03105e-06	4.24771e-05	10.2276	2.04209	12.2696		7.53729e-05	0.0149391	9.27745	0.378077	9.64052		0.00107381	3.25832e-06	5.76775	0.119759	5.88643		58	148	t150	mice	nucleus accumbens; 1 wk 20mg day;
	GSE43261	fluoxetine	1.79572	1.30473	2.07371	0.812677	-0.214065		2.52055	1.53163	5.50807	0.987494	2.44338		0.662854	0.912279	1.43525	1.31983	1.17995		59	7	t7	mice	ventral dentate gyrus
	GSE78281	dexamethasone	1.0868	0.000430044	0.0345343	7.11892	6.06622		0.653595	0.00751048	0.0440338	8.19	7.57293		0.914721	0.0274528	0.0206803	5.43368	4.51218		60	107	t109	mice	striatal neurons; 4 hrs treat
	GSE50427	alcohol; 20 days	0.0261812	6.51274	7.55434	0.0562144	1.07163		0.129114	8.3597	6.74538	0.0143498	-1.72909		0.462374	5.82563	2.63358	0.04583	-3.60859		61	60	t62	mice	cortex
	GSE140162	lidocaine	3.01899	0.266234	0.000654927	13.0111	9.72657		5.58465	0.793179	0.000997213	14.3829	8.00604		9.57599	0.272022	0.00027429	8.70942	-1.13831		62	240	t245	rats	dorsal root ganglia neurons
	GSE70255	resveratrol	0.0248995	0.534192	11.5794	0.0181101	11.0384		0.209703	0.853579	7.68662	0.0733549	6.6967		0.78392	1.18555	4.85712	0.060197	2.94785		63	12	t12	primates	cortex; high fat diet with/without RES
	GSE109055	nicotinamide riboside	0.00738588	0.020094	1.19692	0.7244	1.89384		0.0197065	0.0590821	3.24471	1.18883	4.35476		0.000983097	0.0153069	1.3263	1.97116	3.28117		64	182	t186	mice normal	cortex
	GSE64607	exercise	1.71807	0.122922	10.0193	0.306677	8.48499		1.01175	0.242033	6.52873	0.213545	5.48849		1.29628	0.1527	5.07411	0.403038	4.02817		65	216	t221	mice	dentate gyrus; 7 days running
	GSE30305	heroin 12d	0.606757	0.159241	0.537553	3.89249	3.66405		3.11606	0.0682873	0.357339	2.93873	0.111727		1.37124	0.00688841	0.692904	6.20852	5.5233		66	42	t42	mice	striatum
	GSE78281	aldosterone	0.0714672	0.0887978	0.0568233	5.1616	5.05816		0.0878182	0.0561339	0.0440338	6.08625	5.98633		0.0111865	0.0206803	0.0588621	5.20453	5.23153		67	106	t108	mice	striatal neurons; 4 hrs treat
	GSE87823	heroin	0.0118329	0.200612	4.87293	0.70327	5.36375		0.00317405	0.0822899	5.94411	1.87132	7.72997		0.239233	0.519637	4.50615	1.65802	5.4053		68	129	t131	humans	nucleus accumbens; users v control
	GSE6512	clozapine	0.121377	0.580152	6.35947	0.347448	6.00538		0.389874	0.638927	4.62796	0.276813	3.87598		0.494751	0.656651	3.83532	1.07034	3.75426		69	154	t156	mice	brain; 4 wks
	GSE43261	fluoxetine	3.21542	0.900353	4.83406	0.514451	1.23273		5.04347	1.41198	7.01959	0.725493	1.28964		1.31983	0.460246	2.39505	0.823838	1.43881		70	161	t163	mice	ventral dentate gyrus; only responder with fluox
	GSE64607	AICAR	0.000413111	1.33491e-05	0.757929	1.7985	2.556		0.0121343	1.22649e-05	2.755	0.953949	3.6968		0.000207849	0.00460102	2.96433	5.13049	8.09001		71	223	t228	mice	dentate gyrus; 14 days treatment
	GSE81672	ketamine	0.834733	0.0704775	0.018866	4.43332	3.54697		0.409932	0.190349	0.356942	7.33131	7.08798		0.195574	0.044847	0.044847	5.83796	5.64239		72	67	t69	mice	hippocampus, non responder
	GSE16171	estrogen	0.0478367	0.0318031	0.115514	3.20855	3.24443		0.0316185	0.0316185	0.179871	1.48209	1.59872		0.0722453	0.0860248	0.310677	2.41071	2.56312		73	110	t112	rhesus monkey	dorsal raphe; 1 month treat v. ovx
	GSE39697	exercise	0.00107346	0.387882	11.2216	0.477783	11.3104		0.00382764	0.311634	8.39319	0.480078	8.5578		0.0931756	0.84818	5.24	0.361122	4.65976		74	26	t26	mice	inner layer hippocampus
	GSE118670	fluoxetine	1.93201	0.812677	9.74997e-07	2.6942	-0.0504878		1.6567	3.38715	1.55555e-05	3.77047	-1.27337		1.10525	3.06167	0.00914367	4.86728	0.709503		75	5	t5	mice	pfc
	GSE78281	progesterone	0.0345343	0.262873	0.587061	2.3332	2.62285		0.00527491	0.809318	0.728942	2.96608	2.88043		0.0916887	0.269339	0.74641	3.00782	3.39321		76	108	t110	mice	striatal neurons; 4 hrs treat
	GSE48955	haloperidol	0.613446	0.419672	2.62811	1.60671	3.2017		0.267913	0.0245294	2.29864	2.29864	4.30484		0.428111	0.112574	1.50195	1.26859	2.22986		77	127	t129	c57 mice	striatium; 8 hrs after treatment
	GSE47541	MDMA	0.007194	1.00657	5.69705	1.34215	6.02543		0.00937824	2.83041	3.11376	0.607588	0.881561		0.0591486	2.74689	1.56898	0.519884	-0.717171		78	177	t179	rats	hippocampus
	GSE73799	memantine	0.147693	0.311275	7.71685	1.18929	8.44717		0.505798	0.0857823	6.25507	1.4924	7.1559		1.02887	0.129505	1.52248	1.52248	1.88657		79	233	t238	mice	striatium; 8 hrs after treatment
	GSE58484	cyclophosphamide	0.022874	2.05041e-06	0.993369	5.76488	6.73537		0.0166521	0.00185054	0.577122	5.7478	6.30642		0.302188	0.00442772	0.350112	1.55611	1.59961		80	175	t177	mice	cortex; both groups tbi
	GSE43261	fluoxetine	1.79572	1.19554	3.58915	0.395857	0.993753		3.38715	0.894838	5.99244	0.807518	2.51797		1.55611	0.402755	1.55611	1.00607	0.603317		81	160	t162	mice	dorsal dentate gyrus; only responder with fluox
	GSE63748	cocaine	0.109387	0.000623731	0.133244	3.04379	3.06702		0.0338062	0.0561113	0.0708335	3.97637	3.95728		0.163855	0.00529258	0.363596	1.2261	1.42054		82	149	t151	mice	nucleus accumbens
	GSE25829	fasudil	1.01991	0.612491	5.61797	4.30766	8.29323		0.499945	0.666487	5.01703	3.78571	7.63631		3.08003	0.379704	2.65745	3.08003	2.27774		83	226	t231	mice	primary cell culture of astrocytes; 24 hr treat
	GSE60013	estradiol	0.0566864	0.329943	5.75922	0.924829	6.29742		0.164478	0.32954	5.33821	0.41866	5.26285		0.475783	0.0708106	3.5098	0.475783	3.43899		84	38	t38	rats	dentate gyrus
	GSE38223	methamphetamine	0.613755	3.21211e-10	2.7774	0.0987464	2.26239		0.54825	2.58294e-06	4.31873	0.610209	4.38069		0.172461	5.43052e-06	1.09785	0.400277	1.32566		85	198	t202	rats	dorsal striatum; self admin 8days
	GSE102849	bisphenol a	0.0382648	0.00183445	4.30195	0.332114	4.59396		0.0490386	0.00406414	3.31487	0.870943	4.13271		0.064736	0.000301134	0.800111	0.800111	1.53519		86	159	t161	mice	hippocampus; in diet
	GSE109445	fluoxetine	0.483665	3.93964	0.286889	0.106032	-4.03039		0.212359	2.42041	1.18695	0.676275	-0.769548		0.108877	1.52489	0.108877	0.923833	-0.601061		87	134	t136	rats	hippocampus; chronic stress; then 7 d treatment
	GSE26836	amitriptyline	0.00495835	0.0116133	4.31671	0.0701459	4.37028		0.118737	0.0193456	6.30593	0.047402	6.21525		0.143896	0.00013651	6.35765	0.0158312	6.22945		88	85	t87	3xTg mice	cortex; 4 month in water
	GSE43261	fluoxetine	1.53938	0.581255	5.05929	0.101633	3.04029		3.77047	0.807518	5.27328	0.340972	1.03627		2.0938	0.258836	1.55611	0.912279	0.115758		89	6	t6	mice	dorsal dentate gyrus; responder and resistant together
	GSE68949	thyroid hormone	0.0917813	0.588455	3.65909	0.0158006	2.99465		0.112278	1.88905	5.09678	0.0211909	3.11664		0.362576	0.271956	2.33393	0.0120597	1.71146		90	73	t75	mice	neurons from neocortex; 24 hr exposure; gestat day 17
	GSE31430	zinc	0.218989	2.59956e-06	0.440114	7.41577	7.63689		0.850265	1.70091e-05	0.624892	8.77509	8.5497		1.67982	0.00930092	0.224158	3.48799	2.02303		91	145	t147	rats	diencephalon; higher zinc relative to low zinc 10 days
	GSE109055	nicotinamide riboside	0.00020244	0.020094	9.07674e-08	1.6752	1.65491		0.0001962	0.0197065	2.20317e-06	2.08113	2.06122		2.4908e-06	0.0109908	0.000608094	1.44407	1.43368		92	181	t185	mice; AD model	cortex
	GSE4083	diethylstilbestrol	0.838347	0.154137	0.433096	1.30523	0.745838		0.83938	1.3066	1.64492	1.89478	1.39372		0.388859	0.256128	1.02531	3.46208	3.8424		93	40	t40	rats	anterior pituitary
	GSE15774	morphine	0.0380495	0.021861	1.05782	1.26551	2.26342		0.0774667	0.0115669	0.701085	2.15097	2.76303		0.718289	0.0646049	2.33604	2.33604	3.88919		94	131	t133	mice	striatum; 8 hrs
	GSE10748	D-serine 500 mg	0.0217264	7.04565e-08	0.0021644	6.40991	6.39035		0.0367652	7.09684e-08	0.00146133	4.61538	4.58007		0.0294761	1.81864e-05	0.0126896	2.80827	2.79147		95	162	t164	rats	brain
	GSE48955	imipramine	0.613446	0.19384	0.479162	0.0249254	-0.303199		0.312623	0.0873085	2.29864	0.0696552	1.96837		0.0343118	0.428111	1.89335	0.0259069	1.45684		96	82	t84	c57 mice	striatium; 8 hrs after treatment
	GSE32536	pioglitazone	0.00286249	0.452684	4.61385	0.812677	4.97098		0.000165928	0.894838	5.04347	1.18893	5.33739		0.302188	0.522697	5.09341	2.88705	7.15558		97	116	t118	mice; 3xTg-ad model	hippocampus; in diet for 14 weeks
	GSE18055	trichostatin A	0.000246166	0.00316239	0.00015028	2.94301	2.93975		0.0217935	0.00317503	5.29164e-05	2.94525	2.92033		0.301694	0.161564	0.112498	1.56063	1.20987		98	98	t100	rats	anterior cingulate; TSA plus cocaine
	GSE32536	pioglitazone	0.00276029	0.507725	4.58732	0.890606	4.96744		9.09598e-05	0.885118	5.01548	1.07451	5.20478		0.297551	0.515918	5.06538	2.6984	6.95031		99	50	t52	mice	hippocampus; 14 week in AZ model
	GSE78280	mophine chronic	0.85275	0.19327	0.85275	0.314641	0.121371		0.937771	0.191283	1.35465	0.60771	0.833305		0.165623	0.112196	0.623063	0.779851	1.1251		100	41	t41	mice	striatum
	GSE42789	alcohol chon. intermitant	0.134043	0.0134422	1.24899	1.93818	3.03968		0.0218549	0.0174132	3.85447	2.42291	6.23812		0.424116	0.0421452	0.878657	0.683912	1.09631		101	55	t57	mice	pfc
	GSE93918	clozapine	0.0107498	0.759818	0.932035	1.22985	1.39132		0.010705	0.6804	1.22824	1.33805	1.87519		0.168218	0.769705	0.548061	0.616847	0.226985		102	201	t205	mice; transgenic	pfc; chronic
	GSE20219	pioglitazone	0.000960352	8.9872e-05	0.109406	2.04407	2.15243		0.000247396	2.61615e-06	0.440785	1.54317	1.98371		0.0925382	0.00016024	0.346445	0.506108	0.759854		103	117	t119	rats	hippocampus; young rats; treat 4 months
	GSE20219	pioglitazone	0.00059231	8.49715e-05	0.128933	2.02519	2.15345		0.000143081	4.68266e-06	0.433762	1.64492	2.07854		0.0734299	0.000151836	0.340517	0.498412	0.765348		104	51	t53	rats	hippocampus; young rats
	GSE73799	ketamine	0.229971	0.479162	2.309	0.543722	2.14359		0.312623	1.03558	2.78416	0.608983	2.04494		0.16613	1.05728	0.553782	0.700183	0.0305567		105	63	t65	mice	striatium; 8 hrs after treatment
	GSE47541	MDMA	0.49984	3.71856	3.10899	0.857705	-0.251697		0.256103	3.25597	3.71856	0.49984	0.706324		0.135614	1.11306	2.35133	1.19647	2.29912		106	176	t178	rats	frontal cortex
	GSE48365	cocaine	0.235532	0.0336855	0.0112454	1.79835	1.54038		0.233677	0.033273	0.033273	1.44098	1.2073		0.0555582	0.0270221	0.10316	2.35452	2.3751		107	165	t167	mice	nucleus accumbens
	GSE15774	nicotine	0.0380495	0.00590994	1.26551	1.74504	2.96659		0.492462	0.0115669	0.865813	1.73642	2.09821		0.97706	0.100355	0.445352	0.799304	0.167242		108	132	t134	mice	striatum; 8 hrs
	GSE39980	zonisamide & levodopa	0.00950033	1.89196e-06	0.430442	1.44955	1.87049		0.0510187	1.34674e-05	1.56195	2.37499	3.88591		0.0100551	4.98065e-05	0.151705	0.387092	0.528692		109	214	t219	rats	striatum; lesioned side; all with 6-OHDA
	GSE63943	SAHA	0.000476094	0.00603471	2.02704	1.16621	3.18674		0.00597206	0.245189	2.47027	1.62157	3.84067		0.00293306	0.101003	1.17963	1.28732	2.36301		110	236	t241	APP/PS1 mice	hippocampus; 10 months
	GSE124355	celastrol	0.10726	1.48014e-09	1.04233	3.93584	4.87091		0.472902	1.70885e-06	0.537324	1.35894	1.42336		1.16232	1.58723e-05	1.16232	0.623203	0.623187		111	30	t30	mice	hypothalamus; db mice
	GSE74382	levodopa	0.0149076	2.4332e-05	1.10627	2.31534	3.40668		0.0635667	5.90062e-05	1.45672	2.44341	3.8365		0.581584	0.00122952	0.695763	1.87155	1.9845		112	206	t211	rats	dorsal striatum; both sham lesioned; both ppx conditioned
	GSE81672	imipramine	0.936156	0.418928	2.51341e-08	1.7124	0.35732		1.58167	0.681416	4.11291e-05	1.9784	-0.284636		0.947662	0.2765	0.000236728	2.29433	1.0704		113	87	t89	mice	pfc, responder
	GSE78281	estradiol 4 hrs	0.187158	0.0556982	0.221203	1.07741	1.05576		0.451798	0.106065	0.299115	1.75167	1.49293		0.0577091	0.0351272	0.226928	2.65738	2.79147		114	37	t37	mice	primary neurons from striatum
	GSE130099	insulin intranasal	0.539609	0.0188342	0.112488	0.378692	-0.0672635		0.185012	0.000382982	0.596653	0.424445	0.835704		0.343136	0.0420835	0.117095	0.0973179	-0.170806		115	120	t122	rats	hippocampus; old rats; 3 mo treatment
	GSE42789	alcohol chronic	0.000833021	1.56385	4.64812	0.0251054	3.10854		0.000864656	3.19146	3.04521	0.180295	0.0331791		0.049161	2.38664	1.7993	0.05944	-0.577055		116	54	t56	mice	pfc
	GSE62194	nicotinamide riboside	3.12544	2.78635	1.63375	0.305559	-3.97248		4.45291	3.6571	1.75047	0.158291	-6.20124		3.8996	2.984	0.0596095	0.66717	-6.15682		117	186	t190	WT mice	cerebellum; injection of NR; younger mice
	GSE47541	MDMA	0.1291	0.365783	0.257065	0.198401	-0.039417		0.110524	0.226415	0.257065	0.365783	0.285909		0.424015	0.237126	0.62861	1.03563	1.0031		118	178	t180	rats	dorsal raphe
	GSE74382	levodopa	0.164399	1.35554	0.45476	0.164399	-0.900782		0.238202	1.92372	1.26733	0.211056	-0.68353		0.342962	0.663806	0.275393	0.0818532	-0.649522		119	205	t210	rats	dorsal striatum; both sham lesioned both saline conditioned
	GSE15774	heroin	0.206881	0.285247	2.46454	0.961952	2.93436		0.118001	0.556962	1.60891	1.86928	2.80322		0.3384	0.178578	1.07387	1.90125	2.45814		120	130	t132	mice	striatum; 8 hrs
	GSE20219	pioglitazone	0.131877	2.59956e-06	0.218989	1.02297	1.11008		0.132159	6.66762e-07	0.934814	1.9129	2.71555		0.191076	9.6033e-05	0.568134	0.705873	1.08283		121	118	t120	rats	hippocampus; old rats; treat 4 months
	GSE20219	pioglitazone	0.154137	2.43111e-06	0.250423	1.0107	1.10698		0.129211	1.24813e-06	1.01187	2.02699	2.90964		0.187207	9.08334e-05	0.559814	0.696262	1.06878		122	52	t54	rats	hippocampus; old rats
	GSE47798	estradiol 24 hrs	0.803559	9.34516e-05	0.573952	5.97899	5.74929		0.977135	0.000446989	0.146628	6.21029	5.37934		1.54236	0.00123277	0.515918	0.995633	-0.0320428		123	36	t36	mice	hypothalamus
	GSE43748	methylphenidate	0.0466974	0.058755	0.0898778	0.255211	0.239636		0.295807	0.186841	0.00893356	0.295807	-0.177908		0.395358	0.0126896	0.260979	1.93282	1.78575		124	197	t201	rats	striatum; self admin
	GSE15774	methamphetamine	0.285247	0.961952	5.42778e-05	0.243931	-1.00321		0.172094	0.241603	0.0159075	0.43289	0.0350995		1.28349	1.63807	0.0168875	1.51452	-1.39016		125	199	t203	mice	striatum; 8 hrs
	GSE62194	nicotinamide riboside	0.35232	0.730236	0.985411	0.585083	0.487937		0.650208	1.07371	0.158291	0.108481	-1.45715		1.30488	1.09716	0.312681	0.312681	-1.77668		126	184	t188	WT mice	cerebellum; injection of NR; older mice
	GSE67723	risperidone	1.17535	1.56302	0.0209379	0.850568	-1.86686		0.9987	0.9987	0.0261165	1.66098	-0.310303		1.80589	0.660616	0.0219552	1.28676	-1.15779		127	248	t254	mice	striatum; AJ strain; 3 days treat
	GSE26836	amitriptyline	0.385287	0.0128347	0.591602	0.385287	0.578767		0.303176	0.091724	1.01261	0.652886	1.27059		0.132797	0.00312842	0.394687	0.604143	0.862905		128	84	t86	3xTg mice	hippocampus; 4 month in water
	GSE48954	risperidone	0.31035	3.5133	1.30326	0.509014	-2.01137		0.120438	3.15884	2.11535	0.448977	-0.714953		0.0365525	0.948515	2.02144	0.866113	1.90249		129	247	t253	mice	striatum; 8 hrs treat
	GSE84249	corticosterone	0.92489	0.382724	8.61162e-05	2.9251	1.61757		3.08766	0.490053	0.00437792	3.08766	-0.485675		1.12322	0.133293	0.0288355	3.12121	1.89353		130	142	t144	rats	hippocampus, after adrenal cort or no cort
	GSE15129	QH2	0.507725	0.00409996	0.000741885	1.52568	1.0146		0.289383	0.0792318	5.09185e-05	1.77215	1.40359		0.2162	0.0516051	0.00621569	0.902478	0.640888		131	21	t21	mice.SAMP1	brain
	GSE9751	chlorpyrifos	0.593308	0.00197223	0.00276505	1.28241	0.689893		0.659217	0.0163388	0.000303573	0.724426	0.0491735		1.21117	5.4345e-05	0.0275671	0.606779	-0.576877		132	115	t117	rats	frontal cortex, 96 hrs; exp A multiple doses 1-10mg; other doses available; overall low p
	GSE43748	methylphenidate	0.0021644	0.186476	0.339395	0.295298	0.446053		0.132159	1.21722	0.186841	0.388244	-0.774291		0.112498	0.0925382	0.395358	0.191076	0.381397		133	196	t200	rats	cortex; self admin
	GSE126996	exercise	0.08616	0.861582	0.364713	0.480274	-0.102755		0.0849866	0.361304	0.611737	0.189591	0.355038		0.110319	0.969355	0.0245557	0.489873	-0.565246		134	23	t23	mice.c57	cerebellum
	GSE41184	1,25-dihydroxyvitamin d3	0.138695	2.58912	0.00417974	1.96505	-0.758586		0.0393293	1.24309	0.0584572	1.73419	0.510227		0.0346319	1.37423	0.0222207	1.02659	-0.360053		135	225	t230	mice	primary mixed neuron-glial cells culture
	GSE56780	valproic acid	0.747893	0.0486391	7.07242e-08	0.747893	-0.048639		1.33763	0.0593562	3.35527e-08	0.611408	-0.785575		1.26462	0.00640539	3.69533e-06	0.241547	-1.02948		136	232	t237	MECP2 KO mice	half brain
	GSE80638	nicotine	0.196002	0.00665458	0.000627978	0.406499	0.204471		0.0764833	0.048814	0.048814	0.138127	0.061644		0.0798997	0.0312359	0.416864	0.040258	0.345987		137	169	t171	rats	cerebellum neuron cultures; 16 days
	GSE130098	insulin intranasal	0.159601	0.018904	0.000396227	0.0769148	-0.101194		0.330425	0.00774515	9.42914e-05	0.0140603	-0.324015		0.0975797	0.0422185	0.0114097	0.140002	0.0116131		138	119	t121	rats	hippocampus; young rats; 3 mo treatment
	GSE81672	imipramine	2.41223	0.603166	2.15775e-05	0.471941	-2.54343		2.2544	1.01876	2.12836e-05	0.191684	-3.08145		1.24025	0.84959	0.000380706	0.0451862	-2.04428		139	89	t91	mice	hippocampus, responder
	GSE62194	nicotinamide riboside	0.730236	0.109874	1.28641	0.109874	0.556178		0.724876	0.349049	1.07371	0.650208	0.649994		0.530085	0.0040785	1.41647	0.230581	1.11289		140	185	t189	Csbm mice	cerebellum; injection of NR; younger mice
	GSE62194	nicotinamide riboside	0.45934	4.46927	3.86371	1.8911	0.826196		0.3026	4.45291	3.84868	6.27616	5.36934		0.596189	1.41647	1.91452	2.3422	2.24406		141	183	t187	Csbm mice	cerebellum; injection of NR; older mice
	GSE34451	streptozocin	0.419384	0.126989	0.000446026	0.00156733	-0.544359		0.808235	0.369939	0.000692118	0.0164428	-1.16104		0.486445	0.0130732	0.00505833	0.185487	-0.308972		142	174	t176	rats	striatum
	GSE107725	estradiol	0.98833	0.63043	0.366952	0.0232267	-1.22858		0.363367	0.625259	0.625259	0.247982	-0.115385		0.293417	0.84828	1.17739	0.375546	0.41124		143	39	t39	rats	dentate gyrus; both groups had seizures
	GSE48955	buproprion	0.19384	0.229971	0.613446	1.25131	1.44095		0.312623	1.7275	0.132268	0.939462	-0.96839		0.322373	0.700183	0.62435	1.62691	1.2287		144	80	t82	c57 mice	striatium; 8 hrs after treatment
	GSE64702	rapamycin	0.184657	0.00195572	0.0114525	0.387364	0.212204		0.694362	0.385007	0.128857	0.252032	-0.698479		0.188511	0.132897	0.0118694	0.447529	0.137991		145	227	t232	mice	cerebellum; both groups infected with saline
	GSE8162	alpha tocopherol; vit. E	1.30473	0.101633	0.0652991	0.452684	-0.888381		0.510644	0.987494	0.0392446	0.449195	-1.0097		0.522697	2.0938	0.0841439	1.20983	-1.32252		146	111	t113	mice	neocortex; 30 month old
	GSE126996	exercise	0.545798	0.69281	2.49634e-05	0.0235836	-1.215		0.416191	0.361304	4.53512e-05	0.0674734	-0.709976		0.196769	0.787637	7.05665e-06	0.196769	-0.78763		147	24	t24	mice.b6.stau2	cerebellum
	GSE44868	trichostatin A	4.58303	0.103873	0.00265788	0.222504	-4.46175		1.59792	0.0823137	0.00259612	2.46478	0.787145		3.57887	0.480274	0.0235836	1.26583	-2.76973		148	96	t98	mice	hippocampus, TSA 30 min
	GSE64702	rapamycin	2.65722	0.0451907	3.79429e-06	2.06794	-0.634468		4.45885	0.183267	1.89974e-06	0.770178	-3.87194		1.34681	0.568289	1.42533e-05	0.299561	-1.61552		149	228	t233	mice	right hemisphere; both groups infected with saline
	GSE15129	QH2	1.78065	0.00117493	0.000162639	1.08073	-0.700938		1.64235	0.000269329	9.09598e-05	1.64235	-0.000178369		1.42218	0.0656215	0.00190616	0.582849	-0.903045		150	20	t20	mice.SAMP1	brain
	GSE73627	alcohol	0.00246058	0.0727545	0.664157	2.21157	2.80051		0.00169687	0.32817	0.286161	1.69982	1.65612		0.017922	0.0387908	1.72035	1.38041	3.04404		151	195	t199	rats	nucleus accumbens; excess ethanol
	GSE15129	enzymeQ10	0.177998	0.982985	2.7156e-11	0.0802136	-1.08077		0.443055	2.66403	7.94726e-12	0.0792318	-3.02786		0.12509	1.09416	3.04191e-05	0.181913	-1.03731		152	18	t18	mice.SAMP1	brain
	GSE7762	morphine 5 days	2.05725	0.00409996	0.0802136	0.982985	-0.998151		2.04796	0.00114887	0.247377	0.977135	-0.824602		2.37713	0.0305836	0.181913	0.732157	-1.49365		153	44	t44	mice.129	striatum
	GSE41018	rapamycin	2.00117	0.599197	0.000301403	0.0149202	-2.58515		2.52901	0.206283	0.0218409	0.0263723	-2.68708		1.40802	0.36859	0.000252139	0.153892	-1.62247		154	229	t234	mice	brain; 25 month; control n=2
	GSE71527	desipramine	2.92287	0.226559	0.000542475	0.00470641	-3.14418		2.11755	0.0693065	0.410965	0.0245917	-1.7513		0.612541	0.365788	0.00144006	0.612541	-0.364348		155	138	t140	mouse; wt	striatum;
	GSE78281	testosterone	0.347931	0.454742	0.00358826	0.725712	-0.073372		0.721283	0.511655	0.0015758	0.451504	-0.779858		0.407703	0.819731	0.0025653	0.525501	-0.699368		156	143	t145	mice	primary neurons; 4 hours treatment
	GSE47541	venlafaxine	0.093545	1.08264	0.055122	0.45164	-0.66942		0.325522	1.25017	0.0120153	0.289401	-1.27428		0.135614	1.03319	0.0210257	0.0991321	-1.04865		157	78	t80	rats dark agouti	hippocampus
	GSE7762	morphine 5 days	1.65046	0.803559	0.00596883	1.08073	-1.36732		2.04796	0.247377	0.00270388	2.502	0.209365		3.4045	1.19809	0.0516051	0.582849	-3.96813		158	45	t45	mice.c57	striatum
	GSE18055	trichostatin A	2.18182	0.0021644	0.058755	0.694438	-1.43079		1.66155	0.000964661	0.255669	0.2194	-1.18744		0.705873	0.00153531	0.0225767	0.135437	-0.549395		159	99	t101	rats	nucleus accumbens; TSA plus cocaine
	GSE15129	enzymeQ10	3.56627	0.00045796	0.00276029	0.507725	-3.05625		3.36501	0.00837006	2.77769e-05	0.176198	-3.19716		1.799	0.00621569	0.00621569	0.181913	-1.61709		160	19	t19	mice.SAMP1	brain
	GSE111925	methamphetamine	0.0312862	0.363219	3.61133e-10	0.023403	-0.371102		0.0524395	0.765944	5.08933e-08	0.0307332	-0.78765		0.00921719	0.0426425	0.000159915	0.00292562	-0.0487742		161	188	t192	mice	brain; tat-
	GSE15774	ethanol	0.871371	0.0624679	0.0784581	0.496287	-0.359094		0.626478	0.0774667	0.172094	1.15233	0.620478		0.718289	0.249895	0.148891	0.799304	-0.0199888		162	133	t135	mice	striatum; 8 hrs
	GSE88736	cocaine	0.916343	0.916343	0.0689005	0.0850759	-1.67871		0.915806	2.02111	0.752955	0.0849765	-2.09898		1.65758	0.4923	0.0450807	0.00087611	-2.10392		163	151	t153	rats	nucleus accumbens; enrichment both groups
	GSE64607	exercise	0.409902	2.00617	0.262327	0.262327	-1.89142		0.603712	1.89653	0.135369	0.262327	-2.10254		1.43919	1.09719	0.215414	0.946393	-1.37457		164	220	t225	mice	lateral entorhinal cortex; 14 days running
	GSE73018	ethanol; 1 wk	0.844284	0.00264758	2.2288e-07	1.02605	0.179116		0.478809	0.0112575	0.00113582	1.82634	1.33741		1.84603	0.0040816	0.00590804	0.550782	-1.29342		165	74	t76	mice	neurons; cytosolic
	GSE34451	streptozocin	1.15635	0.000282884	0.00658848	0.807687	-0.342355		1.58012	0.0573626	0.0216601	0.244299	-1.37152		0.993906	0.0174188	0.00967123	0.157209	-0.844445		166	172	t174	rats	hippocampus
	GSE74382	levodopa	0.549598	3.71327	0.0370526	0.00159613	-4.22422		0.255143	3.10423	0.498316	0.00159613	-2.85946		0.460234	2.32723	0.0202166	0.0386131	-2.72864		167	208	t213	rats	dorsal striatum; both lesioned; both saline conditioned
	GSE81672	ketamine	1.33744	0.0563578	0.00339031	1.7008	0.310389		2.56747	0.359502	0.0100333	2.10815	-0.80879		1.35133	0.366766	0.026418	0.317517	-1.37417		168	65	t67	mice	pfc, non responders
	GSE77569	bexorotene	2.44001	1.14362	0.948304	2.7877e-05	-2.63531		3.46338	2.59208	0.0939366	0.000696649	-5.96083		0.559837	0.559837	0.284444	0.0117103	-0.82352		169	171	t173	mice AD model	cortex
	GSE57823	THC	0.109384	2.309	1.60671	0.0184785	-0.79319		0.108088	3.70048	1.13716	0.0873085	-2.5841		0.235502	2.65535	1.50195	0.0447419	-1.34416		170	180	t184	mice	hippocampus; younger mice
	GSE7762	morphine 5 days	1.41934	0.0652991	0.993369	0.296548	-0.194723		2.52055	0.100457	0.725493	0.577122	-1.3184		0.662854	0.258836	0.460246	0.460246	-0.00119736		171	46	t46	mice.dba	striatum
	GSE43375	high frequency stimulation; subthalamic nucleus	2.59135	0.744517	0.284977	0.152847	-2.89804		2.9937	0.634381	0.227536	0.116499	-3.28404		1.37003	0.412855	0.300393	0.33524	-1.14725		172	210	t215	rats	striatum; both groups 6-OHDA
	GSE6388	nicotine	0.823958	0.89329	0.0227581	0.214024	-1.48047		0.582764	1.89171	0.00876439	0.244744	-2.22096		0.780977	1.15133	0.00724448	0.286876	-1.63819		174	168	t170	mice	hippocampus; d30; young; ip daily treat
	GSE16171	progesterone	0.381091	0.691623	0.180584	0.1349	-0.75723		0.963998	0.339359	0.0692652	0.0316185	-1.20247		0.161416	0.644446	0.161416	0.213093	-0.431353		175	109	t111	rhesus monkey	dorsal raphe; 1 month treat v. ovx
	GSE81672	imipramine	1.07143	4.121	0.000102112	0.064278	-5.12805		2.48257	4.32132	0.00868688	0.177015	-6.61819		1.52847	2.05761	6.13574e-05	0.0127022	-3.57332		176	88	t90	mice	hippocampus, non responder
	GSE111925	methamphetamine	0.771963	0.0124274	0.0312862	0.00181062	-0.751293		1.36861	0.00598267	0.359606	0.00406876	-1.01091		0.966083	0.000276027	0.088314	9.0247e-05	-0.877954		177	187	t191	mice	brain; tat+
	GSE47541	venlafaxine	1.63132	0.85988	0.007194	0.030453	-2.45355		0.791721	0.198401	0.0121013	0.0940022	-0.884018		1.99655	0.62861	0.0327586	0.268783	-2.32362		178	79	t81	rats dark agouti	dorsal raphe
	GSE11291	resveratrol	0.581255	0.00286249	4.39869	0.0652991	3.87987		0.987494	0.100457	4.3841	0.064466	3.36062		1.55611	0.00442772	3.24156	0.154461	1.83548		179	13	t13	mice	neocortex; resveratrol v control diet 30 month
	GSE88726	levodopa	3.30153	0.000520404	0.000120438	1.78687	-1.51506		1.65635	0.000118039	0.00122742	2.04359	0.388357		1.94465	0.00609535	0.131812	0.565236	-1.25369		180	203	t208	rats	striatum; both groups with 6-OHDA lesion; leva group includes both dyskinesia and no dyskinesia
	GSE48955	clozapine	1.48274	0.19384	0.270447	1.36427	-0.0418592		2.45507	0.848785	0.191849	1.13716	-1.97485		2.03483	0.959853	0.198726	0.322373	-2.47358		181	153	t155	mice	striatum; 8 hrs
	GSE67723	risperidone	2.34923	0.756359	0.191701	0.120655	-2.79323		2.91345	1.74779	0.222168	0.0391998	-4.39987		3.57681	1.26204	0.00949425	0.00391076	-4.82545		182	249	t255	mice	striatum; DBA strain; 3 days treat
	GSE7955	permethrin	0.0586796	1.5409	0.0466346	0.0366102	-1.51633		0.0731602	4.01516	0.295553	0.132018	-3.66075		0.0379168	0.567736	0.947005	0.861736	1.20309		183	100	t102	rats	cerebrocortex; 6 hrs after treatment; 1mg/kg
	GSE115614	sertraline	1.22173	1.55856	0.0507205	0.241092	-2.48847		1.55314	2.36361	0.0302736	0.323235	-3.56324		0.700373	1.58371	0.102196	1.14015	-1.04174		184	156	t158	rats	hippocampus; both with tbi; 1 day treat
	GSE64607	AICAR	1.22777	2.26768	0.317784	0.0441006	-3.13356		1.04619	3.03341	0.638122	0.163014	-3.27847		1.53044	1.95081	0.291889	0.554175	-2.63518		185	222	t227	mice	lateral entorhinal cortex; 14 day treatment
	GSE6509	mifepristone	1.56536	1.77108	0.0061352	1.11372	-2.21659		1.3799	2.61358	0.0105879	0.427085	-3.55581		1.21865	1.59097	0.00369826	1.05384	-1.75208		186	244	t250	mice	brain; 4 hrs; contralateral to vehicle inj.
	GSE6388	nicotine	0.387882	0.966041	2.47998	0.0881271	1.21419		0.480078	0.761125	0.529832	0.122241	-0.58913		1.60916	0.22376	0.717146	0.0931756	-1.0226		187	167	t169	mice	cortex; d30; young; ip daily treat
	GSE57823	THC	0.365144	1.14386	0.00963517	1.73619	0.236831		1.24422	1.13716	0.000828846	0.683596	-1.69696		1.62691	1.50195	0.0911177	0.553782	-2.48396		188	179	t183	mice	hippocampus; older mice
	GSE28644	fluoxetine	2.71058	3.0523	0.744069	0.223342	-4.79547		1.67381	3.98463	1.42871	0.403568	-3.82617		2.90374	3.25771	0.071105	0.413775	-5.67657		190	1	t1	mice	cortex; many strains
	GSE44869	trichostatin A	5.26872	0.000414756	1.37999e-06	0.847544	-4.42159		4.13585	7.71084e-05	5.79441e-06	1.02965	-3.10627		4.18918	0.0414363	8.53898e-05	0.364713	-3.86581		191	97	t99	cbp+ mice	hippocampus, TSA 30 min
	GSE43748	amphetamine	2.32442	0.496953	9.27039e-06	0.131877	-2.68948		5.47825	0.69535	0.00039709	0.0367652	-6.13643		2.20527	0.862259	0.000261924	0.0482875	-3.01898		192	190	t194	rats	cortex; self admin
	GSE66275	risperidone	0.678982	0.418158	3.43773	0.155428	2.49602		1.09698	0.509745	1.74879	0.0821879	0.224259		1.3799	0.962531	2.23374	0.0411415	-0.0675535		193	251	t257	rats	hippo; 21 days treat
	GSE62194	resveratrol	1.51281	5.57542	0.00790815	0.0150683	-7.06525		1.07371	6.27616	0.026457	0.0567277	-7.26669		0.66717	5.61985	0.164613	0.13721	-5.9852		194	15	t15	WT mice	cerebellum; in diet
	GSE39697	exercise	1.77822	1.12191	2.74262	0.0111912	-0.146316		1.67891	1.57787	3.02686	0.104533	-0.12539		1.81721	0.361122	0.91879	0.0931756	-1.16637		195	25	t25	mice	outer layer hippo; 30 days
	GSE66277	haloperidol	2.47185	0.339395	0.058755	0.00641023	-2.74608		2.18369	0.440785	0.0284981	0.00643382	-2.58955		3.48799	0.346445	0.0482875	0.135437	-3.65071		196	125	t127	rats	hippocampus; .25 mg 21 days
	GSE44869	trichostatin A	5.01023	0.000659146	0.00824023	0.529311	-4.47334		3.51018	0.000229172	0.0114356	0.461108	-3.03786		7.34145	0.0307979	0.0525394	0.00599868	-7.31371		197	95	t97	cbp+ mice	hippocampus, TSA + novely 1 hr
	GSE44868	trichostatin A	5.75152	1.48166	1.19241e-07	0.127719	-7.10546		4.56599	0.353486	7.71084e-05	0.407565	-4.51183		4.40321	4.62249	0.00116692	0.774447	-8.25009		198	94	t96	mice	hippocampus, TSA + novely 1 hr
	GSE81672	ketamine	0.155084	5.56706	0.351236	0.259743	-5.11116		0.00908127	5.31829	0.25793	0.52122	-4.54822		0.0423261	2.57725	0.356656	0.1307	-2.13222		199	71	t73	mice	amygdala, non responder
	GSE66275	haloperidol	2.23721	0.994066	0.000236137	0.0216225	-3.20942		1.92835	1.46152	0.00740712	0.245143	-3.13731		2.7478	0.82474	0.00169386	0.0783717	-3.49247		200	243	t249	rats	striatum; 21 days treat
	GSE74382	levodopa	2.68206	0.546326	4.72258e-05	0.0143802	-3.21395		2.41316	0.353685	1.81305e-05	0.0817612	-2.68507		1.12423	0.883486	0.000936373	0.1004	-1.90638		201	207	t212	rats	dorsal striatum; both lesioned; both ppx conditioned
	GSE67750	haloperidol	1.88902	4.49512	0.000131011	0.000222021	-6.38379		1.50625	4.49269	0.000130441	0.00972181	-5.98909		0.731199	2.65343	0.00153651	0.0432224	-3.33987		202	122	t124	mice	striatum; chronic 30 pellets implanted
	GSE66277	haloperidol	1.65996	0.769483	0.0466974	0.00890217	-2.37384		2.62619	2.62619	0.624892	0.186841	-4.44065		0.395358	0.6347	0.0225767	0.395358	-0.612123		203	126	t128	rats	striatum; .25 mg 21 days
	GSE81672	imipramine	0.0242179	4.24101	3.63701	0.188024	-0.4402		0.0318215	9.39332	1.95952	0.128849	-7.33677		0.0700465	1.98162	0.604403	0.132347	-1.31491		204	93	t95	mice	amygdala, responder
	GSE73018	ethanol; 1 wk	0.195697	0.195697	0.231075	0.00549398	-0.154826		0.922005	1.01482	0.195382	0.0109268	-1.73052		1.83055	0.139623	0.319988	0.000164512	-1.65002		205	75	t77	mice	synaptosome
	GSE81672	ketamine	4.9511	0.324372	0.0597409	0.429071	-4.78666		2.29895	2.29895	0.695122	1.14705	-2.75572		0.284465	0.496708	0.00564648	0.496708	-0.278819		206	68	t70	mice	hippocampus, responder
	GSE857	tacrine, moclobemide and creatine	0.237342	3.75666	0.000208214	0.237342	-3.75645		0.719704	2.83649	0.000152261	0.266724	-3.28932		0.4998	3.28905	0.000179379	0.994881	-2.79379		207	241	t246	mice	whole brain hemispheres
	GSE7762	morphine 5 days	1.08073	2.35538	0.000741885	0.029619	-3.40575		1.77215	1.28542	9.09598e-05	0.0494504	-3.00803		2.5351	1.30742	0.2162	0.732157	-2.89416		208	47	t47	mice.swr	striatum
	GSE63943	SAHA	0.841205	0.00530877	0.0454416	0.0199943	-0.781078		1.82647	0.363116	0.00527643	0.034924	-2.14939		2.58615	0.0750622	0.0206634	0.000687632	-2.63986		209	235	t240	mice	hippocampus; 20 months
	GSE103031	aminolevulinic	3.70161	1.20981	1.28514e-06	3.02119	-1.89023		4.04503	0.351758	7.79608e-06	3.86	-0.536774		5.10164	0.150759	2.64384e-06	0.582816	-4.66958		210	170	t172	mice; transgenic	hippocampus
	GSE33137	curcumin	0.998562	5.54946	0.911877	0.0902044	-5.54594		1.08279	5.09357	1.17843	0.0368438	-4.96109		0.223332	1.88843	1.10943	0.0235847	-0.978753		211	10	t10	rats	hippocampus; 6 and 12 wk combined to get n=4 per treat
	GSE66275	haloperidol	3.27426	0.735976	0.00437294	0.0968865	-3.90898		2.84597	1.09698	0.00582756	0.00241271	-3.93471		2.11437	0.820079	0.00351695	0.0172775	-2.91365		212	242	t248	rats	hippo; 21 days treat
	GSE64607	exercise	3.91054	5.83198	1.16449	0.059948	-8.51808		3.72773	6.24622	1.07196	0.143302	-8.75869		2.16149	3.79062	0.128641	0.267242	-5.55623		213	219	t224	mice	lateral entorhinal cortex; 7 days running
	GSE84156	withaferin A	0.47077	10.9796	2.79001e-07	0.00265788	-11.4477		0.259916	8.44011	4.21225e-05	0.00390644	-8.69608		0.131453	5.07668	0.000151604	0.159594	-5.04839		214	76	t78	mice	hypothalamus; diet induced obesity
	GSE66277	haloperidol	2.04407	7.41577	9.72217e-10	0.000395184	-9.45945		1.78479	7.16149	3.80829e-10	0.00643382	-8.93984		1.56063	5.74328	1.07588e-09	0.0606642	-7.24325		215	124	t126	rats	frontal cortex; .25 mg 21 days
	GSE124356	celastrol	10.2737	0.00912967	0.00912967	0.000282876	-10.2734		12.9611	0.0853356	0.017375	0.000753127	-13.0283		6.02634	0.006702	0.13539	0.0030895	-5.89456		216	31	t31	mice	hypothalamus; lean mice
	GSE43748	methamphetamine	0.624042	3.45715	7.04565e-08	0.255211	-3.82598		0.934814	3.28341	6.66762e-07	0.186841	-4.03138		2.20527	2.49712	1.81864e-05	0.78171	-3.92067		217	192	t196	rats	cortex; self admin
	GSE29419	SAHA	2.17981	8.99726	0	3.58103e-07	-11.1771		0.634058	5.56192	3.61623e-15	2.4562e-05	-6.19596		0.0499957	5.67524	2.63454e-13	0.0099924	-5.71525		218	234	t239	mice	frontal cortex
	GSE99349	cocaine use disorder	2.05522	3.87756	0.000293408	0.000293408	-5.9322		2.04627	5.23101	0.00016105	0.00511362	-7.272		3.49864	2.92194	0.00546418	0.0164824	-6.39863		219	147	t149	humans	dl pfc
	GSE93918	clozapine	1.53806	2.84514	0.00487792	0.018633	-4.35969		2.67451	8.04519	0.0185128	0.0048402	-10.6963		0.467245	1.9448	0.0192675	0.00507791	-2.3877		220	200	t204	mice; wt	pfc; chronic
	GSE43375	high frequency stimulation; subthalamic nucleus	0.952612	5.03851	4.23863e-05	0.010122	-5.98095		1.52175	5.40089	0.00013832	0.0027236	-6.91978		1.05059	3.05199	0.0085965	0.240738	-3.85324		221	211	t216	rats	striatum; both groups 6-OHDA and Ldopa
	GSE81672	ketamine	1.1246	4.24101	2.19249e-05	0.162062	-5.20352		3.25866	6.05768	0.000126378	0.071175	-9.24504		2.59816	2.28432	1.22857e-05	0.00355885	-4.87892		222	66	t68	mice	pfc, responder
	GSE12284	LPS; 24 hrs	9.93801	1.87437	0.0081275	0.0155573	-11.7887		12.3011	2.91692	0.00150968	0.00113703	-15.2154		9.62139	0.469624	0.00739545	0.0214019	-10.0622		223	57	t59	mice	cortex
	GSE66275	risperidone	2.38735	2.38735	3.33897e-08	0.0239017	-4.75079		3.84583	4.90191	1.62001e-05	0.0546713	-8.69305		3.88808	3.25362	3.96452e-06	0.207028	-6.93467		224	252	t258	rats	striatum; 21 days treat
	GSE81672	ketamine	1.61748	0.0037806	0.0762613	0.281536	-1.26347		4.51824	0.0363274	0.624901	0.0206829	-3.90899		4.13308	0.0970678	0.00819647	0.0970678	-4.12488		225	70	t72	mice	nucleus accumbens, responder
	GSE159609	dasatinib	3.35041	4.86917	0.610705	2.60967	-4.9992		4.61899	4.39113	0.861319	1.80858	-6.34021		4.22161	1.56398	0.358113	2.81538	-2.61209		226	224	t229	human	glioblastoma stem-like cells; 72 hr treat
	GSE6512	clozapine	1.75953	6.38664	0.0369944	0.00514912	-8.10403		1.30919	6.60618	0.148781	0.00505793	-7.76153		1.43594	3.91111	0.0178433	0.323691	-5.00551		227	155	t157	mice	brain; 12 wks
	GSE64607	exercise	2.82365	6.94206	0.0371625	0.00220863	-9.72633		3.69744	7.13659	0.194426	0.00393584	-10.6357		1.75517	1.86312	0.461674	0.132627	-3.02399		228	218	t223	mice	dentate gyrus; 28 days running
	GSE62194	resveratrol	0.305559	2.95337	2.95337	0.00175665	-0.303803		0.158291	7.30048	1.50427	0.000165726	-5.95433		0.468778	0.909971	1.00101	0.000303451	-0.377434		229	14	t14	Csbm mice	cerebellum; in diet
	GSE33619	methylphenidate	5.22372	0.425177	0.0784156	0.239233	-5.33125		2.52618	0.320832	0.141698	0.926658	-1.77866		2.88689	1.03867	0.121558	0.554981	-3.24902		230	158	t160	mice	substantia nigra; 10 mg/kg
	GSE124353	celastrol	9.02413	0.000772401	7.46439e-06	0.00637524	-9.01852		18.3776	1.41889e-05	0.000753127	0.0532807	-18.3235		9.70165	3.02103e-05	0.0030895	0.0893016	-9.60929		231	29	t29	mice	hypothalamus; diet induced obesity
	GSE73627	alcohol	4.74161	0.830335	0.000948961	9.50799e-06	-5.57099		4.13733	1.39882	0.00212877	0.0087008	-5.52532		1.41786	0.386262	0.0124256	2.93786e-06	-1.79169		232	194	t198	rats	nucleus accumbens; ethanol
	GSE71527	desipramine	5.35082	0.188168	0.0321456	0.000187653	-5.50666		6.06516	2.10315	0.353038	0.00202161	-7.81325		3.10511	1.34586	0.0135948	0.00139032	-4.43598		233	139	t141	mouse; transgenic	striatum
	GSE81672	ketamine	1.64173	0.2472	0.0382262	0.976686	-0.874014		3.93818	1.5138	0.334365	0.0625713	-5.05504		4.38859	0.393653	0.00282213	0.0508621	-4.72856		234	69	t71	mice	nucleus accumbens, non responder
	GSE134546	alcohol 1 yr	2.63794	20.2073	0.128318	0.00685211	-22.7101		3.79159	15.5745	0.0707883	0.0123873	-19.2829		6.13759	12.9191	0.00716308	0.0230523	-19.0265		235	59	t61	monkey	brodman
	GSE17994	CCI-779	0.0246612	13.4195	2.70709	0.0147084	-10.7224		0.272543	9.79433	2.70853	0.0192007	-7.33914		2.59309	5.8579	0.83994	0.243649	-7.3674		236	231	t236	mice	brain
	GSE87188	testosterone from intact testes	7.37885	2.72228	4.82164e-16	0.0384893	-10.0626		7.90441	6.1173	4.82164e-16	0.0170234	-14.0047		4.39888	0.667225	1.3701e-11	0.0239053	-5.04219		237	144	t146	mice	hippocampus; with T relative to no T from orchi
	GSE66275	haloperidol	2.41481	8.62085	0	6.51527e-06	-11.0357		2.41977	12.8423	0	3.86587e-06	-15.262		2.71552	8.6758	9.64327e-17	0.0151543	-11.3762		238	245	t251	rats	cortex; 21 days treat
	GSE48954	buspirone	0.0334024	11.398	2.71744	0.00209863	-8.71187		0.0417144	10.1554	2.55346	0.0195633	-7.62406		0.172641	4.51706	1.03447	0.0550847	-3.60014		239	246	t252	mice	striatum; 8 hrs treat
	GSE32529	LPS; 72 hrs	5.49526	1.29238	0.00045796	0.0638302	-6.72335		7.80404	1.77215	9.09598e-05	0.0117402	-9.56436		7.86848	1.799	0.00621569	0.12509	-9.53618		240	56	t58	mice	pfc
	GSE66275	risperidone	2.15724	6.4551	0.000569095	0.000182811	-8.61159		1.2347	8.49597	0.00081108	0.000182811	-9.72968		1.62357	3.70515	0.00227808	0.000595485	-5.32585		241	250	t256	rats	cortex; 21 days treat
	GSE48955	diazepam	0.365144	10.8487	0.613446	0.00314384	-10.5973		0.312623	5.67776	1.59842	0.0873085	-4.30465		0.62435	4.15409	0.488399	0.372811	-3.91723		242	83	t85	c57 mice	striatium; 8 hrs after treatment
	GSE33619	methylphenidate	4.99981	2.08837	0.482964	0.143128	-6.46209		3.37229	2.07964	0.0489318	0.237147	-5.16586		2.56104	1.70668	0.0646819	0.0399647	-4.16307		243	157	t159	mice	substantia nigra; 1 mg/kg
	GSE6512	haloperidol	4.85017	17.7831	9.62619e-06	0.00178061	-22.6315		2.70067	13.8193	0.00252784	0.00174527	-16.5157		2.43861	6.90447	8.82822e-05	0.0480278	-9.29496		244	128	t130	c57 mice	half brain; oral 12 weeks
	GSE36571	exercise	8.60892	2.50658	3.5578e-09	2.35192e-05	-11.1155		8.56636	4.32706	6.58356e-09	1.7199e-06	-12.8934		7.21766	4.92994	6.20923e-05	0.00141141	-12.1461		245	215	t220	SAMP8 mice	hippocampus
	GSE17994	CCI-779	0.0311494	17.7745	2.33256	0.000807326	-15.4723		0.0481723	17.0382	2.06973	0.00460803	-15.0121		0.307011	7.22876	0.307011	0.235096	-6.99367		246	230	t235	SCA3 mice	brain
	GSE73798	ketamine	0.945391	5.69544	0.0432027	0.000186285	-6.59744		1.59842	5.43774	0.108088	0.0020318	-6.92604		0.781344	1.75738	0.488399	0.0140493	-2.03627		247	64	t66	mice	hippocampus; 8hrs after treatment
	GSE42789	LPS	15.0442	1.67188	0.0231594	1.2135e-09	-16.6929		12.3422	1.29831	0.0531533	4.9967e-09	-13.5873		8.67107	1.40704	0.00418551	8.84943e-05	-10.0738		248	53	t55	mice	pfc
	GSE81672	imipramine	4.14939	15.4321	7.00879e-10	7.6286e-06	-19.5815		5.7071	15.4135	3.21089e-08	3.76069e-06	-21.1206		3.02559	6.24335	8.07428e-06	0.00016626	-9.26877		249	92	t94	mice	amygdala, non responder
	GSE128660	elevated temperature	13.8101	0.0636274	1.92865e-16	0.121286	-13.7525		15.28	0.0386545	1.78883e-14	0.288064	-15.0306		17.2973	1.40266	3.95259e-12	0.0171285	-18.6828		250	202	t206	mice	hypothalamus; lactating females 37 C
	GSE138802	ketamine	2.59377	11.2268	0.000177868	2.50686e-07	-13.8204		2.27917	16.9976	0.000775911	2.47131e-07	-19.276		0.963609	6.09302	0.000514105	5.88228e-07	-7.05612		251	237	t242	mice	hippocampus; 5 day treat
	GSE2547	olanzapine	7.63904	10.1861	4.98047e-05	0.000593696	-17.8245		6.13843	8.17933	0.0118032	0.00620107	-14.2998		4.41538	2.78657	0.0470124	0.000399964	-7.15454		252	22	t22	rats	pfc
	GSE12284	LPS; 24 hrs	21.0409	7.49385	1.58521e-10	1.3596e-06	-28.5348		22.9478	9.32589	7.7747e-12	1.94986e-05	-32.2737		14.3054	4.35571	2.37036e-09	0.00212108	-18.659		253	58	t60	mice	hippocampus
	GSE109445	albiflorin	0.677193	22.1012	0.00865367	1.3756e-06	-22.7698		0.750661	12.6049	0.543943	1.61811e-07	-12.8117		0.21775	9.83843	0.00652555	9.56402e-05	-10.0496		254	135	t137	rats	hippocampus; chronic stress; then 7 d treatment
	GSE8162	alpha tocopherol; vit. E; plus G toco	1.41934	11.9014	1.09176	0.00617102	-12.2228		2.6833	15.8697	0.577122	0.000165928	-17.9757		2.39505	6.81473	0.460246	0.127552	-8.62198		255	112	t114	mice	neocortex; 30 month old
	GSE81672	ketamine	2.42629	19.3026	9.3993e-13	0.0328378	-21.696		1.83324	20.5549	3.55817e-11	0.0864348	-22.3017		1.5946	9.79299	2.57484e-06	0.0138772	-11.3737		256	72	t74	mice	amygdala, responder
	GSE9058	alcohol abuse	19.807	40.7567	0	0	-60.5637		26.0584	43.7775	0	0	-69.8359		31.4411	19.9471	0	0	-51.3883		257	166	t168	humans	ventral tegmental area
	GSE44456	alcoholic	72.886	36.4973	0	3.37515e-15	-109.383		115.792	33.0948	0	9.64327e-17	-148.887		67.8828	17.3266	1.95758e-14	2.04725e-08	-85.2094		258	62	t64	humans	hippocampus

## Sheet: grp3 v treats
Hill M & Gammie SC. Title goes here			ad67h;GSE44771;males;visual cortex						a78f;GSE29378;females;CA1/CA3 hippocampus						a78m;GSE29378;males;CA1/CA3 hippocampus						Rank in AD
	GEO #	treatment	A	D	B	C	score		A	D	B	C	score		A	D	B	C	score		portrait		file name	species	source; notes
	GSE110298	exercise	0	5.78432e-10	42.8509	28.4081	71.259		0.0346273	1.81757	0.00429022	0.0596734	-1.78823		3.60483e-05	0.0596734	0.0764868	2.96016	2.97694		1	28	t28	humans	hippocampus; high v low exercise in elderly
		exercise composite	3.52037e-10	1.08518e-06	32.0024	16.4695	48.4719		1.07139	1.77677	0.000947756	2.84989	0.00267967		0.000210767	0.0592457	0.63437	9.06832	9.64323		2	238	t243		11 datasets
	GSE110298	exercise	6.96244e-14	4.63234e-12	10.3127	2.57106	12.8838		0.000674639	0.780531	0.0133763	0.615936	-0.151893		0.00935974	3.14694	0.257881	0.216617	-2.6818		3	164	t166	humans	hippocampus; high versus moderate activity in elderly
	GSE84185	fluoxetine	4.50815e-07	0.00018031	12.5114	7.4914	20.0026		0.0178749	0.042803	2.09228	12.9953	15.0269		0.0325357	0.235633	2.56485	1.67065	3.96732		4	3	t3	mice	cingulate
	GSE33137	curcumin	3.82045e-09	0.000383948	3.56906	23.4686	27.0373		1.69387e-05	0.000148069	2.27447	21.2449	23.5192		3.007e-05	0.105787	6.29918	12.9306	19.1239		6	11	t11	rats	cortex; 6 and 12 wk combined to get n=4 per treat
	GSE104338	safflower oil	2.17023e-07	8.42938e-12	10.8762	0.0895971	10.9658		0.285298	0.0446341	0.0446341	9.13344e-05	-0.285207		0.00304263	6.81487e-06	2.43264	0.0254796	2.45507		7	136	t138	rats	hypothalamus; in high fat diet 2 months compared with flaxseed oil
	GSE27532	desipramine	1.07962e-06	0.0133934	12.8283	9.91848	22.7334		0.22262	1.19112	0.0873134	8.55329	7.22687		0.18821	2.19564	2.8235	2.05169	2.49134		8	141	t143	mouse; high swim analgesia	hippocampus; 21 days ip
	GSE10748	D-serine 20 mg	5.4083e-06	0	10.7355	1.30397	12.0395		0.0532304	0.826931	0.371024	0.000109971	-0.509027		0.175064	0.0104429	0.422547	0.206515	0.443555		9	34	t34	rats	brain
	GSE10748	D-serine 5 mg	8.11521e-08	2.42046e-14	12.0011	4.16117	16.1622		0.323788	0.422547	0.206515	0.0251202	-0.5147		0.74783	0.0075554	0.478465	0.323788	0.0468686		10	33	t33	rats	brain
	GSE84185	fluoxetine	1.39989e-08	0.0323594	9.84985	7.21283	17.0303		0.00428551	0.135575	3.65757	15.2366	18.7543		0.110421	0.277203	5.18122	2.90554	7.69913		11	8	t8	mice	dentate gyrus; stress both groups
	GSE7955	permethrin	1.79204e-10	2.38102e-11	16.5498	7.85871	24.4085		0.603458	0.280481	0.0419303	0.603458	-0.238551		0.146996	0.0190011	0.0824528	1.40282	1.31927		12	102	t104	rats	cerebrocortex; 6 hrs after treatment; .3mg/kg
	GSE84185	fluoxetine	9.78872e-07	0.0323594	13.939	1.47148	15.3781		0.197709	0.197709	2.73131	8.6791	11.015		0.634256	2.39959	0.796033	1.66896	-0.568857		13	9	t9	mice	cingulate; stress both groups
		fluoxetine composite	0.140091	0.0938482	8.48505	1.59251	9.84362		0.967119	0.201196	0.558845	4.60009	3.99062		0.787703	0.238295	1.16838	0.558845	0.701232		14	239	t244		13 datasets
	GSE29075	exercise	0.000773007	0.0398044	6.77432	7.58194	14.3157		0.774092	1.50112	0.364499	1.89701	-0.0137022		0.191607	0.545516	0.0860863	3.57795	2.92692		15	16	t16	young mice	hippocampus
	GSE99349	cocaine dependence	0.000365022	0.0808285	10.382	0.352152	10.653		3.53769	0.100843	0.0145204	0.0368569	-3.58716		2.27767	0.311536	0.311536	0.0801739	-2.19749		16	146	t148	humans	dl pfc
	GSE85936	cocaine	0.000227106	3.95695e-09	0.111938	35.659	35.7707		3.95407e-06	7.97937e-06	0.550273	4.38557	4.93583		0.0133074	4.44723e-09	0.484782	6.01743	6.48891		18	150	t152	mice	nucleus accumbens; gfp in both groups
	GSE64607	exercise	5.72007e-10	0.000332293	29.9891	6.83396	36.8227		4.88552	3.56365	0.00534759	0.060912	-8.38291		2.68712e-06	0.982544	8.88606	5.06603	12.9695		19	221	t226	mice	lateral entorhinal cortex; 28 days running
	GSE43748	amphetamine	0.00897172	5.573e-05	5.19437	11.3602	16.5455		0.00537683	0.826931	0.0825481	2.30019	1.55043		0.999587	0.147144	0.0251202	2.15731	1.0357		20	191	t195	rats	striatum; self admin
	GSE74677	chlorpyrifos	1.4706e-06	0.00647681	5.19437	3.41749	8.60538		0.00174566	0.175064	0.74783	3.43692	4.00794		0.00174566	0.00376171	2.30019	9.36132	11.656		21	114	t116	rats	hippocampus; 21 d treatment; low dose 10 mg
	GSE84185	fluoxetine	2.09109e-06	0.087074	6.16875	2.00009	8.08176		0.0243265	0.135878	0.797086	6.69439	7.33128		0.0554392	0.98137	2.09228	1.08199	2.13747		22	2	t2	mice	dentate gyrus
	GSE88736	cocaine	0.00885525	0.109039	17.468	0.089562	17.4396		0.954417	0.785434	0.298361	0.0012794	-1.44021		0.035564	0.108745	2.53757	0.220308	2.61357		23	152	t154	rats	nucleus accumbens; no enrichment both groups
	GSE7955	deltamethrin	1.80888e-05	5.55741e-05	8.39993	2.44189	10.8417		0.280481	0.280481	2.15641	0.323526	1.91898		0.826437	0.0326499	2.44701	1.63427	3.22219		24	104	t106	rats	cerebrocortex; 6 hrs after treatment; 1mg/kg
	GSE10748	D-serine 50 mg	0.000409563	1.73916e-07	2.15614	8.12925	10.285		0.147144	0.999587	0.01903	0.280718	-0.846982		0.206515	0.00537683	0.323788	0.74783	0.859727		25	35	t35	rats	brain
	GSE81672	imipramine	0.000442678	9.14087e-05	16.3389	1.04621	17.3846		2.03141	1.37983	0.00485757	0.0341275	-3.37225		0.00328378	0.136942	2.4882	0.957721	3.3057		27	91	t93	mice	nucleus accumbens, responder
	GSE27532	desipramine	0.0010031	0.0654903	9.02536	3.91039	12.8693		0.22262	2.49919	0.520376	0.733577	-1.46785		0.00235417	0.22262	5.19559	3.72404	8.69465		28	140	t142	mouse; low swim analgesia	hippocampus; 21 days ip
	GSE46717	methamphetamine	0.00188359	1.17372e-05	9.80377	1.82534	11.6272		0.00625726	1.28513	0.346438	0.00221628	-0.942737		0.393364	1.60814	3.83568	0.558248	2.39243		29	189	t193	rats	nucleus accumbens; 1 dose and then one later dose
	GSE34451	streptozocin	9.70027e-05	7.62301e-14	2.41608	6.20401	8.62		0.162155	1.76467	0.0306821	0.00998737	-1.88615		0.93047	0.0938521	0.00116819	0.259935	-0.763219		30	173	t175	rats	pfc
	GSE67755	haloperidol	0.0600464	1.18899e-05	18.275	2.18567	20.4006		18.6159	13.856	9.64267e-06	0.000600769	-32.4712		0.464166	0.840625	2.01334	0.52866	1.23721		31	123	t125	mice	whole brain
	GSE9798	corticosterone	5.28341e-05	9.44961e-06	11.9521	3.05141	15.0035		0.471622	2.00208	0.0016754	0.0243971	-2.44763		0.817082	3.77988	0.040882	0.0518934	-4.50418		32	49	t51	rats	cortex; 14 day treat
	GSE7955	deltamethrin	0.00459171	9.4352e-05	8.95813	0.292021	9.24546		0.174895	0.206325	0.12243	0.673058	0.414268		1.09262	0.0250837	0.146996	3.25886	2.28815		33	103	t105	rats	cerebrocortex; 6 hrs after treatment; 100mg/kg
	GSE43748	methamphetamine	0.0365978	5.573e-05	1.10379	4.97863	6.04577		0.000109971	0.122559	1.19172	4.59825	5.6673		1.19172	0.101101	0.0532304	0.999587	-0.240007		34	193	t197	rats	striatum; self admin
	GSE117758	dexamethasone	0.370741	9.81529e-10	0.757559	14.6569	15.0437		0.278026	0.000747168	0.16945	11.1761	11.0668		0.939938	0.61587	1.03389	1.58255	1.06063		35	48	t48	mice	striatal neurons
	GSE29075	exercise	0.000288713	0.0304097	4.18861	2.6942	6.85211		0.0683916	0.953851	0.364499	2.0402	1.38246		0.131351	0.159477	0.545516	1.50112	1.75581		36	17	t17	old mice	hippocampus
	GSE5140	creatine	0.0219426	0.00408961	1.05928	1.26714	2.30039		0.118346	0.443214	1.08466	0.207524	0.730622		0.144201	0.72117	3.05	0.386546	2.57118		37	32	t32	mice	brain hemispheres
	GSE74676	chlorpyrifos	0.0122348	7.39921e-07	1.76202	5.19437	6.94416		0.101101	0.371024	0.999587	0.74783	1.27529		0.241677	0.323788	0.241677	2.30019	1.97641		38	113	t115	rats	hippocampus; 21 d treatment; low dose 3 mg
	GSE83336	acetyl-L-carnitine	9.19092e-06	3.31693e-08	0.994312	12.2543	13.2486		0.611512	0.103234	0.328793	0.485013	0.0990593		0.0107772	0.00181469	2.31798	2.31798	4.62338		39	121	t123	rats; flinders	hippocampus; 7 days in water
	GSE48623	coral calcium hydride	0.0102027	2.99196e-10	0.519106	7.26327	7.77217		0.126145	0.00648736	2.22063	0.146899	2.2349		0.288377	3.2832e-08	2.74058	1.98297	4.43518		40	209	t214	rats	hippocampus
	GSE81672	imipramine	0.59746	7.89263e-12	3.04285	1.32165	3.76704		0.30502	1.97636	0.0528084	0.0029052	-2.22566		0.30502	0.749524	0.406932	0.0671934	-0.580419		41	90	t92	mice	nucleus accumbens, non responder
	GSE118670	fluoxetine	0.145184	0.963322	3.50473	0.707048	3.10327		2.07593	0.643811	0.504915	0.643811	-1.57102		0.207524	0.985597	0.0960306	1.41492	0.317834		42	4	t4	mice	dentate gyrus
	GSE48955	fluoxetine	0.581255	0.00617102	3.58915	1.53938	4.5411		0.774092	0.69248	0.364499	0.31424	-0.787833		0.364499	0.227973	2.83964	0.227973	2.47514		44	81	t83	c57 mice	striatium; 8 hrs after treatment
	GSE43375	levodopa	0.0161526	6.22186e-06	6.03255	5.0592	11.0756		0.168268	0.0231556	0.10688	0.600053	0.51551		0.0288641	0.545482	0.923561	1.33459	1.6838		45	212	t217	rats	striatum; both groups 6-OHDA
	GSE61326	vitamin D	1.34592e-05	1.14759e-06	1.89175	5.75794	7.64968		1.15534	1.15534	0.00446214	0.241383	-2.06483		0.0693789	0.207138	0.103662	0.971138	0.798284		46	137	t139	rats	hippocampus; in diet
	GSE44456	alcoholic	1.24341	4.72615e-08	0.145453	1.88108	0.783121		0.0666231	2.87578	0.1323	4.07056	1.26046		0.0514775	1.23832	0.576938	7.06338	6.35052		47	61	t63	humans	hippocampus
	GSE38465	exercise	0.0595429	0.000781855	0.113135	4.50709	4.5599		0.025893	0.19192	0.74803	2.38631	2.91653		0.000992239	0.00732454	0.227048	3.04472	3.26346		48	27	t27	SAMP8 mice	cortex; exercised v sedentary
	GSE30305	methamphetamine 12d	0.0165056	0.0640205	3.38041	5.98303	9.28291		0.539621	0.766651	0.188789	1.61551	0.498025		0.0671085	0.474612	0.609912	1.25514	1.32333		49	43	t43	mice	striatum
	GSE47541	venlafaxine	0.157362	1.02202	3.73076	0.566325	3.11771		0.0991903	0.888322	0.181402	2.75747	1.95136		0.207856	4.47982	0.0486126	0.629692	-4.00937		50	77	t79	rats dark agouti	frontal cortex
	GSE64607	exercise	0.00296082	1.55704	3.56768	2.12809	4.13577		0.0738363	0.00258195	0.26435	6.41687	6.6048		0.000110234	0.0154236	7.10571	6.41687	13.507		51	217	t222	mice	dentate gyrus; 14 days running
	GSE39980	zonisamide	0.00293042	3.89777e-10	0.353845	11.3093	11.6602		0.002768	0.0604899	0.199171	0.607154	0.743067		0.115148	0.000103689	0.199171	1.44124	1.52516		52	213	t218	rats	striatum; lesioned side; all with 6-OHDA; both with Ldopa
	GSE110298	exercise	1.71409e-09	0.000228364	6.20343	3.47651	9.67972		2.11431	4.38798	0.148129	0.00178975	-6.35237		0.0257025	0.0596734	10.5977	0.968825	11.4811		53	163	t165	humans	hippocampus; moderate v low activity in elderly
	GSE81672	imipramine	0.0122967	0.022641	6.08447	1.26237	7.31191		1.62672	1.05987	0.202255	0.0594559	-2.42488		1.05987	0.0464394	0.169434	0.557852	-0.379019		54	86	t88	mice	pfc, non responders
	GSE88726	levodopa	0.039693	1.86411e-07	0.0237014	5.79616	5.78017		0.0484609	0.407416	1.27553	0.138121	0.957778		0.00452955	0.165121	0.586694	0.586694	1.00374		55	204	t209	rats	substantia nigra; both groups with 6-OHDA lesion
	GSE7955	deltamethrin	0.216707	4.68655e-10	5.19278	2.29614	7.27221		0.370735	0.014183	0.747367	0.100989	0.463438		5.24067	6.10208e-06	0.146996	0.146996	-4.94668		56	105	t107	rats	cerebrocortex; 6 hrs after treatment; 3mg/kg
	GSE7955	permethrin	1.73291e-07	6.9942e-09	14.0169	0.838743	14.8557		1.09262	0.100989	0.100989	0.999029	-0.0935881		0.12243	0.0104255	0.910312	6.90291	7.68036		57	101	t103	rats	cerebrocortex; 6 hrs after treatment; 10mg/kg
	GSE42805	cocaine	2.4612e-05	6.70639e-06	13.8217	0.324156	14.1458		6.30336	4.63053	0.000846725	8.43291e-06	-10.933		0.112254	2.35841	0.112254	0.00979917	-2.34861		58	148	t150	mice	nucleus accumbens; 1 wk 20mg day;
	GSE43261	fluoxetine	0.382075	0.707048	2.9624	0.497172	2.37045		2.53852	0.443214	0.00156386	0.33479	-2.64538		1.41492	0.245445	0.207524	2.07593	0.623086		59	7	t7	mice	ventral dentate gyrus
	GSE78281	dexamethasone	0.688267	0.00218587	0.000597535	6.3841	5.69424		2.13034	0.0379296	0.281684	2.58773	0.701139		1.35771	0.0379296	0.0965072	6.04602	4.74689		60	107	t109	mice	striatal neurons; 4 hrs treat
	GSE50427	alcohol; 20 days	0.239361	5.82222	5.13423	0.0129953	-0.914357		2.48124	1.89772	2.48124	0.982409	-0.915313		1.07847	5.86986	1.89772	0.105364	-4.94524		61	60	t62	mice	cortex
	GSE140162	lidocaine	4.87219	0.113625	0.0128815	18.7625	13.7896		5.91754	0.136626	0.136626	7.68622	1.76868		9.08303	0.974488	0.000361483	5.91754	-4.13962		62	240	t245	rats	dorsal root ganglia neurons
	GSE70255	resveratrol	0.0165447	0.50337	9.28553	0.279461	9.04508		19.9172	10.3036	0.00420497	0.0194788	-30.1971		5.24023	12.8251	0.0826211	0.0270125	-17.9557		63	12	t12	primates	cortex; high fat diet with/without RES
	GSE109055	nicotinamide riboside	0.00207387	0.0134475	0.419425	2.79495	3.19885		0.00660561	0.0251876	0.0915127	1.68923	1.74895		0.113565	0.00299638	0.283392	1.20333	1.37016		64	182	t186	mice normal	cortex
	GSE64607	exercise	0.622031	0.0781761	10.7064	0.383979	10.3902		7.74904	1.10649	0.215039	0.00122549	-8.63926		4.1875	0.523656	4.70397	0.123113	0.115929		65	216	t221	mice	dentate gyrus; 7 days running
	GSE30305	heroin 12d	1.40802	0.21223	0.447322	3.38041	2.20749		0.310213	1.74688	0.474612	0.36003	-1.22246		0.0169122	0.00599868	4.82286	5.28607	10.086		66	42	t42	mice	striatum
	GSE78281	aldosterone	0.242461	0.0991453	0.145832	5.42817	5.2324		0.622187	0.859011	0.0488569	0.553381	-0.878959		0.172006	0.0218781	0.0290257	4.03482	3.86996		67	106	t108	mice	striatal neurons; 4 hrs treat
	GSE87823	heroin	0.0308799	4.91367	0.661392	0.884428	-3.39873		1.91612	0.17574	0.206042	2.61123	0.725408		2.18028	16.6371	0.0855655	0.465139	-18.2667		68	129	t131	humans	nucleus accumbens; users v control
	GSE6512	clozapine	0.277661	0.96635	5.32877	0.165214	4.24997		2.83227	0.795801	0.0468572	1.01071	-2.5705		0.229139	0.669582	1.17138	0.50507	0.777725		69	154	t156	mice	brain; 4 wks
	GSE43261	fluoxetine	1.61903	0.20736	5.64263	0.285849	4.10209		4.87098	0.985597	0.000994908	0.33479	-5.5208		2.07593	0.443214	0.207524	1.53607	-0.775548		70	161	t163	mice	ventral dentate gyrus; only responder with fluox
	GSE64607	AICAR	0.000358377	2.95063e-05	1.61179	1.23545	2.84685		0.0342991	0.666764	1.65735	0.551715	1.508		0.000294859	0.00338908	9.31663	6.0504	15.3633		71	223	t228	mice	dentate gyrus; 14 days treatment
	GSE81672	ketamine	0.410864	0.0193665	0.0142502	6.74782	6.33184		0.104349	0.104349	2.11864	0.748425	2.65836		1.83548	0.0670016	1.33495	0.464405	-0.103127		72	67	t69	mice	hippocampus, non responder
	GSE16171	estrogen	0.0479458	0.134337	0.0319727	0.813352	0.663042		0.00583448	0.13837	0.212148	2.68077	2.74871		0.0166003	0.837512	0.118542	0.433928	-0.301642		73	110	t112	rhesus monkey	dorsal raphe; 1 month treat v. ovx
	GSE39697	exercise	0.000189764	0.349853	11.1523	0.759266	11.5615		5.30262	0.112397	0.0125236	0.369118	-5.03338		2.83227	3.56627	0.0159668	0.0201626	-6.36241		74	26	t26	mice	inner layer hippocampus
	GSE118670	fluoxetine	2.62688	2.01906	5.46377e-05	5.88368	1.23779		0.386546	0.72117	0.443214	6.06272	5.39822		0.386546	0.571751	0.0108875	4.42983	3.48242		75	5	t5	mice	pfc
	GSE78281	progesterone	0.282768	0.17444	0.375793	2.22924	2.14782		0.37632	0.553381	0.281684	0.859011	0.210994		0.0118426	0.00413423	1.04274	1.59411	2.62087		76	108	t110	mice	striatal neurons; 4 hrs treat
	GSE48955	haloperidol	0.0819706	0.18121	0.581255	0.812677	1.13075		0.191607	0.480016	0.268788	1.89701	1.49418		0.953851	0.053596	0.861201	1.75943	1.61318		77	127	t129	c57 mice	striatium; 8 hrs after treatment
	GSE47541	MDMA	0.0332026	2.32074	3.8914	0.419982	1.95743		1.89083	1.67607	0.157428	0.268635	-3.14083		0.888322	1.57415	1.29012	1.29012	0.117761		78	177	t179	rats	hippocampus
	GSE73799	memantine	0.361483	0.0605293	5.99928	1.195	6.77227		1.07973	0.550026	1.27102	0.826418	0.467678		0.340506	1.07973	1.17312	0.550026	0.302907		79	233	t238	mice	striatium; 8 hrs after treatment
	GSE58484	cyclophosphamide	0.0118228	8.41282e-06	1.37909	5.40646	6.77372		0.0151291	0.443214	2.37886	0.504915	2.42543		0.245445	0.803889	0.803889	1.29931	1.05386		80	175	t177	mice	cortex; both groups tbi
	GSE43261	fluoxetine	1.74703	0.497172	3.50473	0.20736	1.46788		12.7324	0.207524	0.000375584	0.144201	-12.7953		3.80691	0.245445	0.571751	0.643811	-2.83679		81	160	t162	mice	dorsal dentate gyrus; only responder with fluox
	GSE63748	cocaine	0.410224	0.0106494	0.0449276	1.93338	1.55743		0.261199	0.526548	0.745568	0.463779	0.421599		1.01199	0.0318574	0.0129925	1.69058	0.659721		82	149	t151	mice	nucleus accumbens
	GSE25829	fasudil	2.14624	0.478406	4.52684	2.02859	3.93079		5.33706	0.0933226	1.04414	0.890676	-3.49557		2.03429	2.5358	1.80621	0.890676	-1.8732		83	226	t231	mice	primary cell culture of astrocytes; 24 hr treat
	GSE60013	estradiol	0.166705	0.0302412	4.92395	0.525162	5.25216		0.361321	0.0946049	0.280306	1.55989	1.38427		0.0341328	0.0163635	2.28029	2.14975	4.37954		84	38	t38	rats	dentate gyrus
	GSE38223	methamphetamine	0.56192	7.0586e-09	1.82534	0.56192	1.82534		0.62152	0.196069	0.303366	0.00221628	-0.512006		0.303366	0.00102395	1.0029	0.0535358	0.752049		85	198	t202	rats	dorsal striatum; self admin 8days
	GSE102849	bisphenol a	0.0225268	1.21132e-06	2.94007	0.869036	3.78658		0.115763	0.0466328	1.75902	0.629633	2.22626		0.239904	0.00529117	3.17145	2.03511	4.96136		86	159	t161	mice	hippocampus; in diet
	GSE109445	fluoxetine	0.180576	4.0952	0.05718	1.27898	-2.93962		3.68195e-06	3.68195e-06	4.77494	14.8237	19.5986		0.00122597	0.102088	5.65435	1.50925	7.06028		87	134	t136	rats	hippocampus; chronic stress; then 7 d treatment
	GSE26836	amitriptyline	0.00102879	9.17216e-05	4.15335	0.0729023	4.22513		5.58469	3.71442	0.0491135	0.000125884	-9.24987		2.11072	6.44037	0.060016	8.0382e-05	-8.49099		88	85	t87	3xTg mice	cortex; 4 month in water
	GSE43261	fluoxetine	1.49638	0.382075	4.94885	0.0786881	3.14908		9.11595	0.207524	0.00156386	0.118346	-9.20356		3.23125	0.144201	0.33479	0.892018	-2.14865		89	6	t6	mice	dorsal dentate gyrus; responder and resistant together
	GSE68949	thyroid hormone	0.313949	0.115444	3.65448	0.0167081	3.2418		2.32064	0.400107	1.63479	0.000417051	-1.08554		0.400107	0.0036125	0.581827	0.130731	0.308839		90	73	t75	mice	neurons from neocortex; 24 hr exposure; gestat day 17
	GSE31430	zinc	0.686403	5.573e-05	0.184798	8.40203	7.90037		0.0666706	0.422547	0.74783	0.0142056	0.272818		3.61861	0.147144	0.0075554	0.323788	-3.43441		91	145	t147	rats	diencephalon; higher zinc relative to low zinc 10 days
	GSE109055	nicotinamide riboside	0.00962249	0.0555514	5.69556e-09	0.944967	0.879793		0.000277058	0.00449721	0.0185404	0.808715	0.822481		0.0336303	0.0441713	4.88232e-05	4.53312	4.45537		92	181	t185	mice; AD model	cortex
	GSE4083	diethylstilbestrol	0.248062	0.0275608	1.29005	3.39251	4.40694		3.23585	0.144053	0.119867	5.21028	1.95024		1.86892	0.0805623	0.471282	1.74155	0.263346		93	40	t40	rats	anterior pituitary
	GSE15774	morphine	0.0570667	0.226825	1.31203	1.66728	2.69542		1.6389	0.879399	0.0765176	1.1722	-1.26958		3.18604	7.01279	0.0474122	0.284354	-9.86706		94	131	t133	mice	striatum; 8 hrs
	GSE10748	D-serine 500 mg	0.0585024	7.02194e-09	0.000986643	5.19437	5.13686		0.0326954	0.041986	0.0825481	0.0532304	0.0610972		0.538875	0.0075554	0.0326954	1.7582	1.24446		95	162	t164	rats	brain
	GSE48955	imipramine	0.452684	0.0513389	0.900353	0.0652991	0.461629		0.419714	0.0173278	1.05208	1.05208	1.66711		0.053596	0.0173278	6.30058	0.106978	6.33664		96	82	t84	c57 mice	striatium; 8 hrs after treatment
	GSE32536	pioglitazone	0.00118489	0.707048	2.79203	1.37909	3.46288		1.29931	1.66276	0.0365795	2.22466	-0.700826		2.22466	7.93865	0.000375584	0.144201	-10.0187		97	116	t118	mice; 3xTg-ad model	hippocampus; in diet for 14 weeks
	GSE18055	trichostatin A	0.0365978	0.0365978	0.00321398	2.44291	2.37293		0.422547	0.422547	0.206515	0.241677	-0.396901		1.09321	0.910838	0.0075554	1.19172	-0.804766		98	98	t100	rats	anterior cingulate; TSA plus cocaine
	GSE32536	pioglitazone	0.00113954	0.698855	2.77264	1.25521	3.32785		1.2875	1.64898	0.0270072	2.52068	-0.388794		2.36171	8.1903	0.000360279	0.204125	-10.3475		99	50	t52	mice	hippocampus; 14 week in AZ model
	GSE78280	mophine chronic	0.513278	0.394877	0.394877	0.898655	0.385377		0.0412308	0.227362	0.952225	0.691161	1.37479		0.418773	0.268099	0.159006	1.49895	0.971088		100	41	t41	mice	striatum
	GSE42789	alcohol chon. intermitant	0.189927	0.0190561	0.349853	1.66513	1.806		0.000769343	0.214898	0.968463	3.46717	4.21997		0.826146	0.697385	0.276289	0.895594	-0.351648		101	55	t57	mice	pfc
	GSE93918	clozapine	0.00805374	0.318646	0.0932247	1.02507	0.791594		0.00470641	0.929862	2.42707	0.0184438	1.51095		0.0550984	1.45867	0.412968	0.53489	-0.565909		102	201	t205	mice; transgenic	pfc; chronic
	GSE20219	pioglitazone	0.0122348	1.00177e-05	0.0585024	1.30397	1.35023		0.0075554	0.478465	1.8863	0.241677	1.64196		0.323788	0.147144	0.0326954	0.910838	0.472601		103	117	t119	rats	hippocampus; young rats; treat 4 months
	GSE20219	pioglitazone	0.011819	9.42055e-06	0.056978	1.29005	1.3352		0.00728365	0.471282	1.86892	0.237227	1.62758		0.318306	0.144053	0.0317512	0.89983	0.469221		104	51	t53	rats	hippocampus; young rats
	GSE73799	ketamine	0.101633	0.730303	1.93201	0.253786	1.35386		3.01606	1.38042	0.31424	0.480016	-3.60222		0.480016	0.774092	0.69248	0.480016	-0.0816118		105	63	t65	mice	striatium; 8 hrs after treatment
	GSE47541	MDMA	0.299809	2.19542	1.54358	0.156664	-0.794987		0.048345	0.00326875	2.00007	5.20793	7.15638		1.47286	1.2	0.115918	1.37831	-1.17864		106	176	t178	rats	frontal cortex
	GSE48365	cocaine	0.495107	0.0185619	0.0139946	0.686901	0.187227		0.0188636	0.118472	1.24249	0.168742	1.2739		0.0519325	0.0979073	0.0141567	0.958631	0.822948		107	165	t167	mice	nucleus accumbens
	GSE15774	nicotine	0.191932	0.0570667	1.10152	2.51974	3.37226		1.39462	0.437397	0.284354	2.19295	0.645288		2.04628	0.284354	0.0953283	0.284354	-1.95095		108	132	t134	mice	striatum; 8 hrs
	GSE39980	zonisamide & levodopa	0.0160575	1.71567e-06	0.135835	1.49875	1.61852		0.0758565	0.00833098	0.0604899	0.199171	0.175474		0.0283308	0.000482676	1.11674	0.366827	1.45475		109	214	t219	rats	striatum; lesioned side; all with 6-OHDA
	GSE63943	SAHA	0.0029658	0.00436415	1.61602	2.78113	4.38983		0.497874	3.18512	0.330413	0.0206979	-3.33189		1.63829	5.25963	0.0036855	0.0206979	-6.87354		110	236	t241	APP/PS1 mice	hippocampus; 10 months
	GSE124355	celastrol	0.295954	2.81866e-08	1.9453	1.549	3.19834		0.478644	0.0668507	1.15893	0.615648	1.22908		2.20051	0.00168966	0.0304555	0.129394	-2.04235		111	30	t30	mice	hypothalamus; db mice
	GSE74382	levodopa	0.22212	0.000158771	0.643698	1.5685	1.98992		2.66135	0.11295	0.606452	0.259258	-1.90859		1.42214	0.000149283	0.788246	1.93205	1.29801		112	206	t211	rats	dorsal striatum; both sham lesioned; both ppx conditioned
	GSE81672	imipramine	2.39848	0.603211	4.95797e-09	1.11767	-1.88402		0.0534451	0.223562	0.674687	1.71138	2.10906		0.600734	0.0534451	0.129491	4.94239	4.4177		113	87	t89	mice	pfc, responder
	GSE78281	estradiol 4 hrs	0.20348	0.000576927	0.0391726	2.07139	1.90651		1.58255	1.46226	0.61587	0.322681	-2.10625		0.0764771	0.0948567	0.237718	0.767641	0.834025		114	37	t37	mice	primary neurons from striatum
	GSE130099	insulin intranasal	0.342176	0.00109039	0.261205	0.29986	0.217799		0.0527174	0.0256732	0.768969	0.16692	0.857498		0.0256732	0.0149182	1.01483	0.0654783	1.03972		115	120	t122	rats	hippocampus; old rats; 3 mo treatment
	GSE42789	alcohol chronic	0.00481439	4.36455	1.92755	0.0279166	-2.4139		0.00981076	0.0126844	2.03666	2.53303	4.54719		0.527247	0.429379	1.59958	0.344198	0.987147		116	54	t56	mice	pfc
	GSE62194	nicotinamide riboside	3.34965	1.2202	1.43832	0.175351	-2.95618		1.91298	0.992521	0.107478	1.19112	-1.6069		0.40277	0.0141119	0.657501	3.91935	4.15997		117	186	t190	WT mice	cerebellum; injection of NR; younger mice
	GSE47541	MDMA	0.621453	0.207112	0.0845762	0.377355	-0.366634		1.03841	0.0486126	0.520551	0.520551	-0.0459199		2.00367	0.81852	0.0991903	0.30316	-2.41984		118	178	t180	rats	dorsal raphe
	GSE74382	levodopa	0.339623	3.86889	0.167388	0.146432	-3.89469		0.00472635	0.118012	0.0527988	4.00603	3.93609		0.0300795	0.0527988	0.485087	0.750695	1.1529		119	205	t210	rats	dorsal striatum; both sham lesioned both saline conditioned
	GSE15774	heroin	0.1337	0.191932	1.66728	0.527977	1.86963		1.39462	1.28068	0.0953283	0.0474122	-2.53256		1.90504	0.205265	0.000393961	0.00161153	-2.10829		120	130	t132	mice	striatum; 8 hrs
	GSE20219	pioglitazone	0.0585024	5.4083e-06	0.0893122	0.686403	0.717208		0.00258585	1.63503	0.538875	0.0532304	-1.04551		0.175064	0.01903	0.0142056	0.478465	0.298577		121	118	t120	rats	hippocampus; old rats; treat 4 months
	GSE20219	pioglitazone	0.056978	5.07694e-06	0.106155	0.750661	0.799833		0.00167195	1.5016	0.664453	0.0649917	-0.773825		0.171547	0.0184289	0.0184289	0.471282	0.299735		122	52	t54	rats	hippocampus; old rats
	GSE47798	estradiol 24 hrs	0.953299	0.000270587	1.04862	5.37783	5.47289		0.882734	0.241606	0.141606	0.795213	-0.187521		0.498552	0.116112	0.0356978	3.21064	2.63168		123	36	t36	mice	hypothalamus
	GSE43748	methylphenidate	0.292279	0.0284077	0.108628	1.64028	1.42822		0.0666706	0.280718	0.422547	0.603859	0.679017		2.01934	1.63503	0.0142056	1.8863	-1.75386		124	197	t201	rats	striatum; self admin
	GSE15774	methamphetamine	0.527977	1.00413	0.000148188	0.666385	-0.865574		0.381594	0.437397	0.060641	0.381594	-0.376756		0.879399	1.51403	0.036541	0.711122	-1.64576		125	199	t203	mice	striatum; 8 hrs
	GSE62194	nicotinamide riboside	0.375851	1.43832	0.548237	0.0240737	-1.24186		4.53526	0.520376	0.351041	0.18821	-4.51638		1.29827	2.05169	1.52837	0.22262	-1.59897		126	184	t188	WT mice	cerebellum; injection of NR; older mice
	GSE67723	risperidone	1.59312	0.60774	0.000589652	0.550158	-1.65011		0.414965	0.0302065	1.07335	2.80534	3.43351		0.191165	0.463999	0.191165	1.44613	0.982127		127	248	t254	mice	striatum; AJ strain; 3 days treat
	GSE26836	amitriptyline	0.794809	0.112504	0.0947924	0.543414	-0.269106		0.00760219	0.672947	1.21721	2.07882	2.61548		1.04205	2.8951	0.0654687	0.0654687	-3.80621		128	84	t86	3xTg mice	hippocampus; 4 month in water
	GSE48954	risperidone	0.02361	2.42196	2.01515	0.649765	0.219335		0.24619	1.06224	0.0885391	0.808695	-0.411196		2.79533	1.25417	0.371754	0.18085	-3.49689		129	247	t253	mice	striatum; 8 hrs treat
	GSE84249	corticosterone	2.5765	0.0712281	0.000393752	3.94646	1.29912		0.0686256	0.00561499	2.17894	3.46546	5.57015		0.286443	0.0337994	0.486743	5.05852	5.22503		130	142	t144	rats	hippocampus, after adrenal cort or no cort
	GSE15129	QH2	0.281447	0.00819251	0.000721637	1.73245	1.44353		0.0147079	0.0201018	0.0356978	0.0753812	0.0762693		0.0753812	0.141606	0.00745525	0.882734	0.673202		131	21	t21	mice.SAMP1	brain
	GSE9751	chlorpyrifos	1.5478	2.93147e-05	0.103588	0.467974	-0.976268		0.906454	0.365605	2.38408	0.0560048	1.16803		1.44223	0.00316352	1.15625	0.285055	-0.00409348		132	115	t117	rats	frontal cortex, 96 hrs; exp A multiple doses 1-10mg; other doses available; overall low p
	GSE43748	methylphenidate	0.0893122	0.0122348	0.551908	0.383449	0.83381		3.26001	3.43692	0.0104429	0.00115674	-6.68533		1.8863	1.19172	0.0825481	0.371024	-2.62446		133	196	t200	rats	cortex; self admin
	GSE126996	exercise	0.063465	0.909485	0.252716	0.252716	-0.467517		0.00818392	0.314001	0.548917	2.07391	2.30064		0.00249523	0.0116571	0.364966	3.07044	3.42125		134	23	t23	mice.c57	cerebellum
	GSE41184	1,25-dihydroxyvitamin d3	0.131297	1.90114	0.0118214	1.58027	-0.440342		0.00909259	0.312888	0.212551	3.85406	3.74463		0.0576069	0.00909259	0.542912	2.91686	3.39307		135	225	t230	mice	primary mixed neuron-glial cells culture
	GSE56780	valproic acid	2.18031	0.00381648	2.95911e-09	0.136237	-2.04789		0.0322679	0.516516	0.461898	0.244852	0.157966		0.0763359	0.411137	0.00627363	0.461898	-0.0193015		136	232	t237	MECP2 KO mice	half brain
	GSE80638	nicotine	0.02789	0.00206582	0.0212698	0.131136	0.12245		3.53529e-05	0.500956	0.563921	0.00177777	0.0647076		0.00554977	0.0147926	0.106158	0.0108473	0.0966633		137	169	t171	rats	cerebellum neuron cultures; 16 days
	GSE130098	insulin intranasal	0.261769	0.000310434	0.00234006	0.14087	-0.11887		0.196549	0.0656631	0.141271	0.00426523	-0.116676		0.033135	0.141271	0.696998	0.0528729	0.575465		138	119	t121	rats	hippocampus; young rats; 3 mo treatment
	GSE81672	imipramine	3.23399	0.22912	0.000394052	0.162371	-3.30034		0.0315876	0.409367	0.129279	0.0063832	-0.305292		1.023	0.0678354	0.0533387	0.00911356	-1.02839		139	89	t91	mice	hippocampus, responder
	GSE62194	nicotinamide riboside	0.763166	0.146928	2.5139	0.207431	1.81124		1.19112	0.107478	0.18821	0.30387	-0.806514		3.16841	1.41069	0.992521	0.00509564	-3.58148		140	185	t189	Csbm mice	cerebellum; injection of NR; younger mice
	GSE62194	nicotinamide riboside	0.121956	2.5139	1.2202	4.30856	2.89291		0.40277	0.586457	2.49919	4.53526	6.04522		1.29827	1.41069	1.0892	1.29827	-0.321484		141	183	t187	Csbm mice	cerebellum; injection of NR; older mice
	GSE34451	streptozocin	1.10861	0.0984139	4.57676e-07	0.0198405	-1.18719		0.0767312	0.299868	0.191234	0.223773	0.038408		1.2079	0.443592	0.0180028	0.223773	-1.40971		142	174	t176	rats	striatum
	GSE107725	estradiol	0.32265	0.62418	0.457484	0.457484	-0.0318619		0.340526	0.723851	0.0724956	1.20403	0.212152		0.537163	0.0245851	0.263215	0.0148097	-0.283724		143	39	t39	rats	dentate gyrus; both groups had seizures
	GSE48955	buproprion	0.343856	0.653182	0.653182	1.09176	0.747901		0.419714	4.40217	0.419714	1.38042	-3.02176		1.89701	1.89701	0.419714	0.191607	-3.1827		144	80	t82	c57 mice	striatium; 8 hrs after treatment
	GSE64702	rapamycin	0.705397	0.00314664	0.0122196	0.633912	-0.0624121		0.0341789	1.24147	1.46077	0.106048	0.291163		0.780929	0.128572	0.106048	0.294217	-0.509237		145	227	t232	mice	cerebellum; both groups infected with saline
	GSE8162	alpha tocopherol; vit. E	0.872656	0.562079	0.174333	0.497172	-0.76323		0.173848	1.53607	0.0960306	0.00022257	-1.61367		0.443214	0.245445	0.0609212	0.803889	0.176151		146	111	t113	mice	neocortex; 30 month old
	GSE126996	exercise	0.396549	1.96105	6.64678e-07	0.396549	-1.96105		0.00378947	0.00818392	0.267971	4.48559	4.74159		0.0223153	0.0162809	0.0016057	5.65734	5.62035		147	24	t24	mice.b6.stau2	cerebellum
	GSE44868	trichostatin A	3.42897	0.119523	0.0110562	1.54293	-1.99451		0.308901	0.154544	0.954077	0.0821688	0.572801		2.36431	0.126709	0.102678	0.612816	-1.77552		148	96	t98	mice	hippocampus, TSA 30 min
	GSE64702	rapamycin	3.32689	0.344726	1.19316e-08	0.504824	-3.16679		0.631208	0.216577	0.000755163	0.563556	-0.283474		0.253383	0.294217	0.0026418	0.0698832	-0.475075		149	228	t233	mice	right hemisphere; both groups infected with saline
	GSE15129	QH2	3.29729	0.00266479	2.85883e-05	0.555049	-2.74487		0.01057	0.170864	0.0464605	0.0356978	-0.0992758		1.40247	2.36171	0.000957352	0.0270072	-3.73622		150	20	t20	mice.SAMP1	brain
	GSE73627	alcohol	0.00502119	0.00953298	0.655681	1.14401	1.78514		0.734589	1.95751	0.0160556	0.209255	-2.46679		1.16211	6.41194	0.000652861	0.000652861	-7.57274		151	195	t199	rats	nucleus accumbens; excess ethanol
	GSE15129	enzymeQ10	0.490701	0.778453	1.04861e-11	0.0284145	-1.24074		0.00515682	1.2875	0.116112	0.000123006	-1.17642		0.0464605	1.52296	0.000594286	0.141606	-1.42722		152	18	t18	mice.SAMP1	brain
	GSE7762	morphine 5 days	1.73245	0.0372394	0.0284145	0.863253	-0.878021		0.437393	0.0595897	1.2875	0.882734	1.67325		0.498552	0.204125	0.141606	1.07413	0.513058		153	44	t44	mice.129	striatum
	GSE41018	rapamycin	1.88253	0.314709	0.000298202	0.0445638	-2.15238		0.0236243	0.333893	0.969954	1.58477	2.19721		1.17961	0.244225	0.333893	0.843812	-0.246126		154	229	t234	mice	brain; 25 month; control n=2
	GSE71527	desipramine	4.41729	0.107245	2.04706e-05	0.0428032	-4.48171		0.000154387	0.000444932	1.99551	1.85501	3.84992		0.0169672	0.0403876	0.75497	0.26167	0.959285		155	138	t140	mouse; wt	striatum;
	GSE78281	testosterone	1.11364	0.542706	0.000358012	0.542706	-1.11328		0.483857	0.169308	0.767236	0.169308	0.283379		0.169308	0.767236	0.00180205	0.116207	-0.818535		156	143	t145	mice	primary neurons; 4 hours treatment
	GSE47541	venlafaxine	0.677904	0.180252	0.07084	0.299809	-0.487508		0.115918	0.302099	0.0701278	0.156766	-0.191123		0.0584545	0.302099	0.236007	1.47286	1.34831		157	78	t80	rats dark agouti	hippocampus
	GSE7762	morphine 5 days	1.48314	0.953299	0.0213491	0.490701	-1.92438		0.0595897	0.0201018	1.17806	1.78053	2.87889		1.52296	0.975695	0.0941274	0.170864	-2.23367		158	45	t45	mice.c57	striatum
	GSE18055	trichostatin A	0.435273	3.63259e-07	0.0284077	0.551908	0.145043		0.00537683	3.9963	0.67349	0.000109971	-3.32808		0.999587	0.147144	0.0825481	0.0251202	-1.03906		159	99	t101	rats	nucleus accumbens; TSA plus cocaine
	GSE15129	enzymeQ10	3.29729	4.44581e-07	0.000721637	0.376676	-2.91989		0.01057	0.0941274	0.204125	0.204125	0.303552		0.636318	0.170864	0.01057	0.141606	-0.655007		160	19	t19	mice.SAMP1	brain
	GSE111925	methamphetamine	0.0633451	0.295569	1.43126e-06	0.00106497	-0.357848		0.0391295	0.69318	0.0159769	0.361519	-0.354814		0.616014	1.05811	0.00020929	0.00243653	-1.67148		161	188	t192	mice	brain; tat-
	GSE15774	ethanol	0.409155	0.594692	0.191932	1.00413	0.192215		0.971582	0.437397	0.284354	2.66539	1.54077		1.6389	1.1722	0.0277386	0.205265	-2.5781		162	133	t135	mice	striatum; 8 hrs
	GSE88736	cocaine	1.27795	0.534451	0.0836021	0.042975	-1.68583		0.207757	0.919985	1.41825	0.0249549	0.315464		4.64677	0.609492	0.207757	0.00367477	-5.04483		163	151	t153	rats	nucleus accumbens; enrichment both groups
	GSE64607	exercise	0.848198	0.916718	0.0521557	0.207478	-1.50528		0.251733	0.109743	2.8634	1.38511	3.88703		0.00132303	0.0463218	5.1176	4.06791	9.13786		164	220	t225	mice	lateral entorhinal cortex; 14 days running
	GSE73018	ethanol; 1 wk	0.423675	0.00189153	9.90688e-06	0.544466	0.118909		0.0713851	0.109869	0.361369	0.0339157	0.214031		4.66381	0.0713851	1.4228e-06	0.00340098	-4.7318		165	74	t76	mice	neurons; cytosolic
	GSE34451	streptozocin	2.00398	0.000255231	0.0422318	0.397269	-1.56473		3.23286	0.847323	0.00521592	7.17812e-05	-4.07489		1.76467	0.560414	0.000769277	0.00521592	-2.3191		166	172	t174	rats	hippocampus
	GSE74382	levodopa	0.95768	5.15907	0.0173694	0.00263601	-6.09675		0.00454609	0.0268511	3.68766	4.8958	8.55207		0.212357	0.43258	0.641088	0.309376	0.305527		167	208	t213	rats	dorsal striatum; both lesioned; both saline conditioned
	GSE81672	ketamine	1.10806	0.0885579	0.00507791	0.669072	-0.522472		1.11763	0.527639	0.832615	0.464405	-0.34825		1.83548	0.0407931	0.527639	0.596	-0.752634		168	65	t67	mice	pfc, non responders
	GSE77569	bexorotene	4.23508	0.0962308	1.04126	0.000101386	-3.28995		2.95266	0.545104	0.000208571	0.00335929	-3.49419		0.76892	0.0101208	0.163962	0.014074	-0.601005		169	171	t173	mice AD model	cortex
	GSE57823	THC	0.296548	3.03641	1.79572	0.00189057	-1.53535		1.05208	0.953851	0.69248	1.05208	-0.261371		1.1559	3.38525	0.0860863	0.480016	-3.97505		170	180	t184	mice	hippocampus; younger mice
	GSE7762	morphine 5 days	2.16306	0.145184	0.331667	0.174333	-1.80225		0.443214	0.0960306	0.287809	1.53607	1.28464		2.70361	1.08466	0.000618561	0.386546	-3.40111		171	46	t46	mice.dba	striatum
	GSE43375	high frequency stimulation; subthalamic nucleus	3.32451	0.273496	0.243427	0.190323	-3.16425		1.73087	0.00336642	0.29125	1.18745	-0.255528		3.17655	0.0432374	0.230117	0.00750764	-2.98217		172	210	t215	rats	striatum; both groups 6-OHDA
	GSE6388	nicotine	1.20414	1.88125	5.5437e-06	0.277661	-2.80772		0.200958	0.55666	0.112397	0.456658	-0.188563		0.50507	0.06797	0.00747797	0.731009	0.165446		174	168	t170	mice	hippocampus; d30; young; ip daily treat
	GSE16171	progesterone	0.337691	0.337691	0.155776	0.337691	-0.181915		0.00437308	1.06248	1.14465	0.348107	0.425899		0.433928	0.160497	0.274414	0.274414	-0.0455976		175	109	t111	rhesus monkey	dorsal raphe; 1 month treat v. ovx
	GSE81672	imipramine	6.37688	2.17426	6.58934e-05	0.101858	-8.44922		0.0369392	0.0961809	0.638261	0.14401	0.649151		1.77564	0.28627	0.028056	0.0961809	-1.93767		176	88	t90	mice	hippocampus, non responder
	GSE111925	methamphetamine	0.735672	0.0056413	0.122397	0.0289911	-0.589925		0.310899	0.0159769	0.95835	0.0219186	0.653392		1.64315	6.53357e-05	0.000983205	0.155752	-1.48648		177	187	t191	mice	brain; tat+
	GSE47541	venlafaxine	0.806556	0.566325	0.00352745	0.00191378	-1.36744		1.78163	1.67607	0.96161	0.340565	-2.15552		3.18366	2.89589	0.000900722	0.0839156	-5.99473		178	79	t81	rats dark agouti	dorsal raphe
	GSE11291	resveratrol	0.382075	5.46377e-05	6.63579	0.787245	7.0409		5.81434	5.57094	0.207524	0.00240391	-11.1754		4.42983	12.3812	0.02065	0.02065	-16.7698		179	13	t13	mice	neocortex; resveratrol v control diet 30 month
	GSE88726	levodopa	1.58505	1.59822e-06	0.00243343	1.70537	0.12275		0.0938771	0.356677	0.310267	0.808298	0.668011		0.655767	0.0761846	0.268059	1.86765	1.40375		180	203	t208	rats	striatum; both groups with 6-OHDA lesion; leva group includes both dyskinesia and no dyskinesia
	GSE48955	clozapine	1.09176	0.253786	0.653182	0.730303	0.0379415		0.61631	4.62143	0.0683916	0.159477	-5.00987		2.66869	6.56072	0.227973	0.00616889	-8.99527		181	153	t155	mice	striatum; 8 hrs
	GSE67723	risperidone	4.26112	0.536764	0.0649604	0.035161	-4.69776		6.18711	0.547876	0.00020952	0.00148508	-6.73329		1.60727	0.179621	0.668125	0.350916	-0.767848		182	249	t255	mice	striatum; DBA strain; 3 days treat
	GSE7955	permethrin	0.00646467	1.01028	0.0464886	1.52259	0.552329		0.00258077	1.09262	0.422231	1.63427	0.961302		0.0326499	0.323526	3.43573	3.0868	6.16635		183	100	t102	rats	cerebrocortex; 6 hrs after treatment; 1mg/kg
	GSE115614	sertraline	0.721954	1.4899	0.110851	0.0586753	-2.04233		0.363557	0.232374	1.10988	3.56002	4.07398		1.10988	0.113744	0.0596396	0.4162	-0.747787		184	156	t158	rats	hippocampus; both with tbi; 1 day treat
	GSE64607	AICAR	0.413142	2.29319	0.23157	0.332017	-2.14275		0.509067	0.29473	2.09831	0.371291	1.6658		2.73357	3.46038	1.18525	0.175279	-4.83342		185	222	t227	mice	lateral entorhinal cortex; 14 day treatment
	GSE6509	mifepristone	2.22363	2.47138	0.0110255	0.273159	-4.41082		0.555573	0.291602	0.795899	0.0457284	-0.00554737		0.669019	0.328023	0.328023	0.555573	-0.113446		186	244	t250	mice	brain; 4 hrs; contralateral to vehicle inj.
	GSE6388	nicotine	1.04217	0.637872	0.58206	0.189573	-0.908407		0.863994	0.293493	0.0957066	0.259952	-0.801829		0.50507	1.01071	0.06797	0.112397	-1.33541		187	167	t169	mice	cortex; d30; young; ip daily treat
	GSE57823	THC	0.343856	0.343856	0.101633	1.19554	0.609461		1.50112	1.62746	0.545516	0.031483	-2.55158		0.774092	0.953851	0.31424	1.26534	-0.148358		188	179	t183	mice	hippocampus; older mice
	GSE28644	fluoxetine	2.32893	2.17968	0.392498	0.341416	-3.7747		0.397991	1.43286	0.345474	0.397991	-1.08739		7.38468	1.00204	0.0648539	0.0165861	-8.30528		190	1	t1	mice	cortex; many strains
	GSE44869	trichostatin A	3.06041	0.00781486	2.80438e-06	0.446266	-2.62195		0.541413	0.154544	0.359298	1.15877	0.822108		2.86875	0.000116254	0.000591776	0.222664	-2.64561		191	97	t99	cbp+ mice	hippocampus, TSA 30 min
	GSE43748	amphetamine	6.58284	0.335822	5.4083e-06	0.0284077	-6.89025		0.0666706	0.538875	0.826931	0.0825481	0.303933		3.9963	1.63503	0.0326954	0.175064	-5.42357		192	190	t194	rats	cortex; self admin
	GSE66275	risperidone	0.703284	0.0233716	2.89814	0.0759216	2.24741		12.7548	4.10195	0.000386711	9.11956e-08	-16.8564		0.736332	0.736332	1.45392	0.370082	0.35134		193	251	t257	rats	hippo; 21 days treat
	GSE62194	resveratrol	0.548237	3.34965	0.0240737	0.175351	-3.69846		0.40277	0.459179	0.0701089	1.0892	0.297365		0.0335943	0.0335943	0.520376	0.18821	0.641398		194	15	t15	WT mice	cerebellum; in diet
	GSE39697	exercise	0.696926	0.637872	2.73206	0.312352	1.70962		5.30262	0.229139	0.0957066	0.0957066	-5.34035		2.1885	0.795801	0.056654	0.0201626	-2.90749		195	25	t25	mice	outer layer hippo; 30 days
	GSE66277	haloperidol	2.59347	0.00148906	0.00897172	0.130844	-2.45514		3.9963	1.7582	0.0666706	1.63623e-06	-5.68782		1.63503	0.478465	0.0666706	0.371024	-1.6758		196	125	t127	rats	hippocampus; .25 mg 21 days
	GSE44869	trichostatin A	5.80294	0.000218847	0.0471228	0.143182	-5.61285		2.85186	0.0806883	0.0636517	0.0153992	-2.8535		3.0306	0.0806883	0.00769724	0.304926	-2.79867		197	95	t97	cbp+ mice	hippocampus, TSA + novely 1 hr
	GSE44868	trichostatin A	3.06041	1.42144	4.95452e-08	0.50825	-3.9736		0.0112828	0.612816	0.612816	0.860302	0.84902		0.772199	1.26972	0.0292105	0.102678	-1.91003		198	94	t96	mice	hippocampus, TSA + novely 1 hr
	GSE81672	ketamine	0.00205329	0.995041	0.347261	0.25705	-0.392782		0.1238	0.215786	1.96898	0.1238	1.7532		0.0161736	0.520292	2.42002	2.92021	4.80376		199	71	t73	mice	amygdala, non responder
	GSE66275	haloperidol	2.54314	0.061628	0.000609462	0.0441625	-2.56		0.369803	2.25172	0.301317	0.0443424	-2.27586		0.490847	0.0371254	0.369803	2.47913	2.32096		200	243	t249	rats	striatum; 21 days treat
	GSE74382	levodopa	2.59529	0.25891	4.09704e-05	0.25891	-2.59525		0.761801	0.329381	0.572719	0.329381	-0.189082		0.761801	0.329381	0.416338	0.572719	-0.102125		201	207	t212	rats	dorsal striatum; both lesioned; both ppx conditioned
	GSE67750	haloperidol	2.16747	1.17589	4.92965e-05	0.00738404	-3.33593		0.211371	0.177866	0.122358	0.0505859	-0.216293		0.00190726	0.00190726	1.28076	1.76365	3.0406		202	122	t124	mice	striatum; chronic 30 pellets implanted
	GSE66277	haloperidol	0.292279	0.216915	0.00647681	0.0726788	-0.430038		0.122559	3.26001	0.910838	0.0142056	-2.45753		0.0666706	0.175064	0.999587	2.30019	3.05805		203	126	t128	rats	striatum; .25 mg 21 days
	GSE81672	imipramine	0.0242055	0.737205	2.69515	0.349783	2.28353		1.33341	0.34874	0.182583	0.12491	-1.37466		4.55641e-05	0.256655	3.47917	1.33341	4.55588		204	93	t95	mice	amygdala, responder
	GSE73018	ethanol; 1 wk	0.138951	0.273425	0.0367736	0.00826832	-0.367335		2.24139	3.41984	0.0328862	0.00020639	-5.62814		4.00299	6.5281	1.32694e-06	2.83794e-07	-10.5311		205	75	t77	mice	synaptosome
	GSE81672	ketamine	3.27875	0.0755838	0.00170459	0.691816	-2.66082		1.26045	0.273725	0.319105	0.0254415	-1.18963		1.05002	0.00693588	0.00986577	0.111066	-0.936029		206	68	t70	mice	hippocampus, responder
	GSE857	tacrine, moclobemide and creatine	1.85724	3.49119	0.000447906	0.483822	-4.86415		0.0515003	0.818164	0.070742	0.507927	-0.290996		0.351129	1.15021	0.109406	0.351129	-1.0408		207	241	t246	mice	whole brain hemispheres
	GSE7762	morphine 5 days	3.29729	1.73245	0.00176098	0.0213491	-5.00663		0.33	0.283505	0.241606	0.713092	0.341192		0.38125	3.21064	0.56483	2.06014	-0.966917		208	47	t47	mice.swr	striatum
	GSE63943	SAHA	1.22271	0.00172166	0.0359886	0.0206498	-1.16779		4.25195	5.59915	0.00207812	0.000322507	-9.8487		12.3611	18.0312	1.82753e-05	1.13089e-06	-30.3923		209	235	t240	mice	hippocampus; 20 months
	GSE103031	aminolevulinic	5.75095	1.45047	1.48337e-08	4.11124	-3.09018		0.00936435	0.0712075	6.02477	1.2345	7.17869		2.04133	0.795487	0.524337	1.66791	-0.644572		210	170	t172	mice; transgenic	hippocampus
	GSE33137	curcumin	0.508014	6.02425	0.855054	0.0983693	-5.57884		0.105787	0.0705997	0.749188	0.482932	1.05573		0.427482	0.329315	0.286379	0.212153	-0.258265		211	10	t10	rats	hippocampus; 6 and 12 wk combined to get n=4 per treat
	GSE66275	haloperidol	2.4886	0.12253	0.00674617	0.0353315	-2.56905		5.88281	2.54105	0.00846298	6.67503e-05	-8.41533		1.93282	0.396042	0.0348356	0.440597	-1.85343		212	242	t248	rats	hippo; 21 days treat
	GSE64607	exercise	3.22709	5.99294	0.227213	0.638297	-8.35453		0.765583	0.837345	0.219956	1.77475	0.391778		3.27611	4.48651	0.326964	0.00114263	-7.43451		213	219	t224	mice	lateral entorhinal cortex; 7 days running
	GSE84156	withaferin A	0.50825	10.3889	4.95452e-08	0.0370457	-10.8601		0.000591776	0.000205364	0.0112828	8.64434	8.65483		0.000116254	0.263416	0.000591776	3.82087	3.55793		214	76	t78	mice	hypothalamus; diet induced obesity
	GSE66277	haloperidol	2.7488	2.01996	7.02194e-09	0.0122348	-4.75652		0.206515	0.910838	0.0532304	0.0666706	-0.997451		0.538875	0.0075554	0.147144	2.01934	1.62006		215	124	t126	rats	frontal cortex; .25 mg 21 days
	GSE124356	celastrol	10.9964	0.00270675	0.123429	0.00403722	-10.8717		0.615648	0.0166172	0.0026093	0.544467	-0.0851886		2.35619	0.129394	0.157433	0.0026093	-2.32555		216	31	t31	mice	hypothalamus; lean mice
	GSE43748	methamphetamine	1.41126	1.10379	5.4083e-06	0.156169	-2.35888		0.280718	0.478465	0.67349	0.323788	0.238095		0.826931	0.74783	1.29515	0.0666706	-0.212937		217	192	t196	rats	cortex; self admin
	GSE29419	SAHA	0.513856	8.60384	0	6.03427e-06	-9.11769		0.000880646	0.044028	0.232769	11.3359	11.5238		0.00339686	0.339387	0.0356905	1.42876	1.12166		218	234	t239	mice	frontal cortex
	GSE99349	cocaine use disorder	2.1186	4.37945	0.000464335	0.000778037	-6.49681		0.713632	0.00217828	3.28953	1.10872	3.68244		0.482838	0.000266124	0.482838	0.0561103	0.0558441		219	147	t149	humans	dl pfc
	GSE93918	clozapine	0.737548	2.05928	0.0258784	0.00739639	-2.76356		2.07801	2.07801	0.15174	3.04862e-05	-4.00424		0.655249	0.655249	0.39733	0.454299	-0.458869		220	200	t204	mice; wt	pfc; chronic
	GSE43375	high frequency stimulation; subthalamic nucleus	1.83379	6.77917	0.000116414	0.0396936	-8.57315		0.0188219	0.226027	0.580385	2.02361	2.35915		0.0423104	2.2492	0.0423104	0.946594	-1.30261		221	211	t216	rats	striatum; both groups 6-OHDA and Ldopa
	GSE81672	ketamine	2.23637	2.38793	2.9698e-08	0.109688	-4.51462		0.466537	0.156046	3.47524	0.187204	3.03987		0.222451	0.00905298	1.02076	0.751358	1.54062		222	66	t68	mice	pfc, responder
	GSE12284	LPS; 24 hrs	9.16147	0.43499	0.0858625	0.0323826	-9.47821		5.28159	1.89781	0.000576787	0.0103799	-7.16845		5.11072	0.923083	0.0236498	0.104136	-5.90602		223	57	t59	mice	cortex
	GSE66275	risperidone	1.63142	1.07893	1.87429e-06	0.0617049	-2.64864		0.927864	0.927864	0.16169	0.00736862	-1.68667		1.16945	0.0713153	0.353328	3.02845	2.14101		224	252	t258	rats	striatum; 21 days treat
	GSE81672	ketamine	2.76296	0.000707078	0.0210569	0.0605677	-2.68204		6.47919	2.98949	0.0569314	1.82413e-05	-9.41174		0.370547	3.73785	2.32678	0.0442852	-1.73734		225	70	t72	mice	nucleus accumbens, responder
	GSE159609	dasatinib	4.23891	4.92163	0.379533	1.46606	-7.31494		5.23145	0.59371	1.17154	4.04971	-0.603914		3.61831	0.16077	1.0593	4.04971	1.32993		226	224	t229	human	glioblastoma stem-like cells; 72 hr treat
	GSE6512	clozapine	2.19061	4.12407	0.0425156	0.0425156	-6.22964		0.254796	0.0936642	0.673769	1.82397	2.14928		1.07385	0.486106	0.673769	1.36791	0.481722		227	155	t157	mice	brain; 12 wks
	GSE64607	exercise	1.54521	5.30042	0.513601	0.00260096	-6.32942		0.482895	0.984243	0.770439	2.41267	1.71597		0.0409558	0.435294	1.50853	2.67561	3.70789		228	218	t223	mice	dentate gyrus; 28 days running
	GSE62194	resveratrol	0.0814745	0.686674	4.30856	0.000641884	3.54105		16.3384	3.16841	0.000237899	0.00235417	-19.5042		3.53376	4.53526	0.586457	0.0141119	-7.46845		229	14	t14	Csbm mice	cerebellum; in diet
	GSE33619	methylphenidate	2.95424	2.03193	0.0160076	1.40325	-3.56691		0.0925951	0.476739	0.476739	0.539481	0.446886		6.23115	5.98485	0.0465756	0.0207032	-12.1487		230	158	t160	mice	substantia nigra; 10 mg/kg
	GSE124353	celastrol	16.8253	0.00015409	0.000439747	0.0164033	-16.8086		0.129394	0.00842327	0.312263	1.63424	1.80868		1.7673	0.0668507	0.862087	0.105138	-0.866926		231	29	t29	mice	hypothalamus; diet induced obesity
	GSE73627	alcohol	3.54573	0.907592	1.89682e-05	0.000261322	-4.45304		2.29227	3.42158	0.01476	2.36694e-05	-5.69907		2.43911	2.43911	0.000202103	0.043075	-4.83495		232	194	t198	rats	nucleus accumbens; ethanol
	GSE71527	desipramine	5.51338	0.0537263	0.00136765	0.000544407	-5.56519		2.93113	5.90055	1.52735e-06	1.2808e-05	-8.83166		6.4065	3.87424	1.37499e-07	0.000424179	-10.2803		233	139	t141	mouse; transgenic	striatum
	GSE81672	ketamine	2.96789	0.208318	0.00184695	0.0384377	-3.13592		4.84244	0.974836	0.115919	0.000122526	-5.70123		1.07322	1.07322	2.05877	0.436889	0.349231		234	69	t71	mice	nucleus accumbens, non responder
	GSE134546	alcohol 1 yr	4.74171	22.8791	0.018067	0.0054095	-27.5973		1.49918e-06	1.49918e-06	11.0074	17.5838	28.5912		0.145274	0.00598297	1.80014	1.6783	3.32719		235	59	t61	monkey	brodman
	GSE17994	CCI-779	0.650361	11.0056	1.29537	0.00142831	-10.3591		0.587228	1.85807	1.51496	0.718109	-0.21223		1.85807	1.85807	0.288572	0.472402	-2.95517		236	231	t236	mice	brain
	GSE87188	testosterone from intact testes	4.44102	0.625967	1.44649e-16	0.295152	-4.77183		0.0558258	1.82833	0.00782504	1.96072	0.0843873		1.24208	1.13996	0.000297092	0.631602	-1.75014		237	144	t146	mice	hippocampus; with T relative to no T from orchi
	GSE66275	haloperidol	2.35568	6.80949	0	7.01477e-05	-9.1651		0.159764	0.13674	0.159764	0.0143022	-0.122438		0.500296	0.500296	0.0235019	2.18815	1.21106		238	245	t251	rats	cortex; 21 days treat
	GSE48954	buspirone	0.0711638	9.28165	3.7283	0.0366122	-5.58791		2.08127	0.730051	1.15601	1.58088	-0.0744298		1.15601	2.65704	0.241619	0.14922	-3.42222		239	246	t252	mice	striatum; 8 hrs treat
	GSE32529	LPS; 72 hrs	8.81116	0.698855	0.00176098	0.0612597	-9.44699		2.52068	3.03009	0.204125	0.000213163	-5.34643		5.30488	5.07226	0.00745525	0.0464605	-10.3232		240	56	t58	mice	pfc
	GSE66275	risperidone	1.53546	4.54786	0.0210634	0.00342196	-6.05883		1.68093	0.692024	0.0592346	0.00783258	-2.30589		0.426354	0.692024	0.891598	0.0710278	-0.155751		241	250	t256	rats	cortex; 21 days treat
	GSE48955	diazepam	1.30473	10.9014	1.30473	0.0398044	-10.8616		0.480016	0.419714	1.75943	2.83964	3.69933		0.61631	1.38042	1.05208	1.50112	0.556471		242	83	t85	c57 mice	striatium; 8 hrs after treatment
	GSE33619	methylphenidate	4.25742	2.31913	0.00287898	0.113287	-6.46039		1.02165	0.27299	0.365652	0.317084	-0.611902		6.23115	4.39615	0.0745651	0.0360733	-10.5167		243	157	t159	mice	substantia nigra; 1 mg/kg
	GSE6512	haloperidol	4.31366	14.2213	0.000119268	0.0015773	-18.5333		0.040008	0.0502929	0.820473	5.62672	6.3569		0.486106	0.0502929	0.544421	0.486106	0.494128		244	128	t130	c57 mice	half brain; oral 12 weeks
	GSE36571	exercise	7.87733	3.07782	2.65023e-09	6.85583e-06	-10.9551		4.38006	1.78358	0.00081685	0.000113056	-6.16271		3.6971	0.501105	0.000385507	0.0332646	-4.16456		245	215	t220	SAMP8 mice	hippocampus
	GSE17994	CCI-779	0.314936	15.2943	1.98092	0.00204681	-13.6263		0.111692	0.000251864	3.00578	4.18739	7.08123		0.317671	0.626278	4.37267	1.16448	4.5932		246	230	t235	SCA3 mice	brain
	GSE73798	ketamine	1.19554	3.21542	0.00424523	0.022874	-4.38384		0.419714	1.1559	0.227973	1.50112	0.15348		1.75943	1.38042	0.364499	0.268788	-2.50656		247	64	t66	mice	hippocampus; 8hrs after treatment
	GSE42789	LPS	9.17111	0.852063	0.0255527	1.41979e-06	-9.99761		5.47237	2.54887	0.000283518	0.000192066	-8.02077		7.82153	1.16202	0.0155838	0.000413395	-8.96755		248	53	t55	mice	pfc
	GSE81672	imipramine	4.95503	4.30537	2.16382e-07	4.78559e-07	-9.2604		0.00232743	0.000361588	3.39838	0.330415	3.72611		0.0597047	0.0465547	1.28853	0.976555	2.15882		249	92	t94	mice	amygdala, non responder
	GSE128660	elevated temperature	15.1585	0.0998647	1.78401e-15	0.147857	-15.1105		2.50727	0.881868	0.285503	0.0279287	-3.0757		23.5537	3.56544	4.72357e-10	0.000237801	-27.1189		250	202	t206	mice	hypothalamus; lactating females 37 C
	GSE138802	ketamine	1.04201	2.57656	5.57426e-06	2.57018e-08	-3.61856		0.368417	0.61449	0.319009	0.000629049	-0.663268		0.233811	1.99254	0.0146315	7.72088e-05	-2.21164		251	237	t242	mice	hippocampus; 5 day treat
	GSE2547	olanzapine	3.57197	4.94906	0.000149642	0.000944609	-8.51993		0.416262	0.0988868	0.416262	0.275998	0.177111		2.28152	0.595854	0.171713	0.0988868	-2.60677		252	22	t22	rats	pfc
	GSE12284	LPS; 24 hrs	19.8931	4.52169	2.57949e-08	0.000394298	-24.4144		3.56483	0.451751	0.000306506	0.155087	-3.86119		4.45682	1.05724	0.000781198	0.0779302	-5.43536		253	58	t60	mice	hippocampus
	GSE109445	albiflorin	0.543	17.5086	0.00321898	3.98327e-07	-18.0484		2.32708e-05	4.11117e-05	5.65435	9.29358	14.9479		0.00080138	0.28139	5.88557	0.083495	5.68687		254	135	t137	rats	hippocampus; chronic stress; then 7 d treatment
	GSE8162	alpha tocopherol; vit. E; plus G toco	1.88038	20.506	0.707048	0.000282688	-21.679		1.29931	0.643811	0.207524	0.504915	-1.23068		2.87411	2.53852	0.287809	0.00240391	-5.12242		255	112	t114	mice	neocortex; 30 month old
	GSE81672	ketamine	2.38994	12.9216	1.0111e-13	0.130366	-15.1811		0.0517422	0.0167661	4.30639	1.4613	5.69919		0.0399739	0.185145	1.58487	1.58487	2.94462		256	72	t74	mice	amygdala, responder
	GSE9058	alcohol abuse	32.813	36.364	0	0	-69.177		11.8963	1.34927	0.000444637	4.96226e-06	-13.2451		10.8662	10.8662	4.96226e-06	8.31332e-12	-21.7324		257	166	t168	humans	ventral tegmental area
	GSE44456	alcoholic	137.42	33.5342	0	0	-170.954		21.7073	1.23832	0.00333513	0.000282652	-22.942		15.6497	2.87578	0.00333513	0.00214505	-18.52		258	62	t64	humans	hippocampus

## Sheet: grp4 v treats
Hill M & Gammie SC. Title goes here			ad9h;GSE132903;females;medial temporal cortex						ad10h;GSE132903;males;medial temporal cortex						ad51h;GSE1297;both;hippocampal CA1						Rank in AD
	GEO #	treatment	A	D	B	C	score		A	D	B	C	score		A	D	B	C	score		portrait		file name	species	source; notes
	GSE110298	exercise	1.92865e-16	5.68953e-15	115.502	49.1371	164.639		8.10045e-12	3.22523e-07	26.9245	23.5331	50.4576		1.19915e-10	5.23964e-09	60.6911	10.3807	71.0718		1	28	t28	humans	hippocampus; high v low exercise in elderly
		exercise composite	1.22287e-07	5.60709e-11	23.4685	17.8919	41.3605		3.48141e-09	1.26456e-06	13.698	10.9653	24.6633		3.21879e-06	1.25593e-08	23.4171	6.46778	29.8849		2	238	t243		11 datasets
	GSE110298	exercise	5.37709e-13	0	76.4637	40.5419	117.006		5.4533e-08	3.13915e-10	12.6953	10.6147	23.31		4.97902e-12	8.44327e-10	38.8997	4.69142	43.5912		3	164	t166	humans	hippocampus; high versus moderate activity in elderly
	GSE84185	fluoxetine	0.0169771	0.0306249	23.7911	1.32699	25.0705		0.0829993	0.00119597	6.60969	0.915905	7.4414		6.36713e-08	0.238678	21.0265	2.23979	23.0276		4	3	t3	mice	cingulate
	GSE33137	curcumin	0.0147817	0.00015477	11.0562	4.0735	15.1147		0.560936	0.00295172	9.85967	1.51174	10.8075		0.00708395	0.000137709	11.4744	0.978684	12.4459		6	11	t11	rats	cortex; 6 and 12 wk combined to get n=4 per treat
	GSE104338	safflower oil	0.0166662	1.44649e-16	48.7036	0.0166662	48.7036		0.000709748	1.41873e-07	16.6653	4.68892e-05	16.6647		1.20706e-07	0	41.4205	3.97	45.3905		7	136	t138	rats	hypothalamus; in high fat diet 2 months compared with flaxseed oil
	GSE27532	desipramine	0.000477013	0.0198008	20.0392	9.33538	29.3544		0.00116665	0.0108132	12.8359	3.93576	16.7597		0.000440028	0.00141466	11.7825	1.37314	13.1538		8	141	t143	mouse; high swim analgesia	hippocampus; 21 days ip
	GSE10748	D-serine 20 mg	2.43201e-05	0	34.6633	3.408	38.0713		2.43201e-05	1.36089e-10	12.5542	2.1576	14.7118		1.11116e-05	0	25.2809	6.979	32.2598		9	34	t34	rats	brain
	GSE10748	D-serine 5 mg	5.23549e-09	2.19532e-09	31.6291	5.16762	36.7967		2.43201e-05	4.05145e-06	13.559	2.90401	16.463		6.47724e-06	6.18828e-12	18.5052	5.85933	24.3646		10	33	t33	rats	brain
	GSE84185	fluoxetine	0.00418906	0.257381	21.077	2.10594	22.9214		0.257381	0.0229116	4.46288	0.825559	5.00815		0.00270442	0.357677	12.9715	0.701201	13.3123		11	8	t8	mice	dentate gyrus; stress both groups
	GSE7955	permethrin	5.21384e-09	5.49667e-15	34.1445	7.28595	41.4304		4.03805e-06	6.00729e-08	18.7022	2.44099	21.1432		3.69379e-06	1.46096e-14	23.1838	8.19143	31.3753		12	102	t104	rats	cerebrocortex; 6 hrs after treatment; .3mg/kg
	GSE84185	fluoxetine	0.0517069	0.401845	20.2065	0.91465	20.6676		0.257381	0.0658587	4.25005	0.522426	4.44924		1.88648e-06	1.50331	17.8901	0.929225	17.316		13	9	t9	mice	cingulate; stress both groups
		fluoxetine composite	0.0516072	1.38692	24.8822	1.38692	24.8306		0.149642	0.44437	7.41164	0.795392	7.61302		0.00228604	1.22206	16.0139	0.795356	15.5849		14	239	t244		13 datasets
	GSE29075	exercise	0.00263155	4.9084e-05	11.7957	5.22335	17.0164		0.0158279	0.0158279	4.99482	3.72947	8.69263		0.00220368	0.523593	6.73292	2.52801	8.73513		15	16	t16	young mice	hippocampus
	GSE99349	cocaine dependence	0.0239244	0.111685	26.8206	0.0553597	26.7403		0.000659587	0.0239244	22.9582	0.137475	23.071		1.72904e-05	0.109562	21.6043	0.183307	21.678		16	146	t148	humans	dl pfc
	GSE85936	cocaine	7.16636e-05	4.26811e-13	8.76863	5.33422	14.1028		0.0190564	4.87188e-10	0.602834	3.07719	3.66097		0.0197146	4.99798e-09	14.9426	3.48414	18.407		18	150	t152	mice	nucleus accumbens; gfp in both groups
	GSE64607	exercise	0.041835	1.42051	5.59505	6.37613	10.5088		9.3399e-06	0.0502877	7.20914	3.87188	11.0307		3.50631e-05	0.193784	10.2167	2.08167	12.1045		19	221	t226	mice	lateral entorhinal cortex; 28 days running
	GSE43748	amphetamine	0.000120618	1.36089e-10	21.1351	8.07242	29.2074		0.00256509	7.21935e-05	2.74534	4.5403	7.283		3.109e-05	1.11116e-05	9.504	8.44887	17.9528		20	191	t195	rats	striatum; self admin
	GSE74677	chlorpyrifos	7.21935e-05	0.0073021	5.83503	1.41791	7.24557		0.000499886	0.0180636	3.408	4.5403	7.92974		0.157099	0.243512	4.45576	0.000688283	4.05584		21	114	t116	rats	hippocampus; 21 d treatment; low dose 10 mg
	GSE84185	fluoxetine	0.25791	1.82578	12.7561	0.664475	11.3369		0.184007	0.218824	4.68424	0.591283	4.87269		1.97933e-05	1.10444	11.0931	0.850181	10.8388		22	2	t2	mice	dentate gyrus
	GSE88736	cocaine	6.20797e-06	1.23077	5.26469	1.13156	5.16547		2.03572e-07	0.193067	10.534	0.862593	11.2035		2.29979e-06	0.932306	10.3146	0.932306	10.3146		23	152	t154	rats	nucleus accumbens; no enrichment both groups
	GSE7955	deltamethrin	4.03805e-06	0.0180332	8.8926	1.20859	10.0831		0.00117092	4.03805e-06	6.0645	1.64467	7.70799		6.24952e-07	0.133725	4.83483	2.64436	7.34546		24	104	t106	rats	cerebrocortex; 6 hrs after treatment; 1mg/kg
	GSE10748	D-serine 50 mg	0.000197542	1.21449e-08	14.2485	3.95359	18.2019		0.0052368	1.09659e-06	5.16762	2.59134	7.75373		0.00145592	2.24739e-08	7.69687	3.74109	11.4365		25	35	t35	rats	brain
	GSE81672	imipramine	0.0143846	0.0143846	2.87865	0.921703	3.77158		7.92228e-07	0.00100492	10.2072	0.600502	10.8067		1.61358e-06	0.0509182	10.3747	3.11842	13.4422		27	91	t93	mice	nucleus accumbens, responder
	GSE27532	desipramine	0.183464	1.04176	4.53993	1.24086	4.55557		0.026186	0.128445	4.53993	1.9591	6.3444		0.0443699	0.25124	0.704614	0.520139	0.929143		28	140	t142	mouse; low swim analgesia	hippocampus; 21 days ip
	GSE46717	methamphetamine	0.00511454	0.489413	11.7251	5.03113	16.2617		0.0279317	0.167465	3.69958	1.66894	5.17313		9.96055e-05	0.0300449	6.14603	2.95409	9.06997		29	189	t193	rats	nucleus accumbens; 1 dose and then one later dose
	GSE34451	streptozocin	0.000176264	7.96537e-11	10.2996	9.15136	19.4508		1.30185e-05	1.53087e-13	3.47594	4.39698	7.87292		0.0303966	6.76751e-10	5.48776	2.58179	8.03915		30	173	t175	rats	pfc
	GSE67755	haloperidol	0.0584483	0.00145924	3.96556	2.5052	6.41086		0.000925682	2.38369e-07	15.6007	6.51587	22.1157		3.56261e-06	0.445861	10.9492	0.49992	11.0033		31	123	t125	mice	whole brain
	GSE9798	corticosterone	3.99047e-05	0.000187186	25.39	4.50975	29.8995		0.00111996	0.0917884	11.5326	3.38218	14.8219		3.45456e-06	0.00385739	17.7021	2.48308	20.1813		32	49	t51	rats	cortex; 14 day treat
	GSE7955	deltamethrin	7.50227e-06	0.191431	6.7844	1.52854	8.1215		0.00368793	0.0768301	6.5401	3.06615	9.52572		0.00100488	1.86529	1.53118	1.05606	0.720957		33	103	t105	rats	cerebrocortex; 6 hrs after treatment; 100mg/kg
	GSE43748	methamphetamine	0.0307768	2.43201e-05	5.38566	4.74492	10.0998		0.0622451	5.50852e-07	1.31123	2.29746	3.54645		0.027747	0.000463002	3.57247	1.42909	4.97336		34	193	t197	rats	striatum; self admin
	GSE117758	dexamethasone	0.164347	1.66618e-08	3.0973	3.63588	6.56884		0.407799	1.27174e-05	0.657862	1.62568	1.87573		1.24942	2.25348e-05	0.450913	1.55331	0.75478		35	48	t48	mice	striatal neurons
	GSE29075	exercise	0.0158279	0.00111554	4.55276	4.55276	9.08857		0.0114768	0.07796	1.16867	3.16608	4.24532		0.0763892	0.000694937	4.96731	1.86317	6.7534		36	17	t17	old mice	hippocampus
	GSE5140	creatine	0.0330627	0.0250803	13.4978	3.37904	16.8187		0.35194	0.0694842	3.37904	1.66474	4.62235		0.0034097	0.03397	7.795	1.05259	8.81021		37	32	t32	mice	brain hemispheres
	GSE74676	chlorpyrifos	0.136666	1.83018e-11	1.89207	2.59134	4.34675		0.224216	4.23393e-05	0.444307	3.95359	4.17364		0.211748	1.11116e-05	2.36972	0.358015	2.51598		38	113	t115	rats	hippocampus; 21 d treatment; low dose 3 mg
	GSE83336	acetyl-L-carnitine	0.689497	0.000174967	1.88725	3.76886	4.96644		0.000283109	1.16073e-05	1.76127	2.74319	4.50417		0.0734206	1.95485e-05	0.993162	2.93484	3.85456		39	121	t123	rats; flinders	hippocampus; 7 days in water
	GSE48623	coral calcium hydride	0.364272	2.68012e-09	2.66964	0.256434	2.5618		0.325478	1.3376e-09	2.28655	0.722129	2.6832		0.0593946	0	4.78911	5.86935	10.5991		40	209	t214	rats	hippocampus
	GSE81672	imipramine	0.0405871	1.94498e-11	20.4412	4.73327	25.1339		0.0235708	5.45841e-06	4.73327	4.10128	8.81098		0.0103148	1.33891e-06	10.2447	3.2138	13.4482		41	90	t92	mice	nucleus accumbens, non responder
	GSE118670	fluoxetine	0.00147309	0.157308	18.8965	0.906965	19.6446		0.261345	0.0137594	3.56609	0.906965	4.19795		0.000505707	0.256727	12.6925	0.191293	12.6265		42	4	t4	mice	dentate gyrus
	GSE48955	fluoxetine	0.877962	0.0214558	3.53648	0.207055	2.84411		0.791734	0.382971	2.98873	0.173861	1.98788		0.0319956	0.00313814	4.96731	2.11592	7.0481		44	81	t83	c57 mice	striatium; 8 hrs after treatment
	GSE43375	levodopa	0.0337871	0.00106514	6.63269	2.29091	8.88875		0.0601685	0.00844748	3.6809	2.05534	5.66763		0.0140291	0.0760982	4.79753	2.99009	7.69749		45	212	t217	rats	striatum; both groups 6-OHDA
	GSE61326	vitamin D	0.000613846	4.2871e-10	2.6245	3.77958	6.40346		5.90781e-05	9.88821e-07	4.14955	3.96237	8.11186		0.0523578	0.00015874	3.21635	2.23355	5.39739		46	137	t139	rats	hippocampus; in diet
	GSE44456	alcoholic	0.00627082	0	0.00627082	18.4005	18.4005		0.209615	1.7226e-07	0.0444067	3.86081	3.6956		2.30228	0.000556211	2.83662e-05	0.0410858	-2.26172		47	61	t63	humans	hippocampus
	GSE38465	exercise	0.0214263	0.357879	1.40261	2.62567	3.64897		0.409336	0.0598325	0.113174	1.40261	1.04662		0.983452	0.237376	3.0109	3.16843	4.9585		48	27	t27	SAMP8 mice	cortex; exercised v sedentary
	GSE30305	methamphetamine 12d	0.0366934	0.203802	5.66776	1.15809	6.58536		0.170999	0.240713	1.74739	1.15809	2.49377		0.0610213	0.0610213	3.62004	0.706458	4.20446		49	43	t43	mice	striatum
	GSE47541	venlafaxine	0.0037959	0.0504939	12.9323	1.33942	14.2174		0.23571	0.375514	5.02949	0.0606732	4.47894		0.0638619	0.632003	9.31827	0.00120269	8.62361		50	77	t79	rats dark agouti	frontal cortex
	GSE64607	exercise	0.0913347	2.64343	1.4486	0.231167	-1.055		0.00304036	1.08082	1.87915	0.299933	1.09523		0.0524751	2.20807	2.20807	0.00133575	-0.0511393		51	217	t222	mice	dentate gyrus; 14 days running
	GSE39980	zonisamide	4.73462e-05	1.10827e-07	6.68051	1.50289	8.18335		8.22092e-05	2.10926e-06	1.62158	2.1465	3.768		0.044456	1.66053e-09	3.18596	3.34668	6.48818		52	213	t218	rats	striatum; lesioned side; all with 6-OHDA; both with Ldopa
	GSE110298	exercise	7.8826e-09	3.22523e-07	0.538241	4.70726	5.2455		7.4213e-07	0.000100395	4.93741	6.96745	11.9048		0.000246649	1.65548e-05	7.53102	12.2923	19.8231		53	163	t165	humans	hippocampus; moderate v low activity in elderly
	GSE81672	imipramine	0.0351079	0.00371618	2.69166	1.31951	3.97234		0.0107874	1.96934e-06	1.80532	2.53089	4.32542		0.00246164	0.0120218	6.68137	3.97556	10.6424		54	86	t88	mice	pfc, non responders
	GSE88726	levodopa	0.248753	0.0118807	5.12543e-06	1.62663	1.366		1.74776	9.03328e-05	0.000616341	1.62663	-0.120601		1.4573	0.419945	0.00345093	6.77279	4.89899		55	204	t209	rats	substantia nigra; both groups with 6-OHDA lesion
	GSE7955	deltamethrin	0.00117092	1.36338e-05	6.7844	0.847873	7.63109		0.0393359	2.18604e-09	3.23411	1.41715	4.61193		0.00549544	8.11332e-05	2.93682	3.91178	6.84303		56	105	t107	rats	cerebrocortex; 6 hrs after treatment; 3mg/kg
	GSE7955	permethrin	0.000120283	0.500228	5.60641	0.191431	5.29749		4.22145e-05	0.000197012	5.38398	1.11139	6.49512		5.05226e-05	0.89429	7.69398	0.402464	7.2021		57	101	t103	rats	cerebrocortex; 6 hrs after treatment; 10mg/kg
	GSE42805	cocaine	7.86085e-07	0.000409201	8.88084	2.30897	11.1894		0.00164699	0.699839	9.48379	2.15906	10.9414		4.34224e-05	0.246148	8.21822	2.81916	10.7912		58	148	t150	mice	nucleus accumbens; 1 wk 20mg day;
	GSE43261	fluoxetine	0.0250803	2.36525	14.587	0.460974	12.6576		0.0187296	0.589386	5.47616	0.737881	5.60593		0.22235	3.8731	5.666	0.0533379	1.62389		59	7	t7	mice	ventral dentate gyrus
	GSE78281	dexamethasone	0.361546	0.0487984	0.000900699	2.46499	2.05554		0.198084	0.0044868	0.167096	2.16933	2.13385		1.35727	0.406659	0.211698	0.910904	-0.641324		60	107	t109	mice	striatal neurons; 4 hrs treat
	GSE50427	alcohol; 20 days	0.0254379	1.56243	15.2676	0.493227	14.1729		0.151167	6.0819	4.93705	0.179997	-1.11602		0.00135864	3.00689	12.9759	0.0535085	10.0212		61	60	t62	mice	cortex
	GSE140162	lidocaine	6.11452	6.59565	0.0166253	3.08192	-9.61162		2.16279	2.30404	0.0590426	1.10819	-3.2996		0.64969	5.2775	0.000432943	0.339011	-5.58775		62	240	t245	rats	dorsal root ganglia neurons
	GSE70255	resveratrol	0.00583226	0.384838	48.1116	3.85445	51.5753		0.0254193	1.83427	14.8822	7.77673	20.7992		1.29763e-06	0.8498	11.5246	0.0784953	10.7533		63	12	t12	primates	cortex; high fat diet with/without RES
	GSE109055	nicotinamide riboside	0.00917447	0.188605	4.28869	1.23261	5.32352		0.532876	0.0536052	0.929756	1.58484	1.92811		0.631623	0.0174055	3.45904	1.39308	4.20309		64	182	t186	mice normal	cortex
	GSE64607	exercise	1.5527	1.6498	3.97864	0.289428	1.06557		0.324069	0.764369	3.82036	0.490208	3.22213		5.38341e-06	0.436371	4.76643	0.903334	5.23339		65	216	t221	mice	dentate gyrus; 7 days running
	GSE30305	heroin 12d	1.05642	0.076408	0.627939	0.703114	0.198222		1.15809	0.0475105	1.49546	1.05642	1.34628		0.933488	0.153794	0.109082	0.933488	-0.0447125		66	42	t42	mice	striatum
	GSE78281	aldosterone	0.0381483	0.139696	7.66008e-05	0.81987	0.642103		0.198084	0.00308987	0.00639888	0.904635	0.709859		0.211698	0.112043	0.156247	1.35727	1.18977		67	106	t108	mice	striatal neurons; 4 hrs treat
	GSE87823	heroin	4.10392e-05	1.11053e-10	14.158	8.94038	23.0983		0.160669	8.16879e-08	1.34273	0.807924	1.98998		0.00147568	8.93211e-05	46.8912	1.34796	48.2376		68	129	t131	humans	nucleus accumbens; users v control
	GSE6512	clozapine	0.186855	0.682461	6.19052	2.17522	7.49642		0.0293781	0.241746	2.80456	2.54233	5.07576		0.000948827	2.09	6.28681	0.048955	4.24482		69	154	t156	mice	brain; 4 wks
	GSE43261	fluoxetine	0.157308	2.52119	16.485	0.261345	14.0679		0.130359	0.819824	6.20144	0.404088	5.65535		0.138542	2.28859	8.31258	0.03397	5.91942		70	161	t163	mice	ventral dentate gyrus; only responder with fluox
	GSE64607	AICAR	0.40723	0.225975	0.110266	0.55204	0.0291012		0.0937734	0.0022281	1.6297	3.25842	4.79211		0.0127524	0.243792	1.25373	1.60066	2.59784		71	223	t228	mice	dentate gyrus; 14 days treatment
	GSE81672	ketamine	0.386389	0.122602	0.386389	1.6199	1.4973		0.876478	0.0171162	0.00083314	0.966877	0.074116		0.625032	0.00414723	0.1266	2.06208	1.5595		72	67	t69	mice	hippocampus, non responder
	GSE16171	estrogen	0.000290241	0.00420162	0.49709	2.40644	2.89904		0.288485	0.00168098	0.149279	0.85151	0.710623		1.166	0.00201845	0.0381491	5.07608	3.94621		73	110	t112	rhesus monkey	dorsal raphe; 1 month treat v. ovx
	GSE39697	exercise	0.0151244	0.122008	11.7548	1.01961	12.6372		0.272992	0.518925	1.83955	0.624798	1.67243		8.54075e-07	0.310447	11.9927	1.57626	13.2585		74	26	t26	mice	inner layer hippocampus
	GSE118670	fluoxetine	0.819824	0.522708	0.000219752	1.66474	0.322426		0.460974	0.157308	0.0549899	0.737881	0.174589		3.02643	1.3369	0.0119696	0.734079	-3.61728		75	5	t5	mice	pfc
	GSE78281	progesterone	0.00639888	1.40361	0.0294213	0.595016	-0.785567		0.00308987	0.0223701	0.529694	0.413053	0.917287		0.0420583	0.318423	0.156247	1.16626	0.962023		76	108	t110	mice	striatal neurons; 4 hrs treat
	GSE48955	haloperidol	0.14459	1.3894	5.45685	1.0664	4.98927		0.207055	0.0619483	2.48832	1.50788	3.72719		0.368569	0.247279	2.52801	0.523593	2.43576		77	127	t129	c57 mice	striatium; 8 hrs after treatment
	GSE47541	MDMA	0.0606732	1.33942	7.48232	1.82966	7.91188		0.0417018	0.0341678	4.66869	0.935665	5.52848		0.000323136	1.15898	10.5624	0.119085	9.52222		78	177	t179	rats	hippocampus
	GSE73799	memantine	0.899597	1.91763	1.15932	1.91763	0.259723		0.14416	0.551375	1.45806	2.04349	2.80601		0.0165879	1.13585	3.08183	0.901941	2.83133		79	233	t238	mice	striatium; 8 hrs after treatment
	GSE58484	cyclophosphamide	0.130359	1.49722e-07	1.30814	0.819824	1.99761		0.589386	2.25232e-05	1.19991	1.66474	2.27524		0.294556	0.000210229	0.665061	0.884771	1.25507		80	175	t177	mice	cortex; both groups tbi
	GSE43261	fluoxetine	0.157308	0.589386	15.3339	1.19991	15.7871		0.304407	0.130359	3.75825	0.906965	4.23044		0.03397	3.69513	7.54222	0.191293	4.00441		81	160	t162	mice	dorsal dentate gyrus; only responder with fluox
	GSE63748	cocaine	0.149967	3.09158e-06	2.60741	4.89619	7.35363		0.212649	0.0093995	0.031318	4.05304	3.86231		0.49425	1.42561e-06	1.78244	2.28851	3.5767		82	149	t151	mice	nucleus accumbens
	GSE25829	fasudil	2.4486	1.01326	3.58887	2.57839	2.7054		0.731726	0.0796668	3.43362	1.17505	3.79727		0.044675	0.100775	7.04223	0.841137	7.73792		83	226	t231	mice	primary cell culture of astrocytes; 24 hr treat
	GSE60013	estradiol	0.190426	2.50339	0.830001	0.0698944	-1.79392		0.100619	1.24291	1.15243	0.119294	-0.0718046		0.376051	1.09809	1.44742	0.180252	0.153534		84	38	t38	rats	dentate gyrus
	GSE38223	methamphetamine	0.387172	1.60014e-08	9.38138	0.387172	9.38138		0.300019	0.000235556	3.35743	0.0354825	3.09266		0.00278896	1.28256e-14	3.88512	2.95409	6.83642		85	198	t202	rats	dorsal striatum; self admin 8days
	GSE102849	bisphenol a	0.903312	0.0192705	2.50346	0.223493	1.80437		0.404096	0.010303	2.6632	0.0257167	2.27451		0.0629102	0.0629102	0.8525	0.518476	1.24516		86	159	t161	mice	hippocampus; in diet
	GSE109445	fluoxetine	2.96459	1.69287	2.64916	0.00440737	-2.00389		0.319327	2.80455	5.46164	0.000959708	2.33873		0.134677	5.44595	0.798395	0.182645	-4.59959		87	134	t136	rats	hippocampus; chronic stress; then 7 d treatment
	GSE26836	amitriptyline	0.00114513	0.124308	10.3939	1.49698	11.7655		0.00226212	0.013028	5.01003	1.12635	6.12109		0.00990586	1.40094	2.11194	0.211176	0.912277		88	85	t87	3xTg mice	cortex; 4 month in water
	GSE43261	fluoxetine	0.404088	2.21457	12.4466	0.906965	10.7349		0.404088	0.589386	5.95486	0.404088	5.36547		0.0533379	5.23812	5.666	0.381057	0.755598		89	6	t6	mice	dorsal dentate gyrus; responder and resistant together
	GSE68949	thyroid hormone	0.192493	3.96649	3.22796	0.192493	-0.738522		0.305863	0.305863	1.06363	0.112329	0.56423		0.652773	1.95282	1.20142	0.719046	-0.685128		90	73	t75	mice	neurons from neocortex; 24 hr exposure; gestat day 17
	GSE31430	zinc	0.0940833	1.2925e-07	1.20928	2.59134	3.70654		0.392237	0.00256509	0.0940833	1.52934	1.22862		0.55919	2.13556e-10	0.211748	3.40789	3.06045		91	145	t147	rats	diencephalon; higher zinc relative to low zinc 10 days
	GSE109055	nicotinamide riboside	0.00642786	0.00195911	2.30717e-10	0.0855212	0.0771342		0.00642786	0.0536052	0.000295433	0.068158	0.00842039		3.29035	0.0579036	1.27809e-07	0.568463	-2.77979		92	181	t185	mice; AD model	cortex
	GSE4083	diethylstilbestrol	0.0605029	1.51262	0.91941	1.51262	0.858907		0.0130609	0.219597	0.33804	0.552488	0.65787		0.0519479	2.76437	0.310167	0.395404	-2.11075		93	40	t40	rats	anterior pituitary
	GSE15774	morphine	0.293522	3.17446e-06	5.36064	6.07425	11.1414		0.794465	0.0411803	1.49807	2.15777	2.82019		0.0342644	0.00359889	2.50538	1.61896	4.08648		94	131	t133	mice	striatum; 8 hrs
	GSE10748	D-serine 500 mg	0.0622451	1.36766e-05	0.0307768	1.20928	1.1778		0.344309	0.000197542	0.0307768	1.31123	0.997502		0.358015	0.00403156	0.000463002	2.23777	1.87618		95	162	t164	rats	brain
	GSE48955	imipramine	1.27634	0.14459	0.564492	0.00817354	-0.84826		0.710782	0.119015	1.27634	0.0968915	0.54343		0.01479	0.247279	0.862809	0.786607	1.38735		96	82	t84	c57 mice	striatium; 8 hrs after treatment
	GSE32536	pioglitazone	0.00490826	2.06917	12.7928	3.37904	14.0977		0.0330627	0.99934	3.02035	1.30814	3.29609		0.0266565	5.666	2.42739	1.3369	-1.92837		97	116	t118	mice; 3xTg-ad model	hippocampus; in diet for 14 weeks
	GSE18055	trichostatin A	0.300413	2.43201e-05	2.02247	2.59134	4.31337		0.162504	0.00175032	0.0940833	2.02247	1.95229		1.14391	0.000688283	3.09089	0.749096	2.69539		98	98	t100	rats	anterior cingulate; TSA plus cocaine
	GSE32536	pioglitazone	0.00473585	2.34667	13.0926	3.35603	14.0972		0.0321787	1.08544	2.99882	1.29524	3.17645		0.0200688	5.63525	2.40866	1.32389	-1.92276		99	50	t52	mice	hippocampus; 14 week in AZ model
	GSE78280	mophine chronic	0.382007	0.331306	2.4851	0.876282	2.64807		0.144112	0.243682	0.563237	0.709319	0.884761		1.11478	0.246431	2.11245	0.0922007	0.843435		100	41	t41	mice	striatum
	GSE42789	alcohol chon. intermitant	0.0347972	0.181711	1.50854	1.41526	2.70728		0.207333	0.181711	0.207333	0.667989	0.486278		0.107553	0.0278256	1.5661	0.363102	1.79382		101	55	t57	mice	pfc
	GSE93918	clozapine	1.05765	1.61029	5.34176	0.0820698	2.7559		0.386518	0.33628	1.48927	1.86806	2.63453		0.569293	0.0496987	5.69958	0.179637	5.26022		102	201	t205	mice; transgenic	pfc; chronic
	GSE20219	pioglitazone	0.0393939	2.19532e-09	0.695792	0.300413	0.956812		0.076929	1.09659e-06	0.695792	0.626288	1.24515		0.182987	1.08919e-08	0.402937	8.44887	8.66882		103	117	t119	rats	hippocampus; young rats; treat 4 months
	GSE20219	pioglitazone	0.0381884	2.00808e-09	0.685683	0.294718	0.942212		0.0748698	1.01874e-06	0.685683	0.616859	1.22767		0.153261	9.9171e-09	0.395404	8.65739	8.89953		104	51	t53	rats	hippocampus; young rats
	GSE73799	ketamine	0.286034	0.710782	1.89576	1.0664	1.96534		0.332179	0.0286104	2.03584	0.332179	2.00723		0.01479	1.62804	0.714633	1.21055	0.282352		105	63	t65	mice	striatium; 8 hrs after treatment
	GSE47541	MDMA	0.0275762	2.92832	5.02265	1.08417	3.15092		0.559819	0.862716	0.671257	0.0719627	-0.679316		0.257179	6.43811	1.67999	0.000866899	-5.01443		106	176	t178	rats	frontal cortex
	GSE48365	cocaine	0.178172	0.0221149	0.0126786	0.279925	0.0923167		0.468049	0.0221149	0.0286338	0.875464	0.413934		0.431351	4.57791e-05	0.0787607	1.99367	1.64104		107	165	t167	mice	nucleus accumbens
	GSE15774	nicotine	0.390157	0.000215117	4.06451	1.87817	5.55231		0.794465	0.0317022	1.61952	0.879392	1.67274		0.0210292	0.0342644	6.64238	0.421136	7.00823		108	132	t134	mice	striatum; 8 hrs
	GSE39980	zonisamide & levodopa	1.10827e-07	1.05101e-06	1.62158	0.465196	2.08677		0.0014361	8.22092e-05	0.409796	0.312236	0.720513		0.416658	0.00549226	0.370152	1.37414	1.32214		109	214	t219	rats	striatum; lesioned side; all with 6-OHDA
	GSE63943	SAHA	0.0198084	0.00162687	9.79217	3.01819	12.7889		0.026401	0.667128	1.31318	2.84745	3.4671		0.00500154	0.0345893	2.83038	0.658622	3.44941		110	236	t241	APP/PS1 mice	hippocampus; 10 months
	GSE124355	celastrol	0.0288615	5.68953e-15	0.50808	0.446483	0.925702		0.120873	3.34548e-06	0.0790534	0.723701	0.681878		0.0159516	1.35826e-13	0.608794	7.87888	8.47172		111	30	t30	mice	hypothalamus; db mice
	GSE74382	levodopa	0.172321	5.95665e-06	1.03762	1.55307	2.41837		0.0957362	0.0687659	1.11514	1.36776	2.3184		0.116732	2.09782e-05	1.50689	0.506198	1.89634		112	206	t211	rats	dorsal striatum; both sham lesioned; both ppx conditioned
	GSE81672	imipramine	0.80116	0.0313493	2.94706e-07	1.63545	0.802941		1.39514	0.0176649	0.000545827	1.39514	-0.017119		3.40041	0.0889263	2.52848e-05	1.47987	-2.00944		113	87	t89	mice	pfc, responder
	GSE78281	estradiol 4 hrs	0.194969	0.31009	0.0218126	0.895769	0.412524		0.407799	0.000868023	0.0477397	1.28259	0.92166		0.208616	0.0510756	0.314299	2.01738	2.07198		114	37	t37	mice	primary neurons from striatum
	GSE130099	insulin intranasal	0.408836	0.029902	0.935963	0.0232716	0.520497		0.029902	0.000155393	1.02101	0.127642	1.1186		0.803839	0.126949	0.367369	0.0437787	-0.51964		115	120	t122	rats	hippocampus; old rats; 3 mo treatment
	GSE42789	alcohol chronic	0.103002	0.103002	8.60863	0.186113	8.58874		0.0617325	0.577546	2.10709	0.0179458	1.48576		0.213134	1.18365	3.25662	0.0335182	1.89336		116	54	t56	mice	pfc
	GSE62194	nicotinamide riboside	1.24086	5.64177	2.09646	0.338971	-4.4472		0.183464	0.780476	3.37505	1.04176	3.45286		0.11655	0.924676	4.02888	0.00547757	2.99313		117	186	t190	WT mice	cerebellum; injection of NR; younger mice
	GSE47541	MDMA	0.0341678	0.0277649	0.0341678	0.510517	0.482752		0.375514	0.00860781	1.25181	0.181577	1.04927		0.93855	0.871228	0.229859	0.0753044	-1.50461		118	178	t180	rats	dorsal raphe
	GSE74382	levodopa	0.0591551	0.215336	0.766224	0.960361	1.45209		0.892663	0.215336	1.70788	1.03108	1.63096		1.88746	0.225704	0.689182	0.139715	-1.28426		119	205	t210	rats	dorsal striatum; both sham lesioned both saline conditioned
	GSE15774	heroin	0.151282	0.6399	1.87817	0.714651	1.80164		0.180898	0.102687	0.570153	0.214349	0.500918		0.0269979	1.02701	1.50958	0.218891	0.674462		120	130	t132	mice	striatum; 8 hrs
	GSE20219	pioglitazone	0.769821	6.03056e-08	0.0498085	0.076929	-0.643083		1.89207	0.00175032	0.00256509	0.561251	-1.33		1.75104	1.11116e-05	0.402937	1.75104	0.402926		121	118	t120	rats	hippocampus; old rats; treat 4 months
	GSE20219	pioglitazone	0.759017	5.5593e-08	0.0381884	0.0748698	-0.645959		1.87301	0.00245078	0.00353713	0.552488	-1.31944		1.73154	1.03321e-05	0.395404	1.96514	0.628991		122	52	t54	rats	hippocampus; old rats
	GSE47798	estradiol 24 hrs	2.34667	0.000209619	1.4081	0.988469	0.0496885		0.454464	0.000907216	0.581697	2.05204	2.17836		1.0414	4.69211e-05	0.1603	3.00508	2.12394		123	36	t36	mice	hypothalamus
	GSE43748	methylphenidate	0.0073021	0.695792	0.191629	0.848422	0.336956		0.444307	2.02247	0.0180636	1.11204	-1.33667		0.618675	0.974027	0.278403	1.53231	0.218012		124	197	t201	rats	striatum; self admin
	GSE15774	methamphetamine	0.214349	1.16522	0.0132006	0.445372	-0.920994		0.879392	0.390157	0.0527486	0.879392	-0.337409		0.161349	0.11549	0.0430097	0.472497	0.238668		125	199	t203	mice	striatum; 8 hrs
	GSE62194	nicotinamide riboside	0.703223	0.00177087	4.53993	1.24086	5.0758		0.630815	0.862623	2.23884	1.46009	2.2055		0.218364	0.466309	4.02888	0.25124	3.59545		126	184	t188	WT mice	cerebellum; injection of NR; older mice
	GSE67723	risperidone	0.28505	0.961894	0.0483939	0.28505	-0.9135		0.81308	0.744288	0.00277082	0.407424	-1.14717		1.17363	0.0393712	0.0393712	0.0570493	-1.11658		127	248	t254	mice	striatum; AJ strain; 3 days treat
	GSE26836	amitriptyline	0.036332	0.0141639	2.00568	0.538107	2.49329		0.113144	0.0291473	1.09153	0.0548868	1.00412		1.15412	0.0632564	0.791814	1.07507	0.64951		128	84	t86	3xTg mice	hippocampus; 4 month in water
	GSE48954	risperidone	1.06784	2.18834	2.76176	2.61173	2.11731		0.897126	0.434594	1.06784	0.743843	0.479966		0.00161255	0.532608	3.91299	0.388796	3.76756		129	247	t253	mice	striatum; 8 hrs treat
	GSE84249	corticosterone	1.42624	0.344644	0.00111669	0.445257	-1.32451		1.65566	0.0492248	0.00708804	0.0762885	-1.62151		0.816733	2.46311	0.0835379	0.0188664	-3.17744		130	142	t144	rats	hippocampus, after adrenal cort or no cort
	GSE15129	QH2	0.0847844	2.13386e-05	0.000209619	0.104653	0.0200568		0.454464	0.000209619	0.0181795	0.256971	-0.179523		4.03	0.000732347	0.00160023	2.13677	-1.89237		131	21	t21	mice.SAMP1	brain
	GSE9751	chlorpyrifos	2.87492	0.000307112	4.34444e-06	0.509875	-2.36535		1.41277	1.24595e-05	5.3826e-05	2.73141	1.31868		0.0693259	1.49089e-07	0.370859	4.89745	5.19898		132	115	t117	rats	frontal cortex, 96 hrs; exp A multiple doses 1-10mg; other doses available; overall low p
	GSE43748	methylphenidate	0.0237374	0.561251	0.076929	0.224216	-0.283844		0.076929	0.561251	0.136666	0.344309	-0.157205		0.00743654	0.451389	0.503449	1.98619	2.03081		133	196	t200	rats	cortex; self admin
	GSE126996	exercise	0.152052	3.14311	0.0814589	0.0294289	-3.18427		0.101499	0.671507	0.218303	0.927973	0.37327		1.93579	2.77088	0.165485	0.140153	-4.40103		134	23	t23	mice.c57	cerebellum
	GSE41184	1,25-dihydroxyvitamin d3	0.0811036	4.41402	0.0304649	0.523872	-3.94079		0.0193462	0.760996	0.234949	1.40679	0.861395		1.17673	1.79538	2.42207e-05	0.19245	-2.77964		135	225	t230	mice	primary mixed neuron-glial cells culture
	GSE56780	valproic acid	0.00636278	0.0248384	3.80159e-07	1.85379	1.82259		0.304357	0.0193741	0.000234124	0.666615	0.343118		2.89108	0.0354405	1.63154e-08	2.62061	-0.305913		136	232	t237	MECP2 KO mice	half brain
	GSE80638	nicotine	0.0683358	0.00283666	0.0843068	0.281746	0.29488		0.0339489	0.00193299	0.208067	0.148942	0.321127		0.546202	6.9364e-05	0.0259387	0.734088	0.213755		137	169	t171	rats	cerebellum neuron cultures; 16 days
	GSE130098	insulin intranasal	0.516703	0.000248299	0.00132895	0.0179588	-0.497664		0.00754124	0.000594138	0.0039414	0.0593819	0.055188		2.49589	0.00857418	5.85842e-08	1.88751	-0.616956		138	119	t121	rats	hippocampus; young rats; 3 mo treatment
	GSE81672	imipramine	1.27682	0.0174117	0.00085353	0.640963	-0.652414		3.32308	0.12404	0.0044971	0.213182	-3.22944		1.93597	0.0383339	0.0029552	1.47512	-0.496224		139	89	t91	mice	hippocampus, responder
	GSE62194	nicotinamide riboside	2.23884	0.154216	1.46009	0.00779932	-0.925164		1.1388	0.500281	1.04176	0.128445	-0.468883		0.0355497	0.704614	2.72719	1.27517	3.2622		140	185	t189	Csbm mice	cerebellum; injection of NR; younger mice
	GSE62194	nicotinamide riboside	0.703223	3.55709	4.13235	0.56319	0.435231		1.34796	4.33375	0.703223	0.0864703	-4.89201		0.0171343	6.02298	1.18135	0.11655	-4.74221		141	183	t187	Csbm mice	cerebellum; injection of NR; older mice
	GSE34451	streptozocin	0.140864	0.0336001	0.0809223	0.302462	0.208919		0.0809223	0.0660095	0.00852564	0.0809223	-0.0574838		0.811573	0.811573	0.0572375	1.94287	0.376964		142	174	t176	rats	striatum
	GSE107725	estradiol	0.307772	0.725449	0.488255	0.23722	-0.307746		0.599507	0.794053	0.942726	0.178697	-0.272137		1.98293	0.772547	1.21094	0.0992449	-1.44529		143	39	t39	rats	dentate gyrus; both groups had seizures
	GSE48955	buproprion	1.0664	4.1309	0.0375578	1.89576	-3.26399		0.564492	0.791734	0.14459	1.27634	0.0646994		0.58318	6.03987	0.0404135	0.0111507	-6.57149		144	80	t82	c57 mice	striatium; 8 hrs after treatment
	GSE64702	rapamycin	0.010228	0.000477963	0.0409659	0.891242	0.921501		0.00528129	0.000477963	0.0245354	2.7082	2.72697		0.536977	0.000602161	0.30153	0.23107	-0.00497905		145	227	t232	mice	cerebellum; both groups infected with saline
	GSE8162	alpha tocopherol; vit. E	0.304407	0.0549899	0.522708	1.79424	1.95755		0.737881	0.0429415	0.0866995	2.52119	1.82706		0.600198	0.0034097	0.381057	0.191293	-0.0312586		146	111	t113	mice	neocortex; 30 month old
	GSE126996	exercise	0.101499	1.85707	5.64261e-06	0.00566191	-1.9529		0.0115775	0.596909	0.183095	0.257892	-0.167499		2.62055	1.93579	2.62356e-05	0.00108454	-4.55522		147	24	t24	mice.b6.stau2	cerebellum
	GSE44868	trichostatin A	3.6354	0.172146	2.255e-06	1.42115	-2.3864		3.6354	0.075573	0.00340146	1.30457	-2.403		0.375718	0.25172	6.67119e-05	1.90227	1.2749		148	96	t98	mice	hippocampus, TSA 30 min
	GSE64702	rapamycin	0.808918	0.00528129	9.38678e-08	0.467387	-0.346813		0.273931	0.00528129	0.013898	0.201436	-0.0638786		1.93633	0.0199556	9.54588e-07	0.385173	-1.57111		149	228	t233	mice	right hemisphere; both groups infected with saline
	GSE15129	QH2	0.0678743	0.00215952	7.02629e-05	0.896753	0.826789		0.256971	0.0321787	0.000349439	0.515617	0.226817		2.5512	0.000200393	8.23541e-07	3.32944	0.778041		150	20	t20	mice.SAMP1	brain
	GSE73627	alcohol	1.38535e-05	1.38535e-05	5.90442	7.59032	13.4947		0.054772	0.565148	0.450163	1.19778	1.02802		0.0047093	0.0545778	4.52563	0.585583	5.05192		151	195	t199	rats	nucleus accumbens; excess ethanol
	GSE15129	enzymeQ10	0.000907216	0.29953	5.58275e-10	0.398142	0.0977041		0.0678743	0.728955	0.00141455	1.52626	0.730849		3.67112	0.725209	4.33947e-16	3.67112	-0.725209		152	18	t18	mice.SAMP1	brain
	GSE7762	morphine 5 days	2.99882	0.00215952	0.0243772	0.581697	-2.39491		1.77854	0.00322994	0.00961665	0.454464	-1.31769		1.88248	0.000313929	0.0004835	0.592432	-1.28988		153	44	t44	mice.129	striatum
	GSE41018	rapamycin	0.98612	0.2063	0.126968	0.0270082	-1.03844		3.22557	0.348143	0.0323254	0.144241	-3.39715		0.858642	1.47849	0.0139911	0.363327	-1.95981		154	229	t234	mice	brain; 25 month; control n=2
	GSE71527	desipramine	1.66102	0.901125	0.0410983	0.00307288	-2.51797		0.516836	0.731886	0.655087	0.126816	-0.466819		0.395849	1.57805	0.146483	0.34972	-1.4777		155	138	t140	mouse; wt	striatum;
	GSE78281	testosterone	0.407509	0.811092	6.74225e-06	0.356491	-0.862103		0.811092	0.0752766	0.00619821	0.811092	-0.0690784		1.55224	0.275437	0.00352182	0.901796	-0.922362		156	143	t145	mice	primary neurons; 4 hours treatment
	GSE47541	venlafaxine	0.157378	1.00697	0.0109978	0.298948	-0.854402		0.0603183	0.234722	0.0852506	0.613945	0.404155		0.321544	1.15526	0.136323	0.5277	-0.812785		157	78	t80	rats dark agouti	hippocampus
	GSE7762	morphine 5 days	1.18769	0.454464	0.0847844	0.0181795	-1.53919		0.728955	0.104653	0.104653	0.29953	-0.429424		2.40866	0.330737	0.218455	0.475999	-2.04495		158	45	t45	mice.c57	striatum
	GSE18055	trichostatin A	0.300413	2.13222e-06	2.43201e-05	0.695792	0.395401		0.561251	2.70131e-07	0.000773011	1.31123	0.750753		4.27109	1.8742e-05	6.28163e-07	3.09089	-1.18022		159	99	t101	rats	nucleus accumbens; TSA plus cocaine
	GSE15129	enzymeQ10	0.398142	0.000122829	0.00141455	0.127739	-0.269111		2.05204	0.000569351	0.00322994	0.18454	-1.86484		1.22536	0.0004835	0.00634741	3.67112	2.45162		160	19	t19	mice.SAMP1	brain
	GSE111925	methamphetamine	0.0285482	0.512435	2.85539e-07	0.65266	0.111677		0.0285482	1.4296	0.0285482	1.09707	-0.332528		1.5694	1.15751	0.000117383	1.45973	-1.26707		161	188	t192	mice	brain; tat-
	GSE15774	ethanol	0.445372	0.066677	0.390157	3.67206	3.55017		2.15777	0.390157	0.102687	1.16522	-1.28002		0.289288	0.788341	0.373543	0.218891	-0.485194		162	133	t135	mice	striatum; 8 hrs
	GSE88736	cocaine	0.106032	2.27644	1.28936	0.00622572	-1.08688		0.152753	0.180929	0.106032	0.0021107	-0.225539		0.513369	0.367796	0.412842	0.32612	-0.142203		163	151	t153	rats	nucleus accumbens; enrichment both groups
	GSE64607	exercise	1.52997	10.9951	0.00379978	0.250455	-12.2708		0.813202	1.02258	1.09887	1.17845	0.44154		0.195889	4.34694	0.338509	0.0330916	-4.17122		164	220	t225	mice	lateral entorhinal cortex; 14 days running
	GSE73018	ethanol; 1 wk	0.148401	8.26808e-07	0.00143407	0.436649	0.289681		0.051883	3.42444e-06	7.57439e-05	0.0817524	0.0299418		1.26066	0.00106934	0.000127967	1.56969	0.30809		165	74	t76	mice	neurons; cytosolic
	GSE34451	streptozocin	0.44307	0.835365	0.00852564	0.0809223	-1.18899		0.0336001	0.915904	0.0201957	0.345445	-0.583863		0.31947	0.0834631	0.000896414	1.60706	1.20503		166	172	t174	rats	hippocampus
	GSE74382	levodopa	0.893945	6.53311	0.349853	0.00115783	-7.07604		1.4732	5.14015	0.189573	0.000278997	-6.4235		1.69797	2.00254	0.300576	0.0119441	-3.38799		167	208	t213	rats	dorsal striatum; both lesioned; both saline conditioned
	GSE81672	ketamine	1.50585	1.06897	0.000114451	0.250769	-2.32394		0.796626	0.150026	0.0044971	1.27682	0.334664		2.32113	0.271311	0.0138224	1.47038	-1.10824		168	65	t67	mice	pfc, non responders
	GSE77569	bexorotene	0.882086	7.63902	0.000927713	0.000927713	-8.51925		0.0530994	0.215373	0.717004	0.0414677	0.49		0.471943	3.97209	0.864789	0.0526265	-3.52662		169	171	t173	mice AD model	cortex
	GSE57823	THC	0.791734	5.22335	6.6979	0.0286104	0.711429		1.89576	3.72947	0.791734	0.0485758	-4.78491		0.284134	3.47017	1.30835	0.01479	-2.43117		170	180	t184	mice	hippocampus; younger mice
	GSE7762	morphine 5 days	1.09698	0.0137594	0.157308	0.404088	-0.549345		1.30814	0.0033528	0.661087	0.522708	-0.127699		1.44043	0.042799	0.00893049	1.14299	-0.331309		171	46	t46	mice.dba	striatum
	GSE43375	high frequency stimulation; subthalamic nucleus	0.277532	0.913732	0.0969188	0.0969188	-0.997426		0.612277	1.65061	0.00749714	0.0706277	-2.18476		1.46298	2.45304	0.030418	0.00566137	-3.87994		172	210	t215	rats	striatum; both groups 6-OHDA
	GSE6388	nicotine	0.163014	2.17522	0.0237521	0.425325	-1.88915		0.272992	1.26203	0.0190382	0.213065	-1.30292		1.48333	0.56449	0.000167639	0.018091	-2.02956		174	168	t170	mice	hippocampus; d30; young; ip daily treat
	GSE16171	progesterone	0.49709	2.93827	0.128702	0.922294	-2.38436		1.51527	1.0742	0.0197561	0.659472	-1.91025		3.03539	4.15998	0.000220878	0.651677	-6.54347		175	109	t111	rhesus monkey	dorsal raphe; 1 month treat v. ovx
	GSE81672	imipramine	0.750722	1.21451	0.36148	0.673458	-0.930291		4.58767	1.80952	0.00108688	0.163576	-6.23252		1.04501	0.481637	0.0165013	0.257582	-1.25256		176	88	t90	mice	hippocampus, non responder
	GSE111925	methamphetamine	0.814126	0.00376202	0.292906	0.00553231	-0.519449		0.902969	0.00553231	0.0376344	0.00553231	-0.865334		0.052696	0.0153739	0.338096	5.31647	5.5865		177	187	t191	mice	brain; tat+
	GSE47541	venlafaxine	0.336404	1.08692	0.0141385	0.30012	-1.10906		0.865097	0.336404	0.0277649	0.158117	-1.01562		0.258552	1.99064	0.32315	0.00162984	-1.92441		178	79	t81	rats dark agouti	dorsal raphe
	GSE11291	resveratrol	0.0187296	0.522708	7.78059	2.52119	9.76034		0.0429415	8.06014	2.06917	0.261345	-5.77257		0.00657205	4.82697	5.23812	0.00240195	0.406982		179	13	t13	mice	neocortex; resveratrol v control diet 30 month
	GSE88726	levodopa	4.95217	0.0118807	0.0572049	1.29214	-3.61471		8.92322	0.000150435	0.00143424	1.09314	-7.82879		1.4573	1.53546e-05	0.00025577	0.998971	-0.458093		180	203	t208	rats	striatum; both groups with 6-OHDA lesion; leva group includes both dyskinesia and no dyskinesia
	GSE48955	clozapine	0.382971	0.0158279	1.16867	0.791734	1.56161		0.499018	0.564492	0.00817354	0.244383	-0.810953		0.183664	0.416367	0.0111507	0.58318	-0.00570045		181	153	t155	mice	striatum; 8 hrs
	GSE67723	risperidone	0.606402	1.02606	0.495688	0.0829049	-1.05387		0.244464	0.244464	0.00262094	0.0829049	-0.403401		0.230864	0.00552958	0.97171	0.405381	1.1407		182	249	t255	mice	striatum; DBA strain; 3 days treat
	GSE7955	permethrin	0.0180332	3.23411	0.000316442	0.136512	-3.11531		0.00368793	3.06615	0.223995	0.391909	-2.45393		0.278037	7.69398	8.11332e-05	0.316136	-7.6558		183	100	t102	rats	cerebrocortex; 6 hrs after treatment; 1mg/kg
	GSE115614	sertraline	0.405933	2.73826	0.0757535	0.520573	-2.54786		0.228917	1.86367	0.164344	0.584794	-1.34345		1.68419	4.96062	0.0277706	0.0168614	-6.60018		184	156	t158	rats	hippocampus; both with tbi; 1 day treat
	GSE64607	AICAR	0.938009	0.180292	2.67853	0.938009	2.49824		1.43629	0.335462	0.135646	0.561696	-1.07441		0.0475317	2.9491	0.472527	0.0273992	-2.4967		185	222	t227	mice	lateral entorhinal cortex; 14 day treatment
	GSE6509	mifepristone	1.03338	1.97366	9.07068e-05	0.525829	-2.48112		1.03338	0.633184	0.0118944	0.633184	-1.02149		0.784877	2.05917	0.000202133	0.0154243	-2.82842		186	244	t250	mice	brain; 4 hrs; contralateral to vehicle inj.
	GSE6388	nicotine	0.470618	0.343531	2.80456	0.518925	2.50933		0.306892	1.53522	2.29409	0.343531	0.795505		0.128662	1.14396	3.5104	0.730096	2.96787		187	167	t169	mice	cortex; d30; young; ip daily treat
	GSE57823	THC	2.03584	2.48832	0.207055	0.382971	-3.93414		1.63176	0.791734	0.499018	0.382971	-1.54151		0.523593	0.786607	0.58318	0.0763892	-0.650631		188	179	t183	mice	hippocampus; older mice
	GSE28644	fluoxetine	0.92109	2.69789	2.5369	3.21185	2.12977		1.01385	0.833527	0.0269981	1.32354	-0.496836		0.935938	3.78705	0.856191	0.00840365	-3.8584		190	1	t1	mice	cortex; many strains
	GSE44869	trichostatin A	2.72113	9.36977e-06	8.91297e-08	0.385393	-2.33574		1.80444	0.00731799	3.64799e-08	0.571595	-1.24016		0.88092	2.29792e-06	4.23282e-06	1.44031	0.559396		191	97	t99	cbp+ mice	hippocampus, TSA 30 min
	GSE43748	amphetamine	1.0195	0.0393939	7.21935e-05	0.0393939	-1.01943		2.02247	0.444307	4.05145e-06	0.300413	-2.16635		1.86656	0.0434797	0.000463002	0.316536	-1.59304		192	190	t194	rats	cortex; self admin
	GSE66275	risperidone	0.247958	3.14905	0.584954	0.0367319	-2.77532		0.000295933	1.12417	0.21851	0.482774	-0.423179		0.146037	3.78829	2.2147	0.127321	-1.59231		193	251	t257	rats	hippo; 21 days treat
	GSE62194	resveratrol	0.388271	5.64177	0.0147481	0.000753579	-6.01454		0.216389	1.9591	0.0698035	0.00263687	-2.10305		0.847295	2.58315	0.369729	1.65785e-05	-3.0607		194	15	t15	WT mice	cerebellum; in diet
	GSE39697	exercise	0.874851	3.22411	1.63319	0.0754471	-2.39032		0.807452	3.22411	0.518925	0.470618	-3.04202		0.000489385	2.8152	3.22241	0.56449	0.971211		195	25	t25	mice	outer layer hippo; 30 days
	GSE66277	haloperidol	0.931637	1.89207	0.0237374	0.136666	-2.6633		0.260428	0.113926	0.0135547	1.0195	0.658702		1.63962	1.86656	0.0099093	0.13394	-3.36233		196	125	t127	rats	hippocampus; .25 mg 21 days
	GSE44869	trichostatin A	4.65886	4.53742e-07	0.0005444	0.000327266	-4.65799		6.08235	0.00140185	8.92926e-06	0.0584169	-6.02532		1.42713	0.000168107	0.0029491	0.470952	-0.953398		197	95	t97	cbp+ mice	hippocampus, TSA + novely 1 hr
	GSE44868	trichostatin A	4.24813	0.988353	1.99769e-09	0.0596403	-5.17684		4.46289	0.116733	0.00019985	0.075573	-4.50385		4.46082	0.59513	2.07764e-12	0.019327	-5.03662		198	94	t96	mice	hippocampus, TSA + novely 1 hr
	GSE81672	ketamine	1.39172	10.4234	0.0225485	0.0225485	-11.77		0.387514	0.336597	0.248442	0.882102	0.406432		0.262742	6.1143	0.0356759	0.817063	-5.5243		199	71	t73	mice	amygdala, non responder
	GSE66275	haloperidol	0.572136	1.97901	0.00360242	0.14837	-2.39917		0.329402	0.0453347	0.213768	0.168288	0.00731965		2.80922	5.90751	1.06888e-07	0.00401697	-8.71272		200	243	t249	rats	striatum; 21 days treat
	GSE74382	levodopa	1.12635	2.0465	1.18906e-06	0.000799159	-3.17205		0.683051	1.2133	0.000108127	0.0415371	-1.8547		3.70654	0.981428	4.67974e-06	0.0350398	-4.65293		201	207	t212	rats	dorsal striatum; both lesioned; both ppx conditioned
	GSE67750	haloperidol	1.5207	9.31594	1.26916e-06	0.0206279	-10.816		0.900966	1.5207	0.035685	0.00805765	-2.37793		0.947576	7.09973	4.88079e-08	0.292922	-7.75439		202	122	t124	mice	striatum; chronic 30 pellets implanted
	GSE66277	haloperidol	0.848422	3.408	0.561251	1.11204	-2.58314		0.626288	0.0180636	0.260428	1.6455	1.26158		0.820128	2.36972	0.0169669	0.0536196	-3.11926		203	126	t128	rats	striatum; .25 mg 21 days
	GSE81672	imipramine	0.149016	8.90288	0.00621661	0.00290479	-9.04277		0.000300542	0.338626	1.76765	0.0810911	1.50981		0.102404	7.82413	1.35856	0.347175	-6.2208		204	93	t95	mice	amygdala, responder
	GSE73018	ethanol; 1 wk	0.0391562	0.616873	0.766994	0.326014	0.436979		0.326014	1.23089	0.0228429	0.241329	-1.29273		0.0865348	1.65793	1.44097	0.171928	-0.131568		205	75	t77	mice	synaptosome
	GSE81672	ketamine	2.07589	7.24945	0.0874566	0.0139278	-9.22396		1.3132	1.67062	0.0433754	0.0334134	-2.90703		3.78207	4.92056	0.00834603	0.110553	-8.58373		206	68	t70	mice	hippocampus, responder
	GSE857	tacrine, moclobemide and creatine	0.189367	3.41126	3.0383e-05	1.07569	-2.52491		0.148741	1.81134	0.01575	0.189367	-1.75497		2.23177	4.87545	1.37572e-05	0.0479931	-7.05921		207	241	t246	mice	whole brain hemispheres
	GSE7762	morphine 5 days	1.08544	2.19672	0.00322994	0.988469	-2.29046		1.52626	0.581697	0.0536533	0.256971	-1.79734		5.85474	0.218455	0.0004835	0.0200688	-6.05264		208	47	t47	mice.swr	striatum
	GSE63943	SAHA	0.785248	0.000879845	0.384447	3.46034	3.05866		0.958985	0.869545	0.148398	0.706053	-0.974079		0.452417	0.564072	0.313476	0.0894466	-0.613565		209	235	t240	mice	hippocampus; 20 months
	GSE103031	aminolevulinic	5.49415	0.100318	0.0215765	0.0553005	-5.51759		6.38705	0.61168	0.0830403	0.120122	-6.79557		4.03336	0.0323453	0.0860129	0.0490768	-3.93062		210	170	t172	mice; transgenic	hippocampus
	GSE33137	curcumin	0.263532	6.18663	0.766244	0.0020405	-5.68188		0.263532	4.66142	0.394124	0.0195289	-4.5113		1.32674	4.54591	0.515443	0.194588	-5.16263		211	10	t10	rats	hippocampus; 6 and 12 wk combined to get n=4 per treat
	GSE66275	haloperidol	1.46085	1.55684	0.000828652	0.12227	-2.89459		0.141904	0.524656	0.0290327	0.386681	-0.250846		1.65867	3.4404	9.26061e-05	0.121245	-4.97773		212	242	t248	rats	hippo; 21 days treat
	GSE64607	exercise	1.31535	3.64907	2.19519	1.41158	-1.35766		1.51173	4.52219	1.31535	1.13458	-3.58398		0.141719	2.10712	2.71453	0.338591	0.804287		213	219	t224	mice	lateral entorhinal cortex; 7 days running
	GSE84156	withaferin A	0.075573	15.0531	1.24784e-13	0.0022466	-15.1265		0.0596403	7.4377	1.82674e-05	0.000340322	-7.49698		5.27452	10.9308	5.80429e-12	0.0110572	-16.1942		214	76	t78	mice	hypothalamus; diet induced obesity
	GSE66277	haloperidol	2.90401	11.904	6.39465e-12	7.21935e-05	-14.808		1.31123	1.89207	1.21449e-08	0.0237374	-3.17956		5.23417	12.0934	4.82164e-17	0.0099093	-17.3176		215	124	t126	rats	frontal cortex; .25 mg 21 days
	GSE124356	celastrol	0.574761	0.0627538	0.00170628	0.0038899	-0.631918		0.986982	1.18955	0.0288615	0.00817059	-2.1395		0.225528	0.0120462	0.00165888	0.386566	0.150651		216	31	t31	mice	hypothalamus; lean mice
	GSE43748	methamphetamine	0.769821	4.95404	6.03056e-08	0.444307	-5.27955		0.931637	0.500616	0.000120618	0.136666	-1.29547		1.05696	1.53231	0.00100828	0.749096	-1.83916		217	192	t196	rats	cortex; self admin
	GSE29419	SAHA	0.286322	16.231	0	0.0219001	-16.4955		0.193272	5.27601	9.06595e-07	0.0622448	-5.40704		8.78861	10.7421	0	9.6654e-06	-19.5307		218	234	t239	mice	frontal cortex
	GSE99349	cocaine use disorder	9.21184	16.2246	1.54938e-07	0.00218799	-25.4343		8.57687	5.21151	0.0162505	0.1413	-13.6308		2.05379	5.22205	1.2301e-06	0.000542767	-7.27529		219	147	t149	humans	dl pfc
	GSE93918	clozapine	0.202616	2.55459	0.614638	0.000308896	-2.14226		0.278789	1.23144	0.00286932	0.0119542	-1.49541		1.45308	1.78788	0.348528	0.00567478	-2.88675		220	200	t204	mice; wt	pfc; chronic
	GSE43375	high frequency stimulation; subthalamic nucleus	0.0943285	4.17418	0.0116953	0.60081	-3.656		0.966691	3.27407	0.0116953	0.770338	-3.45873		3.21226	2.70952	3.44811e-05	0.00481902	-5.91693		221	211	t216	rats	striatum; both groups 6-OHDA and Ldopa
	GSE81672	ketamine	7.71224	7.71224	2.04027e-05	0.00136768	-15.4231		1.89911	0.645967	0.00662052	0.0129943	-2.52547		6.62316	3.92545	0.000441043	0.840167	-9.708		222	66	t68	mice	pfc, responder
	GSE12284	LPS; 24 hrs	1.00383	0.146309	0.0387283	0.938444	-0.172967		1.71582	0.758241	0.186635	0.38942	-1.898		0.0234556	0.161316	0.339402	0.829735	0.984365		223	57	t59	mice	cortex
	GSE66275	risperidone	2.29261	4.92153	4.55568e-07	0.123739	-7.0904		0.918012	0.282005	0.00368077	0.541546	-0.65479		3.05244	7.69159	1.7192e-09	0.00907415	-10.735		224	252	t258	rats	striatum; 21 days treat
	GSE81672	ketamine	7.27757	0.00154442	0.227221	0.0565882	-6.9953		0.748421	0.00733532	0.000626091	1.21431	0.459181		1.20333	0.0323103	0.0627566	1.30039	0.1275		225	70	t72	mice	nucleus accumbens, responder
	GSE159609	dasatinib	1.60294	4.31307	0.0989314	1.34528	-4.47181		2.19264	2.35544	0.0349317	0.223547	-4.28961		0.519809	4.4133	0.171213	0.00284925	-4.75904		226	224	t229	human	glioblastoma stem-like cells; 72 hr treat
	GSE6512	clozapine	0.717563	12.923	0.000301489	0.157637	-13.4826		1.21466	6.27771	0.326245	0.717563	-6.44856		2.56959	8.91836	0.00262773	0.00262773	-11.4827		227	155	t157	mice	brain; 12 wks
	GSE64607	exercise	4.79507	14.746	0.000122982	0.029047	-19.5119		4.26868	8.60896	0.0147686	0.0357543	-12.8271		0.58151	5.50745	0.00161255	0.0416515	-6.0457		228	218	t223	mice	dentate gyrus; 28 days running
	GSE62194	resveratrol	0.105938	12.4967	1.46009	0.0864703	-11.0561		0.154216	3.37505	1.04176	0.0198008	-2.46771		0.00993544	6.46969	2.72719	0.0443699	-3.70806		229	14	t14	Csbm mice	cerebellum; in diet
	GSE33619	methylphenidate	1.20421	0.0635006	0.751346	3.32004	2.80367		2.97269	0.11873	0.00934732	2.19151	-0.890556		1.46054	0.154627	1.79256	0.277703	0.455095		230	158	t160	mice	substantia nigra; 10 mg/kg
	GSE124353	celastrol	2.2185	0.000685855	0.00109402	0.338113	-1.87998		1.79166	0.0627538	0.000251319	0.049149	-1.80501		0.386566	0.00477679	0.053972	1.25469	0.917315		231	29	t29	mice	hypothalamus; diet induced obesity
	GSE73627	alcohol	1.70319	0.660952	0.000162025	0.10442	-2.25956		1.06475	0.974776	1.08546e-05	0.0274554	-2.01206		4.85695	1.11101	0.0554255	0.0293122	-5.88322		232	194	t198	rats	nucleus accumbens; ethanol
	GSE71527	desipramine	2.3392	1.39863	0.000179519	0.00431142	-3.73334		0.800918	1.64061	0.0019364	0.100725	-2.33887		3.05279	1.25793	5.92139e-07	0.266039	-4.04468		233	139	t141	mouse; transgenic	striatum
	GSE81672	ketamine	4.66133	0.686649	0.544584	0.0927038	-4.71069		0.849233	0.16671	0.000678715	0.481075	-0.534189		1.03953	0.656681	0.13696	0.37628	-1.18297		234	69	t71	mice	nucleus accumbens, non responder
	GSE134546	alcohol 1 yr	4.20707	15.477	1.00944	4.78592e-06	-18.6746		10.5772	13.0839	0.39879	1.53117e-05	-23.2623		0.582144	9.04053	0.908389	0.000143882	-8.71414		235	59	t61	monkey	brodman
	GSE17994	CCI-779	0.749164	16.9368	3.61397	0.051239	-14.0207		0.179304	6.60748	3.96062	0.000254367	-2.82591		0.0723967	11.7883	4.79242	0.00193809	-7.06634		236	231	t236	mice	brain
	GSE87188	testosterone from intact testes	0.148942	11.3433	4.09365e-11	0.477471	-11.0148		1.8647	3.21667	7.79596e-10	0.043391	-5.03797		8.42293	10.0293	2.89298e-15	0.00365165	-18.4486		237	144	t146	mice	hippocampus; with T relative to no T from orchi
	GSE66275	haloperidol	5.19137	20.1119	1.25363e-15	0.00084325	-25.3024		3.42845	2.0452	4.24652e-09	0.125845	-5.3478		12.5469	11.7048	0	1.18035e-06	-24.2517		238	245	t251	rats	cortex; 21 days treat
	GSE48954	buspirone	0.0509651	8.5312	4.9508	0.818108	-2.81326		0.0145298	9.64242	1.16272	0.160939	-8.33328		0.331132	9.2158	0.88769	0.000913812	-8.65833		239	246	t252	mice	striatum; 8 hrs treat
	GSE32529	LPS; 72 hrs	1.18769	0.0847844	0.0321787	1.52626	0.285965		1.77854	0.29953	1.13143e-05	0.896753	-1.18131		0.218455	0.135794	0.656748	0.187801	0.490301		240	56	t58	mice	pfc
	GSE66275	risperidone	3.45733	8.32464	1.11054e-05	0.000100088	-11.7819		0.906065	2.359	0.00180054	0.0795512	-3.18372		0.409507	12.5242	0.000219793	0.0496449	-12.8838		241	250	t256	rats	cortex; 21 days treat
	GSE48955	diazepam	1.89576	8.93187	0.791734	1.76106	-8.27483		1.0664	8.34532	0.119015	0.14459	-9.14812		0.284134	10.1537	0.58318	0.0111507	-9.84346		242	83	t85	c57 mice	striatium; 8 hrs after treatment
	GSE33619	methylphenidate	1.5364	1.4206	0.538751	0.420705	-1.99754		1.10361	1.91426	0.050357	0.171115	-2.7964		1.79256	1.46054	1.07699	0.0328281	-2.14328		243	157	t159	mice	substantia nigra; 1 mg/kg
	GSE6512	haloperidol	3.82706	37.5559	2.0434e-07	0.0061578	-41.3768		1.99291	11.6606	0.00223281	0.0629165	-13.5883		1.70771	14.7884	0.000290972	1.16695e-05	-16.4958		244	128	t130	c57 mice	half brain; oral 12 weeks
	GSE36571	exercise	2.95771	3.40224	2.3461e-05	0.00454816	-6.35539		3.71695	4.93319	1.076e-07	0.187081	-8.46305		4.74757	1.23015	0.00644082	0.00218386	-5.96909		245	215	t220	SAMP8 mice	hippocampus
	GSE17994	CCI-779	0.78594	21.2435	3.31396	0.172181	-18.5433		0.533455	7.77588	1.69204	0.00677363	-6.61051		0.0668095	20.6778	7.81506	1.59451e-06	-12.9295		246	230	t235	SCA3 mice	brain
	GSE73798	ketamine	0.877962	9.53678	0.14459	0.00391659	-10.2662		0.438545	10.1598	0.173861	0.0114768	-10.4131		0.714633	8.22841	0.247279	0.0504876	-8.64528		247	64	t66	mice	hippocampus; 8hrs after treatment
	GSE42789	LPS	2.34758	7.354	0.000501995	0.286665	-9.41442		1.05232	2.73019	0.056954	0.172473	-3.55308		1.04846	3.83182	0.0209096	0.037594	-4.82177		248	53	t55	mice	pfc
	GSE81672	imipramine	5.32713	26.2199	7.45022e-10	7.83559e-08	-31.547		4.2303	6.29293	1.80251e-06	0.00164687	-10.5216		5.62936	16.3395	3.8104e-11	0.0067447	-21.9621		249	92	t94	mice	amygdala, non responder
	GSE128660	elevated temperature	8.07006	9.66252e-10	1.29518e-11	0.0460561	-8.024		5.26155	0.0109892	9.85457e-07	0.136823	-5.13572		2.12764	2.05217e-06	3.36068e-13	1.22446	-0.903185		250	202	t206	mice	hypothalamus; lactating females 37 C
	GSE138802	ketamine	0.0323557	25.4314	4.58086e-05	2.48395e-09	-25.4637		0.0246178	6.26953	3.73413e-08	1.84367e-06	-6.29414		1.83277	12.0364	2.98018e-07	0.112793	-13.7564		251	237	t242	mice	hippocampus; 5 day treat
	GSE2547	olanzapine	2.42087	11.5326	0.000301165	0.00702655	-13.9462		4.50975	7.50425	1.28437e-05	0.0174628	-11.9965		4.24007	7.65344	0.000121318	0.1535	-11.7399		252	22	t22	rats	pfc
	GSE12284	LPS; 24 hrs	4.74443	15.4809	1.015e-11	0.000779255	-20.2245		6.88436	8.3245	0.001041	0.000426191	-15.2074		2.97119	14.7228	9.48249e-06	4.32344e-06	-17.694		253	58	t60	mice	hippocampus
	GSE109445	albiflorin	4.21403	15.7723	0.175293	1.952e-08	-19.811		1.15128	16.8821	1.35378	3.4144e-11	-16.6796		0.724581	16.444	0.208378	1.06037e-06	-16.9602		254	135	t137	rats	hippocampus; chronic stress; then 7 d treatment
	GSE8162	alpha tocopherol; vit. E; plus G toco	1.09698	16.485	2.84875	0.157308	-14.576		1.66474	19.732	0.0549899	0.0866995	-21.2551		0.0657838	15.0281	1.23776	5.59953e-08	-13.8561		255	112	t114	mice	neocortex; 30 month old
	GSE81672	ketamine	3.36971	37.4789	4.91807e-15	2.41144e-06	-40.8486		4.57205	13.532	4.86299e-06	3.38125e-05	-18.1041		3.38359	26.1292	8.00887e-09	0.000157584	-29.5126		256	72	t74	mice	amygdala, responder
	GSE9058	alcohol abuse	9.20203	29.6914	0	2.34976e-09	-38.8934		7.66755	20.6647	1.30088e-13	4.00966e-10	-28.3323		6.12177	32.3275	3.42755e-08	5.59974e-08	-38.4492		257	166	t168	humans	ventral tegmental area
	GSE44456	alcoholic	20.1446	45.9507	0	4.57987e-06	-66.0953		6.48547	7.31257	3.31826e-11	3.73568e-05	-13.798		10.9277	37.1361	9.69149e-15	7.02484e-09	-48.0638		258	62	t64	humans	hippocampus

## Sheet: grp5 v treats
Hill M & Gammie SC. Title goes here			ad2h;GSE118553;females;temporal cortex						ad7h;GSE118553;males;cerebellum						ad16h;GSE48350;females;hippocampus						Rank in AD
	GEO #	treatment	A	D	B	C	score		A	D	B	C	score		A	D	B	C	score		portrait		file name	species	source; notes
	GSE110298	exercise	7.79984e-10	0.0068083	12.2733	2.69398	14.9605		0.90967	0.644567	1.85374e-05	0.726914	-0.827304		0.00247882	1.47455e-08	91.0773	4.15644	95.2313		1	28	t28	humans	hippocampus; high v low exercise in elderly
		exercise composite	1.31813e-08	0.000188375	5.3359	5.3359	10.6716		0.0919592	1.28849	0.0139897	0.881437	-0.485026		2.2083e-06	6.82164e-10	43.7751	9.79714	53.5722		2	238	t243		11 datasets
	GSE110298	exercise	2.37151e-10	0.000237461	12.6391	3.25087	15.8897		2.19079	2.87369	0.000131557	0.0273355	-5.03701		0.0143545	1.35006e-15	34.0338	2.85706	36.8766		3	164	t166	humans	hippocampus; high versus moderate activity in elderly
	GSE84185	fluoxetine	0.0245303	0.167927	7.92539	6.80305	14.536		2.7834	1.70253	0.167927	0.11254	-4.20547		0.0301236	0.000676961	4.14591	8.16229	12.2774		4	3	t3	mice	cingulate
	GSE33137	curcumin	4.63916e-06	1.58547e-05	11.422	10.1815	21.6035		1.52502	6.86356	8.47442e-05	0.0117233	-8.37678		0.00280821	3.43971e-07	4.9559	7.02954	11.9826		6	11	t11	rats	cortex; 6 and 12 wk combined to get n=4 per treat
	GSE104338	safflower oil	0.00602025	0.0174122	18.0621	0.111437	18.1501		0.442402	0.730794	0.00875574	0.650313	-0.514127		0.00855269	2.0733e-15	30.7727	0.607483	31.3716		7	136	t138	rats	hypothalamus; in high fat diet 2 months compared with flaxseed oil
	GSE27532	desipramine	0.0135006	0.518386	4.99927	8.60886	13.0762		2.50942	4.34879	0.0325225	0.12876	-6.69694		1.56501e-05	0.000256443	10.4194	5.05458	15.4737		8	141	t143	mouse; high swim analgesia	hippocampus; 21 days ip
	GSE10748	D-serine 20 mg	0.00763453	0.000295563	12.9946	1.66435	14.651		0.615833	0.210759	0.125039	0.686735	-0.0148181		0.000159286	0	20.6047	3.19455	23.7991		9	34	t34	rats	brain
	GSE10748	D-serine 5 mg	0.00047493	0.00174717	12.6551	4.05921	16.7121		0.378581	0.378581	0.210759	0.246646	-0.299756		0.00102352	1.30666e-14	24.5071	4.31486	28.8209		10	33	t33	rats	brain
	GSE84185	fluoxetine	0.00629029	0.137962	12.8159	5.26857	17.9402		7.35027	4.57365	0.112285	0.167581	-11.6441		0.00837916	0.0164465	1.73259	8.45077	10.1585		11	8	t8	mice	dentate gyrus; stress both groups
	GSE7955	permethrin	3.00412e-06	0.00115175	3.13745	8.06224	11.1985		2.19371	1.42847	0.00174368	0.286245	-3.33419		0.000158889	3.42336e-15	22.7327	5.37586	28.1084		12	102	t104	rats	cerebrocortex; 6 hrs after treatment; .3mg/kg
	GSE84185	fluoxetine	0.0560445	0.201402	7.92125	3.14086	10.8047		3.14086	1.9809	0.137962	0.90284	-4.08095		0.0395732	0.0300282	2.0108	7.03426	8.97546		13	9	t9	mice	cingulate; stress both groups
		fluoxetine composite	0.17101	0.0591377	11.7716	5.36308	16.9045		2.23158	1.30004	0.242349	2.54771	-0.741568		0.104259	0.00288748	5.38606	5.38606	10.665		14	239	t244		13 datasets
	GSE29075	exercise	0.0173246	0.370395	3.24947	3.635	6.49675		0.554668	1.65493	0.108271	1.92878	-0.172542		0.00234545	0.000215988	4.20019	3.99304	8.19067		15	16	t16	young mice	hippocampus
	GSE99349	cocaine dependence	0.0116481	0.0312853	16.4249	0.04184	16.4239		2.12008	0.0710804	0.294475	0.0312853	-1.8654		0.000304144	9.23495e-05	12.1752	0.467431	12.6422		16	146	t148	humans	dl pfc
	GSE85936	cocaine	0.0109832	0.000117739	2.00569	4.80558	6.80017		3.15947	3.93971	0.149588	0.25516	-6.69443		1.31839	0	0.655951	2.56729	1.90485		18	150	t152	mice	nucleus accumbens; gfp in both groups
	GSE64607	exercise	5.31365e-05	2.56209	0.641012	1.36957	-0.551557		0.00145927	0.068191	0.585971	0.318832	0.835152		2.04881e-12	0.000394966	28.2834	3.11822	31.4013		19	221	t226	mice	lateral entorhinal cortex; 28 days running
	GSE43748	amphetamine	0.00763453	0.0144014	2.96894	7.7924	10.7393		1.91951	2.48954	0.125039	0.431105	-3.8529		0.00683606	4.75898e-11	5.83461	9.53284	15.3606		20	191	t195	rats	striatum; self admin
	GSE74677	chlorpyrifos	0.0679531	0.000295563	6.50023	5.09904	11.531		2.80423	0.431105	0.0255286	0.00763453	-3.20217		0.0129608	0.002309	6.80321	4.93851	11.7265		21	114	t116	rats	hippocampus; 21 d treatment; low dose 10 mg
	GSE84185	fluoxetine	0.00427376	0.903951	6.01426	0.903951	6.00999		1.57109	2.44606	0.383711	0.383711	-3.24973		0.00263458	0.603545	3.53945	4.14591	7.07918		22	2	t2	mice	dentate gyrus
	GSE88736	cocaine	4.90322e-05	1.21545	9.30282	0.241753	8.32907		0.17409	0.0807695	0.759655	3.16406	3.66886		2.72854e-08	0.000410102	28.5004	0.233144	28.7331		23	152	t154	rats	nucleus accumbens; no enrichment both groups
	GSE7955	deltamethrin	0.0254925	0.0840768	2.64343	3.31188	5.84574		0.286245	0.0840768	0.378295	2.05371	2.06168		3.26367e-07	0.00682395	17.3846	8.66651	26.0443		24	104	t106	rats	cerebrocortex; 6 hrs after treatment; 1mg/kg
	GSE10748	D-serine 50 mg	0.178653	0.00542235	3.31302	3.86546	6.9944		1.21392	1.42916	0.0679531	0.378581	-2.19654		0.0129608	4.75898e-11	4.31486	8.95238	13.2543		25	35	t35	rats	brain
	GSE81672	imipramine	0.000395796	0.0815299	1.5917	1.23481	2.74458		0.00105377	0.405018	1.99908	2.62027	4.21328		1.18557e-08	1.18557e-08	19.7642	4.03717	23.8014		27	91	t93	mice	nucleus accumbens, responder
	GSE27532	desipramine	0.0422727	0.10553	6.43236	2.2037	8.48825		0.0685012	0.457006	1.65561	0.0855304	1.21563		0.000418988	0.00734376	5.98066	1.36775	7.34065		28	140	t142	mouse; low swim analgesia	hippocampus; 21 days ip
	GSE46717	methamphetamine	0.0206837	1.30783	5.72978	0.353481	4.75474		0.852799	0.121109	0.100708	2.71187	1.83867		0.00732743	6.31241e-06	9.33909	0.237877	9.56963		29	189	t193	rats	nucleus accumbens; 1 dose and then one later dose
	GSE34451	streptozocin	0.00699501	0.00164723	1.0204	2.60163	3.61339		0.56011	0.848482	0.0230509	0.0487497	-1.33679		0.548173	8.79467e-14	3.17871	3.88702	6.51755		30	173	t175	rats	pfc
	GSE67755	haloperidol	0.00225699	1.16668	0.0285021	0.00757807	-1.13285		0.0210567	0.101658	2.54948	0.776159	3.20292		0.000114176	0.000914993	28.3494	0.5713	28.9197		31	123	t125	mice	whole brain
	GSE9798	corticosterone	4.46844e-11	0.242444	2.03752	1.52996	3.32503		0.0663676	0.833174	0.0187512	1.10211	0.221321		0.0125448	9.02533e-05	20.1233	0.0482131	20.1589		32	49	t51	rats	cortex; 14 day treat
	GSE7955	deltamethrin	0.00115175	0.178486	1.2133	3.49117	4.52483		0.149999	0.210571	0.378295	1.54354	1.56127		9.48011e-05	0.004835	6.06835	4.93703	11.0005		33	103	t105	rats	cerebrocortex; 6 hrs after treatment; 100mg/kg
	GSE43748	methamphetamine	0.000747762	0.00763453	2.64442	5.54772	8.18376		1.78943	1.78943	0.0255286	0.28648	-3.26686		0.0174322	5.55119e-05	1.71313	6.30994	8.00558		34	193	t197	rats	striatum; self admin
	GSE117758	dexamethasone	0.320172	4.86914e-05	1.3494	8.18149	9.21067		0.939703	7.62215	0.138895	0.0465513	-8.3764		4.80541	2.10127e-09	0.017247	2.87824	-1.90993		35	48	t48	mice	striatal neurons
	GSE29075	exercise	0.00610819	0.0173246	0.194379	1.17562	1.34656		0.133061	1.52654	0.319225	1.92878	0.588406		0.284811	0.00520811	3.40301	3.7911	6.90409		36	17	t17	old mice	hippocampus
	GSE5140	creatine	0.0211712	0.661132	1.44942	0.915145	1.68226		1.33137	1.70234	0.0792084	0.213559	-2.74094		1.88095	0.004761	2.98174	0.423385	1.51941		37	32	t32	mice	brain hemispheres
	GSE74676	chlorpyrifos	0.000747762	1.52657e-06	4.05921	10.088	14.1465		2.48954	0.125039	0.00378505	0.549643	-2.06115		0.195843	3.56433e-10	1.15639	3.02453	3.98507		38	113	t115	rats	hippocampus; 21 d treatment; low dose 3 mg
	GSE83336	acetyl-L-carnitine	0.0176177	0.00951593	1.19248	9.46791	10.6333		1.29697	5.52095	0.473681	0.365949	-5.9783		0.00224494	4.48583e-11	0.960315	9.21082	10.1689		39	121	t123	rats; flinders	hippocampus; 7 days in water
	GSE48623	coral calcium hydride	0.0703734	1.44022e-06	0.308762	3.27609	3.51448		1.41983	1.06647	0.0584827	0.117201	-2.31062		2.64137e-05	0	0.908064	11.7211	12.6291		40	209	t214	rats	hippocampus
	GSE81672	imipramine	1.66639	0.502201	3.8266	0.802333	2.46034		2.8866	1.30055	0.0938661	0.719236	-3.37404		0.143778	3.13524e-06	3.01422	0.500416	3.37086		41	90	t92	mice	nucleus accumbens, non responder
	GSE118670	fluoxetine	0.148421	0.213559	1.97764	3.6853	5.30096		0.296064	1.01083	0.344308	2.76313	1.80054		1.15105	0.0336153	4.78087	2.02186	5.61807		42	4	t4	mice	dentate gyrus
	GSE48955	fluoxetine	0.27295	0.133061	5.88297	0.370395	5.84735		0.370395	0.370395	0.626722	0.319225	0.205157		0.00152422	0.0075261	4.41255	0.500484	4.90398		44	81	t83	c57 mice	striatium; 8 hrs after treatment
	GSE43375	levodopa	0.113731	0.132896	2.90277	0.37686	3.033		0.884889	0.132896	0.0684055	0.814888	-0.134492		0.0123623	0.000426764	6.67217	1.51846	8.17785		45	212	t217	rats	striatum; both groups 6-OHDA
	GSE61326	vitamin D	0.0445556	0.00142705	0.814268	1.48319	2.25147		0.324094	0.281858	0.281858	0.737427	0.413332		0.00805344	1.33799e-11	4.9171	3.56355	8.4726		46	137	t139	rats	hippocampus; in diet
	GSE44456	alcoholic	1.09611	0.000162335	0.177554	1.86855	0.949825		0.256713	3.24634	0.256713	0.177554	-3.06879		0.00667622	9.25754e-15	0.101108	2.50908	2.60351		47	61	t63	humans	hippocampus
	GSE38465	exercise	0.0102142	0.0341089	1.02578	3.08642	4.06787		4.0376	0.0895094	0.0192964	0.0341089	-4.0737		0.306269	0.00740754	0.132156	5.21009	5.02857		48	27	t27	SAMP8 mice	cortex; exercised v sedentary
	GSE30305	methamphetamine 12d	0.0121743	1.16613	1.39325	2.36737	2.58232		0.620425	1.16613	0.130972	2.36737	0.711787		0.708544	0.0103937	1.51557	2.84405	3.64068		49	43	t43	mice	striatum
	GSE47541	venlafaxine	0.17599	0.562982	3.62174	0.0197614	2.90253		2.60336	2.60336	0.000394485	0.0197614	-5.18656		1.84311	4.89626	4.71549	1.86161e-05	-2.02386		50	77	t79	rats dark agouti	frontal cortex
	GSE64607	exercise	0.00133137	1.97431	1.22392	0.672875	-0.0788502		0.810405	2.22584	0.00930077	0.0160406	-3.0109		0.000171626	1.32694	2.90907	0.624218	2.20617		51	217	t222	mice	dentate gyrus; 14 days running
	GSE39980	zonisamide	0.0154224	0.00388909	2.24723	3.23264	5.46056		1.12269	1.02409	0.138645	0.0468369	-1.9613		0.46285	3.36936e-13	0.355803	1.63305	1.526		52	213	t218	rats	striatum; lesioned side; all with 6-OHDA; both with Ldopa
	GSE110298	exercise	0.0273355	0.568158	0.0142277	1.11679	0.535525		0.00117321	0.000237461	1.22955	0.497604	1.72574		0.0547443	6.59843e-05	3.26352	8.07643	11.2851		53	163	t165	humans	hippocampus; moderate v low activity in elderly
	GSE81672	imipramine	0.0519964	0.0229037	0.599219	0.753174	1.27749		0.221141	0.838231	0.221141	0.304994	-0.533237		0.000858	6.23429e-05	6.08943	5.36335	11.4519		54	86	t88	mice	pfc, non responders
	GSE88726	levodopa	0.26594	0.0369004	0.0284136	4.62007	4.34564		0.654652	1.07471	0.0161288	0.654652	-1.05858		0.254647	2.56832e-08	0.000368474	18.7874	18.5332		55	204	t209	rats	substantia nigra; both groups with 6-OHDA lesion
	GSE7955	deltamethrin	0.103011	0.000746151	0.549275	4.05793	4.50345		0.549275	0.178486	0.178486	1.11318	0.563901		0.0174051	5.71692e-09	3.54776	5.83298	9.36334		56	105	t107	rats	cerebrocortex; 6 hrs after treatment; 3mg/kg
	GSE7955	permethrin	0.00174368	0.042688	0.378295	3.86421	4.19808		0.0332136	0.0143791	0.378295	1.42847	1.75918		1.76733e-05	0.0094725	14.4129	8.38701	22.7904		57	101	t103	rats	cerebrocortex; 6 hrs after treatment; 10mg/kg
	GSE42805	cocaine	0.0305493	1.3867	0.105389	0.41877	-0.893091		0.226316	0.0523695	0.226316	3.03724	2.98487		0.0217801	3.03746e-06	12.4713	0.397252	12.8468		58	148	t150	mice	nucleus accumbens; 1 wk 20mg day;
	GSE43261	fluoxetine	0.296064	0.148421	4.9675	1.01083	5.53385		1.57307	0.824991	0.178926	2.76313	0.543991		0.774263	0.0336153	5.47346	1.04867	5.71425		59	7	t7	mice	ventral dentate gyrus
	GSE78281	dexamethasone	5.83721	0.0155361	0.0210305	2.93138	-2.90034		0.551232	1.85682	0.694405	0.620279	-1.09336		1.97617	0.00939275	0.0813302	6.46857	4.56434		60	107	t109	mice	striatal neurons; 4 hrs treat
	GSE50427	alcohol; 20 days	0.395058	1.90409	3.16325	0.0178974	0.881997		0.982817	0.577705	0.451086	0.34374	-0.765696		0.335638	3.05727	6.19328	0.00100878	2.80138		61	60	t62	mice	cortex
	GSE140162	lidocaine	1.19949	1.30489	0.142126	11.4145	9.05227		0.0498737	4.46913	4.26405	2.48157	2.22661		0.608701	0.373459	0.0530323	5.29411	4.36498		62	240	t245	rats	dorsal root ganglia neurons
	GSE70255	resveratrol	0.375509	25.3722	0.375509	0.0209194	-25.3513		1.87785	0.759051	1.44294	1.06999	-0.123971		0.319974	1.01017	18.2419	0.00189135	16.9136		63	12	t12	primates	cortex; high fat diet with/without RES
	GSE109055	nicotinamide riboside	0.115552	0.206449	2.30912	4.83919	6.82631		5.80175	0.658274	0.073938	0.141778	-6.24431		1.24835	0.00848729	0.0166394	2.47734	1.23715		64	182	t186	mice normal	cortex
	GSE64607	exercise	0.507888	1.62135	0.933058	0.179711	-1.01647		0.507888	0.13529	1.42846	0.670584	1.45586		0.00162776	0.498812	8.67482	0.329489	8.50387		65	216	t221	mice	dentate gyrus; 7 days running
	GSE30305	heroin 12d	0.365998	0.269406	0.482677	3.04781	2.89509		0.0121743	0.228251	1.16613	0.961754	1.88746		0.708544	0.000119919	0.378273	4.82989	4.4995		66	42	t42	mice	striatum
	GSE78281	aldosterone	0.858143	0.0474733	0.141053	5.36222	4.59766		0.94785	0.428063	0.694405	1.35965	0.678144		1.97617	0.0235781	0.435206	3.06441	1.49987		67	106	t108	mice	striatal neurons; 4 hrs treat
	GSE87823	heroin	1.31069	1.31069	0.193893	0.138688	-2.28881		1.02023	1.41688	0.446724	0.0317098	-1.95867		7.26979	5.79556	0.954838	5.20628e-05	-12.1105		68	129	t131	humans	nucleus accumbens; users v control
	GSE6512	clozapine	0.0851695	0.82087	1.57529	0.890604	1.55986		0.270767	0.691679	0.523006	0.0267817	-0.412659		4.84451e-06	0.433446	6.79605	0.389874	6.75247		69	154	t156	mice	brain; 4 wks
	GSE43261	fluoxetine	1.11209	0.213559	8.08177	0.397428	7.15355		1.21893	1.70234	0.121808	2.595	-0.204457		2.32011	0.004761	9.59789	0.368516	7.64154		70	161	t163	mice	ventral dentate gyrus; only responder with fluox
	GSE64607	AICAR	0.0190165	0.000487613	0.472752	1.93601	2.38926		0.112782	1.50752	0.266365	0.301478	-1.05246		1.54285e-06	0.000115018	0.807858	1.56292	2.37067		71	223	t228	mice	dentate gyrus; 14 days treatment
	GSE81672	ketamine	0.796068	0.0925127	0.281733	5.10952	4.50267		0.884193	1.52936	0.139796	1.65641	-0.617339		0.797982	0.00376957	8.00062e-05	2.84553	2.04386		72	67	t69	mice	hippocampus, non responder
	GSE16171	estrogen	0.488238	1.53486e-06	0.0404697	3.61085	3.16308		0.998191	0.998191	0.244877	0.539915	-1.21159		0.643179	0.000442994	0.0294391	2.87781	2.26362		73	110	t112	rhesus monkey	dorsal raphe; 1 month treat v. ovx
	GSE39697	exercise	0.0103894	3.18071	1.78232	0.523006	-0.885773		0.183239	0.691679	0.342851	1.4772	0.945134		0.0749251	0.827241	7.01395	0.00382764	6.11561		74	26	t26	mice	inner layer hippocampus
	GSE118670	fluoxetine	0.915145	0.0988285	0.25254	3.49008	2.72865		0.397428	0.661132	1.33137	0.824991	1.0978		1.37231	0.423385	0.000191702	7.53887	5.74337		75	5	t5	mice	pfc
	GSE78281	progesterone	2.76208	0.238403	0.324126	1.24872	-1.42764		0.428063	1.24872	0.694405	0.694405	-0.287968		0.331719	0.00939275	1.14087	3.42112	4.22088		76	108	t110	mice	striatal neurons; 4 hrs treat
	GSE48955	haloperidol	0.161678	0.704236	3.83592	0.970141	3.94014		0.27295	1.07004	0.487995	0.370395	-0.484598		0.715546	0.0758664	2.86074	1.40625	3.47558		77	127	t129	c57 mice	striatium; 8 hrs after treatment
	GSE47541	MDMA	0.00222835	0.806026	3.31252	1.65926	4.16352		0.372503	0.067621	1.65926	0.740167	1.9593		0.000343947	0.939359	4.02751	0.335058	3.42286		78	177	t179	rats	hippocampus
	GSE73799	memantine	0.0163123	0.0449993	0.864694	2.73616	3.53954		2.43799	0.315611	1.12629	0.0696237	-1.55768		0.137838	0.115709	4.30015	0.382701	4.4293		79	233	t238	mice	striatium; 8 hrs after treatment
	GSE58484	cyclophosphamide	0.0375783	0.00367028	2.43237	2.12367	4.51478		0.587318	0.397428	0.518823	0.148421	-0.317502		1.61561	0.000870924	1.37231	1.4912	1.24703		80	175	t177	mice	cortex; both groups tbi
	GSE43261	fluoxetine	2.12367	1.01083	3.6853	1.33137	1.88216		0.740336	0.45556	1.33137	2.12367	2.25914		2.4774	0.025355	4.78087	0.860304	3.13842		81	160	t162	mice	dorsal dentate gyrus; only responder with fluox
	GSE63748	cocaine	0.20619	0.0362326	0.20619	2.86659	2.83036		0.640874	1.29468	0.50242	0.28612	-1.14702		3.74688	3.83504e-06	0.06301	2.04796	-1.63591		82	149	t151	mice	nucleus accumbens
	GSE25829	fasudil	1.56007	0.604622	0.548492	1.45998	-0.156221		0.247738	0.163664	1.45998	0.72737	1.77594		0.0573351	0.00161325	9.84919	1.12631	10.9166		83	226	t231	mice	primary cell culture of astrocytes; 24 hr treat
	GSE60013	estradiol	0.00528785	0.415178	0.286108	1.27747	1.14311		0.11541	0.415178	1.18322	0.465412	1.11804		0.0722345	0.170669	6.47821	0.594351	6.82966		84	38	t38	rats	dentate gyrus
	GSE38223	methamphetamine	0.100708	0.401287	0.934761	1.75409	2.18686		0.0829657	0.0676783	0.934761	0.633526	1.41764		0.357321	0	4.18231	2.23631	6.0613		85	198	t202	rats	dorsal striatum; self admin 8days
	GSE102849	bisphenol a	0.0387915	0.00828631	3.09863	0.58877	3.64032		0.825184	0.254938	0.662225	0.215937	-0.201959		9.89167e-08	0.000315246	2.10674	3.25839	5.36482		86	159	t161	mice	hippocampus; in diet
	GSE109445	fluoxetine	7.96345e-06	0.0121018	10.4587	3.36406	13.8107		1.7039	5.1567	0.00444796	0.0063143	-6.84984		1.83985e-05	2.97555	0.112998	1.13504	-1.72752		87	134	t136	rats	hippocampus; chronic stress; then 7 d treatment
	GSE26836	amitriptyline	0.148627	5.25413	1.18061	0.0262814	-4.19587		1.36764	0.0262814	0.382577	1.27214	0.260789		0.574176	0.0878089	2.10126	0.0604777	1.49976		88	85	t87	3xTg mice	cortex; 4 month in water
	GSE43261	fluoxetine	0.915145	0.824991	2.43237	1.01083	1.70306		0.397428	0.587318	1.70234	3.11577	3.83336		1.74553	0.0715745	6.99324	0.860304	6.03644		89	6	t6	mice	dorsal dentate gyrus; responder and resistant together
	GSE68949	thyroid hormone	0.2688	0.135496	3.38832	0.831383	3.81541		0.135496	0.00541744	0.749119	3.03061	3.63882		0.341832	0.10453	2.93414	1.49458	3.98236		90	73	t75	mice	neurons from neocortex; 24 hr exposure; gestat day 17
	GSE31430	zinc	0.928282	3.58196e-05	0.00763453	2.96894	2.04826		0.615833	2.19459	0.150145	0.549643	-2.11064		0.968005	1.36715e-06	0.0494826	0.799003	-0.11952		91	145	t147	rats	diencephalon; higher zinc relative to low zinc 10 days
	GSE109055	nicotinamide riboside	0.141778	0.0186728	0.00951844	4.17298	4.02204		2.98766	0.583296	0.0186728	2.47025	-1.08203		1.24835	0.000245857	1.84379e-13	0.535709	-0.712884		92	181	t185	mice; AD model	cortex
	GSE4083	diethylstilbestrol	1.007	0.677795	1.201	2.78265	2.29886		0.541937	2.46944	1.64862	0.607517	-0.75524		0.112752	0.16222	0.262567	2.37262	2.36021		93	40	t40	rats	anterior pituitary
	GSE15774	morphine	1.08512	0.207672	0.644138	1.29982	0.651172		1.29982	2.07662	0.0609795	0.096114	-3.21935		1.91031	0.150516	0.983038	0.0231383	-1.05465		94	131	t133	mice	striatum; 8 hrs
	GSE10748	D-serine 500 mg	0.842913	0.00047493	0.150145	3.13855	2.4453		0.0542258	0.686735	0.0841713	0.928282	0.271492		0.649097	1.36355e-08	0.0094886	2.10623	1.46662		95	162	t164	rats	brain
	GSE48955	imipramine	0.194379	0.370395	4.25389	0.487995	4.17711		0.319225	0.194379	1.28689	0.27295	1.04623		0.000215988	0.0075261	0.439161	1.52695	1.95837		96	82	t84	c57 mice	striatium; 8 hrs after treatment
	GSE32536	pioglitazone	0.0284394	1.57307	0.121808	0.915145	-0.56456		0.45556	2.27525	0.0284394	0.178926	-2.52344		0.0564319	2.4774	8.10364	2.64012	8.20993		97	116	t118	mice; 3xTg-ad model	hippocampus; in diet for 14 weeks
	GSE18055	trichostatin A	0.928282	0.00115415	0.210759	0.842913	0.124236		0.431105	2.64442	0.0193177	1.01855	-2.03765		2.10623	0.000159286	0.0948759	0.267386	-1.74413		98	98	t100	rats	anterior cingulate; TSA plus cocaine
	GSE32536	pioglitazone	0.0277435	1.56014	0.145845	0.905971	-0.536065		0.512524	2.25902	0.0277435	0.175964	-2.56783		0.0552237	2.46045	8.06961	2.62251	8.17645		99	50	t52	mice	hippocampus; 14 week in AZ model
	GSE78280	mophine chronic	1.78666	0.318469	0.193849	1.65269	-0.258593		0.8744	0.48698	0.161216	0.78588	-0.414285		1.40409	0.0358119	0.637293	3.21333	2.41072		100	41	t41	mice	striatum
	GSE42789	alcohol chon. intermitant	0.222903	1.41766	0.253125	1.23747	-0.149963		2.28177	0.170175	0.00404182	1.1527	-1.2952		0.442613	0.710102	0.0153656	0.0153656	-1.12198		101	55	t57	mice	pfc
	GSE93918	clozapine	1.78429	0.638269	2.06426	0.0271888	-0.33111		1.65257	0.382628	0.284624	0.438908	-1.31167		3.96672	0.149049	0.212862	0.0807457	-3.82216		102	201	t205	mice; transgenic	pfc; chronic
	GSE20219	pioglitazone	0.0144014	0.00378505	1.66435	0.842913	2.48907		2.33959	0.0427431	0.0679531	0.28648	-2.0279		0.00337402	2.34411e-09	0.649097	3.73335	4.37907		103	117	t119	rats	hippocampus; young rats; treat 4 months
	GSE20219	pioglitazone	0.0139382	0.00364085	1.64862	0.832688	2.46373		2.46944	0.0415954	0.066289	0.324983	-2.11977		0.00323979	2.16088e-09	0.640218	3.707	4.34398		104	51	t53	rats	hippocampus; young rats
	GSE73799	ketamine	0.0690565	0.161678	0.704236	0.875898	1.3494		0.487995	0.787277	0.426608	0.108271	-0.740393		0.715546	0.0599928	1.18145	0.566932	0.972846		105	63	t65	mice	striatium; 8 hrs after treatment
	GSE47541	MDMA	0.0461655	1.98226	1.76114	0.29473	0.0274492		2.09831	1.86987	0.00080996	0.000390581	-3.96698		0.297466	5.45263	1.4363	0.00138107	-4.31242		106	176	t178	rats	frontal cortex
	GSE48365	cocaine	0.799504	0.0800404	1.2536	0.880811	1.25487		0.799504	1.3588	0.358414	2.23065	0.430751		1.13378	5.49965e-10	0.0197689	1.23174	0.117736		107	165	t167	mice	nucleus accumbens
	GSE15774	nicotine	1.7956	0.0151476	1.41547	2.07662	1.68134		0.804267	0.505192	0.0475999	0.173978	-1.08788		4.3487	0.0515633	0.723186	0.124303	-3.55277		108	132	t134	mice	striatum; 8 hrs
	GSE39980	zonisamide & levodopa	0.0749449	0.0277074	1.45006	2.71663	4.06404		1.12269	0.0930446	0.318199	0.842559	-0.0549775		0.228027	1.49966e-06	0.987645	0.658436	1.41805		109	214	t219	rats	striatum; lesioned side; all with 6-OHDA
	GSE63943	SAHA	0.153927	3.49593	0.352597	1.12346	-2.1738		2.4418	1.46075	0.0167461	0.464804	-3.421		0.0252931	0.0137531	4.07384	0.00987915	4.04467		110	236	t241	APP/PS1 mice	hippocampus; 10 months
	GSE124355	celastrol	0.0872099	0.00864241	0.0872099	1.95484	1.9462		0.431183	2.25548	0.233277	0.634178	-1.81921		0.898422	1.96472e-12	1.09313	0.725779	0.920488		111	30	t30	mice	hypothalamus; db mice
	GSE74382	levodopa	0.484686	0.144003	0.315062	0.437747	0.12412		0.106079	0.437747	0.393876	0.644497	0.494547		1.10107	0.0027896	1.10107	0.568736	0.565946		112	206	t211	rats	dorsal striatum; both sham lesioned; both ppx conditioned
	GSE81672	imipramine	0.987931	0.0944271	0.0595843	0.0595843	-0.96319		0.504094	1.08774	0.643791	0.286101	-0.661941		0.333182	0.0281199	2.4605e-08	3.19699	2.83569		113	87	t89	mice	pfc, responder
	GSE78281	estradiol 4 hrs	0.766535	0.545531	0.235226	0.614108	-0.462732		1.84438	1.03417	0.138895	2.42452	-0.315138		1.82958	0.00311464	0.6926	3.58946	2.44937		114	37	t37	mice	primary neurons from striatum
	GSE130099	insulin intranasal	0.00884136	0.103931	1.9333	0.320049	2.14058		0.46831	0.00884136	1.1474	0.88041	1.55066		0.0138975	0.000886152	0.215001	0.249243	0.44946		115	120	t122	rats	hippocampus; old rats; 3 mo treatment
	GSE42789	alcohol chronic	0.000904341	0.0417347	5.20002	1.0045	6.16188		1.08431	1.16775	0.357193	0.00454717	-1.89032		0.358121	2.70686	1.00126	0.166714	-1.897		116	54	t56	mice	pfc
	GSE62194	nicotinamide riboside	1.65561	0.400463	2.50942	0.0855304	0.538885		0.155467	0.813997	1.78468	0.518386	1.3336		0.0686578	0.340572	5.98066	3.25307	8.8245		117	186	t190	WT mice	cerebellum; injection of NR; younger mice
	GSE47541	MDMA	1.0245	0.17599	1.65926	0.332653	0.791416		1.0245	0.230512	0.00943424	0.0247976	-1.22078		0.11603	0.51034	0.205555	0.179687	-0.241128		118	178	t180	rats	dorsal raphe
	GSE74382	levodopa	1.03842	0.451028	0.451028	0.104507	-0.933916		1.11412	0.544662	0.139841	0.0164603	-1.50248		0.734553	1.7744	0.19622	0.388273	-1.92446		119	205	t210	rats	dorsal striatum; both sham lesioned both saline conditioned
	GSE15774	heroin	0.144314	0.287996	0.287996	1.08512	0.940803		0.144314	0.118444	0.443468	1.7956	1.9763		1.77565	0.294563	0.214287	1.08022	-0.775705		120	130	t132	mice	striatum; 8 hrs
	GSE20219	pioglitazone	0.178653	0.00378505	0.178653	2.19459	2.19081		1.01855	0.378581	0.928282	0.378581	-0.0902727		0.0301794	1.54122e-07	0.459097	0.799003	1.22792		121	118	t120	rats	hippocampus; old rats; treat 4 months
	GSE20219	pioglitazone	0.175167	0.00364085	0.147082	2.17597	2.14425		0.917399	0.424573	1.007	0.424573	0.0896043		0.037799	1.43376e-07	0.398317	0.788824	1.14934		122	52	t54	rats	hippocampus; old rats
	GSE47798	estradiol 24 hrs	1.68875	0.0367026	0.0613368	7.20435	5.54023		1.82296	0.248732	0.512524	0.210187	-1.34898		2.62251	3.63476e-08	0.0552237	1.86662	-0.700666		123	36	t36	mice	hypothalamus
	GSE43748	methylphenidate	0.0427431	0.150145	0.150145	2.19459	2.15185		0.330413	0.210759	0.330413	2.05456	1.8438		0.968005	0.0948759	0.0129608	3.19455	2.14463		124	197	t201	rats	striatum; self admin
	GSE15774	methamphetamine	1.29982	0.144314	0.027739	0.096114	-1.32028		1.08512	0.334999	0.0366182	0.892422	-0.491075		1.40382	0.252267	0.00018284	2.66352	1.00762		125	199	t203	mice	striatum; 8 hrs
	GSE62194	nicotinamide riboside	1.65561	0.0855304	2.8361	0.22022	1.31518		0.518386	0.155467	0.732442	0.457006	0.515594		2.13063	0.294935	1.48203	0.0428189	-0.90071		126	184	t188	WT mice	cerebellum; injection of NR; older mice
	GSE67723	risperidone	1.22508	0.000974747	0.49796	0.44629	-0.2818		0.965565	0.274759	0.208753	0.49796	-0.533611		0.0767925	0.869606	0.000130606	0.796539	-0.149728		127	248	t254	mice	striatum; AJ strain; 3 days treat
	GSE26836	amitriptyline	0.282424	0.0552327	0.62397	1.43455	1.72087		0.407595	2.11438	0.00582045	0.0103963	-2.50576		0.092711	0.269871	0.152579	0.437219	0.227215		128	84	t86	3xTg mice	hippocampus; 4 month in water
	GSE48954	risperidone	0.6898	0.0939097	1.4045	0.0395189	0.66031		0.113608	0.190664	0.763064	0.29843	0.757222		0.324275	0.725354	1.23783	1.44477	1.63297		129	247	t253	mice	striatum; 8 hrs treat
	GSE84249	corticosterone	0.752621	0.000155101	0.677221	2.04442	1.96887		0.479602	0.540779	0.479602	0.204958	-0.335821		0.226413	0.0484651	0.00664437	1.95658	1.68835		130	142	t144	rats	hippocampus, after adrenal cort or no cort
	GSE15129	QH2	0.816416	0.0206273	0.0052535	0.816416	-0.0153738		1.68875	0.175964	0.392181	0.65372	-0.818813		2.15262	1.70437e-05	4.62491e-07	1.1405	-1.01213		131	21	t21	mice.SAMP1	brain
	GSE9751	chlorpyrifos	4.7446	0.0189383	0.0023923	1.47904	-3.28211		0.00841578	0.225858	0.475242	0.648075	0.889043		1.80739	5.94479e-12	0.0892027	3.98794	2.26976		132	115	t117	rats	frontal cortex, 96 hrs; exp A multiple doses 1-10mg; other doses available; overall low p
	GSE43748	methylphenidate	0.686735	0.378581	0.0193177	1.01855	-0.0274433		0.0542258	0.178653	1.01855	0.378581	1.16426		0.0772336	0.00337402	0.881097	1.71313	2.51362		133	196	t200	rats	cortex; self admin
	GSE126996	exercise	0.505046	0.382224	0.81784	0.382224	0.312794		0.65002	0.135146	0.0876086	0.0876086	-0.609948		0.0210525	1.59589	0.595243	3.53966	2.51796		134	23	t23	mice.c57	cerebellum
	GSE41184	1,25-dihydroxyvitamin d3	0.151774	0.0644894	0.848372	1.35271	1.98482		1.99692	0.0432713	0.848372	1.08327	-0.108556		0.0579532	0.435584	0.0071472	3.95277	3.46638		135	225	t230	mice	primary mixed neuron-glial cells culture
	GSE56780	valproic acid	0.387956	0.142625	0.0356114	0.227658	-0.267311		0.742941	0.342477	0.5474	0.300676	-0.237342		2.56069	0.0228701	2.25802e-09	0.30312	-2.28044		136	232	t237	MECP2 KO mice	half brain
	GSE80638	nicotine	0.00254949	0.390732	0.0554369	0.503887	0.166043		1.84465	0.0436055	0.10592	0.340942	-1.44139		0.0103328	0.000103805	5.56962e-06	0.83609	0.825659		137	169	t171	rats	cerebellum neuron cultures; 16 days
	GSE130098	insulin intranasal	0.655413	0.104189	0.0699256	0.0160986	-0.673578		0.0354613	0.004608	0.588955	1.35009	1.89898		0.00557627	5.56498e-08	0.000242498	0.534214	0.52888		138	119	t121	rats	hippocampus; young rats; 3 mo treatment
	GSE81672	imipramine	0.284094	0.026505	0.026505	2.38469	2.1006		0.983292	0.141211	0.800857	3.06043	2.73678		0.570125	0.00040874	3.29517e-07	0.718298	0.147764		139	89	t91	mice	hippocampus, responder
	GSE62194	nicotinamide riboside	2.2037	1.91906	0.732442	0.0855304	-3.30478		0.457006	0.518386	0.0325225	0.258678	-0.684192		0.568437	0.216333	1.36775	0.637243	1.22023		140	185	t189	Csbm mice	cerebellum; injection of NR; younger mice
	GSE62194	nicotinamide riboside	0.0541736	1.30028	2.50942	1.08995	2.24492		0.900743	1.91906	0.900743	0.813997	-1.10506		1.15461	2.13063	1.15461	0.183041	-1.94759		141	183	t187	Csbm mice	cerebellum; injection of NR; older mice
	GSE34451	streptozocin	1.11343	0.390606	0.0230509	0.222417	-1.25857		0.189862	1.11343	0.442801	0.189862	-0.670626		1.73183	0.15826	2.85333e-07	0.82973	-1.06035		142	174	t176	rats	striatum
	GSE107725	estradiol	0.691617	0.0946049	0.280306	0.0211458	-0.48477		0.112923	0.0426727	1.07444	0.0647252	0.983573		1.00694	0.645447	0.29594	0.0195736	-1.33688		143	39	t39	rats	dentate gyrus; both groups had seizures
	GSE48955	buproprion	0.626722	2.71236	1.07004	0.319225	-1.94982		0.27295	0.231398	0.554668	0.704236	0.754556		0.142392	0.978705	1.18145	0.638595	0.69895		144	80	t82	c57 mice	striatium; 8 hrs after treatment
	GSE64702	rapamycin	0.710943	0.0331485	0.0331485	0.104889	-0.606054		2.9071	1.48203	0.127532	0.710943	-3.55066		0.979799	0.0760983	0.164966	0.195477	-0.695455		145	227	t232	mice	cerebellum; both groups infected with saline
	GSE8162	alpha tocopherol; vit. E	1.11209	0.0211712	0.0488841	0.213559	-0.870817		1.33137	0.148421	0.25254	0.178926	-1.04833		3.72899	0.0336153	0.16373	0.483226	-3.11565		146	111	t113	mice	neocortex; 30 month old
	GSE126996	exercise	0.135146	0.000350021	0.328827	1.22367	1.417		0.910468	0.237291	0.237291	0.0537667	-0.856702		0.122726	1.47041	0.000590004	1.02526	-0.567287		147	24	t24	mice.b6.stau2	cerebellum
	GSE44868	trichostatin A	1.29935	0.0107507	0.00507566	1.29935	-0.00567502		0.551416	0.788354	0.483711	1.07732	0.221266		0.0619097	0.00349851	0.00148425	4.34584	4.28191		148	96	t98	mice	hippocampus, TSA 30 min
	GSE64702	rapamycin	2.13063	0.153509	0.00734376	0.294935	-1.98186		1.25862	0.710943	1.25862	1.60147	0.890522		0.807828	0.0760983	4.95895e-07	0.729178	-0.154748		149	228	t233	mice	right hemisphere; both groups infected with saline
	GSE15129	QH2	2.74488	0.0969378	0.0367026	1.10169	-1.70342		1.43713	0.58047	0.010814	1.20791	-0.798873		3.51328	0.000312335	4.62491e-07	0.314035	-3.19956		150	20	t20	mice.SAMP1	brain
	GSE73627	alcohol	0.226105	4.58889	0.017987	0.017987	-4.77903		0.193149	1.43374	0.114611	0.448776	-1.0635		1.41843	0.347405	1.2106	0.000837824	-0.554391		151	195	t199	rats	nucleus accumbens; excess ethanol
	GSE15129	enzymeQ10	0.816416	0.0969378	0.00235025	0.210187	-0.700817		0.119589	0.0969378	0.00355157	0.449796	0.236821		2.15262	0.0552237	1.56607e-13	1.03873	-1.16912		152	18	t18	mice.SAMP1	brain
	GSE7762	morphine 5 days	0.732349	0.00355157	0.145845	0.732349	0.142293		0.732349	1.31972	1.10169	0.0969378	-0.853436		4.32094	4.62491e-07	0.00954665	3.14097	-1.17042		153	44	t44	mice.129	striatum
	GSE41018	rapamycin	0.381642	0.750678	0.0301611	0.501402	-0.600757		0.34642	1.06585	0.0810166	0.34642	-0.984837		1.02606	0.363687	4.07931e-05	0.116366	-1.27334		154	229	t234	mice	brain; 25 month; control n=2
	GSE71527	desipramine	1.9644	0.0048653	1.68882	0.0195669	-0.260878		2.26248	0.172373	0.0459655	1.31784	-1.07104		0.0931442	0.632425	5.1332e-06	0.632425	-0.0931391		155	138	t140	mouse; wt	striatum;
	GSE78281	testosterone	0.850079	0.766139	0.114155	1.46454	-0.0375213		0.766139	0.369137	1.13342	0.138776	0.136919		2.71214	0.376724	0.000561605	1.45692	-1.63138		156	143	t145	mice	primary neurons; 4 hours treatment
	GSE47541	venlafaxine	0.229647	0.459989	0.0246447	0.29473	-0.370262		0.0672771	0.015495	0.229647	0.945914	1.09279		0.33384	0.733613	0.00350459	0.560115	-0.503833		157	78	t80	rats dark agouti	hippocampus
	GSE7762	morphine 5 days	1.43713	0.00152131	0.449796	2.10811	1.11925		1.10169	1.31972	0.291797	0.0052535	-2.12436		2.15262	0.269178	0.0328218	2.62251	0.233532		158	45	t45	mice.c57	striatum
	GSE18055	trichostatin A	0.549643	0.00174717	0.210759	0.488095	0.147464		0.210759	0.0105707	0.762411	1.91951	2.46059		0.721686	4.75898e-11	0.00683606	1.71313	0.998281		159	99	t101	rats	nucleus accumbens; TSA plus cocaine
	GSE15129	enzymeQ10	2.41547	0.0477998	0.00355157	0.119589	-2.34013		1.43713	0.248732	0.119589	0.65372	-0.912549		1.73184	0.000105491	1.70437e-05	0.766101	-0.965832		160	19	t19	mice.SAMP1	brain
	GSE111925	methamphetamine	0.557899	0.631232	0.00155957	0.0848772	-1.10269		0.710171	0.106075	0.490093	0.271921	-0.0542324		3.30222	0.580079	1.9818e-06	0.000883246	-3.88141		161	188	t192	mice	brain; tat-
	GSE15774	ethanol	1.29982	0.892422	0.0609795	0.0770535	-2.05421		0.0770535	2.37961	0.644138	0.505192	-1.30733		5.46249	0.647002	0.000505905	0.723186	-5.3858		162	133	t135	mice	striatum; 8 hrs
	GSE88736	cocaine	1.38475	0.979214	1.07305	0.353845	-0.937062		0.265293	0.404606	0.307452	0.727531	0.365083		1.14027	0.00204794	0.635986	0.221866	-0.284468		163	151	t153	rats	nucleus accumbens; enrichment both groups
	GSE64607	exercise	0.137581	0.619778	0.208539	0.870692	0.321872		0.137581	0.941726	0.677593	0.137581	-0.264133		0.00292428	1.67185	1.3865	1.21324	0.924966		164	220	t225	mice	lateral entorhinal cortex; 14 days running
	GSE73018	ethanol; 1 wk	0.972021	0.0110033	0.00103258	0.172211	-0.80978		1.76988	0.381829	0.0474612	0.71148	-1.39277		2.66523	1.7903e-05	4.52411e-08	0.0655927	-2.59965		165	74	t76	mice	neurons; cytosolic
	GSE34451	streptozocin	2.02917	0.76952	0.189862	0.76952	-1.83931		0.112385	1.77155	0.222417	0.298635	-1.36288		1.28423	0.00251584	0.005121	0.335831	-0.945792		166	172	t174	rats	hippocampus
	GSE74382	levodopa	0.89415	0.26782	0.340314	0.0387872	-0.782869		2.65205	0.206666	0.756324	0.13437	-1.96802		0.171751	10.4494	0.00391038	0.0367063	-10.5805		167	208	t213	rats	dorsal striatum; both lesioned; both saline conditioned
	GSE81672	ketamine	1.53438	0.0932276	0.0195711	1.41266	-0.195379		0.438379	0.17013	0.115228	0.981607	0.488326		0.204963	0.00367995	6.1754e-06	0.634272	0.425635		168	65	t67	mice	pfc, non responders
	GSE77569	bexorotene	0.988619	0.806537	0.0774754	0.208565	-1.50912		0.00242986	0.0774754	5.8232	2.22968	7.97298		0.000488663	0.152479	3.41125	0.734756	3.99304		169	171	t173	mice AD model	cortex
	GSE57823	THC	0.970141	0.787277	3.635	0.00881889	1.8864		0.0540379	0.370395	0.554668	0.970141	1.10038		0.142392	2.36693	1.40625	0.0758664	-1.0272		170	180	t184	mice	hippocampus; younger mice
	GSE7762	morphine 5 days	2.93673	0.178926	0.0488841	0.587318	-2.47945		1.33137	0.661132	0.0211712	0.661132	-1.3102		2.64012	0.0137201	0.000870924	0.95176	-1.70121		171	46	t46	mice.dba	striatum
	GSE43375	high frequency stimulation; subthalamic nucleus	0.641598	1.2704	0.028494	0.25725	-1.62626		0.641598	0.0507856	3.47645	0.176529	2.9606		1.32389	1.89421	0.00583718	0.0609712	-3.15129		172	210	t215	rats	striatum; both groups 6-OHDA
	GSE6388	nicotine	0.305374	0.63215	0.159154	0.100564	-0.677807		0.23894	1.20449	0.47329	0.0406904	-0.929449		1.67891	2.11883	0.000257595	0.0229867	-3.7745		174	168	t170	mice	hippocampus; d30; young; ip daily treat
	GSE16171	progesterone	1.07792	1.16129	0.187171	0.187171	-1.86487		0.780668	0.849595	0.0859627	1.33907	-0.205229		2.87781	0.771246	3.40518e-05	1.85187	-1.79715		175	109	t111	rhesus monkey	dorsal raphe; 1 month treat v. ovx
	GSE81672	imipramine	0.843629	0.128791	0.128791	2.96143	2.1178		0.534181	0.00615334	0.35691	0.678199	0.494775		0.849193	0.541488	1.22951e-06	0.134453	-1.25623		176	88	t90	mice	hippocampus, non responder
	GSE111925	methamphetamine	0.318775	0.318775	0.0162289	0.631232	0.00991072		0.710171	0.0848772	0.885125	0.159642	0.249718		0.90778	0.00722641	0.0103209	0.246917	-0.657769		177	187	t191	mice	brain; tat+
	GSE47541	venlafaxine	1.98581	0.372503	0.067621	0.0806762	-2.21001		0.261746	0.295762	0.201962	0.152485	-0.203061		0.26491	2.95964	0.0105246	0.461969	-2.75206		178	79	t81	rats dark agouti	dorsal raphe
	GSE11291	resveratrol	0.518823	13.3009	0.296064	0.00784455	-13.5158		0.213559	0.0626597	1.97764	1.33137	3.0328		1.74553	0.273177	6.72767	0.000870924	4.70983		179	13	t13	mice	neocortex; resveratrol v control diet 30 month
	GSE88726	levodopa	1.17366	0.00612558	0.0472743	2.59556	1.46305		0.728821	0.728821	0.163134	0.4608	-0.833708		0.77199	5.63906e-07	0.00013835	5.97685	5.205		180	203	t208	rats	striatum; both groups with 6-OHDA lesion; leva group includes both dyskinesia and no dyskinesia
	GSE48955	clozapine	2.71236	2.88587	0.426608	0.194379	-4.97724		2.54442	1.65493	0.108271	0.554668	-3.53641		2.52611	0.638595	0.0467908	0.0202675	-3.09764		181	153	t155	mice	striatum; 8 hrs
	GSE67723	risperidone	3.01232	1.28288	0.00877191	0.146229	-4.1402		0.0395105	0.00655166	0.785549	4.17615	4.91564		2.25716	4.44817e-05	0.637542	1.35146	-0.268202		182	249	t255	mice	striatum; DBA strain; 3 days treat
	GSE7955	permethrin	0.178486	7.26035	0.0105535	1.6636	-5.76469		0.210571	0.330153	0.246435	2.19371	1.89942		0.00102131	0.967455	0.798517	4.11498	3.94502		183	100	t102	rats	cerebrocortex; 6 hrs after treatment; 1mg/kg
	GSE115614	sertraline	0.836963	1.44215	0.0272667	0.315304	-1.93655		0.474378	1.21943	1.21943	0.41667	-0.0577079		0.352958	2.7685	0.111054	0.728652	-2.28176		184	156	t158	rats	hippocampus; both with tbi; 1 day treat
	GSE64607	AICAR	0.276785	1.23269	0.0727804	0.00129332	-1.4354		0.772373	0.707984	1.82324	0.162401	0.505287		0.0381339	6.89598	0.326648	0.0802081	-6.52725		185	222	t227	mice	lateral entorhinal cortex; 14 day treatment
	GSE6509	mifepristone	1.14184	0.533377	0.0729283	0.705199	-0.89709		1.22703	0.349726	0.120215	0.00343661	-1.4531		1.39914	1.39914	0.00201274	0.0180547	-2.77821		186	244	t250	mice	brain; 4 hrs; contralateral to vehicle inj.
	GSE6388	nicotine	0.159154	0.754573	0.754573	0.0331552	-0.125998		0.137427	0.183239	0.137427	1.38271	1.19947		0.638927	0.969675	1.1259	0.00208815	-0.480615		187	167	t169	mice	cortex; d30; young; ip daily treat
	GSE57823	THC	1.65493	0.194379	1.65493	2.71236	2.51798		0.370395	0.787277	0.787277	0.0870329	-0.283362		2.69072	1.18145	0.0467908	0.284811	-3.54057		188	179	t183	mice	hippocampus; older mice
	GSE28644	fluoxetine	0.469498	2.29812	1.23922	0.469498	-1.0589		1.5947	0.0406789	0.104773	0.533611	-0.99699		0.788753	0.560908	0.967201	1.06452	0.682056		190	1	t1	mice	cortex; many strains
	GSE44869	trichostatin A	0.878835	0.00219115	0.000173506	0.364635	-0.516217		0.364635	0.224783	0.15526	0.126924	-0.307235		0.830348	3.41237e-05	4.70643e-09	0.457256	-0.373126		191	97	t99	cbp+ mice	hippocampus, TSA 30 min
	GSE43748	amphetamine	3.67649	0.0542258	0.00259536	0.246646	-3.48148		0.150145	0.549643	0.378581	0.615833	0.294625		6.55434	0.00155171	5.73857e-09	0.30903	-6.24686		192	190	t194	rats	cortex; self admin
	GSE66275	risperidone	1.72522	2.55845	0.0025444	0.0738588	-4.20727		0.00184899	0.0340818	1.83318	3.11582	4.91307		0.557189	0.0305632	1.74814	0.368596	1.52898		193	251	t257	rats	hippo; 21 days treat
	GSE62194	resveratrol	0.518386	0.22022	1.19247	0.301433	0.755294		0.813997	0.457006	0.400463	0.185882	-0.684657		0.637243	1.25862	0.0686578	0.0853466	-1.74185		194	15	t15	WT mice	cerebellum; in diet
	GSE39697	exercise	0.523006	2.62131	0.305374	0.209798	-2.62914		0.017004	0.342851	2.49054	0.523006	2.65369		0.0627624	1.38647	2.11883	0.480078	1.14967		195	25	t25	mice	outer layer hippo; 30 days
	GSE66277	haloperidol	2.64442	0.842913	0.125039	0.150145	-3.21215		0.210759	0.210759	1.42916	3.13855	4.14618		1.97028	0.165619	0.0231005	0.115341	-1.99746		196	125	t127	rats	hippocampus; .25 mg 21 days
	GSE44869	trichostatin A	0.966952	0.100846	0.00494015	0.69704	-0.365818		0.263062	0.618588	0.309206	0.124962	-0.447481		1.45047	0.000109944	4.28297e-06	0.515481	-0.935095		197	95	t97	cbp+ mice	hippocampus, TSA + novely 1 hr
	GSE44868	trichostatin A	0.703662	0.0379606	0.00746677	0.126924	-0.607232		0.551416	0.878835	0.0497807	0.0497807	-1.33069		0.664811	0.457256	4.00196e-15	0.590265	-0.531802		198	94	t96	mice	hippocampus, TSA + novely 1 hr
	GSE81672	ketamine	0.0562757	0.881091	0.236009	0.13671	-0.564649		0.881091	0.043574	0.709736	2.54188	2.32695		0.0570986	0.136722	0.426367	2.81822	3.05077		199	71	t73	mice	amygdala, non responder
	GSE66275	haloperidol	1.24989	0.554054	0.0763499	0.0553179	-1.67228		1.24989	0.554054	0.312697	0.383156	-1.10809		0.686688	0.0848594	0.000107472	0.582851	-0.188588		200	243	t249	rats	striatum; 21 days treat
	GSE74382	levodopa	2.87646	0.495013	0.0133947	0.13308	-3.225		0.35274	0.00156009	1.50082	1.7147	2.86121		2.30701	0.0292287	0.00612438	1.81928	-0.510837		201	207	t212	rats	dorsal striatum; both lesioned; both ppx conditioned
	GSE67750	haloperidol	0.26266	1.22059	0.596962	0.0539896	-0.832296		0.596962	0.00940944	0.921267	2.57075	2.88565		0.622342	0.239467	7.8591e-06	0.429669	-0.432132		202	122	t124	mice	striatum; chronic 30 pellets implanted
	GSE66277	haloperidol	0.686735	0.762411	0.378581	0.00542235	-1.06514		0.431105	0.330413	1.11376	1.66435	2.01659		0.30903	0.0494826	0.0621818	0.881097	0.584766		203	126	t128	rats	striatum; .25 mg 21 days
	GSE81672	imipramine	0.112643	0.980023	0.137965	0.326685	-0.628015		0.00458896	0.0135165	0.885709	1.79783	2.66543		0.000116215	0.0733933	2.83071	4.3737	7.1309		204	93	t95	mice	amygdala, responder
	GSE73018	ethanol; 1 wk	1.74819	6.18795	0.00516224	0.0105199	-7.92046		0.114091	0.0146031	0.0586942	0.624021	0.554021		4.10106	1.06267	0.0163919	0.000169873	-5.14717		205	75	t77	mice	synaptosome
	GSE81672	ketamine	4.97425	0.149098	0.0993256	1.57645	-3.44757		1.57645	0.0286231	1.33442	3.49556	3.2249		1.68608	0.587836	3.69821e-06	0.660749	-1.61316		206	68	t70	mice	hippocampus, responder
	GSE857	tacrine, moclobemide and creatine	0.319466	0.556468	0.109794	0.35305	-0.413091		0.556468	0.388931	0.12575	0.319466	-0.500183		0.430644	4.825	1.91287e-06	0.128267	-5.12738		207	241	t246	mice	whole brain hemispheres
	GSE7762	morphine 5 days	5.40921	0.291797	0.00761247	0.0206273	-5.67277		1.43713	0.58047	0.512524	0.291797	-1.21327		1.36053	0.766101	0.0428906	0.108735	-1.975		208	47	t47	mice.swr	striatum
	GSE63943	SAHA	1.78241	2.36395	0.00351105	0.0755889	-4.06726		0.00748555	0.284064	0.565731	1.40409	1.67827		6.22957	0.803954	0.122238	4.24256e-07	-6.91129		209	235	t240	mice	hippocampus; 20 months
	GSE103031	aminolevulinic	1.66345	0.123612	1.78362	0.409272	0.405827		0.274982	1.22917	0.580152	0.102783	-0.821213		3.58209	0.375512	1.10496e-05	0.00772885	-3.94986		210	170	t172	mice; transgenic	hippocampus
	GSE33137	curcumin	1.89219	5.00087	0.106731	0.333256	-6.45308		0.614736	0.488968	0.549599	0.614736	0.0606309		1.42774	5.6078	1.6668e-07	0.451859	-6.58368		211	10	t10	rats	hippocampus; 6 and 12 wk combined to get n=4 per treat
	GSE66275	haloperidol	2.9401	0.582999	0.0024015	0.100542	-3.42015		0.184175	0.049137	1.70291	1.81003	3.27963		2.22107	0.203818	0.00121124	0.11382	-2.30986		212	242	t248	rats	hippo; 21 days treat
	GSE64607	exercise	1.20274	1.20274	1.29659	0.17254	-0.936348		0.867844	1.39453	0.264653	0.00654849	-1.99117		0.134397	6.14297	0.445521	0.00163373	-5.83021		213	219	t224	mice	lateral entorhinal cortex; 7 days running
	GSE84156	withaferin A	0.42149	0.187795	0.00746677	0.126924	-0.474894		1.29935	0.483711	0.0497807	0.42149	-1.31179		0.00755777	10.6506	4.00196e-15	0.345032	-10.3132		214	76	t78	mice	hypothalamus; diet induced obesity
	GSE66277	haloperidol	2.80423	0.431105	0.0332585	0.00542235	-3.19665		0.686735	0.0105707	0.378581	1.66435	1.34562		0.799003	1.47567	3.42336e-15	1.36433	-0.910346		215	124	t126	rats	frontal cortex; .25 mg 21 days
	GSE124356	celastrol	4.31083	0.133721	0.0171067	0.0872099	-4.34024		0.133721	0.0872099	1.95484	1.08392	2.81783		0.143737	0.00511807	0.000116819	0.020186	-0.128552		216	31	t31	mice	hypothalamus; lean mice
	GSE43748	methamphetamine	0.330413	0.246646	0.246646	0.431105	0.100693		0.0427431	0.178653	0.246646	1.11376	1.13901		1.15639	0.229709	0.000261406	0.195843	-1.18999		217	192	t196	rats	cortex; self admin
	GSE29419	SAHA	0.0400929	0.514203	0.00143252	0.12271	-0.430153		1.05792	0.690282	0.0322655	0.290223	-1.42571		0.0703733	11.2798	0	0.185316	-11.1648		218	234	t239	mice	frontal cortex
	GSE99349	cocaine use disorder	0.295764	0.295764	0.0138155	0.708872	0.131159		0.0375799	2.07456	0.546173	0.47438	-1.09159		0.948045	5.25712	0.000286666	0.444883	-5.75999		219	147	t149	humans	dl pfc
	GSE93918	clozapine	0.954738	2.32529	0.370095	0.0255573	-2.88438		0.485129	0.233541	1.61977	1.05184	1.95294		1.88213	0.00794705	0.203956	0.00107737	-1.68505		220	200	t204	mice; wt	pfc; chronic
	GSE43375	high frequency stimulation; subthalamic nucleus	0.619112	1.00046	0.067883	0.0801548	-1.47153		1.68848	0.127124	0.5663	0.516451	-0.732857		0.927308	7.74017	3.89571e-05	0.018857	-8.64858		221	211	t216	rats	striatum; both groups 6-OHDA and Ldopa
	GSE81672	ketamine	1.30357	0.441838	0.0103882	0.142306	-1.59271		0.80455	0.205547	0.503824	1.42009	0.913815		0.881044	1.17418	1.38478e-07	0.0278652	-2.02736		222	66	t68	mice	pfc, responder
	GSE12284	LPS; 24 hrs	1.17813	0.295766	0.167622	0.723334	-0.582942		0.0145807	0.129778	3.52569	0.901737	4.28307		0.0498376	0.00149657	0.0923212	1.28259	1.32357		223	57	t59	mice	cortex
	GSE66275	risperidone	0.987221	0.303379	0.00657252	0.0453963	-1.23863		1.33016	0.0955235	1.2388	0.910795	0.723911		1.71721	0.154463	8.6168e-10	1.51029	-0.361389		224	252	t258	rats	striatum; 21 days treat
	GSE81672	ketamine	1.71714	0.403171	0.0159531	0.151254	-1.95311		0.256716	0.00560856	4.11677	1.23095	5.0854		2.09889	0.000158676	0.000158676	1.10437	-0.994516		225	70	t72	mice	nucleus accumbens, responder
	GSE159609	dasatinib	2.81282	0.829293	0.368921	1.95776	-1.31542		0.181381	0.73669	6.30468	0.220116	5.60672		6.3418	5.26488	0.000500402	0.205411	-11.4008		226	224	t229	human	glioblastoma stem-like cells; 72 hr treat
	GSE6512	clozapine	3.14635	5.4564	0.113258	0.113258	-8.37623		0.256228	0.113258	0.337835	0.295143	0.263492		0.98683	2.64038	0.902624	1.58652	-1.13807		227	155	t157	mice	brain; 12 wks
	GSE64607	exercise	1.77609	3.65619	0.618216	0.459757	-4.3543		0.023654	0.0932967	3.04479	0.807214	3.73506		0.142176	3.35144	0.392121	0.164374	-2.93712		228	218	t223	mice	dentate gyrus; 28 days running
	GSE62194	resveratrol	0.900743	5.93533	0.00974078	0.00974078	-6.81659		0.00327757	0.00327757	4.99927	1.78468	6.77739		0.961955	2.27574	5.05458	0.0190233	1.8359		229	14	t14	Csbm mice	cerebellum; in diet
	GSE33619	methylphenidate	4.7034	1.60638	0.77925	0.0158244	-5.51471		1.48434	2.14795	0.24089	0.0613861	-3.33002		6.12504	0.809228	2.4462e-05	0.0251407	-6.9091		230	158	t160	mice	substantia nigra; 10 mg/kg
	GSE124353	celastrol	2.1023	0.00864241	0.0314203	0.275383	-1.80414		0.493448	0.493448	1.08392	0.886971	0.983997		4.25947	0.000116819	2.16133e-07	0.445062	-3.81452		231	29	t29	mice	hypothalamus; diet induced obesity
	GSE73627	alcohol	7.10639	2.55842	0.0125571	0.0937987	-9.55846		1.26303	0.00916008	1.84874	2.55842	3.13497		20.7784	0.948673	2.05568e-11	0.012732	-21.7143		232	194	t198	rats	nucleus accumbens; ethanol
	GSE71527	desipramine	5.40309	2.90379	0.000826883	0.00132062	-8.30474		2.24387	0.0921103	0.64097	0.719107	-0.9759		17.9811	0.00336817	9.34626e-12	0.0142604	-17.9702		233	139	t141	mouse; transgenic	striatum
	GSE81672	ketamine	4.59689	0.539062	0.0307332	0.474098	-4.63112		0.414318	0.0121734	6.53062	2.65099	8.75511		2.43279	0.0532855	0.0063743	0.105435	-2.37427		234	69	t71	mice	nucleus accumbens, non responder
	GSE134546	alcohol 1 yr	0.015385	0.0266563	6.67997	0.00429277	6.64222		0.32069	0.470823	0.659606	0.659606	0.527698		0.956821	27.1783	0.123137	0.00625333	-28.0057		235	59	t61	monkey	brodman
	GSE17994	CCI-779	0.397438	6.62616	3.56756	0.00745322	-3.44859		0.50145	0.147262	0.50145	0.104047	-0.0432154		1.36113	10.4856	2.31005	0.00423644	-9.53248		236	231	t236	mice	brain
	GSE87188	testosterone from intact testes	4.79867	2.88708	0.000278573	0.95811	-6.72736		1.59246	0.870088	0.25433	1.97838	-0.229843		5.52624	1.90806	4.10804e-14	0.680769	-6.75353		237	144	t146	mice	hippocampus; with T relative to no T from orchi
	GSE66275	haloperidol	2.82486	2.27446	0.0505947	0.00199589	-5.04673		0.853058	0.000671468	1.1796	2.82486	3.15072		0.715772	3.10925	0	1.17976	-2.64526		238	245	t251	rats	cortex; 21 days treat
	GSE48954	buspirone	0.0223629	7.03753	0.61702	0.00674744	-6.43612		0.293597	0.686197	0.436173	0.0738107	-0.469809		0.15132	9.44628	3.26999	0.0125038	-6.31511		239	246	t252	mice	striatum; 8 hrs treat
	GSE32529	LPS; 72 hrs	8.63361	0.0277435	0.010814	0.0367026	-8.61384		1.20791	0.0776168	1.82296	0.175964	0.713396		6.43711	2.15262	0.00461241	0.0428906	-8.54223		240	56	t58	mice	pfc
	GSE66275	risperidone	0.55908	3.62165	0.00289839	0.150207	-4.02762		0.258776	0.0549911	2.87434	1.10019	3.66076		0.093002	2.69883	0.093002	1.00612	-1.69271		241	250	t256	rats	cortex; 21 days treat
	GSE48955	diazepam	0.27295	4.47088	0.194379	0.0540379	-4.49541		1.07004	0.970141	0.319225	0.108271	-1.61268		0.382858	9.39519	3.21691	0.566932	-5.9942		242	83	t85	c57 mice	striatium; 8 hrs after treatment
	GSE33619	methylphenidate	2.29665	1.25629	1.15028	0.0115036	-2.39116		1.15028	1.36764	0.171537	0.171537	-2.17485		8.24474	4.9539	0.15594	0.00151732	-13.0412		243	157	t159	mice	substantia nigra; 1 mg/kg
	GSE6512	haloperidol	1.2766	3.48674	0.18919	0.00276995	-4.57137		0.548598	0.0140352	0.43502	0.220959	0.0933453		0.547299	12.7214	0.0194343	0.0515993	-13.1977		244	128	t130	c57 mice	half brain; oral 12 weeks
	GSE36571	exercise	5.53487	0.547723	0.00206908	0.000148423	-6.08038		1.18594	0.547723	1.56672	1.4658	1.29886		12.0881	1.53803	4.45114e-11	0.00407438	-13.622		245	215	t220	SAMP8 mice	hippocampus
	GSE17994	CCI-779	0.0582187	1.87551	7.36816	0.0105661	5.445		0.60515	0.545241	0.103597	0.023511	-1.02328		0.0572035	22.1762	1.95405	0.00424922	-20.2751		246	230	t235	SCA3 mice	brain
	GSE73798	ketamine	1.65493	9.25205	0.133061	0.554668	-10.2192		0.875898	1.28689	0.319225	4.04222	2.19866		3.99304	7.91438	0.000364878	0.242771	-11.6643		247	64	t66	mice	hippocampus; 8hrs after treatment
	GSE42789	LPS	3.02608	5.19248	0.11686	6.11673e-05	-8.10164		0.11686	0.0996077	1.28623	2.11251	3.18227		1.65239	1.97478	0.0403717	0.010393	-3.57641		248	53	t55	mice	pfc
	GSE81672	imipramine	1.14122	2.32058	0.0120406	0.00851994	-3.44124		0.223108	0.00401781	0.308116	2.98956	3.07055		0.67708	5.65377	3.47158e-14	0.189167	-6.14169		249	92	t94	mice	amygdala, non responder
	GSE128660	elevated temperature	6.19656	0.00419876	0.0407206	0.00419876	-6.15584		0.263063	0.410729	0.356694	0.187592	-0.129506		4.27164	5.0268e-06	3.44545e-12	0.0250284	-4.24662		250	202	t206	mice	hypothalamus; lactating females 37 C
	GSE138802	ketamine	1.66213	3.9935	0.0492999	0.00261589	-5.60371		0.807258	0.0289592	0.249161	3.9935	3.40645		2.10447	2.2521	5.40383e-11	0.018866	-4.33771		251	237	t242	mice	hippocampus; 5 day treat
	GSE2547	olanzapine	5.51704	3.29032	5.47333e-06	0.0187512	-8.7886		0.32524	5.96005e-05	0.833174	1.77377	2.28165		7.53858	5.57194	0.00466752	0.0606578	-13.0452		252	22	t22	rats	pfc
	GSE12284	LPS; 24 hrs	5.58648	2.39318	0.000134207	0.0218497	-7.95767		0.00467247	0.0117858	4.89895	0.901737	5.78423		3.02699	2.90103	1.00676e-06	0.000172999	-5.92785		253	58	t60	mice	hippocampus
	GSE109445	albiflorin	0.016307	1.35349	8.1232	0.0120628	6.76547		3.18645	0.870888	0.111228	0.000584926	-3.94553		0.00156511	20.8024	0.00484433	1.86668e-05	-20.7991		254	135	t137	rats	hippocampus; chronic stress; then 7 d treatment
	GSE8162	alpha tocopherol; vit. E; plus G toco	1.44942	12.2338	0.178926	0.0111283	-13.4932		0.740336	0.0154895	1.97764	0.587318	1.80914		5.00667	21.7583	0.110784	0.00690737	-26.6473		255	112	t114	mice	neocortex; 30 month old
	GSE81672	ketamine	4.06563	3.08923	0.025916	0.170039	-6.95891		0.440691	0.203686	1.19664	3.2737	3.82596		2.51604	14.1191	2.85904e-12	0.00229883	-16.6328		256	72	t74	mice	amygdala, responder
	GSE9058	alcohol abuse	25.1817	40.6826	2.98942e-15	6.65386e-15	-65.8642		0.0243455	6.67586e-07	3.86752	1.88625	5.72943		15.0116	52.3868	0	1.79751e-13	-67.3984		257	166	t168	humans	ventral tegmental area
	GSE44456	alcoholic	22.5459	7.715	0.000869802	2.54983e-10	-30.26		0.0933816	0.001436	15.0801	0.794652	15.78		22.2583	27.1544	0	0.000127958	-49.4126		258	62	t64	humans	hippocampus

## Sheet: grp6 v treats
Hill M & Gammie SC. Title goes here			ad19h;GSE48350;males;hippocampus						ad37h;GSE84222;females;hippocampus						ad50h;GSE84422;males;hippocampus						Rank in AD
	GEO #	treatment	A	D	B	C	score		A	D	B	C	score		A	D	B	C	score		portrait		file name	species	source; notes
	GSE110298	exercise	7.23357e-11	6.28709e-06	68.973	13.5295	82.5025		1.94974	6.51258	0.112386	0.047962	-8.30197		4.48442	2.99795	0.000149993	2.08484	-5.39738		1	28	t28	humans	hippocampus; high v low exercise in elderly
		exercise composite	6.82164e-10	0.00221626	15.418	7.7047	23.1205		3.43352	3.10201	0.069421	0.0452844	-6.42082		0.83563	0.50174	0.0168321	8.73742	7.41688		2	238	t243		11 datasets
	GSE110298	exercise	1.39053e-07	0.00148029	80.1434	3.69679	83.8387		0.787375	8.61952	0.075067	0.00220009	-9.32963		11.318	0.638954	6.48778e-08	5.34016	-6.61679		3	164	t166	humans	hippocampus; high versus moderate activity in elderly
	GSE84185	fluoxetine	0.00583226	1.35888	16.0619	0.603545	15.3007		0.047043	0.176225	0.205807	1.50513	1.48767		1.01531	0.0584549	0.0294759	1.3983	0.354006		4	3	t3	mice	cingulate
	GSE33137	curcumin	1.36345e-06	7.88048e-08	26.7563	13.5279	40.2842		0.00938558	2.21074	0.0731005	1.42348	-0.723539		1.52414	0.757882	0.144399	1.32674	-0.810876		6	11	t11	rats	cortex; 6 and 12 wk combined to get n=4 per treat
	GSE104338	safflower oil	8.06104e-05	9.93257e-15	52.426	1.61096	54.0369		0.0851598	1.28018	0.00959681	0.00259185	-1.35315		9.86126	6.47644	0.00082653	0	-16.3369		7	136	t138	rats	hypothalamus; in high fat diet 2 months compared with flaxseed oil
	GSE27532	desipramine	2.17904e-06	0.0545685	5.74205	2.42596	8.11345		0.0813461	0.704614	0.137839	3.34497	2.69685		0.369729	0.369729	4.59507e-05	1.92574	1.18633		8	141	t143	mouse; high swim analgesia	hippocampus; 21 days ip
	GSE10748	D-serine 20 mg	0.00102352	7.06126e-08	18.5658	0.581181	19.1459		0.0536196	0.113361	2.23777	0.358015	2.4288		15.6524	1.75104	3.71145e-06	1.08919e-08	-17.4035		9	34	t34	rats	brain
	GSE10748	D-serine 5 mg	0.00102352	1.54122e-07	15.8705	1.15639	17.0259		0.0952054	1.05696	2.64592	0.358015	1.85177		11.7911	2.36972	0.000306845	0.0130437	-14.1475		10	33	t33	rats	brain
	GSE84185	fluoxetine	0.00837916	0.154234	13.4021	0.935624	14.1751		0.274389	0.105322	0.125964	2.51784	2.26409		1.29425	0.238144	0.0073437	0.701201	-0.823852		11	8	t8	mice	dentate gyrus; stress both groups
	GSE7955	permethrin	9.24939e-10	3.13585e-08	12.6836	5.60215	18.2857		0.450877	2.78855	0.357579	0.819368	-2.06248		4.83483	3.40608	0.053514	0.0217674	-8.16562		12	102	t104	rats	cerebrocortex; 6 hrs after treatment; .3mg/kg
	GSE84185	fluoxetine	0.103106	1.47681	11.2986	0.0395732	9.75826		0.314193	0.0228397	0.848911	2.97163	3.4835		2.23747	0.0293701	0.0073437	1.10294	-1.15656		13	9	t9	mice	cingulate; stress both groups
		fluoxetine composite	0.304226	1.22305	19.3956	0.832223	18.7005		0.0638284	0.135067	1.42318	1.12807	2.35235		2.00295	0.186877	0.0328225	1.64187	-0.515135		14	239	t244		13 datasets
	GSE29075	exercise	0.0106659	0.715546	5.3133	2.06495	6.65203		0.183664	0.324526	0.111265	0.862809	0.465884		1.51708	0.58318	0.132543	0.786607	-1.18111		15	16	t16	young mice	hippocampus
	GSE99349	cocaine dependence	0.0036266	0.000304144	10.761	0.535644	11.2927		0.0179349	1.05729	0.373485	0.969234	0.267491		2.18822	1.34862	0.0906967	0.731851	-2.7143		16	146	t148	humans	dl pfc
	GSE85936	cocaine	0.000659399	0	30.7865	35.5907	66.3766		0.0113695	11.3666	1.41866	0.00106403	-9.9583		7.73598	2.99229	0.587797	2.37707e-08	-10.1405		18	150	t152	mice	nucleus accumbens; gfp in both groups
	GSE64607	exercise	9.1596e-07	6.37895	1.88884	1.14688	-3.34322		0.00497848	0.626187	0.0651079	1.59927	1.03322		0.0063287	0.0063287	3.0596e-06	10.9554	10.9427		19	221	t226	mice	lateral entorhinal cortex; 28 days running
	GSE43748	amphetamine	0.721686	2.68969e-06	8.95238	2.39284	10.6235		0.182987	0.618675	0.451389	1.86656	1.51628		0.55919	0.157099	0.113361	0.182987	-0.41994		20	191	t195	rats	striatum; self admin
	GSE74677	chlorpyrifos	0.00337402	0.0388951	8.95238	1.59194	10.502		0.503449	1.86656	0.157099	2.64592	0.433013		0.13394	0.182987	0.13394	4.64442	4.46143		21	114	t116	rats	hippocampus; 21 d treatment; low dose 10 mg
	GSE84185	fluoxetine	0.00396181	2.98129	8.16229	0.0396928	5.21673		0.0176114	0.27498	0.702322	0.774112	1.18384		1.73217	0.238678	0.00129387	1.19796	-0.771593		22	2	t2	mice	dentate gyrus
	GSE88736	cocaine	5.30385e-05	1.73871	4.57889	0.0500031	2.89012		0.000307471	0.784254	0.6515	0.231705	0.0986436		0.000307471	0.231705	3.24019e-05	2.83172	2.59974		23	152	t154	rats	nucleus accumbens; no enrichment both groups
	GSE7955	deltamethrin	2.33506e-09	1.47496	8.66651	11.6944	18.886		0.156857	2.64436	0.00401975	1.32893	-1.46826		0.74838	1.63845	0.00100488	2.93682	0.550998		24	104	t106	rats	cerebrocortex; 6 hrs after treatment; 1mg/kg
	GSE10748	D-serine 50 mg	0.0129608	9.5046e-05	11.6968	7.84292	19.5267		0.0793097	1.42909	0.13394	2.10992	0.73546		8.44887	1.32996	0.0099093	0.00743654	-9.76148		25	35	t35	rats	brain
	GSE81672	imipramine	8.4656e-07	0.256499	0.21757	1.32276	1.28383		0.000312963	0.581132	0.283865	2.10298	1.8054		5.37192e-06	2.37137	0.0253801	0.213898	-2.13209		27	91	t93	mice	nucleus accumbens, responder
	GSE27532	desipramine	8.98653e-05	1.72604	4.20502	0.390625	2.86951		0.0281843	1.69213	0.0977753	1.09168	-0.530858		0.287351	0.0171343	0.000659323	4.58477	4.28095		28	140	t142	mouse; low swim analgesia	hippocampus; 21 days ip
	GSE46717	methamphetamine	0.00732743	0.928552	15.6906	0.633194	15.3879		0.299755	0.46978	0.00678972	0.00202521	-0.76072		0.895553	1.92264	0.0456395	0.264894	-2.50766		29	189	t193	rats	nucleus accumbens; 1 dose and then one later dose
	GSE34451	streptozocin	0.186674	0.00361887	4.46593	1.9838	6.25945		0.0834631	0.281898	3.01261	0.451828	3.09907		6.33304	2.72145	0.50277	0.0378927	-8.51383		30	173	t175	rats	pfc
	GSE67755	haloperidol	0.142416	3.25263	0.019911	0.0268253	-3.34831		0.200314	0.232404	0.171451	0.910371	0.649104		0.000852791	0.145662	0.000565985	4.6972	4.55125		31	123	t125	mice	whole brain
	GSE9798	corticosterone	5.2624e-05	0.0378506	10.0856	0.789307	10.837		1.41296	1.22017	1.96645	0.207266	-0.459414		5.403	1.73276	0.000189073	1.12987	-6.00569		32	49	t51	rats	cortex; 14 day treat
	GSE7955	deltamethrin	0.004835	1.71234	0.721231	4.31349	3.31754		0.316136	4.83483	0.00401975	1.42801	-3.71893		0.053514	1.05606	0.357579	7.69398	6.94198		33	103	t105	rats	cerebrocortex; 6 hrs after treatment; 100mg/kg
	GSE43748	methamphetamine	0.000662334	0.000662334	3.92247	4.72598	8.64712		0.243512	1.05696	0.895093	0.618675	0.213299		0.895093	0.402937	0.402937	2.93849	2.04339		34	193	t197	rats	striatum; self admin
	GSE117758	dexamethasone	0.619803	3.23493e-06	0.941065	7.21661	7.53787		0.356264	2.14393	0.275778	1.55331	-0.67111		0.902553	1.06771	0.110123	0.0627424	-1.7974		35	48	t48	mice	striatal neurons
	GSE29075	exercise	0.00353186	0.0075261	6.2948	7.08279	13.3665		0.368569	0.213835	0.416367	1.62804	1.46201		3.81886	1.86317	0.00152389	0.786607	-4.8939		36	17	t17	old mice	hippocampus
	GSE5140	creatine	0.273177	0.0715745	15.5199	1.25893	16.434		0.256727	1.14299	2.57058	0.807302	1.97816		10.2484	1.3369	0.191293	2.02421	-9.36983		37	32	t32	mice	brain hemispheres
	GSE74676	chlorpyrifos	0.165619	9.5046e-05	3.36937	5.83461	9.03827		0.974027	1.32996	0.402937	1.23491	-0.666146		1.75104	1.14391	0.402937	0.618675	-1.87334		38	113	t115	rats	hippocampus; 21 d treatment; low dose 3 mg
	GSE83336	acetyl-L-carnitine	3.052e-05	3.052e-05	0.512778	14.3774	14.8901		0.00275508	0.768825	0.00925497	1.9959	1.23358		1.65338	6.23454	0.00925497	3.89523e-07	-7.87866		39	121	t123	rats; flinders	hippocampus; 7 days in water
	GSE48623	coral calcium hydride	0.00354849	1.31807e-07	4.01521	6.91942	10.9311		0.304615	3.10585	0.272721	0.415226	-2.72252		3.97615	3.97615	0.0701133	0.000423217	-7.88176		40	209	t214	rats	hippocampus
	GSE81672	imipramine	0.975093	0.00104498	9.93618	0.11815	9.07819		0.00766115	0.00766115	1.57488	0.829563	2.38912		0.558482	0.620106	0.620106	0.013704	-0.544778		41	90	t92	mice	nucleus accumbens, non responder
	GSE118670	fluoxetine	0.483226	1.4912	9.59789	1.4912	9.11466		0.256727	0.966523	2.71816	1.05259	2.5475		5.666	0.807302	0.256727	0.381057	-5.83552		42	4	t4	mice	dentate gyrus
	GSE48955	fluoxetine	0.00152422	0.0467908	2.86074	0.331454	3.14388		0.416367	0.284134	0.15662	0.468014	-0.075868		0.15662	0.368569	0.0250414	0.862809	0.362661		44	81	t83	c57 mice	striatium; 8 hrs after treatment
	GSE43375	levodopa	0.0461957	0.0379038	4.35037	1.15807	5.42433		0.088879	0.227505	0.518935	2.03738	2.23993		0.255453	0.201768	0.285688	0.227505	0.0559723		45	212	t217	rats	striatum; both groups 6-OHDA
	GSE61326	vitamin D	0.00414672	1.96488e-08	0.506391	3.74343	4.24567		0.174551	2.10883	1.07718	0.0918189	-1.11439		0.77271	2.91599	0.475358	0.338897	-2.87444		46	137	t139	rats	hippocampus; in diet
	GSE44456	alcoholic	2.34179	8.74414e-06	0.0479987	0.26905	-2.02475		0.195927	2.74882	0.117192	0.0190464	-2.80851		7.39727e-11	0.000355494	2.59531	8.32317	10.9181		47	61	t63	humans	hippocampus
	GSE38465	exercise	0.132156	0.737945	1.30457	4.76423	5.1987		0.0314421	1.15825	0.398734	0.176665	-0.614291		0.0147414	0.752453	1.66924	1.78422	2.68626		48	27	t27	SAMP8 mice	cortex; exercised v sedentary
	GSE30305	methamphetamine 12d	0.169191	0.0930626	2.35203	2.05124	4.14102		0.319742	0.853568	2.80543	0.933488	2.56561		2.23211	0.279778	0.777904	0.319742	-1.41425		49	43	t43	mice	striatum
	GSE47541	venlafaxine	0.205555	0.0591938	13.6725	0.00262156	13.4104		0.229859	0.483167	0.258552	0.203465	-0.25101		6.05405	4.96641e-05	0.119085	0.32315	-5.61186		50	77	t79	rats dark agouti	frontal cortex
	GSE64607	exercise	0.000395385	0.624218	2.76333	2.2204	4.35912		0.00246354	0.657952	1.29902	1.13383	1.77244		0.454555	0.0192673	0.332515	6.1706	6.02929		51	217	t222	mice	dentate gyrus; 14 days running
	GSE39980	zonisamide	0.0279907	1.58999e-07	2.61817	16.3759	18.9661		0.0672076	4.03078	0.0221497	1.18226	-2.89357		0.0356216	7.6577	0.162037	4.61339e-05	-7.53123		52	213	t218	rats	striatum; lesioned side; all with 6-OHDA; both with Ldopa
	GSE110298	exercise	0.00401995	0.792477	0.0143545	3.47683	2.69469		2.83363	1.69428	1.69428	0.224775	-2.60885		1.94974	6.51258	0.451065	0.954838	-7.05642		53	163	t165	humans	hippocampus; moderate v low activity in elderly
	GSE81672	imipramine	0.107087	0.00208148	0.107087	2.26499	2.26291		0.421267	0.114757	0.718717	0.718717	0.901409		0.0158513	1.51594	0.0158513	0.472861	-1.04308		54	86	t88	mice	pfc, non responders
	GSE88726	levodopa	0.852303	0.77199	0.0212376	4.64542	3.04236		0.57907	1.56106	0.0113533	2.26886	0.140089		2.5533e-05	0.771645	3.12284	0.639471	2.99064		55	204	t209	rats	substantia nigra; both groups with 6-OHDA lesion
	GSE7955	deltamethrin	0.0129398	0.000660847	1.71234	4.72454	6.42328		0.0653813	2.78855	0.0169259	0.5586	-2.2784		0.402464	2.36825	0.0653813	0.618043	-2.08729		56	105	t107	rats	cerebrocortex; 6 hrs after treatment; 3mg/kg
	GSE7955	permethrin	2.68139e-06	1.15577	3.02342	6.80144	8.66908		0.450877	6.07299	0.000305707	0.450877	-6.07269		0.00549544	0.973179	0.000461338	6.74467	5.76645		57	101	t103	rats	cerebrocortex; 6 hrs after treatment; 10mg/kg
	GSE42805	cocaine	0.214421	6.12245	0.179909	0.015999	-6.14096		0.0920647	0.246148	1.85889	0.860164	2.38084		1.85889	0.0759203	0.0146676	3.13289	1.21274		58	148	t150	mice	nucleus accumbens; 1 wk 20mg day;
	GSE43261	fluoxetine	0.273177	2.32011	14.758	1.25893	13.4237		2.02421	0.734079	2.57058	0.734079	0.546374		3.35212	0.191293	0.0803344	2.57058	-0.892496		59	7	t7	mice	ventral dentate gyrus
	GSE78281	dexamethasone	0.777161	0.209321	0.00466844	2.72792	1.74611		1.07701	0.244004	0.052131	1.56504	0.29616		0.000585652	0.360763	0.566539	4.3766	4.58179		60	107	t109	mice	striatal neurons; 4 hrs treat
	GSE50427	alcohol; 20 days	0.0323193	1.71173	11.3339	0.00024547	9.59014		0.158776	0.0071796	0.570339	0.079552	0.483935		14.6056	0.0166301	0.00384509	0.185207	-14.4332		61	60	t62	mice	cortex
	GSE140162	lidocaine	3.65477	2.9498	0.00111169	12.2761	5.67266		1.18313	4.31708	0.71429	1.47103	-3.3149		1.47103	0.199579	0.64969	1.01116	-0.00975627		62	240	t245	rats	dorsal root ganglia neurons
	GSE70255	resveratrol	0.0273355	13.3847	4.99113	0.127409	-8.29345		0.446724	0.502951	0.00551044	0.446724	-0.49744		13.4874	0.00765207	1.55963e-05	6.03866	-7.45632		63	12	t12	primates	cortex; high fat diet with/without RES
	GSE109055	nicotinamide riboside	1.03696	0.00588732	0.939662	1.4822	1.37901		0.0712383	1.61072	0.69896	0.50942	-0.473574		0.0712383	0.356255	2.51286	0.125296	2.21066		64	182	t186	mice normal	cortex
	GSE64607	exercise	0.26154	2.46729	2.72338	0.116524	0.111076		0.780916	1.50565	0.477892	0.617614	-1.19106		1.33786	0.723803	0.00202184	0.617614	-1.44203		65	216	t221	mice	dentate gyrus; 7 days running
	GSE30305	heroin 12d	0.281088	0.708544	1.0682	2.84405	2.92261		0.777904	1.10622	0.243334	0.410679	-1.23011		0.0907127	0.777904	1.0177	1.19909	1.34817		66	42	t42	mice	striatum
	GSE78281	aldosterone	3.60701	0.122364	0.147736	3.42112	-0.160511		0.112043	1.07701	2.56467	0.834002	2.20963		0.0207283	0.318423	1.25967	0.27954	1.20006		67	106	t108	mice	striatal neurons; 4 hrs treat
	GSE87823	heroin	2.08484	0.3974	15.4327	0.0124629	12.9629		3.16709	1.04581	4.90306	0.224775	0.914936		21.7896	0.00655016	0.191451	0.261883	-21.3428		68	129	t131	humans	nucleus accumbens; users v control
	GSE6512	clozapine	0.00671933	0.529832	4.99071	0.761125	5.21529		0.671911	0.277451	0.791315	0.922981	0.764935		4.28804	0.0407243	0.00416825	4.12593	-0.198662		69	154	t156	mice	brain; 4 wks
	GSE43261	fluoxetine	1.4912	3.53424	14.0132	0.423385	9.41113		1.23776	0.116526	3.35212	0.734079	2.73191		3.69513	0.256727	0.116526	2.57058	-1.26475		70	161	t163	mice	ventral dentate gyrus; only responder with fluox
	GSE64607	AICAR	0.00112182	0.372657	0.741722	0.807858	1.1758		0.0833669	0.649837	0.304787	1.42102	0.992603		0.129414	0.216725	0.0241275	2.94148	2.61947		71	223	t228	mice	dentate gyrus; 14 days treatment
	GSE81672	ketamine	0.0281838	0.33361	0.44102	3.76831	3.84754		1.93597	0.563078	0.311959	0.354634	-1.83245		0.914044	1.93597	0.625032	0.0593382	-2.16564		72	67	t69	mice	hippocampus, non responder
	GSE16171	estrogen	0.178422	0.000933857	0.584486	3.32581	3.73094		0.436237	0.92356	1.44218	0.5371	0.619487		0.0307713	1.75252	3.33776	0.0825667	1.63704		73	110	t112	rhesus monkey	dorsal raphe; 1 month treat v. ovx
	GSE39697	exercise	0.000542463	5.7583	2.11883	0.0183224	-3.62168		1.67246	4.79403	0.0816231	0.00704636	-6.37782		7.11084	0.0144773	0.000684935	0.277451	-6.84718		74	26	t26	mice	inner layer hippocampus
	GSE118670	fluoxetine	2.80824	0.693595	0.00032526	2.4774	-1.02411		0.163409	0.665061	1.89863	1.66071	2.73087		0.000328841	0.734079	3.02643	2.57058	4.8626		75	5	t5	mice	pfc
	GSE78281	progesterone	0.122364	0.147736	0.0651766	1.71158	1.50666		0.112043	0.991896	1.07701	0.406659	0.379727		0.00364137	0.211698	1.56504	1.35727	2.70697		76	108	t110	mice	striatal neurons; 4 hrs treat
	GSE48955	haloperidol	0.094704	0.439161	1.18145	3.03615	3.68373		0.00608611	0.416367	0.324526	1.51708	1.41916		1.41052	0.247279	0.324526	2.24889	0.915613		77	127	t129	c57 mice	striatium; 8 hrs after treatment
	GSE47541	MDMA	0.000999998	2.06625	4.19422	0.461969	2.58894		0.258552	0.745666	0.0205769	1.23869	0.255049		5.30383	0.258552	7.3761e-05	0.871228	-4.69108		78	177	t179	rats	hippocampus
	GSE73799	memantine	0.0419528	0.893224	3.39734	2.04961	4.51177		0.0848084	0.639295	0.528426	0.901941	0.706263		2.15167	0.0711834	0.210693	2.03355	0.0213904		79	233	t238	mice	striatium; 8 hrs after treatment
	GSE58484	cyclophosphamide	0.16373	1.78861e-05	0.95176	8.98621	9.77423		0.0266565	6.3389	0.0533379	0.734079	-5.57814		0.429941	0.884771	0.539435	1.3369	0.561624		80	175	t177	mice	cortex; both groups tbi
	GSE43261	fluoxetine	2.64012	1.04867	12.9281	0.483226	9.72257		0.807302	0.0657838	3.35212	1.54837	4.0274		2.57058	0.03397	0.0047684	2.1542	-0.445586		81	160	t162	mice	dorsal dentate gyrus; only responder with fluox
	GSE63748	cocaine	0.120775	1.93899e-09	7.25373	3.004	10.137		0.441266	0.392094	3.67884	0.551125	3.39661		4.2188	1.66673	0.346648	0.000960219	-5.53792		82	149	t151	mice	nucleus accumbens
	GSE25829	fasudil	0.0313642	1.21125	0.521312	1.90835	1.18704		0.906003	0.906003	0.134025	2.84719	1.16921		1.53336	0.385259	0.00231517	0.134025	-1.78228		83	226	t231	mice	primary cell culture of astrocytes; 24 hr treat
	GSE60013	estradiol	0.123852	0.866304	0.866304	0.26253	0.138678		0.0170307	0.0404222	0.564609	4.74142	5.24858		0.116279	0.0134123	0.512797	2.83713	3.22023		84	38	t38	rats	dentate gyrus
	GSE38223	methamphetamine	0.510781	2.97869e-08	3.1303	0.772319	3.39183		0.46978	1.92264	0.33759	0.0149566	-2.03988		0.520319	1.70238	0.0456395	9.58212e-11	-2.17706		85	198	t202	rats	dorsal striatum; self admin 8days
	GSE102849	bisphenol a	0.0241607	0.00454837	1.01427	1.69373	2.67929		0.183158	0.282404	0.365695	0.577171	0.477303		0.0325131	0.156402	0.212983	0.639866	0.663934		86	159	t161	mice	hippocampus; in diet
	GSE109445	fluoxetine	0.000264526	0.00479866	9.9973	2.35269	12.3449		0.00172611	0.798395	0.00617352	1.69396	0.900008		0.241578	0.442896	0.000844038	0.798395	0.114765		87	134	t136	rats	hippocampus; chronic stress; then 7 d treatment
	GSE26836	amitriptyline	0.123506	3.37052	2.76686	0.012205	-0.714956		1.49241	1.228	0.66691	0.00139735	-2.0521		5.2412	0.122097	0.0643298	0.611042	-4.68793		88	85	t87	3xTg mice	cortex; 4 month in water
	GSE43261	fluoxetine	0.95176	2.16825	11.5425	0.483226	8.90567		0.539435	0.116526	2.42739	1.3369	3.10833		2.71816	0.00657205	0.00240195	2.71816	-0.0041701		89	6	t6	mice	dorsal dentate gyrus; responder and resistant together
	GSE68949	thyroid hormone	0.10453	0.341832	4.45203	0.715664	4.72133		1.20142	0.719046	0.120627	1.71717	-0.0826681		0.379102	4.43943	0.224836	0.0462927	-4.5474		90	73	t75	mice	neurons from neocortex; 24 hr exposure; gestat day 17
	GSE31430	zinc	0.581181	0.000159286	1.59194	3.19455	4.20515		0.0536196	1.75104	2.36972	1.75104	2.3161		3.91375	4.64442	2.23777	0.00145592	-6.31894		91	145	t147	rats	diencephalon; higher zinc relative to low zinc 10 days
	GSE109055	nicotinamide riboside	0.222655	0.0226656	0.00400094	3.7429	3.50158		0.0226686	1.61072	1.09994	0.926536	0.393087		0.00127321	1.01105	3.63208	0.00267757	2.62244		92	181	t185	mice; AD model	cortex
	GSE4083	diethylstilbestrol	1.04755	1.95231	0.712163	0.956479	-1.33121		0.238225	1.04271	1.21919	0.671226	0.609481		0.671226	0.310167	0.206969	0.54978	-0.224643		93	40	t40	rats	anterior pituitary
	GSE15774	morphine	0.804555	0.180437	1.5224	0.575944	1.11335		0.943264	0.586833	1.20722	0.11549	-0.207387		6.87768	0.527705	0.137038	0.0430097	-7.22534		94	131	t133	mice	striatum; 8 hrs
	GSE10748	D-serine 500 mg	0.721686	9.5046e-05	0.0174322	7.57641	6.87206		0.182987	4.64442	0.451389	0.55919	-3.81683		0.974027	3.09089	1.42909	0.316536	-2.31929		95	162	t164	rats	brain
	GSE48955	imipramine	0.0148351	0.284811	2.36693	2.06495	4.13223		0.15662	0.786607	1.51708	0.0250414	0.598899		0.0504876	0.943274	0.416367	0.416367	-0.161028		96	82	t84	c57 mice	striatium; 8 hrs after treatment
	GSE32536	pioglitazone	0.0032156	12.2265	1.4912	0.860304	-9.8782		1.44043	2.28859	1.23776	0.600198	-1.89107		9.67577	0.02067	0.191293	6.3389	-3.16625		97	116	t118	mice; 3xTg-ad model	hippocampus; in diet for 14 weeks
	GSE18055	trichostatin A	1.15639	1.36715e-06	0.968005	1.97028	1.7819		0.316536	0.820128	1.53231	1.86656	2.2622		4.64442	0.974027	0.503449	0.0349123	-5.08009		98	98	t100	rats	anterior cingulate; TSA plus cocaine
	GSE32536	pioglitazone	0.00461241	12.1834	1.60257	0.851559	-9.73387		1.32389	2.27052	1.22536	0.725209	-1.64384		9.63406	0.0200688	0.187801	6.30611	-3.16022		99	50	t52	mice	hippocampus; 14 week in AZ model
	GSE78280	mophine chronic	1.17951	0.242105	2.0622	1.91955	2.56014		0.0110785	1.984	0.712877	1.20809	-0.0741112		0.0760373	1.40782	0.323498	2.38253	1.22217		100	41	t41	mice	striatum
	GSE42789	alcohol chon. intermitant	0.126502	0.398522	0.593482	0.540035	0.608493		0.8028	0.0484592	0.0678698	1.47609	0.692701		0.0575298	0.294265	2.8894	0.00349949	2.54111		101	55	t57	mice	pfc
	GSE93918	clozapine	0.149049	0.0165892	22.5584	0.986141	23.3789		0.316972	0.209051	0.179637	0.241656	-0.10473		3.39551	0.406539	0.129791	1.59053	-2.08173		102	201	t205	mice; transgenic	pfc; chronic
	GSE20219	pioglitazone	0.0621818	9.67908e-06	1.59194	2.69897	4.22872		0.243512	1.14391	0.0349123	2.23777	0.885259		1.98619	4.27109	0.749096	1.11116e-05	-5.50817		103	117	t119	rats	hippocampus; young rats; treat 4 months
	GSE20219	pioglitazone	0.0605823	9.10221e-06	1.57617	2.83684	4.35242		0.206969	1.12893	0.0337314	2.21515	0.91298		2.08809	4.05815	0.737681	1.74601e-05	-5.40854		104	51	t53	rats	hippocampus; young rats
	GSE73799	ketamine	0.171769	0.566932	0.978705	0.500484	0.740487		0.324526	0.58318	0.15662	1.51708	0.765999		1.62804	0.416367	0.132543	1.11712	-0.794746		105	63	t65	mice	striatium; 8 hrs after treatment
	GSE47541	MDMA	0.0265917	0.936942	5.64721	0.373079	5.05676		0.321544	0.288136	0.156264	1.58459	1.13117		3.94963	0.00118674	0.257179	1.15526	-2.53838		106	176	t178	rats	frontal cortex
	GSE48365	cocaine	1.23174	0.000145876	0.867821	1.23174	0.867675		0.00809335	0.431351	1.99367	0.480398	2.03463		0.778508	0.23513	0.431351	0.000173914	-0.582114		107	165	t167	mice	nucleus accumbens
	GSE15774	nicotine	1.40382	6.00358e-05	2.66352	1.64634	2.90599		0.943264	0.863717	1.50958	0.649945	0.352545		6.41109	0.527705	0.0161854	0.0210292	-6.90158		108	132	t134	mice	striatum; 8 hrs
	GSE39980	zonisamide & levodopa	0.00125254	3.72633e-05	0.407056	4.04562	4.45138		0.466805	1.80802	0.0814852	0.218655	-1.97468		0.0356216	2.58462	1.09254	0.00203299	-1.52566		109	214	t219	rats	striatum; lesioned side; all with 6-OHDA
	GSE63943	SAHA	0.539685	0.31385	3.87133	0.229193	3.24699		0.00500154	0.138783	0.955618	0.0809358	0.89277		2.53534	0.191055	0.191055	2.03489e-06	-2.53534		110	236	t241	APP/PS1 mice	hippocampus; 10 months
	GSE124355	celastrol	0.647626	1.96472e-12	0.0359904	1.95047	1.33883		0.547189	2.45832	0.489666	0.744495	-1.77135		1.25469	2.45832	0.818695	5.27923e-06	-2.89431		111	30	t30	mice	hypothalamus; db mice
	GSE74382	levodopa	0.0728869	0.00498964	1.54484	2.07659	3.54355		0.553051	0.709941	0.958576	0.0379196	-0.266496		2.79469	1.33523	0.278908	0.0139575	-3.83706		112	206	t211	rats	dorsal striatum; both sham lesioned; both ppx conditioned
	GSE81672	imipramine	3.19699	0.0154541	1.52478e-06	1.91307	-1.29937		0.0483611	1.702	0.356505	1.702	0.308143		0.0141218	2.19861	0.31367	0.0598325	-1.83923		113	87	t89	mice	pfc, responder
	GSE78281	estradiol 4 hrs	0.430606	0.376985	0.0640497	1.96394	1.2204		0.356264	1.06771	0.24059	0.130633	-1.05276		0.130633	0.826112	0.753721	2.2747	2.07167		114	37	t37	mice	primary neurons from striatum
	GSE130099	insulin intranasal	0.0103824	0.00193761	2.75339	0.28703	3.0281		0.126949	0.367369	0.290533	1.18983	0.986045		1.18983	0.558774	0.0182161	0.126949	-1.60344		115	120	t122	rats	hippocampus; old rats; 3 mo treatment
	GSE42789	alcohol chronic	0.000472907	6.24088e-05	5.54966	0.0893272	5.63845		0.213134	0.892866	0.240286	0.00249788	-0.863216		0.706627	0.892866	0.301607	0.0056198	-1.29227		116	54	t56	mice	pfc
	GSE62194	nicotinamide riboside	0.789597	2.74166	2.74166	0.0140822	-0.775515		0.369729	0.416199	2.44329	1.58161	3.23898		0.161803	0.0813461	0.11655	6.93211	6.80551		117	186	t190	WT mice	cerebellum; injection of NR; younger mice
	GSE47541	MDMA	0.461969	0.004717	2.06625	0.335058	1.93462		0.483167	1.15898	0.871228	0.229859	-0.541063		2.81765	0.359204	1.08241	0.229859	-1.86459		118	178	t180	rats	dorsal raphe
	GSE74382	levodopa	0.28113	0.113621	2.0915	0.51952	2.21627		0.179031	0.20141	0.860462	1.43637	1.91639		0.541166	0.0301043	0.496834	0.0931318	0.0186951		119	205	t210	rats	dorsal striatum; both sham lesioned both saline conditioned
	GSE15774	heroin	0.723186	2.05032	0.0515633	0.983038	-1.7389		0.943264	0.649945	0.586833	1.61896	0.612588		1.30372	1.85067	0.373543	0.717098	-2.06374		120	130	t132	mice	striatum; 8 hrs
	GSE20219	pioglitazone	0.517873	1.36715e-06	0.165619	0.0948759	-0.257379		0.316536	1.23491	0.278403	0.749096	-0.523942		0.618675	3.57247	1.63962	0.00403156	-2.54749		121	118	t120	rats	hippocampus; old rats; treat 4 months
	GSE20219	pioglitazone	0.510241	2.52032e-06	0.16222	0.0926481	-0.255375		0.272586	1.3135	0.272586	0.737681	-0.575824		0.608609	3.37888	1.62089	0.00384601	-2.36275		122	52	t54	rats	hippocampus; old rats
	GSE47798	estradiol 24 hrs	1.60257	3.2146e-05	1.1405	5.93182	5.46973		0.187801	1.42681	1.32389	0.797864	0.507147		2.00742	3.84842	0.955924	1.55672e-06	-4.89991		123	36	t36	mice	hypothalamus
	GSE43748	methylphenidate	2.24709	0.404766	0.404766	0.581181	-1.6659		0.0793097	1.86656	5.03364	0.895093	3.98286		2.50577	0.278403	0.68196	4.45576	2.35355		124	197	t201	rats	striatum; self admin
	GSE15774	methamphetamine	2.50228	0.804555	0.00127796	1.40382	-1.90174		1.20722	0.218891	0.943264	0.527705	0.0448579		0.218891	0.0799937	1.30372	2.36582	3.37066		125	199	t203	mice	striatum; 8 hrs
	GSE62194	nicotinamide riboside	1.85577	0.0545685	2.74166	0.0853466	0.916667		3.6787	0.25124	0.287351	0.000659323	-3.64193		1.80683	0.25124	0.0813461	0.0281843	-1.94854		126	184	t188	WT mice	cerebellum; injection of NR; older mice
	GSE67723	risperidone	0.946569	0.796539	0.0338647	1.02746	-0.681784		0.809391	0.280015	2.15123	1.01817	2.08		0.0679373	0.0106838	1.09426	1.43163	2.44727		127	248	t254	mice	striatum; AJ strain; 3 days treat
	GSE26836	amitriptyline	0.390332	0.00104002	0.110278	0.236132	-0.0449623		0.0885966	0.729101	1.41135	1.32224	1.91589		0.857738	0.161172	0.238346	0.0528967	-0.727668		128	84	t86	3xTg mice	hippocampus; 4 month in water
	GSE48954	risperidone	0.589865	1.23783	0.589865	0.153482	-1.08434		1.23579	0.987287	0.0703734	0.240651	-1.91205		1.83252	0.0995894	0.532608	0.21083	-1.18867		129	247	t253	mice	striatum; 8 hrs treat
	GSE84249	corticosterone	0.453734	0.0170027	3.17624	2.84219	5.54769		0.216843	5.1227	0.118107	0.283191	-4.93824		0.0997132	0.0835379	2.7404	3.83565	6.3928		130	142	t144	rats	hippocampus, after adrenal cort or no cort
	GSE15129	QH2	3.32448	1.70437e-05	0.00205436	2.62251	-0.699931		0.0417024	0.725209	0.475999	0.289792	-0.00112034		0.000200393	4.40598	3.00508	0.000732347	-1.40037		131	21	t21	mice.SAMP1	brain
	GSE9751	chlorpyrifos	0.230594	0.00188516	0.230594	3.31761	3.31573		2.17937	1.94882	0.032175	0.00337756	-4.09263		1.43494	6.68495	0.202863	2.381e-08	-7.91703		132	115	t117	rats	frontal cortex, 96 hrs; exp A multiple doses 1-10mg; other doses available; overall low p
	GSE43748	methylphenidate	0.229709	4.31486	0.0129608	0.968005	-3.5636		0.749096	0.13394	0.749096	0.0536196	-0.08032		0.0952054	1.05696	0.68196	1.75104	1.28083		133	196	t200	rats	cortex; self admin
	GSE126996	exercise	0.255323	1.35061	0.180631	0.299502	-1.1258		0.0661619	2.19628	0.677433	0.260641	-1.32436		0.0156805	0.117738	0.677433	3.94682	4.49083		134	23	t23	mice.c57	cerebellum
	GSE41184	1,25-dihydroxyvitamin d3	0.0991357	2.08095	0.00939264	3.15748	0.986792		0.0429098	0.19245	1.10063	1.51169	2.37696		0.000890733	0.826242	0.305634	1.60314	1.08164		135	225	t230	mice	primary mixed neuron-glial cells culture
	GSE56780	valproic acid	1.66151	0.145109	2.33548e-08	0.264983	-1.54164		0.00286794	0.350529	0.277862	0.53147	0.455935		8.50333e-09	0.391205	5.56801	0.189287	5.3661		136	232	t237	MECP2 KO mice	half brain
	GSE80638	nicotine	0.0103328	0.0419755	0.283202	0.208131	0.439024		0.235358	0.0907644	1.03942	0.269571	0.98287		0.176154	0.546202	1.84477	0.0001104	1.12253		137	169	t171	rats	cerebellum neuron cultures; 16 days
	GSE130098	insulin intranasal	0.96756	0.000587527	0.0139516	0.110737	-0.843459		0.0646886	0.328496	0.739184	0.507449	0.853448		0.0921288	3.50442	0.0183286	0.0535771	-3.52464		138	119	t121	rats	hippocampus; young rats; 3 mo treatment
	GSE81672	imipramine	2.20754	0.0779599	3.22715e-06	0.0618422	-2.22366		1.17518	0.237227	0.204927	0.149767	-1.05771		0.047944	4.28207	0.175822	0.0303156	-4.12387		139	89	t91	mice	hippocampus, responder
	GSE62194	nicotinamide riboside	0.104889	0.637243	1.15461	0.961955	1.37443		0.704614	2.17613	0.161803	0.00993544	-2.709		1.58161	0.137839	0.137839	0.416199	-1.16542		140	185	t189	Csbm mice	cerebellum; injection of NR; younger mice
	GSE62194	nicotinamide riboside	0.00356951	1.15461	8.05619	1.85577	8.75377		0.924676	5.3826	0.218364	0.00742522	-6.08149		9.47594	0.0813461	0.00993544	0.0171343	-9.53021		141	183	t187	Csbm mice	cerebellum; injection of NR; older mice
	GSE34451	streptozocin	4.26846	0.133064	0.0231182	0.548173	-3.83023		0.0467862	0.215993	5.90285	0.615308	6.25538		0.404348	0.247441	2.72145	0.0572375	2.1269		142	174	t176	rats	striatum
	GSE107725	estradiol	1.17908	0.259741	0.335394	1.36726	0.263826		1.05165	0.134252	0.405446	0.0845442	-0.695911		0.837452	1.98293	0.154791	0.154791	-2.5108		143	39	t39	rats	dentate gyrus; both groups had seizures
	GSE48955	buproprion	0.0272192	2.86074	0.382858	0.885555	-1.61955		0.468014	1.51708	0.523593	1.30835	-0.153157		0.368569	0.111265	0.247279	2.67414	2.44159		144	80	t82	c57 mice	striatium; 8 hrs after treatment
	GSE64702	rapamycin	0.891356	0.310022	0.0222832	0.0222832	-1.15681		0.0199556	0.30153	0.864808	0.385173	0.928495		0.0036025	0.43218	1.48978	0.17289	1.22689		145	227	t232	mice	cerebellum; both groups infected with saline
	GSE8162	alpha tocopherol; vit. E	0.195987	0.483226	0.423385	1.15105	0.89522		2.02421	3.1871	1.23776	0.600198	-3.37335		0.966523	0.335963	0.734079	0.600198	0.0317922		146	111	t113	mice	neocortex; 30 month old
	GSE126996	exercise	0.750625	0.0994521	9.42146e-06	1.47041	0.620344		0.0661619	2.47466	0.437418	2.62055	0.517141		2.62356e-05	0.193906	3.24847	5.33556	8.3901		147	24	t24	mice.b6.stau2	cerebellum
	GSE44868	trichostatin A	1.34214	0.0980826	6.33266e-05	1.58649	0.146323		0.963133	1.04972	0.289394	1.14072	-0.582745		0.00431261	0.477392	0.289394	0.330688	0.138378		148	96	t98	mice	hippocampus, TSA 30 min
	GSE64702	rapamycin	2.90554	0.0167226	2.08389e-08	0.356406	-2.56586		0.0199556	1.19773	3.02594	0.200507	2.00876		0.00128474	0.722124	2.18419	0.0497107	1.51049		149	228	t233	mice	right hemisphere; both groups infected with saline
	GSE15129	QH2	2.46045	0.0133463	2.04864e-07	2.62251	0.14871		0.252407	2.13677	0.475999	0.532204	-1.38097		0.0004835	0.656748	2.84942	0.375352	2.56754		150	20	t20	mice.SAMP1	brain
	GSE73627	alcohol	0.772519	2.43782	0.447456	0.031809	-2.73108		0.303534	0.205166	1.07464	0.000902109	0.56684		3.6605	2.47969e-06	0.530144	0.707067	-2.42329		151	195	t199	rats	nucleus accumbens; excess ethanol
	GSE15129	enzymeQ10	2.78996	1.47879	7.40449e-10	0.228842	-4.03991		7.74975e-05	0.252407	0.955924	1.76195	2.46539		4.22311e-10	1.32389	6.30611	1.53412	6.51633		152	18	t18	mice.SAMP1	brain
	GSE7762	morphine 5 days	1.86662	0.00083884	0.00670113	2.78996	0.929207		0.955924	1.42681	0.656748	0.592432	-1.13355		0.114115	1.76195	1.32389	2.27052	1.71834		153	44	t44	mice.129	striatum
	GSE41018	rapamycin	0.522354	0.0401059	0.0880997	0.56804	0.0936802		0.696231	0.0848772	0.802124	0.273122	0.294138		0.199778	0.978945	0.858642	0.273122	-0.0469593		154	229	t234	mice	brain; 25 month; control n=2
	GSE71527	desipramine	2.05192	0.058903	0.327516	0.0198202	-1.76349		0.017474	0.123606	0.395849	0.395849	0.650618		0.0574464	0.00738488	2.18799	1.80885	3.93201		155	138	t140	mouse; wt	striatum;
	GSE78281	testosterone	2.87728	0.619436	0.00310927	1.23489	-2.25871		0.0410905	0.275437	2.83828	0.982278	3.50403		0.130435	0.355856	0.825397	0.753046	1.09215		156	143	t145	mice	primary neurons; 4 hours treatment
	GSE47541	venlafaxine	0.297466	3.54317	6.91949e-05	0.297466	-3.5431		0.43717	1.88042	0.0533898	0.43717	-1.82703		5.73358e-06	0.257179	1.98547	2.81131	4.53959		157	78	t80	rats dark agouti	hippocampus
	GSE7762	morphine 5 days	1.86662	0.192843	0.766101	0.686003	-0.60736		2.13677	1.22536	1.42681	0.218455	-1.71687		1.0414	0.114115	1.32389	2.69812	2.8665		158	45	t45	mice.c57	striatum
	GSE18055	trichostatin A	0.968005	1.77235e-05	0.165619	2.39284	1.59043		0.503449	0.402937	1.32996	0.895093	1.31867		0.00145592	4.83705	3.74109	0.0020728	-1.09534		159	99	t101	rats	nucleus accumbens; TSA plus cocaine
	GSE15129	enzymeQ10	6.69711	0.0133463	0.000312335	0.192843	-6.5173		0.0417024	0.725209	3.00508	0.218455	2.45662		0.0785243	3.00508	2.00742	0.00231005	-1.07387		160	19	t19	mice.SAMP1	brain
	GSE111925	methamphetamine	0.448692	0.290077	0.000883246	0.00722641	-0.730659		0.052696	1.15751	0.0651619	0.026089	-1.11896		1.77779e-07	0.052696	1.5694	0.0651619	1.58187		161	188	t192	mice	brain; tat-
	GSE15774	ethanol	2.19566	1.08022	0.0171726	1.08022	-2.17849		1.30372	0.586833	1.11499	0.218891	-0.556669		3.95353	0.0210292	1.4045	0.421136	-2.14892		162	133	t135	mice	striatum; 8 hrs
	GSE88736	cocaine	0.394184	0.0118886	7.30405	1.2414	8.13938		0.568993	0.367796	0.828567	1.23951	1.13129		3.06964	2.63151	0.101358	0.000268778	-5.59952		163	151	t153	rats	nucleus accumbens; enrichment both groups
	GSE64607	exercise	0.495275	2.21591	0.291722	0.364661	-2.05481		0.0470387	0.4937	1.28761	2.68432	3.4312		0.0470387	0.102265	0.173557	5.34013	5.36438		164	220	t225	mice	lateral entorhinal cortex; 14 days running
	GSE73018	ethanol; 1 wk	1.29169	2.41869e-07	0.00128243	0.510538	-0.779872		0.687785	0.400671	2.04186	0.00223913	0.955638		0.757146	1.79717	0.757146	6.44458e-08	-1.79717		165	74	t76	mice	neurons; cytosolic
	GSE34451	streptozocin	2.85209	0.680029	0.0132159	0.133064	-3.38584		0.615308	0.0467862	4.15525	0.67702	4.17018		0.09956	1.40295	2.72145	0.0147556	1.23369		166	172	t174	rats	hippocampus
	GSE74382	levodopa	0.171751	0.127918	1.08957	0.0928782	0.882777		0.0807213	0.144831	0.593388	0.37113	0.738965		1.69797	0.00579549	0.821643	1.69797	0.815847		167	208	t213	rats	dorsal striatum; both lesioned; both saline conditioned
	GSE81672	ketamine	3.952	0.3302	0.00013635	0.710406	-3.57166		0.174694	0.68813	0.832208	0.68813	0.657514		0.0721331	1.47038	0.174694	0.0104076	-1.35741		168	65	t67	mice	pfc, non responders
	GSE77569	bexorotene	1.94025	9.963	2.07729e-07	0.00627867	-11.897		0.0336338	0.328666	9.22193	0.160215	9.01984		5.3529e-05	0.717503	0.00895823	6.91335	6.20475		169	171	t173	mice AD model	cortex
	GSE57823	THC	0.205156	2.86074	1.92218	0.0599928	-1.08372		0.213835	0.324526	0.468014	0.284134	0.213787		1.98734	0.0624138	0.111265	1.62804	-0.310446		170	180	t184	mice	hippocampus; younger mice
	GSE7762	morphine 5 days	1.61561	0.368516	0.0564319	0.693595	-1.2341		0.600198	1.23776	1.14299	0.482707	-0.212257		0.0657838	1.05259	2.71816	6.3389	7.93869		171	46	t46	mice.dba	striatum
	GSE43375	high frequency stimulation; subthalamic nucleus	0.525558	0.31819	0.115189	0.253668	-0.474891		1.07571	1.00666	0.0252529	0.0818045	-1.97531		0.256649	0.0818045	0.816002	0.59924	1.07679		172	210	t215	rats	striatum; both groups 6-OHDA
	GSE6388	nicotine	0.582764	1.29609	0.00108923	0.122241	-1.75553		0.148056	0.346004	0.56449	0.425075	0.495505		0.0584382	0.0336323	3.65934	0.425075	3.99235		174	168	t170	mice	hippocampus; d30; young; ip daily treat
	GSE16171	progesterone	1.85187	1.53052	0.0450581	0.153994	-3.18333		0.0245862	0.00381197	2.74824	2.74824	5.46808		0.390793	0.714243	3.18468	1.34634	3.42598		175	109	t111	rhesus monkey	dorsal raphe; 1 month treat v. ovx
	GSE81672	imipramine	0.764375	0.134453	0.477492	0.110122	-0.311213		0.00695589	0.000368861	6.96345	1.22787	8.18399		2.99315	1.22787	0.336231	0.00259008	-3.8822		176	88	t90	mice	hippocampus, non responder
	GSE111925	methamphetamine	1.44315	0.000541331	0.0356484	0.246917	-1.16112		0.296142	0.38381	0.60617	0.052696	-0.0210865		1.45973	1.68355	0.672026	0.0201549	-2.4511		177	187	t191	mice	brain; tat+
	GSE47541	venlafaxine	4.19422	1.25881	0.0990695	0.0330489	-5.32092		0.687364	0.579545	1.23869	0.137189	0.108969		2.21074	0.0205769	0.359204	1.49674	-0.375375		178	79	t81	rats dark agouti	dorsal raphe
	GSE11291	resveratrol	0.423385	22.2062	1.37231	0.00982704	-21.2474		0.600198	0.02067	1.54837	0.000210229	0.92771		8.0518	0.000505707	0.03397	6.11048	-1.90785		179	13	t13	mice	neocortex; resveratrol v control diet 30 month
	GSE88726	levodopa	2.79945	0.000368474	0.130998	5.07091	2.40209		1.89667	1.89667	0.10259	0.223787	-3.46695		0.0386302	8.2152	0.919273	0.000387267	-7.33417		180	203	t208	rats	striatum; both groups with 6-OHDA lesion; leva group includes both dyskinesia and no dyskinesia
	GSE48955	clozapine	0.382858	2.2132	0.171769	1.07733	-1.34696		0.324526	2.11592	0.786607	0.324526	-1.32931		1.74341	0.0926093	0.324526	0.943274	-0.568215		181	153	t155	mice	striatum; 8 hrs
	GSE67723	risperidone	0.994978	0.70136	0.331203	2.52397	1.15883		2.94676	0.365115	0.405381	0.405381	-2.50111		1.55826	2.07751	0.0149388	0.000229414	-3.6206		182	249	t255	mice	striatum; DBA strain; 3 days treat
	GSE7955	permethrin	0.229502	4.31349	0.0388424	1.71234	-2.79181		0.450877	0.973179	0.402464	1.63845	0.616857		0.00100488	0.316136	1.53118	6.29302	7.50706		183	100	t102	rats	cerebrocortex; 6 hrs after treatment; 1mg/kg
	GSE115614	sertraline	2.15628	0.26411	0.982014	0.306395	-1.13199		0.573757	1.08563	0.412993	0.115272	-1.13113		0.160168	0.0541122	1.91715	2.03992	3.74279		184	156	t158	rats	hippocampus; both with tbi; 1 day treat
	GSE64607	AICAR	0.226914	2.67411	2.41486	0.0310363	-0.455124		2.82114	0.318936	0.000839182	0.00748981	-3.13174		4.89498	0.121064	0.0119006	0.121064	-4.88308		185	222	t227	mice	lateral entorhinal cortex; 14 day treatment
	GSE6509	mifepristone	2.13926	1.80041	0.028272	0.483211	-3.42819		1.84802	0.00594742	0.613187	0.613187	-0.62759		0.171465	0.220492	2.16959	0.784877	2.56251		186	244	t250	mice	brain; 4 hrs; contralateral to vehicle inj.
	GSE6388	nicotine	0.142057	0.433446	0.582764	0.0888042	0.096066		0.671911	0.616722	0.169483	0.0955549	-1.02359		3.22241	0.111198	0.0407243	1.22398	-2.06891		187	167	t169	mice	cortex; d30; young; ip daily treat
	GSE57823	THC	0.094704	1.29109	1.29109	3.03615	2.94144		0.64684	0.943274	0.862809	0.284134	-0.443172		4.18469	0.64684	0.247279	0.0504876	-4.53376		188	179	t183	mice	hippocampus; older mice
	GSE28644	fluoxetine	0.707546	3.74418	2.18567	0.495338	-1.77072		0.111031	0.0624496	1.29777	0.935938	2.06022		1.29777	0.132169	0.464902	1.10824	0.143202		190	1	t1	mice	cortex; many strains
	GSE44869	trichostatin A	1.71717	9.08863e-06	0.000573694	0.664811	-1.05179		0.534215	1.23614	0.1345	0.477392	-1.15846		0.00431261	2.43578	0.375718	0.00305948	-2.06132		191	97	t99	cbp+ mice	hippocampus, TSA 30 min
	GSE43748	amphetamine	7.84292	0.0772336	0.00102352	1.05976	-6.85938		2.79016	0.157099	1.53231	0.005511	-1.40944		0.55919	1.86656	5.85933	0.0169669	3.45055		192	190	t194	rats	cortex; self admin
	GSE66275	risperidone	0.797943	4.96371	0.00408807	0.150887	-5.60668		1.41896	0.372259	0.270247	0.372259	-1.14871		0.952644	0.821394	0.000216848	0.952644	-0.821177		193	251	t257	rats	hippo; 21 days treat
	GSE62194	resveratrol	0.504456	0.961955	1.05573	0.104889	-0.305789		0.25124	0.577759	0.188596	0.416199	-0.224203		0.466309	0.287351	0.188596	0.773954	0.20889		194	15	t15	WT mice	cerebellum; in diet
	GSE39697	exercise	0.529832	2.48644	0.18849	0.0144689	-2.81332		1.87466	0.51517	0.0336323	0.128662	-2.22754		2.09	0.384191	0.310447	0.730096	-1.43365		195	25	t25	mice	outer layer hippo; 30 days
	GSE66277	haloperidol	3.19455	5.83461	2.68969e-06	0.0494826	-8.97968		0.820128	0.55919	1.05696	0.55919	0.23683		2.36972	1.32996	0.0536196	2.50577	-1.14029		196	125	t127	rats	hippocampus; .25 mg 21 days
	GSE44869	trichostatin A	2.12918	1.71157e-05	0.000554082	1.0094	-1.11925		1.42713	2.41763	1.88663	0.131901	-1.82623		0.0917843	3.34739	0.0187777	6.34694e-05	-3.42034		197	95	t97	cbp+ mice	hippocampus, TSA + novely 1 hr
	GSE44868	trichostatin A	3.33252	0.590265	3.2498e-08	0.457256	-3.46553		0.112785	0.289394	0.0250615	0.88092	0.503802		1.57479e-11	0.375718	2.88269	2.72928	5.23626		198	94	t96	mice	hippocampus, TSA + novely 1 hr
	GSE81672	ketamine	0.0139273	7.55667	0.00484367	0.111912	-7.45385		0.0684655	0.342838	0.00182839	0.301005	-0.10847		0.000564744	0.609016	0.0356759	0.674215	0.10031		199	71	t73	mice	amygdala, non responder
	GSE66275	haloperidol	1.37423	2.83429	0.0255703	0.168911	-4.01404		0.0098359	0.153717	1.05544	0.394024	1.28591		5.3255e-06	0.000353991	4.42876	5.55931	9.98771		200	243	t249	rats	striatum; 21 days treat
	GSE74382	levodopa	3.47322	0.13533	0.0107901	1.81928	-1.77848		0.156988	0.330315	1.77387	0.776816	2.06339		0.262559	1.77387	1.21547	1.77387	0.952907		201	207	t212	rats	dorsal striatum; both lesioned; both ppx conditioned
	GSE67750	haloperidol	0.429669	7.66048	0.000441827	0.0369861	-8.05272		1.21119	1.4081	0.0819417	0.425221	-2.11212		3.83017e-07	0.0279739	1.8532	9.69788	11.5231		202	122	t124	mice	striatum; chronic 30 pellets implanted
	GSE66277	haloperidol	0.721686	3.54898	0.115341	0.0129608	-4.14236		0.0793097	0.316536	0.503449	0.182987	0.290591		0.000200293	0.358015	1.86656	4.09042	5.59876		203	126	t128	rats	striatum; .25 mg 21 days
	GSE81672	imipramine	0.000564851	5.99528	0.000911725	2.04029	-3.95464		0.0364576	0.496339	0.017226	0.122411	-0.393159		3.58101e-05	2.89759	0.170718	1.35856	-1.36835		204	93	t95	mice	amygdala, responder
	GSE73018	ethanol; 1 wk	0.439098	6.64605	0.0496215	0.00279399	-7.03273		1.0583	0.0234429	1.5473	0.00417383	0.469731		6.47689	0.000674504	0.146526	0.440384	-5.89066		205	75	t77	mice	synaptosome
	GSE81672	ketamine	1.32117	0.911307	0.039688	0.660749	-1.53204		4.72029	0.281644	0.155459	0.00613556	-4.84034		4.61817e-05	1.29515	1.5018	0.46356	0.670159		206	68	t70	mice	hippocampus, responder
	GSE857	tacrine, moclobemide and creatine	1.31146	5.1583	1.91287e-06	0.16549	-6.30427		1.1065	0.209072	0.100207	0.792951	-0.422413		5.89423e-05	4.24328e-06	6.61844	3.68348	10.3019		207	241	t246	mice	whole brain hemispheres
	GSE7762	morphine 5 days	1.03873	0.942424	0.0878573	0.00461241	-1.88869		0.592432	2.69812	1.42681	0.0642366	-1.79951		0.000313929	0.000200393	5.00173	6.77388	11.7751		208	47	t47	mice.swr	striatum
	GSE63943	SAHA	1.29292	4.58847	0.446787	0.000162965	-5.43444		1.36849	0.0310028	1.80971	5.25009e-06	0.410218		7.78944	0.00019252	0.691639	1.93084	-5.16716		209	235	t240	mice	hippocampus; 20 months
	GSE103031	aminolevulinic	0.132887	0.0310384	2.04964	1.05724	2.94296		0.447742	4.38332	0.401469	0.6667	-3.7629		6.79529	0.217193	0.189097	0.0258956	-6.79749		210	170	t172	mice; transgenic	hippocampus
	GSE33137	curcumin	0.778851	4.34402	0.0799381	0.00566826	-5.03727		0.194588	0.0731005	1.0599	0.57062	1.36283		0.025842	0.515443	1.62872	0.463795	1.55123		211	10	t10	rats	hippocampus; 6 and 12 wk combined to get n=4 per treat
	GSE66275	haloperidol	3.01491	5.37463	1.84626e-06	0.0097239	-8.37981		0.159245	0.527104	0.862056	0.323503	0.49921		0.2597	0.397139	0.681707	2.06418	2.08905		212	242	t248	rats	hippo; 21 days treat
	GSE64607	exercise	0.955182	3.16979	1.82452	0.00796354	-2.29248		0.725415	1.88783	0.141719	0.122651	-2.34887		4.02105	0.00605513	0.46175	0.239676	-3.32568		213	219	t224	mice	lateral entorhinal cortex; 7 days running
	GSE84156	withaferin A	1.22848	1.01815	1.90248e-10	0.0150579	-2.23158		0.112785	0.963133	0.217538	0.59513	-0.26325		1.53014e-09	0.000176171	3.71582	6.38668	10.1023		214	76	t78	mice	hypothalamus; diet induced obesity
	GSE66277	haloperidol	2.54347	6.30994	6.77725e-07	0.195843	-8.65756		0.157099	1.53231	0.182987	0.55919	-0.947231		0.000463002	0.0952054	0.68196	8.19443	8.78073		215	124	t126	rats	frontal cortex; .25 mg 21 days
	GSE124356	celastrol	5.15098	0.0147338	0.000203933	0.0469169	-5.11859		0.118107	0.489666	5.95244	0.194004	5.53867		0.0343277	0.225528	0.436152	0.00239666	0.178693		216	31	t31	mice	hypothalamus; lean mice
	GSE43748	methamphetamine	1.25791	4.31486	0.000420291	2.10623	-3.46611		0.316536	0.402937	3.24736	0.243512	2.7714		0.13394	0.68196	1.86656	1.05696	2.10761		217	192	t196	rats	cortex; self admin
	GSE29419	SAHA	1.3497	0.92731	0	0.0200779	-2.25694		0.0710798	0.0602872	0.305947	0.503	0.677579		2.89298e-16	0.000157926	6.62325	5.11509	11.7382		218	234	t239	mice	frontal cortex
	GSE99349	cocaine use disorder	1.16703	1.05429	0.100434	0.444883	-1.67601		0.641246	0.168338	0.456194	0.198211	-0.155179		0.513502	0.711821	0.0190894	1.79526	0.589028		219	147	t149	humans	dl pfc
	GSE93918	clozapine	0.869576	1.61934	0.558228	0.00379811	-1.92689		1.25146	1.067	2.03271	0.0103878	-0.275358		0.679766	0.0298326	0.348528	0.39414	0.0330693		220	200	t204	mice; wt	pfc; chronic
	GSE43375	high frequency stimulation; subthalamic nucleus	1.57929	5.31796	0.000378768	0.00336536	-6.8935		0.0321756	0.0455937	0.325241	0.39512	0.642591		0.000145282	5.00584e-05	6.05721	4.83763	10.8946		221	211	t216	rats	striatum; both groups 6-OHDA and Ldopa
	GSE81672	ketamine	1.28277	0.382534	0.17261	0.438431	-1.05426		0.508469	0.566666	0.127844	0.695165	-0.252126		0.566666	0.918968	2.47566	0.314355	1.30438		222	66	t68	mice	pfc, responder
	GSE12284	LPS; 24 hrs	5.09987	0.54239	0.000334275	0.121808	-5.52012		0.00275013	0.408125	7.67734	0.888643	8.15511		0.181288	1.7071	0.0194839	0.408125	-1.46078		223	57	t59	mice	cortex
	GSE66275	risperidone	0.763335	5.57383	2.51022e-05	1.05849	-5.27864		0.244697	0.913383	0.244697	0.244697	-0.668686		9.96269e-06	0.0949143	1.5599	5.46198	6.92696		224	252	t258	rats	striatum; 21 days treat
	GSE81672	ketamine	1.81739	2.24781	0.00182024	0.0167088	-4.04668		0.111511	0.323695	1.50753	1.73213	2.80446		0.132716	0.36746	0.521443	0.00157723	0.0228439		225	70	t72	mice	nucleus accumbens, responder
	GSE159609	dasatinib	2.4389	2.26617	0.248145	2.4389	-2.01803		0.64856	0.519809	0.581966	1.05	0.463599		1.34695	0.875553	0.359184	1.05	-0.813315		226	224	t229	human	glioblastoma stem-like cells; 72 hr treat
	GSE6512	clozapine	0.747479	13.0486	0.0252655	0.0785677	-13.6922		1.39736	1.03819	1.21001	0.74038	-0.485152		0.0244452	0.00262773	0.881715	18.9687	19.8234		227	155	t157	mice	brain; 12 wks
	GSE64607	exercise	0.392121	7.99729	0.0142266	0.24566	-8.12952		0.365216	0.443906	0.365216	1.07122	0.62731		0.0287039	0.00617972	0.164404	10.4843	10.6138		228	218	t223	mice	dentate gyrus; 28 days running
	GSE62194	resveratrol	0.253573	15.9636	0.294935	0.010256	-15.9119		3.85174	0.161803	0.466309	0.0171343	-3.5301		2.58315	1.69213	0.00202692	1.92574	-2.34752		229	14	t14	Csbm mice	cerebellum; in diet
	GSE33619	methylphenidate	4.9539	2.04183	0.582019	0.0548181	-6.35889		1.67765	0.0628898	2.29467	0.00888751	0.56302		4.77693	0.0628898	2.29467	0.760099	-1.78506		230	158	t160	mice	substantia nigra; 10 mg/kg
	GSE124353	celastrol	5.62757	9.17157e-08	0.0105595	0.335667	-5.28134		0.818695	0.674544	0.818695	0.386566	-0.287978		0.00239666	0.340818	0.547189	0.00659486	0.210569		231	29	t29	mice	hypothalamus; diet induced obesity
	GSE73627	alcohol	6.70347	10.6003	7.76678e-08	0.0171052	-17.2867		1.58806	0.0182434	0.0810243	0.0452446	-1.48004		0.00242796	0.0141642	2.5565	0.443451	2.98336		232	194	t198	rats	nucleus accumbens; ethanol
	GSE71527	desipramine	7.30868	9.65075	5.29169e-07	0.00034426	-16.9591		1.25793	0.1705	0.750239	0.304635	-0.373556		0.000382385	1.0715	3.54853	0.00979747	2.48645		233	139	t141	mouse; transgenic	striatum
	GSE81672	ketamine	0.531128	3.10894	0.837334	0.0029454	-2.79979		0.0065725	0.476621	0.95448	0.0651459	0.536432		1.22254	0.424532	0.95448	0.00477736	-0.687812		234	69	t71	mice	nucleus accumbens, non responder
	GSE134546	alcohol 1 yr	0.0346446	0.41024	7.55279	0.043993	7.1519		4.10972	0.76718	0.582144	1.14765	-3.1471		9.55885	0.0300615	0.00503076	0.984455	-8.59943		235	59	t61	monkey	brodman
	GSE17994	CCI-779	0.0305307	11.0751	14.5836	0.00213131	3.48019		0.629925	1.28403	0.183864	0.0137269	-1.71637		11.2274	0.00140272	0.0174293	4.97561	-6.23581		236	231	t236	mice	brain
	GSE87188	testosterone from intact testes	5.52624	5.75699	6.75029e-16	1.53424	-9.74899		0.546202	2.34627	0.491151	0.000405075	-2.40092		9.2244e-07	0.204262	3.54666	0.878793	4.2212		237	144	t146	mice	hippocampus; with T relative to no T from orchi
	GSE66275	haloperidol	1.56695	14.4438	3.66843e-11	0.0343894	-15.9764		0.0438954	0.663084	0.183313	0.458148	-0.0655185		2.37383e-07	0.0122284	1.58322	5.61883	7.18982		238	245	t251	rats	cortex; 21 days treat
	GSE48954	buspirone	0.0712764	3.61801	4.97748	0.00924948	1.29744		2.40475	0.293582	0.0434446	0.371764	-2.28313		1.91715	0.000435784	0.022634	1.80475	-0.0902096		239	246	t252	mice	striatum; 8 hrs treat
	GSE32529	LPS; 72 hrs	13.2403	0.133022	0.160977	0.0328218	-13.1795		0.874757	0.0642366	9.07837	0.1603	8.29968		9.35426	0.289792	1.42681	0.0520285	-8.16522		240	56	t58	mice	pfc
	GSE66275	risperidone	0.12795	7.88329	0.00914091	0.725936	-7.27616		1.50059	1.24556	0.881508	0.00465774	-1.85998		0.145536	1.24556	0.409507	2.09474	1.11315		241	250	t256	rats	cortex; 21 days treat
	GSE48955	diazepam	2.06495	3.21691	2.36693	0.0148351	-2.90009		0.714633	0.468014	0.368569	0.468014	-0.346064		0.468014	0.0193652	0.0404135	3.47017	3.0232		242	83	t85	c57 mice	striatium; 8 hrs after treatment
	GSE33619	methylphenidate	4.3096	2.04183	4.51944	0.129334	-1.70265		1.26035	0.242196	2.29467	0.0258797	0.817997		2.86456	0.0511514	3.01758	0.507813	0.609679		243	157	t159	mice	substantia nigra; 1 mg/kg
	GSE6512	haloperidol	2.07711	8.01848	0.00426015	0.000263943	-10.0911		0.958043	0.319366	1.03819	0.613895	0.374672		1.93327e-05	2.16809e-07	0.613895	17.1685	17.7824		244	128	t130	c57 mice	half brain; oral 12 weeks
	GSE36571	exercise	6.91038	3.79812	0.000247303	0.00156511	-10.7067		0.801129	0.156017	2.93063	0.0633984	2.03689		0.801129	0.177906	1.57846	0.0447258	0.644155		245	215	t220	SAMP8 mice	hippocampus
	GSE17994	CCI-779	0.0463815	6.99181	14.7478	0.000475906	7.71013		0.147979	0.766504	0.00991425	0.704238	-0.200331		11.3521	1.58872e-08	1.59451e-06	9.00408	-2.34804		246	230	t235	SCA3 mice	brain
	GSE73798	ketamine	0.284811	13.7786	0.0359645	0.242771	-13.7847		1.41052	0.943274	0.284134	0.000694937	-2.06897		0.714633	7.28738e-05	0.213835	3.30229	2.80142		247	64	t66	mice	hippocampus; 8hrs after treatment
	GSE42789	LPS	8.58788	10.1074	2.33651e-08	1.47673e-07	-18.6953		0.282627	2.98434	1.36267	0.0311397	-1.87315		0.0169432	0.00859878	1.04846	2.25074	3.27366		248	53	t55	mice	pfc
	GSE81672	imipramine	1.23463	4.29299	0.00017484	0.0029906	-5.52445		0.0122213	0.256808	1.04786	0.163826	0.942656		0.380539	0.881166	0.538021	1.65178	0.928095		249	92	t94	mice	amygdala, non responder
	GSE128660	elevated temperature	17.2653	2.73724e-09	3.49613e-10	0.311993	-16.9533		1.42422	1.87578	0.0347182	0.00178957	-3.26348		0.0541818	1.22446	1.99953	0.0541818	0.775078		250	202	t206	mice	hypothalamus; lactating females 37 C
	GSE138802	ketamine	1.01736	8.75504	0.000581087	1.30305e-07	-9.77181		2.34507	0.133969	1.01461	0.00053142	-1.4639		5.48548e-05	0.777876	1.01461	0.133969	0.370644		251	237	t242	mice	hippocampus; 5 day treat
	GSE2547	olanzapine	3.89664	1.82283	0.0754252	0.510603	-5.13344		0.1535	0.671894	1.96645	0.0520512	1.19311		0.1535	0.178959	3.22092	1.73276	4.62122		252	22	t22	rats	pfc
	GSE12284	LPS; 24 hrs	15.6307	8.61046	5.3038e-16	2.46008e-07	-24.2412		1.90855e-06	0.0734122	8.72585	0.48555	9.13799		2.88422e-06	0.00560908	4.32885	4.95001	9.27325		253	58	t60	mice	hippocampus
	GSE109445	albiflorin	0.000428698	1.94063	6.71611	0.0172973	4.79234		0.00327165	0.599539	0.00168382	0.439019	-0.162108		1.19011	0.00118441	0.00236237	2.02886	0.839928		254	135	t137	rats	hippocampus; chronic stress; then 7 d treatment
	GSE8162	alpha tocopherol; vit. E; plus G toco	1.04867	5.47346	2.98174	6.17322e-05	-3.54033		3.02643	0.294556	2.02421	0.191293	-1.10549		9.67577	1.72078e-05	0.042799	1.77746	-7.85553		255	112	t114	mice	neocortex; 30 month old
	GSE81672	ketamine	1.91365	9.06832	3.74217e-05	0.074967	-10.907		2.74801	0.61649	0.0569749	0.0569749	-3.25055		0.266943	0.682207	1.46457	1.26047	1.77589		256	72	t74	mice	amygdala, responder
	GSE9058	alcohol abuse	17.4715	54.0211	0	3.61623e-15	-71.4926		2.94436	1.27255	1.77224	3.66072e-07	-2.44468		0.267211	3.16333e-06	2.47934	2.05875	4.27088		257	166	t168	humans	ventral tegmental area
	GSE44456	alcoholic	32.4466	45.4036	0	2.26934e-10	-77.8503		8.87319	0.702603	0.567755	0.00128894	-9.00675		0.000222974	0.0019106	1.65185	8.87319	10.5229		258	62	t64	humans	hippocampus

## Sheet: grp7 v treats
Hill M & Gammie SC. Title goes here			ad53h;GSE36980;females;frontal cortex						ad56h;GSE36980;both;hippocampus						ad58h;GSE122063;males;frontal cortex						Rank in AD
	GEO #	treatment	A	D	B	C	score		A	D	B	C	score		A	D	B	C	score		portrait		file name	species	source; notes
	GSE110298	exercise	7.26069e-11	0.00306085	22.8263	2.36739	25.1906		0	2.15708e-08	28.2913	1.61651	29.9079		4.33947e-16	0.000133958	17.2477	4.77943	22.027		1	28	t28	humans	hippocampus; high v low exercise in elderly
		exercise composite	5.71838e-06	0.00038379	17.3096	5.11332	22.4225		1.04275e-09	0.00022762	11.7149	0.00368038	11.7184		5.88467e-06	1.3512e-06	7.03426	4.79656	11.8308		2	238	t243		11 datasets
	GSE110298	exercise	7.63894e-09	2.01915e-06	24.7571	2.04876	26.8059		0	5.5256e-14	55.3773	0.00699518	55.3843		4.30069e-08	1.41557e-10	13.9776	4.77943	18.757		3	164	t166	humans	hippocampus; high versus moderate activity in elderly
	GSE84185	fluoxetine	0.00120373	0.638797	12.3034	2.10003	13.7634		1.21035e-07	0.0246371	45.0313	0.0329307	45.0396		0.000199176	0.0515403	15.4523	2.41407	17.8146		4	3	t3	mice	cingulate
	GSE33137	curcumin	0.0110208	0.658949	6.71774	0.238956	6.28673		6.2866e-12	2.09481e-12	51.0831	0.364979	51.448		3.13184e-06	3.56013e-05	12.9397	5.57022	18.5099		6	11	t11	rats	cortex; 6 and 12 wk combined to get n=4 per treat
	GSE104338	safflower oil	4.48255e-07	4.1521e-12	16.8624	0.313635	17.1761		0	0	45.1484	30.8848	76.0332		0.000212921	2.04865e-06	19.2578	0.991605	20.2492		7	136	t138	rats	hypothalamus; in high fat diet 2 months compared with flaxseed oil
	GSE27532	desipramine	0.00213643	0.0313946	11.8752	2.60917	14.4508		8.31146e-11	0.00668949	26.078	0.0130533	26.0844		0.116328	0.774471	5.83994	3.47245	8.42159		8	141	t143	mouse; high swim analgesia	hippocampus; 21 days ip
	GSE10748	D-serine 20 mg	5.35338e-11	2.41082e-16	24.6102	9.01067	33.6209		0	4.82164e-17	33.2972	24.161	57.4582		2.45002e-07	0.000234666	7.73023	1.7491	9.4791		9	34	t34	rats	brain
	GSE10748	D-serine 5 mg	6.37704e-09	1.86291e-11	25.9793	6.85304	32.8323		6.25559e-12	6.30718e-13	30.2767	14.492	44.7687		7.98445e-06	0.00320575	7.20063	1.878	9.07542		10	33	t33	rats	brain
	GSE84185	fluoxetine	0.000265872	0.37821	6.44135	1.67571	7.73858		3.0283e-10	0.00289747	44.4097	0.0558949	44.4627		0.00152444	0.0393569	16.2418	2.25241	18.4533		11	8	t8	mice	dentate gyrus; stress both groups
	GSE7955	permethrin	1.50604e-08	1.48008e-10	13.7834	10.8068	24.5902		0	6.2283e-12	28.8088	23.2699	52.0787		1.06397e-06	2.11733e-10	15.7898	5.95383	21.7436		12	102	t104	rats	cerebrocortex; 6 hrs after treatment; .3mg/kg
	GSE84185	fluoxetine	3.06033e-06	1.08585	8.69704	0.326271	7.93746		9.11533e-10	0.279258	31.8678	0.0130325	31.6015		0.00544036	0.0159514	18.7312	0.975109	19.6849		13	9	t9	mice	cingulate; stress both groups
		fluoxetine composite	3.78154e-05	0.203978	18.4533	3.02922	21.2785		1.8053e-08	0.975266	36.4753	0.00150472	35.5015		0.228126	0.545798	13.8608	1.62803	14.7149		14	239	t244		13 datasets
	GSE29075	exercise	0.000419074	0.00268135	10.3332	5.04175	15.3719		0.00268135	0.187588	9.0747	0.263649	9.14808		0.148585	1.35946	5.56245	2.65436	6.70877		15	16	t16	young mice	hippocampus
	GSE99349	cocaine dependence	1.81497e-05	3.66223e-07	24.6894	1.81493	26.5043		4.23732e-06	8.59702e-07	21.8406	0.0594365	21.9		0.038654	0.755786	1.66016	0.107376	0.973096		16	146	t148	humans	dl pfc
	GSE85936	cocaine	0.0464568	6.82985e-12	0.89446	0.00340638	0.85141		3.46819e-05	6.82985e-12	10.7816	13.9277	24.7092		0.232906	1.34825e-06	9.2676	14.8206	23.8553		18	150	t152	mice	nucleus accumbens; gfp in both groups
	GSE64607	exercise	0.0334401	1.64696	5.37023	0.358698	4.04853		2.59084e-09	8.79134	4.64796	0	-4.14338		1.87443e-08	0.746079	2.93333	0.522077	2.70933		19	221	t226	mice	lateral entorhinal cortex; 28 days running
	GSE43748	amphetamine	0.00108723	0.000170768	5.42093	4.55743	9.9771		0.00510006	1.69617e-07	9.01067	3.05562	12.0612		0.00463564	8.32379e-05	5.95541	6.19536	12.146		20	191	t195	rats	striatum; self admin
	GSE74677	chlorpyrifos	0.000448499	1.49377e-06	13.7861	1.17369	14.9593		0.0182037	1.69617e-07	22.4004	0.000448499	22.3826		0.00658558	0.31347	10.3304	0.898373	10.9087		21	114	t116	rats	hippocampus; 21 d treatment; low dose 10 mg
	GSE84185	fluoxetine	0.0130781	4.08067	10.2689	0.378847	6.554		0.0130781	1.54791	25.2915	0.000153739	23.7306		0.0840052	0.0394667	12.8062	1.07784	13.7606		22	2	t2	mice	dentate gyrus
	GSE88736	cocaine	0.0021064	3.60407	6.91323	0.164499	3.47155		0.00449732	5.92858	12.55	4.59059e-05	6.61696		5.98786e-05	0.716899	3.6146	0.345773	3.24341		23	152	t154	rats	nucleus accumbens; no enrichment both groups
	GSE7955	deltamethrin	1.04696e-05	0.00164118	14.8482	2.27219	17.1187		5.40023e-14	0.000170345	18.2533	0.89513	19.1482		2.18048e-08	0.0951018	2.44271	2.75533	5.10293		24	104	t106	rats	cerebrocortex; 6 hrs after treatment; 1mg/kg
	GSE10748	D-serine 50 mg	5.97933e-05	1.03696e-09	8.44518	9.01067	17.4558		7.42277e-07	6.30718e-13	10.8091	10.1928	21.0019		0.00217679	8.32379e-05	3.62415	1.08109	4.70298		25	35	t35	rats	brain
	GSE81672	imipramine	0.0024598	0.209758	2.71571	0.290635	2.79413		1.34399e-06	1.67176	2.23542	0.576286	1.13994		2.76985e-05	0.198692	0.975093	2.22461	3.00099		27	91	t93	mice	nucleus accumbens, responder
	GSE27532	desipramine	0.00318654	0.443092	7.34535	0.636989	7.53606		0.0130533	0.212988	12.899	0.000124594	12.6731		0.00565809	0.141294	3.85768	0.774471	4.4852		28	140	t142	mouse; low swim analgesia	hippocampus; 21 days ip
	GSE46717	methamphetamine	0.0139787	0.215715	3.93905	1.91919	5.62855		1.93008e-05	1.67615	9.02874	0.0393186	7.39189		0.00516301	0.732839	9.13468	4.36212	12.7588		29	189	t193	rats	nucleus accumbens; 1 dose and then one later dose
	GSE34451	streptozocin	0.00913636	1.06903e-07	0.988774	6.69005	7.66969		0.0365681	6.39883e-06	2.10856	0.426609	2.4986		0.00620222	0.000241766	4.12892	2.27447	6.39695		30	173	t175	rats	pfc
	GSE67755	haloperidol	0.0074998	0.000904881	7.14033	14.364	21.4959		3.81918e-07	0.01504	2.33496	0.00513675	2.32505		0.000493302	0.67396	0.402087	0.0771779	-0.195188		31	123	t125	mice	whole brain
	GSE9798	corticosterone	3.24239e-05	0.269235	5.84764	1.3698	6.94818		1.92865e-16	1.3698	2.25452	0.725329	1.61004		7.95873e-05	1.41468e-05	3.60289	1.27239	4.87519		32	49	t51	rats	cortex; 14 day treat
	GSE7955	deltamethrin	0.0135394	0.040338	7.6275	1.99347	9.5671		1.04696e-05	0.413138	4.97846	0.00108489	4.56639		0.0021726	0.232295	1.39187	0.466496	1.6239		33	103	t105	rats	cerebrocortex; 6 hrs after treatment; 100mg/kg
	GSE43748	methamphetamine	0.170218	5.97933e-05	2.57152	3.40251	5.80375		0.0643598	1.86291e-11	7.3662	0.983465	8.28531		0.167154	0.0126321	2.29474	3.26236	5.37732		34	193	t197	rats	striatum; self admin
	GSE117758	dexamethasone	0.673831	1.5077e-05	0.31353	2.38111	2.02079		0.0911666	9.16552e-08	2.08517	1.94507	3.93908		0.733404	2.52423e-06	1.41943	6.22769	6.91371		35	48	t48	mice	striatal neurons
	GSE29075	exercise	0.0227915	0.00854176	2.48104	1.03912	3.48882		0.0167364	4.40166e-05	7.60778	0.052091	7.64309		0.00505713	0.0148376	0.840438	1.03091	1.85145		36	17	t17	old mice	hippocampus
	GSE5140	creatine	7.75713e-05	0.0629266	5.61297	1.81638	7.36635		1.25774e-07	0.000399241	24.3622	0.0629266	24.4247		0.00460782	0.0442173	9.22835	0.435638	9.61516		37	32	t32	mice	brain hemispheres
	GSE74676	chlorpyrifos	0.00510006	5.61502e-06	1.27615	1.86231	3.13335		0.235544	1.03696e-09	3.58314	0.895652	4.24325		0.11599	0.00658558	1.28371	3.26236	4.4235		38	113	t115	rats	hippocampus; 21 d treatment; low dose 3 mg
	GSE83336	acetyl-L-carnitine	0.219887	7.49307e-06	1.94381	10.1062	11.8301		0.0359427	0.00200741	0.391211	13.3485	13.7018		0.0535909	0.0421526	1.55468	9.27074	10.7297		39	121	t123	rats; flinders	hippocampus; 7 days in water
	GSE48623	coral calcium hydride	0.119057	3.20533e-12	2.8225	4.76132	7.46476		0.00239399	8.63556e-11	1.233	13.34	14.5707		0.0187736	9.70987e-05	1.30037	5.3192	6.6007		40	209	t214	rats	hippocampus
	GSE81672	imipramine	0.0443308	0.00088585	2.48511	2.02868	4.46858		0.000195389	0.000195389	14.405	4.14467	18.5493		0.759946	0.00584795	9.6782	0.679338	9.59174		41	90	t92	mice	nucleus accumbens, non responder
	GSE118670	fluoxetine	0.00165098	0.0793931	5.13916	1.00031	6.05842		0.0793931	1.00031	6.10686	0.0379114	5.06507		0.0570656	2.55306	6.38632	1.53758	5.31378		42	4	t4	mice	dentate gyrus
	GSE48955	fluoxetine	0.01207	0.0167364	6.52146	2.16851	8.66117		1.98832e-08	0.472305	7.0548	0.941684	7.52418		0.0785008	0.0276222	3.18773	0.402604	3.48421		44	81	t83	c57 mice	striatium; 8 hrs after treatment
	GSE43375	levodopa	0.00110461	0.000546143	2.82885	0.661742	3.48894		0.0238289	0.00691951	4.56971	0.404496	4.94345		0.124437	0.089956	4.08863	2.07796	5.9522		45	212	t217	rats	striatum; both groups 6-OHDA
	GSE61326	vitamin D	0.199622	3.65866e-12	5.63238	8.36281	13.7956		2.04538	5.40273e-10	3.09206	0.0991947	1.14588		0.567524	0.00517612	0.0946851	1.32656	0.848542		46	137	t139	rats	hippocampus; in diet
	GSE44456	alcoholic	0.50456	0.000207054	0.094294	3.89074	3.48027		1.83702	2.74334e-05	0.0109063	2.74334e-05	-1.82611		0.0719584	1.2574e-07	0.893401	6.63617	7.45761		47	61	t63	humans	hippocampus
	GSE38465	exercise	0.16036	0.191463	0.191463	0.410079	0.249719		1.55489	0.0141929	1.43533	0.16036	0.0266047		0.650087	0.450267	0.9893	2.06726	1.95621		48	27	t27	SAMP8 mice	cortex; exercised v sedentary
	GSE30305	methamphetamine 12d	0.00260377	0.304699	1.47411	1.86578	3.03259		0.000137906	0.260254	1.133	0.67607	1.54868		0.344344	0.0967588	3.17129	2.98851	5.71869		49	43	t43	mice	striatum
	GSE47541	venlafaxine	0.3566	1.50799	5.06876	0.914387	4.11855		1.4196e-08	0.594637	16.2843	0.000372311	15.69		0.143122	0.653319	5.71081	0.653319	5.56768		50	77	t79	rats dark agouti	frontal cortex
	GSE64607	exercise	0.188239	3.58672	2.52019	0.000516172	-1.25425		0.0292369	0.285055	7.22394	8.67895e-16	6.90965		0.000364738	1.95302	0.300951	0.00636309	-1.64607		51	217	t222	mice	dentate gyrus; 14 days running
	GSE39980	zonisamide	0.525177	4.579e-08	0.00778045	0.996669	0.479273		1.19466	3.09335e-09	1.91356	5.63942	6.35831		0.0865318	6.15646e-06	1.09598	5.24151	6.25095		52	213	t218	rats	striatum; lesioned side; all with 6-OHDA; both with Ldopa
	GSE110298	exercise	7.35576e-05	0.00121207	1.48469	2.36739	3.8508		5.03427e-12	0.00699518	1.93482e-05	1.01896	1.01199		0.00125145	0.0537271	0.470942	0.698145	1.11411		53	163	t165	humans	hippocampus; moderate v low activity in elderly
	GSE81672	imipramine	0.14918	7.036e-06	2.70977	3.8086	6.36918		0.000260535	1.69147e-06	3.23539	3.4212	6.65633		0.284276	0.141321	0.170759	0.983714	0.728875		54	86	t88	mice	pfc, non responders
	GSE88726	levodopa	0.258199	6.77423e-06	0.00835885	6.34418	6.09433		7.62391	0.448142	0.0115287	0.158205	-7.90232		0.779055	1.13905	0.439548	3.76068	2.28213		55	204	t209	rats	substantia nigra; both groups with 6-OHDA lesion
	GSE7955	deltamethrin	1.69039e-07	1.48907e-06	11.1212	3.40132	14.5225		2.01559e-12	5.96354e-05	14.8482	4.76492	19.613		0.00319982	0.000946193	2.91905	1.28308	4.19799		56	105	t107	rats	cerebrocortex; 6 hrs after treatment; 3mg/kg
	GSE7955	permethrin	1.04696e-05	1.04696e-05	9.00858	3.58192	12.5905		0	0.00243688	8.72373	0.142741	8.86404		0.000606298	0.359935	1.50567	1.50567	2.6508		57	101	t103	rats	cerebrocortex; 6 hrs after treatment; 10mg/kg
	GSE42805	cocaine	0.252373	0.148309	1.57251	1.44888	2.62071		3.84735e-05	2.93591	1.11164	0.397199	-1.42711		0.0248457	0.0905456	1.1974	0.989423	2.07144		58	148	t150	mice	nucleus accumbens; 1 wk 20mg day;
	GSE43261	fluoxetine	0.00558659	0.294236	13.8829	2.40428	15.9873		0.000137381	2.90259	16.5593	0.00105272	13.6576		0.327275	3.83962	6.91563	0.714749	3.46349		59	7	t7	mice	ventral dentate gyrus
	GSE78281	dexamethasone	1.12062	0.0111622	0.0926849	0.928885	-0.110211		1.33335	0.02073	0.00386399	0.840835	-0.509382		1.20614	0.156224	0.105805	5.05787	3.80131		60	107	t109	mice	striatal neurons; 4 hrs treat
	GSE50427	alcohol; 20 days	0.00915318	7.31296	9.59904	0.0306351	2.30757		2.46776e-12	14.2755	11.8325	4.4262e-09	-2.44304		0.000254815	1.58622	4.45023	0.00167263	2.86543		61	60	t62	mice	cortex
	GSE140162	lidocaine	0.00894451	0.978205	3.0705	5.01741	7.10076		0.000367239	6.91323	0.40623	0.889855	-5.61751		0.58408	2.30089	0.000498404	7.26575	4.38129		62	240	t245	rats	dorsal root ganglia neurons
	GSE70255	resveratrol	9.6125e-05	7.20131	4.58666	0.00387769	-2.61086		0	22.6849	1.90071	5.01837e-05	-20.7841		4.18443e-06	6.8392	2.28289	0.00554643	-4.55077		63	12	t12	primates	cortex; high fat diet with/without RES
	GSE109055	nicotinamide riboside	1.83448	0.00459398	0.0738032	1.21064	-0.554625		0.204741	3.12666e-07	5.97519	2.27725	8.0477		0.715147	0.0405386	3.32173	2.11832	4.68436		64	182	t186	mice normal	cortex
	GSE64607	exercise	0.0179321	0.298957	5.76262	1.2453	6.69103		0	1.51702	3.65027	0.0856062	2.21886		0.55732	0.371391	1.00602	0.178313	0.255625		65	216	t221	mice	dentate gyrus; 7 days running
	GSE30305	heroin 12d	0.0653636	0.00260377	0.756428	1.35479	2.04325		1.03051	0.184938	0.531532	0.153658	-0.530261		0.0607558	0.212056	1.02272	1.72831	2.47822		66	42	t42	mice	striatum
	GSE78281	aldosterone	0.928885	0.00798244	0.0466278	1.12062	0.230379		1.82213	0.0926849	0.197755	0.68019	-1.03687		1.00385	0.303839	0.910702	1.31532	0.918331		67	106	t108	mice	striatal neurons; 4 hrs treat
	GSE87823	heroin	0.792654	1.56037	0.792654	0.00826479	-1.5521		1.12148e-11	0.359196	2.94295	7.61089e-07	2.58376		0.0306348	0.16198	3.58127	0.0134832	3.40214		68	129	t131	humans	nucleus accumbens; users v control
	GSE6512	clozapine	0.0765239	1.13658	3.49075	0.106598	2.38425		1.24965e-11	1.39862	3.04622	6.04584e-11	1.6476		0.147048	0.077502	3.88076	0.403192	4.0594		69	154	t156	mice	brain; 4 wks
	GSE43261	fluoxetine	0.00380063	0.212609	16.9584	2.90259	19.6446		0.000237141	4.04401	13.8829	0.000237141	9.83884		0.327275	2.55306	7.18772	0.636932	4.94433		70	161	t163	mice	ventral dentate gyrus; only responder with fluox
	GSE64607	AICAR	0.0193657	0.0560615	0.755644	1.04713	1.72735		0.0193657	0.0959163	1.69771	0.0243972	1.60682		0.0646257	0.0180248	1.30319	0.751259	1.9718		71	223	t228	mice	dentate gyrus; 14 days treatment
	GSE81672	ketamine	1.88225	0.48377	0.423881	0.775007	-1.16714		0.318902	0.273542	0.694287	1.49233	1.59418		0.936835	0.845277	1.13665	3.16193	2.51647		72	67	t69	mice	hippocampus, non responder
	GSE16171	estrogen	2.06984	0.00566743	0.0399349	0.311276	-1.7243		2.19014	0.00566743	0.00228239	0.649231	-1.54429		0.760086	0.0151443	0.0809191	1.8169	1.12259		73	110	t112	rhesus monkey	dorsal raphe; 1 month treat v. ovx
	GSE39697	exercise	0.000121973	2.25399	7.2671	0.5364	5.54939		5.78596e-16	5.5886	2.5037	0.0116571	-3.07324		0.00519896	1.62456	2.82439	1.52458	2.71922		74	26	t26	mice	inner layer hippocampus
	GSE118670	fluoxetine	0.514394	0.514394	1.1886e-05	0.654963	-0.373813		4.4666	1.81638	6.0126e-06	0.000237141	-6.28274		2.08422	1.29812	0.280465	2.39121	-0.71067		75	5	t5	mice	pfc
	GSE78281	progesterone	0.539802	0.68019	0.27319	0.68019	-0.266612		1.82213	0.166078	0.166078	0.0466278	-1.7755		0.351623	0.303839	0.351623	1.94181	1.63797		76	108	t110	mice	striatal neurons; 4 hrs treat
	GSE48955	haloperidol	0.052091	0.00174561	3.17221	0.763472	3.88184		0.0305076	0.0059269	4.58943	0.412683	4.96568		0.93283	0.402604	1.60721	0.672549	0.944327		77	127	t129	c57 mice	striatium; 8 hrs after treatment
	GSE47541	MDMA	0.000254191	0.282636	9.00565	0.192458	8.91522		5.07942e-08	2.52975	13.127	5.42584e-07	10.5973		0.00480094	0.84709	2.68724	0.248228	2.08358		78	177	t179	rats	hippocampus
	GSE73799	memantine	0.33107	1.92426	7.20054	0.888179	5.83339		0.00404342	0.289374	4.13358	0.0618553	3.90202		0.229904	0.698532	1.63439	0.565376	1.27133		79	233	t238	mice	striatium; 8 hrs after treatment
	GSE58484	cyclophosphamide	0.816789	0.0379114	0.294236	1.00031	0.439846		1.43341	0.000137381	1.1003	1.31684	0.983585		0.378951	0.0135647	1.79964	2.08422	3.49134		80	175	t177	mice	cortex; both groups tbi
	GSE43261	fluoxetine	0.00380063	0.394444	18.5963	2.40428	20.6023		2.95325e-06	2.56495	11.4177	0.00165098	8.85438		0.327275	1.79964	7.46473	0.714749	6.05256		81	160	t162	mice	dorsal dentate gyrus; only responder with fluox
	GSE63748	cocaine	0.320712	0.000950849	0.0143458	0.694388	0.387071		0.00729645	2.74384e-06	1.73928	2.62693	4.35892		2.00349	0.0528673	2.96396	3.14307	4.05067		82	149	t151	mice	nucleus accumbens
	GSE25829	fasudil	0.0328992	0.000395791	8.55316	1.44456	9.96443		1.04027e-08	0.216109	1.86261	0.0031648	1.64967		0.136278	0.653251	0.210999	1.34884	0.770311		83	226	t231	mice	primary cell culture of astrocytes; 24 hr treat
	GSE60013	estradiol	0.057129	2.31971	1.38461	0.00430467	-0.987916		3.75425e-06	1.10254	0.52849	0.00107112	-0.572985		0.0190607	0.307069	0.814875	2.67772	3.16647		84	38	t38	rats	dentate gyrus
	GSE38223	methamphetamine	0.250037	5.28738e-09	7.18955	3.40584	10.3454		6.11269e-06	2.38921e-07	6.22926	7.6946	13.9239		0.372824	0.0131685	3.97972	3.61513	7.20886		85	198	t202	rats	dorsal striatum; self admin 8days
	GSE102849	bisphenol a	0.119961	8.19963e-05	4.83517	2.68673	7.40186		0.0285696	2.45493e-05	1.40898	3.98104	5.36143		0.329567	0.0929889	0.282821	0.980345	0.84061		86	159	t161	mice	hippocampus; in diet
	GSE109445	fluoxetine	0.00590962	0.923879	7.95458	0.0700879	7.09488		0.00416153	0.00130767	31.8077	0.00130767	31.8035		0.0325444	0.326271	2.32484	1.20407	3.17009		87	134	t136	rats	hippocampus; chronic stress; then 7 d treatment
	GSE26836	amitriptyline	0.000361855	0.0439185	1.91703	0.542786	2.41553		2.00862e-08	4.12236	0.794003	0.0354458	-3.29291		0.13946	0.218361	1.33306	0.0144125	0.989647		88	85	t87	3xTg mice	cortex; 4 month in water
	GSE43261	fluoxetine	0.000399241	0.212609	17.3617	2.09934	19.2481		6.0126e-06	2.73106	10.1069	0.000137381	7.376		0.564529	4.47176	4.47176	0.798043	0.233514		89	6	t6	mice	dorsal dentate gyrus; responder and resistant together
	GSE68949	thyroid hormone	5.15499e-05	4.89105e-07	5.8558	0.223876	6.07962		0.0712411	0.0566347	10.2847	2.33069	12.4875		0.128306	3.73907	3.93571	2.05576	2.1241		90	73	t75	mice	neurons from neocortex; 24 hr exposure; gestat day 17
	GSE31430	zinc	0.201043	0.00244173	0.0512995	2.41988	2.26769		0.273889	2.93177e-06	0.528137	4.35316	4.6074		0.526912	0.000234666	3.08877	4.20309	6.76472		91	145	t147	rats	diencephalon; higher zinc relative to low zinc 10 days
	GSE109055	nicotinamide riboside	0.650061	0.0256132	1.01912e-09	0.0256132	-0.650061		8.16115	0.0448456	3.27491e-11	3.90775	-4.29824		1.19782	0.373859	3.42147e-05	3.1328	1.56115		92	181	t185	mice; AD model	cortex
	GSE4083	diethylstilbestrol	0.00692131	0.0778734	1.1607	2.55047	3.62638		0.80241	1.59721	0.80241	0.0499325	-1.54728		1.16858	1.73462	1.86287	3.06836	2.02803		93	40	t40	rats	anterior pituitary
	GSE15774	morphine	0.556327	0.325332	2.48281	1.88834	3.48949		0.00355419	0.238381	0.869143	0.491126	1.11833		0.00641863	0.0177901	1.04454	0.688609	1.70894		94	131	t133	mice	striatum; 8 hrs
	GSE10748	D-serine 500 mg	0.41345	3.42467e-05	0.0240768	2.13127	1.74187		3.58314	5.61502e-06	0.00994833	4.97994	1.40674		0.6611	4.18643e-06	0.0227334	3.26236	2.62399		95	162	t164	rats	brain
	GSE48955	imipramine	0.000690592	0.00111089	6.00801	0.412683	6.41889		0.01207	0.0227915	7.32885	0.763472	8.05746		0.121581	0.0367148	1.24421	0.148585	1.2345		96	82	t84	c57 mice	striatium; 8 hrs after treatment
	GSE32536	pioglitazone	0.00804785	0.733187	0.733187	1.55553	1.54748		2.52268e-13	4.90985	0.0793931	6.49976e-07	-4.83046		0.000294603	4.47176	2.39121	1.18687	-0.893982		97	116	t118	mice; 3xTg-ad model	hippocampus; in diet for 14 weeks
	GSE18055	trichostatin A	2.27313	0.00244173	0.00356012	0.592268	-1.67974		0.201043	0.000279597	0.0240768	7.10741	6.93016		0.04925	0.00658558	1.39253	0.987256	2.32395		98	98	t100	rats	anterior cingulate; TSA plus cocaine
	GSE32536	pioglitazone	0.00780439	0.725048	0.725048	1.54236	1.53455		2.32789e-13	4.88355	0.0969497	6.13753e-07	-4.7866		0.00028393	4.44993	2.53742	1.28782	-0.624981		99	50	t52	mice	hippocampus; 14 week in AZ model
	GSE78280	mophine chronic	0.8483	0.535988	0.0518926	0.187056	-1.14534		0.262968	0.0836069	1.60813	0.0303792	1.29193		0.401946	0.347704	0.752689	0.671618	0.674658		100	41	t41	mice	striatum
	GSE42789	alcohol chon. intermitant	0.251844	0.108638	2.50818	0.540873	2.68857		0.108638	0.651103	0.711105	2.25876	2.21012		0.0613128	0.242393	0.27444	0.826471	0.797206		101	55	t57	mice	pfc
	GSE93918	clozapine	0.137367	0.0143275	0.694034	1.87302	2.41536		2.07248e-08	7.03919e-05	19.0095	2.46472	21.4742		0.159299	0.541336	13.3486	0.36234	13.0103		102	201	t205	mice; transgenic	pfc; chronic
	GSE20219	pioglitazone	0.00164457	1.49377e-06	0.734474	1.27615	2.00898		0.00510006	5.97933e-05	2.72803	2.57152	5.29439		0.00463564	0.0170764	2.01191	2.15083	4.14103		103	117	t119	rats	hippocampus; young rats; treat 4 months
	GSE20219	pioglitazone	0.0015745	1.39784e-06	0.724873	1.36912	2.09242		0.00490697	5.65557e-05	2.70623	2.55047	5.25174		0.00448127	0.0165977	1.99613	2.42589	4.40095		104	51	t53	rats	hippocampus; young rats
	GSE73799	ketamine	0.0665636	0.682612	2.99121	1.36502	3.60706		0.052091	0.0838961	1.74152	0.22341	1.82894		0.214856	1.03091	1.03091	0.299016	0.0841602		105	63	t65	mice	striatium; 8 hrs after treatment
	GSE47541	MDMA	0.0067382	2.52552	3.07334	0.396685	0.937767		0.000368488	2.15271	6.67238	0.00150431	4.5208		0.0422941	1.72023	1.82772	0.247323	0.312518		106	176	t178	rats	frontal cortex
	GSE48365	cocaine	0.764968	0.00161463	0.0094827	1.88993	1.13283		4.54975	3.69161e-05	0.0916455	5.39926	0.941116		0.693983	0.0466346	0.496589	2.04317	1.79914		107	165	t167	mice	nucleus accumbens
	GSE15774	nicotine	0.626659	0.0075233	1.38086	0.702198	1.44887		0.00061659	0.0106321	1.38086	0.960644	2.33025		0.0420726	0.00193415	2.16933	0.855635	2.98096		108	132	t134	mice	striatum; 8 hrs
	GSE39980	zonisamide & levodopa	0.407431	2.96956e-05	0.00778045	2.05161	1.65193		3.52571	5.10742e-07	1.09308	7.1383	4.70566		0.13013	7.35863e-05	1.09598	3.37704	4.34281		109	214	t219	rats	striatum; lesioned side; all with 6-OHDA
	GSE63943	SAHA	0.123532	0.123532	0.21461	1.80837	1.77592		0.0809731	2.23754	1.54958	1.31272	0.543783		0.0596964	0.57189	1.19407	0.722332	1.28481		110	236	t241	APP/PS1 mice	hippocampus; 10 months
	GSE124355	celastrol	1.30369	7.20933e-09	0.0430907	2.0968	0.836201		0.00434349	9.55176e-11	0.0327657	15.2573	15.2857		0.00722932	2.67141e-09	0.763301	9.60699	10.3631		111	30	t30	mice	hypothalamus; db mice
	GSE74382	levodopa	1.19135	0.185906	0.749725	1.86444	1.23691		0.0051186	0.120693	0.42702	2.08856	2.38977		0.584442	0.00279056	1.04996	0.899924	1.36265		112	206	t211	rats	dorsal striatum; both sham lesioned; both ppx conditioned
	GSE81672	imipramine	4.58567	0.489492	9.72798e-06	0.09144	-4.98371		2.49515	3.53588e-05	1.65001e-08	2.82738	0.33219		0.767712	0.18919	0.0122477	2.65483	1.71018		113	87	t89	mice	pfc, responder
	GSE78281	estradiol 4 hrs	0.361725	0.00545985	0.195067	2.08517	1.91306		0.230364	0.00778312	0.0583085	0.269794	0.0899559		0.995504	0.456335	0.584733	1.7937	0.926595		114	37	t37	mice	primary neurons from striatum
	GSE130099	insulin intranasal	0.0400644	0.00278897	2.23771	0.995352	3.19021		0.0772618	1.97817e-07	7.60651	1.49085	9.0201		0.934496	0.11622	0.0318587	0.395711	-0.623146		115	120	t122	rats	hippocampus; old rats; 3 mo treatment
	GSE42789	alcohol chronic	9.77054e-06	0.319671	5.75269	0.250405	5.68342		2.70012e-15	0.00191274	7.94629	1.95858	9.90296		0.0389855	0.116213	1.23078	0.641789	1.71737		116	54	t56	mice	pfc
	GSE62194	nicotinamide riboside	0.179696	1.06068	2.45142	0.179696	1.39074		0.150229	0.711519	0.791108	1.18731e-08	-0.0706404		0.279459	1.0438	0.620966	0.374235	-0.328054		117	186	t190	WT mice	cerebellum; injection of NR; younger mice
	GSE47541	MDMA	0.192458	0.00514416	0.219874	1.9259	1.94817		0.0290756	0.00108755	1.9259	1.14755	3.04329		0.91862	0.0888536	0.779053	0.355527	0.127107		118	178	t180	rats	dorsal raphe
	GSE74382	levodopa	0.0365489	0.258273	2.98367	0.0871441	2.77599		0.0160056	0.485087	2.72112	0.00110793	2.22114		1.16509	0.0184972	0.74451	0.00922642	-0.429855		119	205	t210	rats	dorsal striatum; both sham lesioned both saline conditioned
	GSE15774	heroin	0.114876	0.0052226	0.375742	1.15987	1.41551		0.279597	0.869143	0.491126	0.0461984	-0.611416		1.36942	0.478164	0.688609	1.48883	0.329864		120	130	t132	mice	striatum; 8 hrs
	GSE20219	pioglitazone	0.0643598	0.0403921	0.142887	3.58314	3.62128		0.734474	2.93177e-06	0.734474	7.6294	7.62939		0.11599	0.0170764	1.50637	2.75633	4.12963		121	118	t120	rats	hippocampus; old rats; treat 4 months
	GSE20219	pioglitazone	0.0627215	0.0392655	0.116212	3.74214	3.75637		0.80241	2.74842e-06	0.652069	7.85643	7.70609		0.113737	0.0165977	1.37996	2.90035	4.14997		122	52	t54	rats	hippocampus; old rats
	GSE47798	estradiol 24 hrs	0.145452	2.17368e-05	0.247294	1.93994	2.04176		0.145452	6.13753e-07	0.725048	10.7119	11.2915		0.790501	0.00299377	0.197867	9.50504	8.90941		123	36	t36	mice	hypothalamus
	GSE43748	methylphenidate	0.592268	1.99433	0.00164457	0.592268	-1.99269		0.0512995	0.41345	0.118851	0.142887	-0.203011		0.735337	0.270947	0.0385815	2.29474	1.32704		124	197	t201	rats	striatum; self admin
	GSE15774	methamphetamine	1.88834	0.0052226	0.139978	2.98516	1.23158		1.49954	0.0461984	0.0147517	0.00355419	-1.52743		0.613182	0.769408	0.107708	1.74438	0.469495		125	199	t203	mice	striatum; 8 hrs
	GSE62194	nicotinamide riboside	0.179696	0.124374	3.11334	0.443092	3.25236		1.17834e-05	0.150229	0.711519	0.875806	1.43708		1.59881	0.169873	0.695146	0.0606304	-1.01291		126	184	t188	WT mice	cerebellum; injection of NR; older mice
	GSE67723	risperidone	0.330713	0.841922	0.00174844	0.00342983	-1.16746		0.917597	0.418946	0.19347	0.0147552	-1.12832		1.21909	0.547927	0.0411955	1.21909	-0.506732		127	248	t254	mice	striatum; AJ strain; 3 days treat
	GSE26836	amitriptyline	0.0114271	0.290666	0.222566	1.07437	0.994847		0.000110733	0.0192219	0.466165	3.41339	3.86022		0.86639	0.302309	0.173413	1.11034	0.115051		128	84	t86	3xTg mice	hippocampus; 4 month in water
	GSE48954	risperidone	1.2586	0.892229	1.06623	0.108084	-0.976511		0.00956018	0.327866	2.49887	0.089235	2.25068		1.28451	0.486368	0.750833	0.545858	-0.474191		129	247	t253	mice	striatum; 8 hrs treat
	GSE84249	corticosterone	0.575955	0.135634	0.643833	0.00212686	-0.0656292		0.350054	0.00142037	2.54368	0.263085	2.45529		1.55398	0.102348	1.22081	1.43789	1.00238		130	142	t144	rats	hippocampus, after adrenal cort or no cort
	GSE15129	QH2	1.30497	0.000227196	6.13753e-07	2.23255	0.927352		4.66007	0.000131411	2.79777e-06	5.82827	1.16808		3.42616	0.0559619	0.00447713	0.707735	-2.76991		131	21	t21	mice.SAMP1	brain
	GSE9751	chlorpyrifos	1.59036	5.9573e-06	0.00688898	1.81248	0.229		0.000183733	5.9573e-06	0.000118074	15.4122	15.4121		1.45285	0.0670266	0.017355	1.77908	0.276556		132	115	t117	rats	frontal cortex, 96 hrs; exp A multiple doses 1-10mg; other doses available; overall low p
	GSE43748	methylphenidate	0.273889	1.61305	0.235544	1.73522	0.0838179		0.00718221	1.38352	0.0313968	0.734474	-0.624834		0.0773135	0.526912	0.11599	2.29474	1.80651		133	196	t200	rats	cortex; self admin
	GSE126996	exercise	0.946985	0.682475	0.0367186	0.181502	-1.41124		5.15693	0.0990347	0.0789611	0.000515625	-5.17649		0.800419	0.429424	0.272209	0.0513936	-0.906241		134	23	t23	mice.c57	cerebellum
	GSE41184	1,25-dihydroxyvitamin d3	0.252126	0.811302	0.364551	0.678413	-0.0204631		4.09781	2.83095	0.10347	3.99306e-05	-6.82525		0.196735	1.96593	0.196735	0.33187	-1.63406		135	225	t230	mice	primary mixed neuron-glial cells culture
	GSE56780	valproic acid	1.31325	0.219635	6.57161e-10	1.21595	-0.316935		19.1566	0.331177	1.64251e-08	0.290536	-19.1972		2.58093	0.384119	0.00116362	0.669515	-2.29437		136	232	t237	MECP2 KO mice	half brain
	GSE80638	nicotine	0.377859	0.123787	0.0248787	1.79819	1.32142		2.06536	0.209523	0.329501	13.7842	11.8388		0.282768	0.0176145	1.81471	1.1241	2.63843		137	169	t171	rats	cerebellum neuron cultures; 16 days
	GSE130098	insulin intranasal	0.386147	0.000573253	0.161689	0.550791	0.325759		0.681741	5.26393e-05	0.0028017	4.42427	3.74528		1.76808	0.0790085	0.00556639	0.139481	-1.70204		138	119	t121	rats	hippocampus; young rats; 3 mo treatment
	GSE81672	imipramine	2.32529	0.0099176	0.000329468	0.696019	-1.63886		2.98777	0.425123	0.000881349	1.05184	-2.36018		1.25125	0.537384	0.00403473	0.850192	-0.934411		139	89	t91	mice	hippocampus, responder
	GSE62194	nicotinamide riboside	0.443092	0.875806	3.66342	0.567457	2.91198		0.00668949	0.636989	1.74069	1.16092	2.25794		0.774471	0.695146	0.620966	0.487774	-0.360877		140	185	t189	Csbm mice	cerebellum; injection of NR; younger mice
	GSE62194	nicotinamide riboside	1.26639	1.37709	3.47499	0.179696	1.01121		3.42246e-07	1.74069	5.12187	0.0407993	3.42198		0.238757	2.28722	1.14414	0.774471	-0.607372		141	183	t187	Csbm mice	cerebellum; injection of NR; older mice
	GSE34451	streptozocin	0.5405	0.744214	3.64887e-05	0.902643	-0.382035		3.88323	0.821135	4.59826e-07	0.107356	-4.597		3.38877	0.0274354	0.0705997	0.827192	-2.51841		142	174	t176	rats	striatum
	GSE107725	estradiol	0.465489	0.770112	0.00105836	0.287938	-0.946605		0.99977	2.03032	0.0559334	0.0228338	-2.95133		0.357896	1.35043	0.403545	0.357896	-0.946881		143	39	t39	rats	dentate gyrus; both groups had seizures
	GSE48955	buproprion	0.040174	6.78566	1.36502	0.308496	-5.15232		0.0167364	5.5147	0.052091	0.00174561	-5.4776		0.148585	0.672549	0.402604	0.348299	-0.0702319		144	80	t82	c57 mice	striatium; 8 hrs after treatment
	GSE64702	rapamycin	0.412175	0.0945163	0.0614105	1.40165	0.956369		8.06842	0.818481	0.00446337	0.0486208	-8.83382		0.0570502	0.0716322	0.726936	0.401326	0.99958		145	227	t232	mice	cerebellum; both groups infected with saline
	GSE8162	alpha tocopherol; vit. E	0.341938	0.0379114	0.00380063	0.341938	-0.0341107		0.341938	0.178316	0.0491984	0.121699	-0.349356		1.53758	0.0570656	0.564529	0.327275	-0.702846		146	111	t113	mice	neocortex; 30 month old
	GSE126996	exercise	0.468538	1.90684	2.70663e-09	0.062097	-2.31328		21.6456	0.217312	9.23962e-10	5.25917e-08	-21.8629		2.44757	0.0217655	0.000184379	0.371814	-2.09734		147	24	t24	mice.b6.stau2	cerebellum
	GSE44868	trichostatin A	0.473763	0.0022199	0.100727	0.540062	0.164806		0.261123	0.0014148	0.0014148	1.05551	0.794391		1.52259	0.259543	8.91508e-05	0.305257	-1.47678		148	96	t98	mice	hippocampus, TSA 30 min
	GSE64702	rapamycin	2.46223	0.00307305	9.1306e-07	0.412175	-2.05313		11.3675	0.00636685	7.60413e-05	0.139293	-11.2345		1.75408	0.981401	0.000454614	0.652125	-2.0829		149	228	t233	mice	right hemisphere; both groups infected with saline
	GSE15129	QH2	0.647409	0.00540983	7.73211e-09	1.08971	0.436889		9.13402	0.0370066	7.40824e-05	0.990347	-8.18061		0.707735	0.00299377	0.0895174	0.790501	0.16929		150	20	t20	mice.SAMP1	brain
	GSE73627	alcohol	1.72561	1.0815	0.330367	0.129564	-2.34718		0.330367	13.4248	0.000173967	0.0583933	-13.6966		0.178195	0.125745	0.742822	1.73187	2.17075		151	195	t199	rats	nucleus accumbens; excess ethanol
	GSE15129	enzymeQ10	0.808053	1.54236	1.13588e-11	0.725048	-1.62536		18.5396	1.66936	5.78596e-16	1.12968e-05	-20.209		2.70419	0.630435	0.0132297	0.0895174	-3.23188		152	18	t18	mice.SAMP1	brain
	GSE7762	morphine 5 days	0.896472	2.17368e-05	0.000227196	3.42804	2.53178		1.4209	6.13753e-07	0.119425	1.93994	0.638464		1.28782	0.00125249	0.111031	1.92589	0.747853		153	44	t44	mice.129	striatum
	GSE41018	rapamycin	0.879298	0.23339	0.031752	0.389269	-0.691666		1.46221	0.0725397	0.289267	0.602729	-0.642758		0.324566	0.0627135	0.0146845	0.771277	0.398683		154	229	t234	mice	brain; 25 month; control n=2
	GSE71527	desipramine	3.77721	0.000831391	0.0135374	0.0186212	-3.74588		5.0704	0.00132175	1.38992	0.321527	-3.36028		2.03507	0.0654458	0.262726	0.853178	-0.984609		155	138	t140	mouse; wt	striatum;
	GSE78281	testosterone	0.750722	0.313309	2.06759e-07	1.21451	0.150477		2.08441	0.230186	0.00015434	0.47173	-1.84271		4.59202	0.902429	0.153798	2.85306	-2.48759		156	143	t145	mice	primary neurons; 4 hours treatment
	GSE47541	venlafaxine	0.191674	1.50489	0.035646	0.396685	-1.26423		0.355386	1.92231	0.0067382	0.00207632	-2.26888		0.28013	1.6164	0.354362	0.12236	-1.41981		157	78	t80	rats dark agouti	hippocampus
	GSE7762	morphine 5 days	0.808053	0.0153337	0.337094	0.896472	0.41018		0.446012	0.000630468	2.0835	0.0280482	1.6649		0.0247697	0.136085	0.790501	0.136085	0.765732		158	45	t45	mice.c57	striatum
	GSE18055	trichostatin A	0.41345	2.93177e-06	0.00356012	2.57152	2.16163		7.10741	1.51158e-08	0.0240768	6.60311	-0.480218		1.62522	0.0126321	0.167154	0.591647	-0.879055		159	99	t101	rats	nucleus accumbens; TSA plus cocaine
	GSE15129	enzymeQ10	0.575075	0.0024448	1.99072e-08	2.38708	1.80956		3.81778	0.000227196	1.18377e-07	4.22854	0.410524		2.53742	0.0182652	0.0182652	0.430615	-2.1068		160	19	t19	mice.SAMP1	brain
	GSE111925	methamphetamine	2.2219	0.779656	0.000120909	0.962631	-2.03881		3.44228	1.06267	1.19208e-08	4.4796	-0.0253586		2.38442	0.769277	0.0611915	0.685967	-2.40654		161	188	t192	mice	brain; tat-
	GSE15774	ethanol	1.62368	0.000130243	0.168777	2.64492	1.18988		0.869143	1.15987	0.0355591	0.0201098	-1.97334		0.855635	0.36365	0.268677	1.14728	0.196669		162	133	t135	mice	striatum; 8 hrs
	GSE88736	cocaine	0.0561196	0.00800357	3.16938	0.775266	3.88053		0.0039846	0.128655	2.99878	4.7079	7.57404		2.21977	0.933958	2.67684	0.765804	0.288908		163	151	t153	rats	nucleus accumbens; enrichment both groups
	GSE64607	exercise	0.437635	1.76478	1.76478	0.147082	-0.290553		0.282063	6.05039	0.354173	1.70227e-08	-5.97828		0.000163305	0.263861	0.414754	0.507868	0.658597		164	220	t225	mice	lateral entorhinal cortex; 14 days running
	GSE73018	ethanol; 1 wk	2.14131	0.000234405	0.0586578	1.04082	-1.04207		2.76994	6.43471e-08	4.36421e-05	11.6879	8.91804		0.683596	0.04258	0.0181704	5.67776	4.96975		165	74	t76	mice	neurons; cytosolic
	GSE34451	streptozocin	0.426609	0.902643	6.24983e-05	0.821135	-0.508054		2.24653	3.69874	0.00104336	1.27518	-4.66904		3.74955	0.212153	0.127571	1.18629	-2.64784		166	172	t174	rats	hippocampus
	GSE74382	levodopa	0.302524	2.90484	1.20476	3.52445e-05	-2.00257		0.180657	0.098513	4.14824	1.54545e-08	3.86907		0.898936	1.40134	1.49788	0.268775	-0.533619		167	208	t213	rats	dorsal striatum; both lesioned; both saline conditioned
	GSE81672	ketamine	0.954738	0.111441	0.0138407	0.550221	-0.502118		3.54092	0.274457	0.00215008	2.17323	-1.63999		2.64176	0.680974	0.00266178	2.31845	-1.00162		168	65	t67	mice	pfc, non responders
	GSE77569	bexorotene	0.0105478	0.86669	0.237368	0.237368	-0.402501		0.62468	1.74946	0.00746088	5.76843e-06	-2.36668		0.693333	1.62196	0.00300863	0.0180851	-2.2942		169	171	t173	mice AD model	cortex
	GSE57823	THC	0.537105	6.78566	0.849814	0.0227915	-6.45016		0.000143142	9.38233	1.87825	6.40044e-07	-7.50422		0.0276222	1.03091	3.00437	0.254596	2.20044		170	180	t184	mice	hippocampus; younger mice
	GSE7762	morphine 5 days	0.582056	0.00558659	0.00253215	1.1003	0.515187		1.81638	0.0214809	0.00804785	0.582056	-1.24776		1.41503	0.0911132	0.981257	1.08125	0.556365		171	46	t46	mice.dba	striatum
	GSE43375	high frequency stimulation; subthalamic nucleus	2.66559	0.975314	0.1407	0.0309311	-3.46927		0.601366	0.00204976	0.237048	0.266917	-0.0994507		0.854708	0.668947	0.463998	0.0777701	-0.981888		172	210	t215	rats	striatum; both groups 6-OHDA
	GSE6388	nicotine	1.2204	0.706243	0.106598	0.5364	-1.28365		7.2671	1.05625	8.06012e-05	3.3879e-05	-8.32323		2.68801	0.85374	0.169869	0.0648956	-3.30699		174	168	t170	mice	hippocampus; d30; young; ip daily treat
	GSE16171	progesterone	1.15529	0.138398	0.0399349	0.160684	-1.09307		1.24206	1.15529	0.026006	0.000178298	-2.37116		1.5027	0.266679	0.695652	0.113312	-0.960414		175	109	t111	rhesus monkey	dorsal raphe; 1 month treat v. ovx
	GSE81672	imipramine	0.519541	0.456982	0.0226455	1.20951	0.255628		0.0396039	0.738199	0.738199	1.55778	1.51818		2.24634	2.09595	0.143848	0.575137	-3.62331		176	88	t90	mice	hippocampus, non responder
	GSE111925	methamphetamine	0.619218	0.00812426	0.0221747	0.363748	-0.24142		2.54249	0.0395427	0.066126	4.26132	1.74541		2.07145	6.03205e-06	0.469969	1.27302	-0.328472		177	187	t191	mice	brain; tat+
	GSE47541	venlafaxine	0.843634	3.37396	0.00151814	0.145026	-4.07105		0.2499	1.41252	0.000538668	0.000372311	-1.66151		2.42423	0.541098	0.397215	0.00138271	-2.56673		178	79	t81	rats dark agouti	dorsal raphe
	GSE11291	resveratrol	0.0157685	11.7566	3.26178	0.0379114	-8.4727		8.25596e-09	28.736	0.733187	6.21027e-14	-28.0028		0.112914	2.39121	0.497461	0.00129421	-2.00537		179	13	t13	mice	neocortex; resveratrol v control diet 30 month
	GSE88726	levodopa	3.55574	4.58651e-10	0.0723635	7.09856	3.61518		0.344603	6.77423e-06	0.0275377	3.74184	3.42477		0.0682092	0.0330703	0.561013	2.70569	3.16542		180	203	t208	rats	striatum; both groups with 6-OHDA lesion; leva group includes both dyskinesia and no dyskinesia
	GSE48955	clozapine	0.472305	4.813	0.0227915	0.00854176	-5.25397		0.22341	3.35863	0.0227915	0.0059269	-3.55332		0.299016	1.13469	0.299016	1.24421	0.109515		181	153	t155	mice	striatum; 8 hrs
	GSE67723	risperidone	0.741229	0.276747	0.355384	0.498929	-0.163663		0.0041909	1.13052	0.276747	3.86241	3.00444		1.38508	2.05649	0.338164	1.59242	-1.51098		182	249	t255	mice	striatum; DBA strain; 3 days treat
	GSE7955	permethrin	0.362426	4.76492	0.235334	1.38284	-3.50917		0.200856	8.72373	0.0512338	2.92279e-06	-8.87335		0.813942	0.813942	0.466496	0.591265	-0.570122		183	100	t102	rats	cerebrocortex; 6 hrs after treatment; 1mg/kg
	GSE115614	sertraline	0.814083	1.0868	0.262873	0.0887978	-1.54921		2.48639	4.09416	0.262873	0.00108268	-6.31659		3.74333	0.518386	0.10553	1.65561	-2.50057		184	156	t158	rats	hippocampus; both with tbi; 1 day treat
	GSE64607	AICAR	0.186974	4.17553	1.70044	0.00258415	-2.65948		3.73913e-08	2.79024	3.52353	0.000679653	0.73397		0.0708441	1.9269	1.0578	0.0844681	-0.855473		185	222	t227	mice	lateral entorhinal cortex; 14 day treatment
	GSE6509	mifepristone	3.80073	1.78402	9.63676e-05	0.239395	-5.34526		3.80073	0.82192	3.7033e-06	1.0053e-05	-4.62264		0.41569	0.111967	0.0672145	1.10753	0.647085		186	244	t250	mice	brain; 4 hrs; contralateral to vehicle inj.
	GSE6388	nicotine	0.0765239	0.979395	0.395215	1.2204	0.559698		0.018834	2.25399	0.281024	0.124565	-1.86724		0.602079	0.85374	0.547534	0.322412	-0.585873		187	167	t169	mice	cortex; d30; young; ip daily treat
	GSE57823	THC	3.74763	1.4849	0.537105	0.0838961	-4.61152		0.0305076	3.17221	0.22341	0.00268135	-2.97663		0.753693	0.840438	0.0480146	0.0105748	-1.53554		188	179	t183	mice	hippocampus; older mice
	GSE28644	fluoxetine	0.186228	0.0670655	6.11973	1.4524	7.31884		0.0527028	1.83613	5.87103	0.000167883	3.98237		0.449546	1.43659	0.653399	0.00354648	-1.22919		190	1	t1	mice	cortex; many strains
	GSE44869	trichostatin A	0.306677	7.53723e-07	0.00053377	0.860882	0.554737		1.91976	8.02425e-09	1.67353e-06	2.54111	0.621351		2.55916	0.000483223	0.000483223	0.690147	-1.86901		191	97	t99	cbp+ mice	hippocampus, TSA 30 min
	GSE43748	amphetamine	4.76636	0.0512995	5.97933e-05	0.273889	-4.54371		0.362711	0.983465	1.05e-05	1.07614	-0.270029		2.01191	0.0298238	0.0620775	2.15083	0.171172		192	190	t194	rats	cortex; self admin
	GSE66275	risperidone	0.102267	0.102267	0.433104	0.242744	0.471313		0.00134474	3.83702	0.033728	2.56368e-05	-3.80462		3.87144	1.22403	0.272048	0.345312	-4.47811		193	251	t257	rats	hippo; 21 days treat
	GSE62194	resveratrol	1.37709	1.74069	0.337693	0.0177707	-2.76232		0.636989	1.49304	0.150229	7.34752e-07	-1.9798		0.116328	2.1389	0.036818	0.620966	-1.59745		194	15	t15	WT mice	cerebellum; in diet
	GSE39697	exercise	0.00294464	3.49075	2.01866	0.0765239	-1.39851		6.04584e-11	4.13342	0.706243	0.0116571	-3.41552		0.721128	2.42618	0.602079	0.448149	-2.09708		195	25	t25	mice	outer layer hippo; 30 days
	GSE66277	haloperidol	1.49582	2.27313	1.51158e-08	0.0643598	-3.70459		1.49582	6.35765	1.48617e-10	5.97933e-05	-7.85342		2.92009	2.92009	0.000948168	0.1399	-5.69934		196	125	t127	rats	hippocampus; .25 mg 21 days
	GSE44869	trichostatin A	1.90684	2.03856e-08	0.000851255	1.90684	0.000851235		0.027557	2.70663e-09	0.000515625	3.23585	3.20881		2.38049	0.00468371	0.047033	0.767349	-1.57079		197	95	t97	cbp+ mice	hippocampus, TSA + novely 1 hr
	GSE44868	trichostatin A	0.611846	0.0150746	1.37386e-07	0.18417	-0.44275		3.25364	0.000879999	9.80087e-10	1.67353e-06	-3.25451		4.3048	0.0991233	4.79373e-05	0.00206195	-4.40181		198	94	t96	mice	hippocampus, TSA + novely 1 hr
	GSE81672	ketamine	2.16516	1.25259	0.0418167	0.159299	-3.21663		0.686588	9.63799	3.69869e-07	0.131385	-10.1932		0.0023969	3.95022	0.256958	0.673377	-3.02229		199	71	t73	mice	amygdala, non responder
	GSE66275	haloperidol	2.096	1.99129	0.000945024	0.472478	-3.61387		22.3404	2.096	0.0063251	0	-24.4301		5.5359	2.30871	0.0324434	0.00111989	-7.81105		200	243	t249	rats	striatum; 21 days treat
	GSE74382	levodopa	0.820006	0.408566	0.000179475	0.456551	-0.771841		2.89211	0.100457	0.000273485	0.118952	-2.87334		2.1686	0.537079	0.00525479	0.14988	-2.55055		201	207	t212	rats	dorsal striatum; both lesioned; both ppx conditioned
	GSE67750	haloperidol	2.06345	3.56645	0.000523373	0.00131871	-5.62806		9.55833	5.96717	0.000189644	9.74371e-06	-15.5253		1.18856	4.40557	0.0981607	0.021553	-5.47441		202	122	t124	mice	striatum; chronic 30 pellets implanted
	GSE66277	haloperidol	1.38352	1.49582	0.142887	0.812668	-1.92379		9.29983	2.41988	0.235544	1.88864e-13	-11.4842		3.26236	1.878	0.6611	0.0620775	-4.41718		203	126	t128	rats	striatum; .25 mg 21 days
	GSE81672	imipramine	0.269914	1.88496	0.132746	0.0695953	-1.95253		0.365181	13.3748	0.000788123	0.0695953	-13.6696		0.183052	2.81768	0.0639466	0.406699	-2.53009		204	93	t95	mice	amygdala, responder
	GSE73018	ethanol; 1 wk	0.194822	4.67678	1.02859	0.0721592	-3.77085		0.0446059	9.09338	0.00507424	0.0194415	-9.11347		0.263064	0.753561	0.0852128	0.0852128	-0.846199		205	75	t77	mice	synaptosome
	GSE81672	ketamine	0.892422	1.18971	0.0109015	0.505192	-1.56604		3.23215	3.61069	0.0206741	0.207672	-6.6145		2.87087	2.87087	3.41993	0.0555973	-2.26621		206	68	t70	mice	hippocampus, responder
	GSE857	tacrine, moclobemide and creatine	0.759053	4.32332	3.19143e-05	0.0956344	-4.9867		15.0866	5.4762	4.57857e-07	3.69106e-11	-20.5628		2.34491	1.82589	0.0133972	0.122863	-4.03455		207	241	t246	mice	whole brain hemispheres
	GSE7762	morphine 5 days	0.507972	0.389092	0.00101331	0.0615651	-0.834485		2.0835	0.990347	0.0209162	0.000630468	-3.0523		3.05426	0.111031	0.00655525	0.0895174	-3.06922		208	47	t47	mice.swr	striatum
	GSE63943	SAHA	0.691558	2.00796	0.482756	0.0574206	-2.15934		2.70305e-07	11.7795	0.00499917	0.00721532	-11.7673		0.683227	0.225636	0.00188676	0.0315509	-0.875426		209	235	t240	mice	hippocampus; 20 months
	GSE103031	aminolevulinic	2.86448	0.70118	0.00222659	0.00222659	-3.5612		1.27072e-05	0.120807	0.308989	0.70118	0.889349		1.28533	0.0183039	0.0498231	0.913737	-0.340073		210	170	t172	mice; transgenic	hippocampus
	GSE33137	curcumin	1.83624	5.76598	0.204624	0.0428202	-7.35478		3.00346	9.39982	0.364979	0.00284082	-12.0355		0.116794	4.69869	0.310517	0.140375	-4.36459		211	10	t10	rats	hippocampus; 6 and 12 wk combined to get n=4 per treat
	GSE66275	haloperidol	1.92404	1.70696	1.05282e-08	0.103709	-3.52729		5.86604	7.59927	2.79173e-14	2.03116e-08	-13.4653		5.1266	1.06131	0.000190627	0.00581297	-6.18191		212	242	t248	rats	hippo; 21 days treat
	GSE64607	exercise	0.0929612	1.95485	2.20328	0.0929612	0.248436		0.0001275	9.12972	0.394645	5.48984e-09	-8.7352		0.519381	2.03163	0.519381	0.843431	-1.1882		213	219	t224	mice	lateral entorhinal cortex; 7 days running
	GSE84156	withaferin A	1.51444	3.64353	2.15294e-08	0.0050965	-5.15288		11.9954	0.772193	2.94643e-11	9.95776e-11	-12.7676		0.863193	0.356003	8.91508e-05	0.00480161	-1.2143		214	76	t78	mice	hypothalamus; diet induced obesity
	GSE66277	haloperidol	2.13127	2.13127	3.98996e-10	0.0135612	-4.24898		14.8509	8.72578	1.48617e-10	2.41082e-16	-23.5767		6.94254	7.4632	4.79583e-05	0.00217679	-14.4035		215	124	t126	rats	frontal cortex; .25 mg 21 days
	GSE124356	celastrol	1.30369	0.165757	3.04697e-06	0.278915	-1.19053		2.24889	0.0245073	6.4624e-07	4.95848	2.68509		1.76372	0.0479079	0.0103902	0.467355	-1.33388		216	31	t31	mice	hypothalamus; lean mice
	GSE43748	methamphetamine	7.10741	1.73522	0.000102136	0.235544	-8.60698		2.88941	3.40251	3.98996e-10	1.91809e-05	-6.2919		0.360207	2.75633	0.0126321	0.6611	-2.44281		217	192	t196	rats	cortex; self admin
	GSE29419	SAHA	5.21677	2.83215	2.90263e-14	5.80558e-05	-8.04886		39.4516	2.69069	0	0	-42.1423		2.42803	1.20569	3.54418e-10	0.000915286	-3.6328		218	234	t239	mice	frontal cortex
	GSE99349	cocaine use disorder	4.73548	3.40686	0.0093373	0.160144	-7.97286		0.12974	1.68167	0.0266428	9.93856e-05	-1.78467		1.12002	4.24398	0.000319025	0.000568184	-5.36311		219	147	t149	humans	dl pfc
	GSE93918	clozapine	2.58212	14.1569	0.000192891	3.45423e-05	-16.7388		0.0246496	29.4923	0.00958997	6.28705e-05	-29.5072		1.33341	1.7025	0.665539	0.00173666	-2.36863		220	200	t204	mice; wt	pfc; chronic
	GSE43375	high frequency stimulation; subthalamic nucleus	1.55219	9.86148	6.42952e-05	1.79298e-06	-11.4136		5.86313	10.628	1.08729e-06	3.04342e-13	-16.4911		1.99832	2.98014	0.00282398	0.0134547	-4.96218		221	211	t216	rats	striatum; both groups 6-OHDA and Ldopa
	GSE81672	ketamine	6.23107	2.99467	2.34129e-06	0.0445588	-9.18118		1.89074	2.03209	0.00705087	0.552594	-3.36319		5.05189	1.14626	0.265185	1.36963	-4.56333		222	66	t68	mice	pfc, responder
	GSE12284	LPS; 24 hrs	0.00235009	0.484445	0.442996	1.41979	1.37599		1.59154	0.574742	0.00135817	0.442996	-1.72193		2.60329	0.232784	0.0208771	0.607728	-2.20747		223	57	t59	mice	cortex
	GSE66275	risperidone	4.84677	1.74269	6.22493e-08	0.0582326	-6.53123		13.8947	6.03528	4.34101e-11	1.2247e-14	-19.93		5.44171	3.31309	0.000911376	0.00348153	-8.75041		224	252	t258	rats	striatum; 21 days treat
	GSE81672	ketamine	1.93664	0.144882	0.0109716	1.08741	-0.983144		1.66636	0.645773	0.005372	0.336045	-1.97071		6.62228	2.07105	0.165067	0.136189	-8.39207		225	70	t72	mice	nucleus accumbens, responder
	GSE159609	dasatinib	4.34996	7.2274	0.469498	0.000213637	-11.1077		0.539594	3.68682	0.169603	6.85147e-06	-4.05681		6.65885	0.967055	2.22677	0.115696	-5.28344		226	224	t229	human	glioblastoma stem-like cells; 72 hr treat
	GSE6512	clozapine	0.514615	4.46126	0.0034578	4.44028e-05	-4.97237		1.21358	9.53183	0.0280421	9.64327e-17	-10.7174		0.51772	3.58158	0.00457909	0.00457909	-4.09014		227	155	t157	mice	brain; 12 wks
	GSE64607	exercise	1.07953	9.65031	0.00141987	0.00141987	-10.727		0.167683	7.91458	0.0228486	2.50725e-14	-8.05942		0.0749782	2.09518	0.549729	0.105481	-1.51495		228	218	t223	mice	dentate gyrus; 28 days running
	GSE62194	resveratrol	0.388076	4.68051	0.567457	0.502853	-3.99828		1.53254e-06	16.5826	0.179696	7.34752e-07	-16.4029		0.036818	5.36483	0.169873	0.00807539	-5.2237		229	14	t14	Csbm mice	cerebellum; in diet
	GSE33619	methylphenidate	1.97513	0.767641	0.278026	0.371834	-2.09291		0.0609123	0.939938	0.16945	0.0213804	-0.81002		1.98264	1.03094	0.044847	0.541176	-2.42756		230	158	t160	mice	substantia nigra; 10 mg/kg
	GSE124353	celastrol	1.80963	6.4624e-07	0.0130021	0.0895852	-1.70705		0.19905	1.26371e-05	0.0430907	3.6666	3.51063		2.6912	0.00328233	0.301944	2.04988	-0.342664		231	29	t29	mice	hypothalamus; diet induced obesity
	GSE73627	alcohol	9.98067	1.021	1.22228e-07	0.0274081	-10.9743		11.2154	2.47673	0.000134537	0.0878904	-13.6041		4.66065	3.858	0.0191464	0.0674748	-8.43203		232	194	t198	rats	nucleus accumbens; ethanol
	GSE71527	desipramine	6.77595	0.270977	7.13146e-08	3.36463	-3.68231		16.8219	9.35916	4.29749e-09	0.692995	-25.4881		5.54025	6.5543	0.18382	0.678157	-11.2326		233	139	t141	mouse; transgenic	striatum
	GSE81672	ketamine	2.92021	3.86135	0.00170679	0.050235	-6.72962		0.520292	4.2748	0.0220065	0.1238	-4.64928		3.86817	3.09674	1.20083	0.093425	-5.67065		234	69	t71	mice	nucleus accumbens, non responder
	GSE134546	alcohol 1 yr	3.32554	8.20368	1.5924	3.49866e-05	-9.93677		2.13022e-07	1.5924	4.44269	3.76746e-11	2.85028		0.00371732	0.637818	2.788	0.0240938	2.17056		235	59	t61	monkey	brodman
	GSE17994	CCI-779	0.0271792	10.103	4.36813	0.0162595	-5.74581		0	11.5824	8.45433	9.42148e-13	-3.12808		0.0832894	6.39144	2.90331	0.0125944	-3.55882		236	231	t236	mice	brain
	GSE87188	testosterone from intact testes	5.58584	2.98687	9.71078e-14	0.0830358	-8.48968		13.4341	10.7818	0	0.00016457	-24.2157		2.53109	3.55762	1.35732e-05	1.81471	-4.27398		237	144	t146	mice	hippocampus; with T relative to no T from orchi
	GSE66275	haloperidol	6.30578	5.46062	2.10706e-14	0.00320404	-11.7632		33.0281	8.93867	9.64327e-17	0	-41.9668		6.77352	6.32416	1.11452e-06	0.00133661	-13.0963		238	245	t251	rats	cortex; 21 days treat
	GSE48954	buspirone	0.00848827	6.86017	5.45477	0.000950524	-1.41294		1.56888e-06	8.97372	5.67809	4.2334e-14	-3.29563		0.0442864	2.70932	1.98717	0.000588988	-0.765844		239	246	t252	mice	striatum; 8 hrs treat
	GSE32529	LPS; 72 hrs	1.08971	1.08971	0.00367499	0.575075	-1.60067		0.00367499	0.808053	0.000630468	0.0024448	-0.808652		1.40415	1.28782	0.276775	0.0247697	-2.39042		240	56	t58	mice	pfc
	GSE66275	risperidone	0.408422	3.42615	0.000178841	0.128809	-3.70559		0.0152764	14.4987	1.75258e-07	1.43972e-08	-14.514		0.799694	10.0134	0.000731411	0.044459	-10.7679		241	250	t256	rats	cortex; 21 days treat
	GSE48955	diazepam	0.472305	9.69465	0.60718	0.00854176	-9.55123		0.000690592	3.95015	1.14214	3.36367e-10	-2.8087		0.0148376	1.87791	1.48046	0.000186685	-0.412098		242	83	t85	c57 mice	striatium; 8 hrs after treatment
	GSE33619	methylphenidate	1.03389	2.902	0.0948567	0.116313	-3.72472		0.0948567	5.07996	1.03389	0.00117374	-4.13976		2.12581	1.58536	0.365119	0.014367	-3.33169		243	157	t159	mice	substantia nigra; 1 mg/kg
	GSE6512	haloperidol	1.11815	6.88718	0.0565362	0.000197844	-7.94859		2.00908	3.53201	0.00923553	0	-5.53185		1.13007	2.90792	0.00322852	1.22827e-05	-4.03475		244	128	t130	c57 mice	half brain; oral 12 weeks
	GSE36571	exercise	3.87639	1.57946	3.53694e-08	0.00777102	-5.44808		0.675549	4.94781	6.7779e-08	0.558468	-5.06489		7.75231	2.2518	0.0193548	0.0692399	-9.91552		245	215	t220	SAMP8 mice	hippocampus
	GSE17994	CCI-779	0.0271516	13.3793	8.42976	1.45831e-05	-4.97667		0	8.17245	22.9489	0	14.7765		0.00533191	3.77874	3.77874	0.000264104	-0.0050678		246	230	t235	SCA3 mice	brain
	GSE73798	ketamine	0.763472	8.18019	0.60718	0.0059269	-8.33055		0.104386	13.0697	0.0305076	0.000690592	-13.1429		0.753693	2.32679	0.0480146	0.0105748	-3.02189		247	64	t66	mice	hippocampus; 8hrs after treatment
	GSE42789	LPS	3.28587	1.65407	0.0170132	0.000478424	-4.92244		4.95333	15.3854	4.4209e-08	2.67094e-07	-20.3387		4.24039	4.7706	0.000119683	0.000565264	-9.0103		248	53	t55	mice	pfc
	GSE81672	imipramine	8.31418	4.4915	2.26152e-08	0.00171219	-12.804		2.11522	11.8002	1.1928e-09	0.0643086	-13.8511		4.72514	4.28608	0.000102416	0.0347923	-8.97632		249	92	t94	mice	amygdala, non responder
	GSE128660	elevated temperature	1.09541	0.000436557	0.029551	1.20001	0.133713		3.05663	1.55931e-09	7.96792e-07	5.32954	2.27292		2.55227	0.0594725	2.08609e-07	0.892877	-1.71887		250	202	t206	mice	hypothalamus; lactating females 37 C
	GSE138802	ketamine	1.38322	4.32698	0.0025856	0.0959258	-5.61169		10.78	39.796	2.22268e-10	0.561043	-50.015		2.33717	13.6952	0.199306	0.112953	-15.7201		251	237	t242	mice	hippocampus; 5 day treat
	GSE2547	olanzapine	2.55147	2.40055	0.00342635	0.00342635	-4.94518		2.70727	2.55147	0.00693356	0.269235	-4.98257		2.90139	1.16917	0.000584342	0.0607655	-4.00921		252	22	t22	rats	pfc
	GSE12284	LPS; 24 hrs	0.0880993	1.68172	0.000153406	0.0471901	-1.72248		24.9942	6.11477	4.41342e-11	3.85731e-16	-31.109		7.48119	3.36483	4.12301e-05	0.060684	-10.7853		253	58	t60	mice	hippocampus
	GSE109445	albiflorin	0.684837	10.5551	3.10099	2.4819e-07	-8.13897		0.000854986	2.93398	15.2677	1.00443e-08	12.3328		0.374878	2.63152	0.544866	0.000104064	-2.46143		254	135	t137	rats	hippocampus; chronic stress; then 7 d treatment
	GSE8162	alpha tocopherol; vit. E; plus G toco	0.028769	7.99023	1.81638	0.00804785	-6.19457		0.000237141	13.8829	0.905817	1.25774e-07	-12.9773		1.93912	4.69302	0.238356	8.06638e-07	-6.39378		255	112	t114	mice	neocortex; 30 month old
	GSE81672	ketamine	15.6894	15.3027	2.35778e-14	1.60089e-05	-30.9922		1.76636	26.1925	1.00676e-13	9.09767e-07	-27.9589		0.765055	5.0827	0.00162276	0.00162276	-5.84451		256	72	t74	mice	amygdala, responder
	GSE9058	alcohol abuse	6.52663	25.6978	5.65771e-12	4.27683e-11	-32.2244		9.0736	69.3732	0	0	-78.4468		22.6731	35.7271	7.54345e-13	0	-58.4003		257	166	t168	humans	ventral tegmental area
	GSE44456	alcoholic	2.67407	8.19595	5.85658e-08	0.0109063	-10.8591		0.50456	53.6169	9.01323e-12	1.54292e-15	-54.1214		6.63617	19.9738	5.46097e-10	1.8013e-09	-26.6099		258	62	t64	humans	hippocampus

## Sheet: grp8 v treats
Hill M & Gammie SC. Title goes here			ad59h;GSE122063;females;temporal cortex						ad62h;GSE5281;both;superior frontal cortex						ad63h;GSE5281;both;primary visual cortex						Rank in AD
	GEO #	treatment	A	D	B	C	score		A	D	B	C	score		A	D	B	C	score		portrait		file name	species	source; notes
	GSE110298	exercise	3.79406e-11	4.9635e-10	38.8783	46.9496	85.8278		1.20138e-09	0.000476696	38.8752	24.6174	63.4921		0.000476696	1.43927e-05	49.2968	8.73183	58.0282		1	28	t28	humans	hippocampus; high v low exercise in elderly
		exercise composite	2.86409e-06	2.6894e-09	8.15782	32.2971	40.4549		1.94644e-09	4.57293e-06	16.1989	28.3248	44.5237		9.18724e-06	0.0937861	19.9189	5.36308	25.1882		2	238	t243		11 datasets
	GSE110298	exercise	1.6413e-09	9.51907e-12	23.1708	29.2691	52.4399		6.59843e-05	0.00965937	8.07643	20.6203	28.687		0.0293564	0.00247882	16.9192	3.92334	20.8107		3	164	t166	humans	hippocampus; high versus moderate activity in elderly
	GSE84185	fluoxetine	0.000111901	0.269838	18.7379	3.11006	21.578		0.00171384	0.185995	4.35865	7.59062	11.7616		0.409887	0.0396928	3.73628	0.409887	3.69658		4	3	t3	mice	cingulate
	GSE33137	curcumin	2.00621e-05	0.000454894	20.4718	10.9866	31.4579		0.306806	0.0191762	0.351105	14.2146	14.2397		1.12172	0.167186	1.90161	0.451859	1.06456		6	11	t11	rats	cortex; 6 and 12 wk combined to get n=4 per treat
	GSE104338	safflower oil	0.13345	0.000618566	5.52527	0.0309084	5.42211		0.0228167	6.09579e-06	5.76004	2.34702e-05	5.73724		0.0521407	0	17.2929	1.87888	19.1196		7	136	t138	rats	hypothalamus; in high fat diet 2 months compared with flaxseed oil
	GSE27532	desipramine	0.000156746	0.169873	14.4335	4.90931	19.1728		2.87075e-05	0.00160932	4.83495	12.714	17.5473		2.17904e-06	0.00734376	8.3361	2.27574	10.6045		8	141	t143	mouse; high swim analgesia	hippocampus; 21 days ip
	GSE10748	D-serine 20 mg	0.000234666	9.22444e-09	11.9244	3.44082	15.365		9.67908e-06	5.16371e-06	8.95238	2.69897	11.6513		0.00683606	1.92865e-16	18.1693	2.39284	20.5553		9	34	t34	rats	brain
	GSE10748	D-serine 5 mg	0.00014129	7.98445e-06	9.13145	2.59751	11.7288		3.17196e-05	5.55119e-05	12.6861	3.92247	16.6085		9.67908e-06	1.36715e-06	15.1352	3.02453	18.1598		10	33	t33	rats	brain
	GSE84185	fluoxetine	0.0159514	0.424194	21.8258	3.10771	24.4933		0.103106	0.261101	3.53671	7.30785	10.4804		0.935624	0.354958	2.80371	2.0108	3.52393		11	8	t8	mice	dentate gyrus; stress both groups
	GSE7955	permethrin	4.17433e-06	7.96201e-06	4.40433	5.04034	9.44465		5.71692e-09	6.75519e-07	8.38701	10.128	18.515		9.48011e-05	7.03645e-08	21.0202	4.51668	25.5368		12	102	t104	rats	cerebrocortex; 6 hrs after treatment; .3mg/kg
	GSE84185	fluoxetine	0.424194	1.54092	11.3884	1.6716	11.0949		0.0300282	0.185598	6.76558	3.53671	10.0867		0.40919	0.0395732	4.57345	0.40919	4.53387		13	9	t9	mice	cingulate; stress both groups
		fluoxetine composite	0.69281	0.41995	9.12379	1.26583	9.27687		0.304226	0.92177	4.26829	4.06009	7.10238		0.464139	1.11716	2.92071	0.221028	1.56045		14	239	t244		13 datasets
	GSE29075	exercise	0.121581	0.214856	3.97609	4.18676	7.82641		3.84529e-05	0.000215988	5.55118	4.85271	10.4036		0.500484	0.205156	3.99304	0.242771	3.53017		15	16	t16	young mice	hippocampus
	GSE99349	cocaine dependence	0.133575	1.27419	4.88475	0.283952	3.76094		0.404966	0.689735	0.141918	0.00816056	-0.944622		0.250644	0.404966	7.57276	1.29789	8.21505		16	146	t148	humans	dl pfc
	GSE85936	cocaine	0.00278943	2.43838e-09	9.58021	25.2086	34.786		0.817932	2.92942e-07	1.20727	4.46984	4.85918		2.56729	1.23705e-11	0.515234	2.10141	0.0493528		18	150	t152	mice	nucleus accumbens; gfp in both groups
	GSE64607	exercise	3.00818e-05	4.30929	1.94571	2.05703	-0.306575		3.27653e-08	0.000275838	15.769	2.71399	18.4827		8.97774e-11	0.016501	8.81064	5.03774	13.8319		19	221	t226	mice	lateral entorhinal cortex; 28 days running
	GSE43748	amphetamine	0.0298238	0.00919668	3.08877	5.04177	8.09152		0.00337402	1.77235e-05	4.72598	11.6968	16.4194		0.0948759	1.36715e-06	8.38902	5.37741	13.6716		20	191	t195	rats	striatum; self admin
	GSE74677	chlorpyrifos	0.00038155	1.48612e-05	7.4632	7.20063	14.6634		0.0129608	0.581181	2.10623	0.649097	2.16118		0.00683606	1.15639	1.71313	0.0772336	0.627141		21	114	t116	rats	hippocampus; 21 d treatment; low dose 10 mg
	GSE84185	fluoxetine	0.15823	1.95218	9.10102	1.95218	8.94279		0.0301236	0.603545	2.98129	1.60359	3.95121		0.2216	0.533758	5.26179	0.12712	4.63355		22	2	t2	mice	dentate gyrus
	GSE88736	cocaine	0.00263957	0.574293	1.85915	0.879142	2.16136		0.00335335	0.0095018	2.73759	0.732951	3.45769		5.30385e-05	0.313766	1.07609	3.06727	3.82954		23	152	t154	rats	nucleus accumbens; no enrichment both groups
	GSE7955	deltamethrin	0.0046274	0.0385315	2.59654	5.4878	8.04119		0.0094725	0.062105	4.11498	8.38701	12.4304		2.68139e-06	0.062105	3.54776	3.1934	6.67906		24	104	t106	rats	cerebrocortex; 6 hrs after treatment; 1mg/kg
	GSE10748	D-serine 50 mg	0.0227334	0.00014129	2.75633	2.44364	5.1771		0.00484395	1.77235e-05	5.15566	6.80321	11.954		0.0948759	1.36715e-06	6.80321	2.24709	8.95542		25	35	t35	rats	brain
	GSE81672	imipramine	0.00451416	0.432047	0.432047	0.111567	0.107053		5.09299e-05	0.00279161	1.82062	3.07788	4.89566		1.80286e-06	0.00606891	4.45736	6.5986	11.0499		27	91	t93	mice	nucleus accumbens, responder
	GSE27532	desipramine	0.0155771	0.169873	6.08478	1.59881	7.49814		0.0190233	0.104889	1.85577	1.85577	3.58763		0.00160932	0.294935	3.80944	0.568437	4.08133		28	140	t142	mouse; low swim analgesia	hippocampus; 21 days ip
	GSE46717	methamphetamine	0.0131685	0.213133	7.02277	3.43957	10.236		0.00993075	0.000572381	1.5024	2.97025	4.46215		0.0581788	9.94054e-07	1.72919	0.928552	2.59957		29	189	t193	rats	nucleus accumbens; 1 dose and then one later dose
	GSE34451	streptozocin	0.0014153	0.0450955	1.08939	4.73251	5.77539		0.000314853	7.69264e-06	5.30046	6.44257	11.7427		0.133064	2.84091e-13	4.46593	2.39695	6.72982		30	173	t175	rats	pfc
	GSE67755	haloperidol	0.147105	0.527124	0.0771779	1.48913	0.892081		0.00730833	0.0355457	3.63446	1.30407	4.89568		4.6562e-06	0.243651	5.37254	0.804919	5.9338		31	123	t125	mice	whole brain
	GSE9798	corticosterone	3.97334e-06	0.727422	3.98276	3.06943	6.32476		0.00148813	0.000151508	10.3898	3.00237	13.3906		0.00148813	0.0004011	18.5028	2.0884	20.5893		32	49	t51	rats	cortex; 14 day treat
	GSE7955	deltamethrin	1.17931	0.359935	1.28308	4.61161	4.35545		0.0301366	0.094769	2.10534	4.11498	6.09541		0.000660847	0.404458	2.24616	4.31349	6.15453		33	103	t105	rats	cerebrocortex; 6 hrs after treatment; 100mg/kg
	GSE43748	methamphetamine	0.1399	0.0126321	5.26321	3.81232	8.92299		0.000662334	0.115341	0.195843	6.55434	6.63418		0.267386	0.165619	1.15639	0.721686	1.44507		34	193	t197	rats	striatum; self admin
	GSE117758	dexamethasone	0.456335	6.36636e-05	2.3677	5.9795	7.89081		0.376985	3.66237e-07	0.551923	11.0345	11.2094		0.619803	0.0126801	0.206581	0.6926	0.266698		35	48	t48	mice	striatal neurons
	GSE29075	exercise	0.0148376	0.462069	1.48046	3.00437	4.00793		0.00234545	0.000968652	4.63006	4.20019	8.82694		0.0758664	0.142392	7.08279	0.566932	7.43147		36	17	t17	old mice	hippocampus
	GSE5140	creatine	0.0135647	0.00460782	2.23492	2.23492	4.45167		1.61561	0.0438771	1.88095	0.693595	0.915057		0.618246	0.618246	2.80824	1.04867	2.62041		37	32	t32	mice	brain hemispheres
	GSE74676	chlorpyrifos	0.0952043	2.14093e-06	1.62522	4.82502	6.35503		3.17196e-05	0.138851	0.881097	3.92247	4.66468		0.881097	0.000261406	0.968005	0.30903	0.395676		38	113	t115	rats	hippocampus; 21 d treatment; low dose 3 mg
	GSE83336	acetyl-L-carnitine	1.67584	0.149586	0.102456	4.70709	2.98412		0.512778	9.1668e-05	0.113611	12.988	12.5887		0.136861	2.57565e-06	0.575676	2.2341	2.67291		39	121	t123	rats; flinders	hippocampus; 7 days in water
	GSE48623	coral calcium hydride	0.175507	1.99012e-07	2.399	1.69484	3.91834		0.103468	5.85246e-12	0.436501	4.89427	5.2273		0.312814	6.40888e-10	0.982368	2.40007	3.06962		40	209	t214	rats	hippocampus
	GSE81672	imipramine	0.469748	0.937642	0.937642	0.306595	-0.163153		0.383476	1.23861e-05	1.91039	1.17616	2.70306		0.637596	3.13524e-06	1.91039	2.84042	4.11321		41	90	t92	mice	nucleus accumbens, non responder
	GSE118670	fluoxetine	0.564529	0.112914	4.9195	2.72044	6.9625		0.318494	0.693595	1.37231	3.16059	3.5208		0.774263	0.318494	5.23754	0.0564319	4.20122		42	4	t4	mice	dentate gyrus
	GSE48955	fluoxetine	0.840438	0.0367148	3.3766	0.299016	2.79847		0.439161	0.116789	0.566932	4.41255	4.42353		0.0599928	0.0758664	0.978705	1.52695	2.36979		44	81	t83	c57 mice	striatium; 8 hrs after treatment
	GSE43375	levodopa	0.00138722	0.0109694	1.53517	1.53517	3.05798		0.0670046	0.0558508	1.24286	3.84914	4.96915		0.0198907	0.0198907	2.28655	0.661356	2.90813		45	212	t217	rats	striatum; both groups 6-OHDA
	GSE61326	vitamin D	0.000751335	0.000189421	2.47019	3.10225	5.5715		0.000591243	0.0194869	0.852765	9.95495	10.7876		0.00414672	0.0058241	1.11464	2.15091	3.25557		46	137	t139	rats	hippocampus; in diet
	GSE44456	alcoholic	0.0113664	4.20764e-06	1.10285	22.3013	23.3927		0.188172	4.10791e-06	0.188172	5.97727	5.97727		0.429216	0.000231209	0.062485	1.59627	1.22931		47	61	t63	humans	hippocampus
	GSE38465	exercise	0.0226284	2.94925e-05	0.809104	5.27828	6.06473		0.0259108	0.019423	1.41732	7.18578	8.55777		1.41732	0.019423	0.353696	1.92098	0.837933		48	27	t27	SAMP8 mice	cortex; exercised v sedentary
	GSE30305	methamphetamine 12d	0.11975	0.146454	2.81128	3.95734	6.50242		0.058846	0.0352063	1.90906	3.01885	4.83385		0.202218	0.169191	3.19901	0.708544	3.53614		49	43	t43	mice	striatum
	GSE47541	venlafaxine	0.0280091	0.218088	5.71081	0.218088	5.6828		0.561846	0.156219	3.10154	0.13504	2.51851		0.26491	0.461969	11.0737	0.0491309	10.3959		50	77	t79	rats dark agouti	frontal cortex
	GSE64607	exercise	6.09943e-05	0.263901	3.05547	2.61103	5.40254		0.000171626	4.04043	1.14349	0.975808	-1.9213		0.100256	4.21784	0.975808	0.753429	-2.58886		51	217	t222	mice	dentate gyrus; 14 days running
	GSE39980	zonisamide	0.000364274	3.09786e-06	1.92763	10.4565	12.3838		0.00125254	3.00053e-06	0.658436	12.0754	12.7326		0.0592873	3.78243e-12	0.407056	2.16547	2.51324		52	213	t218	rats	striatum; lesioned side; all with 6-OHDA; both with Ldopa
	GSE110298	exercise	5.13437e-09	0.00744158	8.67321	7.45193	16.1177		0.00013265	0.00632278	13.9356	31.1386	45.0678		0.0143545	0.020782	15.6107	9.06806	24.6436		53	163	t165	humans	hippocampus; moderate v low activity in elderly
	GSE81672	imipramine	0.801226	0.0590264	1.29904	0.718206	1.15699		0.00671489	0.054542	2.57887	0.410465	2.92808		0.0424166	0.0182178	0.468693	1.97263	2.38069		54	86	t88	mice	pfc, non responders
	GSE88726	levodopa	0.0846982	1.24164	0.103996	2.24556	1.02321		0.0360221	0.0459865	0.00137924	10.6151	10.5345		0.130998	8.21662e-05	0.000228114	2.05643	1.92558		55	204	t209	rats	substantia nigra; both groups with 6-OHDA lesion
	GSE7955	deltamethrin	0.813942	4.78353e-05	1.39187	3.43968	4.01756		0.458761	0.229502	0.267155	3.1934	2.7723		0.000419312	9.48011e-05	1.59119	2.39187	3.98255		56	105	t107	rats	cerebrocortex; 6 hrs after treatment; 3mg/kg
	GSE7955	permethrin	4.78353e-05	0.0385315	1.28308	4.00405	5.24856		3.26367e-07	1.36365	2.10534	4.31349	5.05518		0.000660847	0.094769	3.36819	2.24616	5.51892		57	101	t103	rats	cerebrocortex; 6 hrs after treatment; 10mg/kg
	GSE42805	cocaine	0.0719905	4.08837	0.804125	0.568037	-2.7882		0.000407893	0.000242479	6.90155	4.47959	11.3805		4.37291e-05	6.17883e-06	15.0306	5.87264	20.9032		58	148	t150	mice	nucleus accumbens; 1 wk 20mg day;
	GSE43261	fluoxetine	2.39121	1.79964	2.89334	1.93912	0.641618		0.860304	2.80824	2.32011	2.32011	0.971668		0.618246	1.61561	3.34476	0.16373	1.27464		59	7	t7	mice	ventral dentate gyrus
	GSE78281	dexamethasone	1.31532	0.0540645	0.00957187	6.76494	5.40513		0.557365	0.625683	0.00142077	5.97562	4.79399		0.381183	0.493901	0.00668169	1.84129	0.972884		60	107	t109	mice	striatal neurons; 4 hrs treat
	GSE50427	alcohol; 20 days	0.138895	6.05681	3.83625	0.0465513	-2.31291		0.179885	0.00233416	6.94893	0.561425	7.32814		0.125123	0.212765	10.3781	0.0246368	10.0648		61	60	t62	mice	cortex
	GSE140162	lidocaine	5.3043	1.28013	0.000788976	11.0672	4.48356		4.644	0.082482	0.00250694	22.6961	17.9721		0.325755	0.066525	0.082482	0.834146	0.524347		62	240	t245	rats	dorsal root ganglia neurons
	GSE70255	resveratrol	0.0334454	6.8392	1.66674	0.123365	-5.08254		0.0811165	0.190169	11.5561	1.01017	12.295		9.0286e-06	0.568158	23.7259	0.815265	23.973		63	12	t12	primates	cortex; high fat diet with/without RES
	GSE109055	nicotinamide riboside	0.00825683	0.0117932	2.11832	1.3118	3.41007		0.00266178	0.00588732	0.222655	5.03612	5.25023		0.471026	0.0226656	0.357067	1.36246	1.22584		64	182	t186	mice normal	cortex
	GSE64607	exercise	1.24899	0.203963	4.33441	0.134043	3.0155		0.0504622	0.0719695	4.54894	1.58071	6.00722		0.00118348	0.498812	4.72332	2.22499	6.44831		65	216	t221	mice	dentate gyrus; 7 days running
	GSE30305	heroin 12d	0.212056	0.25143	2.47359	4.8298	6.83991		0.169191	0.140152	0.058846	2.51062	2.26012		0.560936	0.281088	0.43412	0.169191	-0.238713		66	42	t42	mice	striatum
	GSE78281	aldosterone	0.461322	0.00318258	0.404076	4.61436	4.55393		0.0813302	0.493901	0.100309	2.72792	2.253		0.493901	0.24594	0.176651	0.557365	-0.00582489		67	106	t108	mice	striatal neurons; 4 hrs treat
	GSE87823	heroin	0.0619941	0.0937366	4.94921	4.94921	9.74269		1.14164	0.191451	2.5195	0.261883	1.4483		0.571759	0.571759	7.53102	0.00220009	6.3897		68	129	t131	humans	nucleus accumbens; users v control
	GSE6512	clozapine	0.0294697	0.496242	3.56083	1.8354	4.87051		0.104533	0.582764	1.89171	0.529832	1.73424		0.18849	0.969675	9.38045	0.104533	8.32682		69	154	t156	mice	brain; 4 wks
	GSE43261	fluoxetine	3.07173	1.79964	1.93912	0.886865	-2.04539		2.16825	1.61561	2.80824	1.25893	0.2833		0.318494	1.88095	2.98174	0.0438771	0.826169		70	161	t163	mice	ventral dentate gyrus; only responder with fluox
	GSE64607	AICAR	0.000299181	0.00255172	2.95921	3.41072	6.36708		0.0672145	0.261572	0.0802555	0.152091	-0.0964392		0.372657	0.29568	0.0460587	0.741722	0.119443		71	223	t228	mice	dentate gyrus; 14 days treatment
	GSE81672	ketamine	0.759242	0.845277	0.845277	1.47842	0.71918		0.797982	0.00105571	0.0775253	4.38466	3.66315		1.52216	0.00251966	0.0481016	2.67688	1.2003		72	67	t69	mice	hippocampus, non responder
	GSE16171	estrogen	0.0961001	0.000733367	0.234541	3.10855	3.24626		0.840705	0.0064494	0.990653	2.87781	3.0213		0.840705	0.095156	0.0665557	0.477531	-0.391774		73	110	t112	rhesus monkey	dorsal raphe; 1 month treat v. ovx
	GSE39697	exercise	0.78572	4.21511	1.42822	0.547534	-3.02508		0.104533	0.0352227	11.5152	1.29609	12.6716		0.000773205	0.00382764	11.5152	0.761125	12.2718		74	26	t26	mice	inner layer hippocampus
	GSE118670	fluoxetine	0.497461	0.112914	0.0725959	2.08422	1.54644		0.483226	1.74553	0.00032526	8.68734	6.45891		2.16825	2.32011	0.004761	2.64012	-1.84348		75	5	t5	mice	pfc
	GSE78281	progesterone	0.0684813	0.662864	0.0540645	1.80577	1.12849		0.0813302	0.176651	0.0235781	4.82622	4.59182		0.435206	0.122364	0.698927	1.3536	1.49495		76	108	t110	mice	striatal neurons; 4 hrs treat
	GSE48955	haloperidol	1.48046	0.299016	2.65436	0.672549	1.54743		0.500484	0.797849	0.382858	2.2132	1.29773		1.07733	2.06495	1.40625	0.885555	-0.850465		77	127	t129	c57 mice	striatium; 8 hrs after treatment
	GSE47541	MDMA	0.0425299	0.714476	2.82426	0.993672	3.06092		0.0840301	2.42772	2.06625	1.34738	0.901877		0.0171003	1.34738	4.71549	0.461969	3.81298		78	177	t179	rats	hippocampus
	GSE73799	memantine	0.349905	0.629777	0.306127	1.87681	1.20326		0.256995	0.190962	0.814645	3.56918	3.93587		0.543082	0.740387	1.25138	1.15522	1.12313		79	233	t238	mice	striatium; 8 hrs after treatment
	GSE58484	cyclophosphamide	0.112914	0.00308519	0.167481	3.83962	3.8911		0.368516	0.0137201	0.548149	4.56018	4.72609		1.15105	0.0895971	1.15105	1.74553	1.65593		80	175	t177	mice	cortex; both groups tbi
	GSE43261	fluoxetine	1.53758	1.18687	3.44487	0.714749	1.43517		2.4774	1.04867	3.72899	0.860304	1.06323		1.37231	0.693595	2.98174	0.548149	1.46398		81	160	t162	mice	dorsal dentate gyrus; only responder with fluox
	GSE63748	cocaine	0.844788	0.22377	0.188139	1.35476	0.474344		0.289383	0.000724774	0.335901	1.51796	1.56375		1.51796	1.93899e-09	1.28542	0.798425	0.565887		82	149	t151	mice	nucleus accumbens
	GSE25829	fasudil	2.10049	0.594124	1.25667	0.158633	-1.27931		0.893098	0.155714	4.53206	1.90835	5.3916		0.0975168	0.235448	4.35508	0.235448	4.25756		83	226	t231	mice	primary cell culture of astrocytes; 24 hr treat
	GSE60013	estradiol	0.74287	0.393574	0.890947	0.23434	-0.0111567		0.866304	0.299447	3.04883	0.536043	2.41912		0.0722345	0.866304	2.60498	0.944193	2.61064		84	38	t38	rats	dentate gyrus
	GSE38223	methamphetamine	1.06013	0.0174824	0.807941	0.108507	-0.16117		0.237877	0.000150074	1.19559	0.404561	1.36213		0.633194	2.75668e-09	0.569928	2.97025	2.90699		85	198	t202	rats	dorsal striatum; self admin 8days
	GSE102849	bisphenol a	0.114947	0.00490998	1.07967	0.980345	1.94016		0.465141	0.00203809	0.085561	0.831048	0.44943		0.528033	0.0179271	0.407223	3.44409	3.30535		86	159	t161	mice	hippocampus; in diet
	GSE109445	fluoxetine	0.207757	0.123002	12.6158	0.101363	12.3864		2.50118	4.86469	0.000264526	1.04001	-6.3256		1.93629	2.97555	0.000423619	0.00936601	-4.90205		87	134	t136	rats	hippocampus; chronic stress; then 7 d treatment
	GSE26836	amitriptyline	0.285578	8.62174	0.163009	0.0110345	-8.73327		0.0202975	0.00141458	4.95744	0.518583	5.45432		0.0202975	3.34312e-05	8.79574	1.336	10.1114		88	85	t87	3xTg mice	cortex; 4 month in water
	GSE43261	fluoxetine	2.08422	1.29812	1.66579	1.18687	-0.529686		2.64012	0.693595	2.32011	1.04867	0.0350567		0.548149	1.4912	2.80824	0.368516	1.1374		89	6	t6	mice	dorsal dentate gyrus; responder and resistant together
	GSE68949	thyroid hormone	0.128306	0.455875	1.9162	0.583364	1.91539		1.74109	0.879591	0.0023212	0.392319	-2.22604		0.641243	0.507187	0.447401	0.447401	-0.253628		90	73	t75	mice	neurons from neocortex; 24 hr exposure; gestat day 17
	GSE31430	zinc	2.59751	0.00217679	0.898373	1.62522	-0.0760897		1.25791	0.00102352	0.968005	5.15566	4.86474		0.649097	5.55119e-05	1.47567	0.138851	0.965373		91	145	t147	rats	diencephalon; higher zinc relative to low zinc 10 days
	GSE109055	nicotinamide riboside	0.00566107	0.107359	0.01651	2.11832	2.02181		0.00588732	0.0226656	2.31814e-05	1.36246	1.33393		2.64176	0.00266178	1.96178e-08	1.03696	-1.60746		92	181	t185	mice; AD model	cortex
	GSE4083	diethylstilbestrol	0.584415	1.99613	0.888855	0.308796	-1.3829		0.135872	0.640218	0.16222	7.80241	7.18854		0.022388	0.191997	0.572933	0.712163	1.07071		93	40	t40	rats	anterior pituitary
	GSE15774	morphine	0.855635	0.478164	1.74438	1.25556	1.66614		0.804555	0.000307713	2.05032	2.05032	3.29578		0.180437	0.000505905	2.05032	0.0231383	1.89252		94	131	t133	mice	striatum; 8 hrs
	GSE10748	D-serine 500 mg	0.31347	0.00217679	0.000607611	2.59751	2.28247		0.0621818	0.00155171	0.0948759	4.11631	4.14745		0.229709	5.55119e-05	0.517873	2.69897	2.98708		95	162	t164	rats	brain
	GSE48955	imipramine	0.840438	0.526817	5.32004	0.299016	4.2518		1.92218	0.331454	0.205156	0.0758664	-1.97261		0.0106659	0.797849	0.284811	0.638595	0.11489		96	82	t84	c57 mice	striatium; 8 hrs after treatment
	GSE32536	pioglitazone	0.00308519	0.435638	1.41503	4.25575	5.23206		0.025355	1.88095	5.23754	3.72899	7.06023		0.273177	3.92899	5.9603	0.318494	2.07663		97	116	t118	mice; 3xTg-ad model	hippocampus; in diet for 14 weeks
	GSE18055	trichostatin A	0.898373	0.000607611	0.00217679	3.62415	2.72735		0.138851	0.0129608	0.517873	0.267386	0.633446		1.36433	3.27461e-07	1.71313	0.404766	0.753564		98	98	t100	rats	anterior cingulate; TSA plus cocaine
	GSE32536	pioglitazone	0.00447713	0.558536	1.28782	4.23455	4.95935		0.0328218	1.86662	5.44636	3.70736	7.25427		0.228842	4.11121	6.182	0.314035	2.15598		99	50	t52	mice	hippocampus; 14 week in AZ model
	GSE78280	mophine chronic	0.83936	0.526026	1.13338	2.01997	1.78797		0.499379	0.565731	0.499379	3.03268	2.46695		0.0147623	0.171252	0.499379	0.204566	0.517932		100	41	t41	mice	striatum
	GSE42789	alcohol chon. intermitant	0.0341761	0.120278	0.697026	2.62659	3.16916		0.540035	0.126502	0.221448	3.49112	3.04603		0.108371	0.169258	0.540035	0.983366	1.24577		101	55	t57	mice	pfc
	GSE93918	clozapine	0.416954	1.14446	3.53793	0.227198	2.20371		4.17117	0.509767	0.178972	0.149049	-4.35292		2.68078	1.1874	0.448392	0.724385	-2.69541		102	201	t205	mice; transgenic	pfc; chronic
	GSE20219	pioglitazone	0.0773135	4.79583e-05	1.08109	1.08109	2.08482		0.115341	0.0948759	0.799003	2.54347	3.13226		1.59194	0.00484395	0.229709	1.36433	-0.0027432		103	117	t119	rats	hippocampus; young rats; treat 4 months
	GSE20219	pioglitazone	0.0606932	7.93888e-05	1.07037	1.07037	2.07998		0.112752	0.112752	0.870249	2.52249	3.16724		1.69663	0.00658536	0.225389	1.35001	-0.127822		104	51	t53	rats	hippocampus; young rats
	GSE73799	ketamine	0.0618378	0.596948	0.402604	0.348299	0.092117		2.52611	0.885555	0.638595	2.36693	-0.406141		0.242771	0.439161	0.116789	1.52695	0.961806		105	63	t65	mice	striatium; 8 hrs after treatment
	GSE47541	MDMA	0.488485	0.539549	4.21658	0.104376	3.29292		0.232984	0.614699	1.53177	0.0133808	0.697469		0.33384	2.5509	2.06233	0.00807237	-0.814337		106	176	t178	rats	frontal cortex
	GSE48365	cocaine	0.0586796	0.157339	0.0283723	1.65917	1.47152		0.120281	0.0424463	0.405532	0.867821	1.11063		1.13378	0.000376503	0.0818193	0.867821	-0.184512		107	165	t167	mice	nucleus accumbens
	GSE15774	nicotine	1.14728	0.478164	0.0691492	2.32204	0.765745		1.2906	0.000505905	1.2906	3.36088	3.36038		0.89116	0.000106068	6.69886	0.180437	5.98803		108	132	t134	mice	striatum; 8 hrs
	GSE39980	zonisamide & levodopa	0.000218854	0.0137222	0.403569	1.53931	1.92894		0.0115957	1.11136e-05	3.47318	4.2462	7.70778		0.588455	2.05989e-05	0.46285	0.897855	0.772229		109	214	t219	rats	striatum; lesioned side; all with 6-OHDA
	GSE63943	SAHA	0.172272	3.44269	0.205979	0.142636	-3.26635		0.00326769	0.00055847	2.28455	3.11327	5.39399		0.0559967	0.000116607	4.49426	0.416989	4.85514		110	236	t241	APP/PS1 mice	hippocampus; 10 months
	GSE124355	celastrol	0.0146341	7.06067e-06	0.0786407	3.42322	3.48722		0.0359904	6.518e-05	1.54948	4.69486	6.20829		0.000933156	7.83558e-11	2.24564	1.81122	4.05593		111	30	t30	mice	hypothalamus; db mice
	GSE74382	levodopa	0.188538	0.000112169	0.763646	2.37076	2.94576		0.380078	0.00855959	0.623715	0.380078	0.615155		1.10107	0.0027896	0.238352	0.0507681	-0.814736		112	206	t211	rats	dorsal striatum; both sham lesioned; both ppx conditioned
	GSE81672	imipramine	0.540462	0.225229	0.0308951	1.74867	1.01388		0.440502	0.0480027	0.000402772	1.77692	1.28881		0.56766	0.286654	0.00105213	0.440502	-0.41276		113	87	t89	mice	pfc, responder
	GSE78281	estradiol 4 hrs	0.733404	0.995504	0.104093	1.66357	0.0387597		0.327909	0.24286	0.145618	1.34392	0.918768		2.55298	0.0799889	0.0304324	2.71307	0.110524		114	37	t37	mice	primary neurons from striatum
	GSE130099	insulin intranasal	0.447822	0.395711	1.11438	0.0141739	0.285024		1.67335	0.328493	0.000150742	0.00132129	-2.00037		0.804539	0.594724	0.0039702	1.34319	-0.0520983		115	120	t122	rats	hippocampus; old rats; 3 mo treatment
	GSE42789	alcohol chronic	0.0315739	0.0315739	2.29772	0.238973	2.47354		0.144011	1.73642	3.28072	0.493607	1.89389		0.600054	0.123632	2.31522	0.000972497	1.59251		116	54	t56	mice	pfc
	GSE62194	nicotinamide riboside	2.59971	0.948758	0.169873	1.0438	-2.3348		0.873254	1.25862	0.445217	0.216333	-1.47032		0.340572	3.61902	0.789597	0.637243	-2.53276		117	186	t190	WT mice	cerebellum; injection of NR; younger mice
	GSE47541	MDMA	1.07227	0.0888536	0.489935	0.1229	-0.548292		0.616539	0.0591938	0.13504	0.800207	0.259513		1.09216	0.0990695	1.17375	0.026768	0.0092825		118	178	t180	rats	dorsal raphe
	GSE74382	levodopa	0.223748	0.0229326	2.99379	0.872115	3.61923		0.172477	0.568894	0.997728	0.018857	0.275213		0.172477	1.22783	0.51952	0.25046	-0.630329		119	205	t210	rats	dorsal striatum; both sham lesioned both saline conditioned
	GSE15774	heroin	0.478164	0.613182	0.132012	1.61382	0.654489		0.575944	0.804555	1.18274	3.36088	3.16312		0.124303	0.448907	2.05032	2.50228	3.97939		120	130	t132	mice	striatum; 8 hrs
	GSE20219	pioglitazone	1.7491	0.00014129	0.0620775	0.466821	-1.22034		0.0948759	0.0772336	0.581181	0.881097	1.29017		0.354781	0.000662334	0.799003	1.25791	1.70147		121	118	t120	rats	hippocampus; old rats; treat 4 months
	GSE20219	pioglitazone	1.73462	7.93888e-05	0.0480997	0.460659	-1.22594		0.0926481	0.0753355	0.510241	0.870249	1.21251		0.348896	0.000631703	0.788824	1.14348	1.58277		122	52	t54	rats	hippocampus; old rats
	GSE47798	estradiol 24 hrs	1.17713	0.197867	0.136085	5.60499	4.36608		1.86662	0.000312335	0.269178	4.98094	3.38319		1.86662	0.000312335	1.47879	0.851559	0.463418		123	36	t36	mice	hypothalamus
	GSE43748	methylphenidate	0.735337	0.591647	0.0952043	0.987256	-0.244524		1.25791	0.0174322	0.115341	0.459097	-0.700901		0.138851	0.195843	2.69897	1.05976	3.42404		124	197	t201	rats	striatum; self admin
	GSE15774	methamphetamine	0.268677	0.54306	0.228139	1.48883	0.905236		0.983038	1.40382	0.0231383	1.08022	-1.28349		0.575944	2.05032	0.00296155	0.647002	-1.9763		125	199	t203	mice	striatum; 8 hrs
	GSE62194	nicotinamide riboside	0.487774	0.0155771	0.774471	0.374235	0.645355		0.445217	0.253573	2.13063	0.183041	1.61488		0.216333	0.0190233	2.27574	0.390625	2.43101		126	184	t188	WT mice	cerebellum; injection of NR; older mice
	GSE67723	risperidone	0.547927	0.0509607	0.308179	1.62224	1.33153		0.177146	1.29394	0.00726697	0.390554	-1.07327		0.796539	1.70542	0.000685818	0.205015	-2.29625		127	248	t254	mice	striatum; AJ strain; 3 days treat
	GSE26836	amitriptyline	0.231715	0.106683	1.02503	1.5976	2.28423		1.8106	0.205419	0.599186	0.541578	-0.875252		1.48568	0.110278	1.3854	0.0167813	-0.193778		128	84	t86	3xTg mice	hippocampus; 4 month in water
	GSE48954	risperidone	0.996724	0.431174	1.49993	0.609721	0.681749		0.245435	0.655451	1.23783	0.878308	1.21525		0.324275	0.211423	2.04211	0.324275	1.83069		129	247	t253	mice	striatum; 8 hrs treat
	GSE84249	corticosterone	0.431842	0.000166131	0.932798	6.80386	7.30465		4.91487	1.24753	0.00923355	1.05045	-5.10272		0.872827	0.642327	0.00223591	0.399847	-1.11307		130	142	t144	rats	hippocampus, after adrenal cort or no cort
	GSE15129	QH2	0.00655525	0.0895174	0.00195847	1.07207	0.977957		0.942424	0.00670113	0.018324	1.36053	0.429724		1.1405	0.000312335	0.00954665	2.62251	1.49124		131	21	t21	mice.SAMP1	brain
	GSE9751	chlorpyrifos	0.63048	0.000202007	0.0444956	2.27197	1.68578		2.29969	0.0068119	1.80739	0.383796	-0.115321		1.48089	4.15417e-08	0.0741631	2.29969	0.892963		132	115	t117	rats	frontal cortex, 96 hrs; exp A multiple doses 1-10mg; other doses available; overall low p
	GSE43748	methylphenidate	0.11599	3.26236	0.0170764	0.735337	-2.62593		0.0388951	0.0948759	3.19455	1.97028	5.03106		0.115341	0.138851	3.73335	0.404766	3.88392		133	196	t200	rats	cortex; self admin
	GSE126996	exercise	0.492427	0.0513936	0.319461	0.891783	0.667424		0.348481	0.836581	0.0489554	0.750625	-0.385482		0.836581	4.58224	0.180631	0.037555	-5.20064		134	23	t23	mice.c57	cerebellum
	GSE41184	1,25-dihydroxyvitamin d3	0.041211	0.694434	0.373423	0.830206	0.467984		1.24634	2.72543	6.7963e-05	0.241047	-3.73066		0.241047	2.58896	6.7963e-05	0.590761	-2.23918		135	225	t230	mice	primary mixed neuron-glial cells culture
	GSE56780	valproic acid	0.738831	0.193171	1.77234e-05	0.140022	-0.791962		1.0591	0.491861	0.000419132	0.742603	-0.807943		0.548554	0.00400398	6.75117e-05	0.264983	-0.287507		136	232	t237	MECP2 KO mice	half brain
	GSE80638	nicotine	0.0805391	0.0646082	0.206606	0.0400501	0.101509		0.0828554	0.0189198	0.00252637	0.148099	0.0488497		0.83609	5.56962e-06	0.00528949	1.90806	1.07725		137	169	t171	rats	cerebellum neuron cultures; 16 days
[truncated: 119 more rows]

## Sheet: grp9 v treats
Hill M & Gammie SC. Title goes here			ad71h;GSE53697;both;cortex						metaAD3						metaAD4					Rank in AD
[truncated: 253 more rows]

[truncated: 2 more sheets: grp10 v treats, grp11 v treats]
